# Supplementary material for: The Spatial Properties of L- and M-Cone Inputs to Electroretinograms That Reflect Different Types of Post-Receptoral Processing
Source: PLoS One. 2015 Mar 18;10(3):e0121218. doi: 10.1371/journal.pone.0121218 (PMC4364754; doi:10.1371/journal.pone.0121218)
Supplement: S1 File — (XLSX) [file pone.0121218.s005.xlsx]

## Sheet: L48_amp
Frequency	FF	70	60	50	40	30	20	10	AN10	AN20	AN30	AN40	AN50	AN60
0	2.193e-09	3.3649e-09	2.4862e-09	1.361e-08	5.766e-09	1.0195e-09	1.4921e-09	4.565e-09	8.278e-09	6.34e-10	3.84e-09	3.335e-09	4.573e-09	2.9359e-09	0
0.999506	0.00054491	0.00050077	0.00047019	0.00067369	0.00057544	0.00050583	0.0002017	0.00054295	0.00048546	0.00038418	0.00033789	0.00010282	0.00030456	0.00013458	0
1.99901	0.00026248	0.00016554	0.00017321	0.00031899	0.00026107	0.00026108	0.00026993	0.00034111	0.00061534	0.00083628	0.00011274	0.00043488	0.00044076	0.00021966	0
2.99852	0.00051914	0.00015689	0.00015618	0.00032071	0.00013514	0.00014445	5.8839e-05	0.00012065	0.00055255	0.00022594	3.6584e-05	0.00027241	0.00028693	0.0002475	0
3.99803	0.00060731	3.2767e-05	0.00013093	0.00018959	9.2783e-05	0.00013165	0.00013677	8.911e-05	0.00026397	0.00030063	0.00015358	0.00017369	3.2338e-05	6.3549e-06	0
4.99753	0.00037201	4.6402e-05	0.00010998	0.00015417	7.5084e-05	0.00011732	5.2413e-05	8.5305e-05	0.00019768	0.00030922	8.1622e-05	0.00022148	0.00019836	6.9965e-05	0
5.99704	0.00013524	5.6068e-05	9.8174e-05	8.0267e-05	5.7488e-05	5.5519e-05	0.00010078	3.6199e-05	0.00015911	0.00014624	4.6964e-05	0.00011339	0.00010427	9.731e-05	0
6.99654	0.00014116	0.00014039	6.0331e-05	0.00016745	0.00015165	8.8023e-05	5.6418e-05	0.00010813	0.00017653	0.00019626	5.9939e-05	0.00015877	0.00034302	2.2497e-05	0
7.99605	0.00014104	5.3682e-05	8.7649e-05	8.9657e-05	4.3758e-05	5.9275e-05	8e-05	0.00010352	0.00010902	6.4193e-05	5.4854e-05	3.6917e-05	0.00015004	7.3531e-05	0
8.99556	0.00021205	4.7346e-05	7.7709e-05	0.00013276	8.2254e-05	0.00012264	7.8617e-05	0.00015597	0.00012008	0.00013251	3.6569e-05	0.00010387	6.9704e-05	0.00011541	0
9.99506	0.00012909	6.057e-05	8.9868e-05	4.8687e-05	8.8496e-05	9.1504e-05	2.7085e-05	8.2806e-05	8.199e-05	0.00016564	3.7748e-05	8.2237e-05	0.00013284	4.9583e-05	0
10.9946	7.5262e-06	2.4982e-05	6.2448e-05	2.3575e-05	7.1985e-05	5.6433e-05	4.169e-05	3.2903e-05	8.2342e-05	9.569e-05	2.0934e-05	0.00010428	5.7719e-05	2.4394e-05	0
11.9941	1.9364e-05	1.6769e-05	3.8345e-05	0.00011504	4.7986e-05	8.2122e-05	5.9016e-05	5.3288e-05	0.00011322	0.00013572	6.9352e-06	9.8699e-05	0.00014949	1.0149e-05	0
12.9936	7.8123e-05	7.3229e-05	9.2461e-06	3.7367e-05	3.0117e-05	3.5013e-05	3.7494e-05	5.0204e-05	8.949e-05	2.9684e-05	2.4426e-05	3.1331e-05	2.0654e-05	7.1779e-05	0
13.9931	5.8699e-05	1.7867e-05	1.2249e-05	4.2682e-05	5.1919e-05	4.1764e-05	5.0161e-05	4.8439e-05	2.1416e-05	3.1508e-05	2.6654e-05	7.3693e-05	6.9627e-05	3.6687e-05	0
14.9926	2.0447e-05	7.6034e-06	4.5955e-05	3.7362e-06	3.7424e-05	2.4952e-05	2.977e-05	6.9714e-05	7.5719e-05	3.114e-05	1.7474e-05	1.9991e-05	5.6073e-05	2.5656e-05	0
15.9921	7.4769e-05	1.5634e-05	3.87e-05	2.9152e-05	3.2568e-05	2.5625e-05	4.8881e-05	6.6421e-05	6.8011e-05	1.4809e-05	2.6133e-05	8.8612e-05	6.707e-05	1.3158e-05	0
16.9916	1.5132e-05	6.7459e-06	4.3657e-05	5.171e-05	1.5713e-05	6.5799e-06	1.1393e-05	5.6665e-05	1.9265e-05	3.7619e-05	1.4592e-05	5.3657e-05	3.2458e-05	4.8176e-05	0
17.9911	4.6961e-05	1.4843e-05	2.7769e-05	2.8549e-05	4.7775e-05	5.7465e-06	1.0896e-05	2.2468e-05	1.8838e-05	1.694e-05	1.3428e-05	4.6978e-05	1.1137e-05	2.1413e-05	0
18.9906	1.3562e-05	1.6591e-05	2.3716e-05	3.7805e-05	2.0086e-05	2.0737e-05	3.0902e-05	3.227e-05	6.1894e-05	2.3718e-05	2.3934e-05	8.5719e-06	3.3396e-05	3.7163e-05	0
19.9901	2.2099e-05	1.5436e-05	2.2678e-05	2.4284e-05	1.378e-05	2.0021e-05	1.0082e-05	2.3098e-05	4.5201e-06	3.3825e-05	5.607e-06	4.6311e-05	1.188e-05	2.9432e-05	0
20.9896	4.2585e-05	1.5036e-05	3.0818e-05	1.5117e-05	1.4477e-05	9.7489e-06	9.9598e-06	3.9158e-05	2.138e-05	3.1981e-05	1.8317e-05	2.2069e-05	5.9392e-05	6.5205e-06	0
21.9891	6.7202e-05	5.5054e-06	3.0323e-05	2.0516e-05	3.612e-06	2.0177e-05	3.1228e-05	3.605e-05	1.9137e-05	4.177e-05	2.8692e-05	1.3018e-05	3.8472e-05	1.2259e-05	0
22.9886	4.1114e-05	5.5187e-06	2.0745e-05	5.7312e-06	7.1153e-06	2.2671e-05	2.24e-05	5.4741e-05	2.6564e-05	4.3235e-05	1.7984e-05	5.89e-05	1.3525e-05	2.3325e-05	0
23.9882	3.9836e-05	1.553e-05	2.2427e-05	2.2067e-05	2.765e-06	2.5069e-05	1.2477e-05	4.4694e-05	1.7964e-05	6.9061e-05	2.4536e-05	5.854e-06	4.246e-06	2.6469e-05	0
24.9877	4.3091e-05	2.1224e-05	2.0252e-05	5.2354e-06	5.3952e-06	5.5931e-06	2.4764e-05	2.9863e-05	1.8123e-05	4.2259e-05	1.1605e-05	1.4014e-05	1.3932e-05	2.9972e-05	0
25.9872	4.2907e-05	1.6844e-05	4.8081e-05	1.2705e-05	1.1464e-05	1.1722e-05	1.5338e-05	2.9549e-05	3.2756e-05	4.598e-05	1.2266e-05	1.6776e-05	3.6964e-05	2.8523e-05	0
26.9867	3.0231e-05	1.564e-05	2.7204e-05	2.3101e-05	1.9424e-05	1.6516e-05	8.8531e-06	3.2906e-05	2.4157e-05	3.2882e-05	1.7827e-05	1.0535e-05	2.5736e-05	1.7268e-05	0
27.9862	4.3366e-05	1.0693e-05	1.6009e-05	1.47e-05	2.1775e-05	1.7204e-05	9.6568e-06	3.1343e-05	1.7812e-05	1.1258e-05	5.7187e-06	2.9024e-05	1.5422e-05	7.5948e-06	0
28.9857	2.7255e-05	1.2788e-05	3.2272e-05	1.8608e-05	8.0304e-06	3.8872e-06	3.9299e-06	3.0427e-05	3.1046e-05	1.055e-05	1.7581e-05	1.346e-05	1.4483e-05	1.0476e-05	0
29.9852	2.3739e-05	7.6713e-06	2.1398e-05	1.6027e-05	4.6935e-06	1.2313e-05	9.5482e-06	3.5728e-05	1.5844e-05	3.1614e-05	2.4197e-05	2.0474e-05	3.8833e-06	8.4895e-06	0
30.9847	2.3304e-05	1.0952e-05	3.6053e-05	7.3138e-06	1.3957e-05	7.6644e-06	1.096e-05	1.3096e-05	6.019e-06	1.3411e-05	7.0067e-06	3.5872e-05	1.6759e-05	6.3526e-06	0
31.9842	3.9505e-05	2.0024e-05	1.9656e-05	2.6423e-05	1.9077e-05	2.5134e-06	7.0678e-06	2.9663e-05	1.7615e-05	1.0793e-05	1.2634e-05	2.5503e-05	1.276e-05	8.214e-06	0
32.9837	2.8406e-05	1.2275e-05	1.9304e-05	4.8541e-06	8.8631e-06	1.6268e-05	6.0565e-06	2.1157e-05	7.7197e-06	1.7798e-05	1.5913e-05	2.5404e-05	2.1922e-05	2.6449e-05	0
33.9832	3.1947e-05	4.4584e-06	7.7983e-06	9.6939e-06	2.5479e-06	4.6564e-06	1.0792e-05	3.2291e-05	1.7918e-05	1.9575e-05	1.9321e-05	1.0516e-05	2.5801e-05	2.0461e-05	0		signal-to-noise ratio
34.9827	1.4598e-05	3.197e-05	7.9389e-06	2.0227e-05	1.6023e-06	7.6144e-06	1.338e-05	1.1509e-05	2.1222e-05	3.6776e-05	2.3677e-05	1.8976e-05	2.6088e-05	7.1557e-06	0		FF	70	60	50	40	30	20	10	AN10	AN20	AN30	AN40	AN50	AN60
35.9822	2.8824e-05	2.9719e-05	3.6029e-05	5.7181e-06	7.8045e-06	1.6632e-05	9.7531e-06	1.707e-05	2.5238e-05	2.2818e-05	1.4775e-05	1.2525e-05	1.2259e-05	1.095e-05	0		8.36067	6.38665	6.1879	6.63472	5.95569	9.02175	3.47393	2.0832	9.20248	8.6319	7.88667	5.16325	4.64292	11.2793
36.9817	3.6949e-05	6.6619e-06	1.9187e-05	1.3947e-05	1.0826e-05	9.8982e-06	2.3026e-05	1.7837e-05	1.8788e-05	2.3789e-05	4.328e-06	1.0154e-06	1.5465e-05	6.5206e-06	0
37.9812	3.0904e-05	1.1827e-05	1.8768e-05	5.5139e-06	8.8463e-06	9.7622e-06	1.5039e-05	4.6048e-06	1.5988e-05	1.5226e-05	9.879e-06	2.3552e-06	1.8853e-05	1.2993e-05	0
38.9807	6.285e-05	2.9684e-05	2.4607e-05	1.3189e-05	1.3815e-05	1.3728e-05	2.9329e-06	7.627e-06	1.7052e-05	9.0262e-06	1.245e-05	9.7727e-06	2.487e-05	8.486e-06	0		black	first try	Kremers_Jan_20130517_1445_L48.csv
39.9802	4.3723e-05	3.1732e-05	2.349e-05	8.434e-06	6.4393e-06	4.3892e-06	9.5548e-06	1.0413e-05	3.5538e-05	1.5059e-05	5.6624e-06	1.4325e-05	1.0282e-05	1.4859e-05	0
40.9798	3.9533e-05	1.9882e-05	2.8789e-05	1.5801e-05	1.2684e-05	1.0287e-05	8.3265e-06	1.6395e-05	2.3215e-05	1.7749e-05	1.3573e-05	1.856e-05	7.009e-06	8.9309e-06	0
41.9793	6.9728e-05	1.1543e-05	3.3483e-05	5.1941e-06	1.2837e-05	7.6431e-06	9.0588e-06	1.843e-05	3.3198e-05	1.5372e-05	5.9513e-06	1.3616e-05	1.9469e-05	1.3409e-05	0
42.9788	8.2138e-05	1.3206e-05	9.0649e-06	9.1315e-06	2.2823e-05	1.3138e-05	9.2386e-06	8.2905e-06	9.8151e-06	4.9889e-05	9.1438e-06	2.0857e-05	4.8232e-06	5.6849e-06	0
43.9783	9.9517e-05	2.7335e-05	1.4955e-05	2.6338e-05	4.5004e-06	1.2863e-05	1.0519e-05	1.0997e-05	1.1481e-05	2.0071e-05	2.6579e-05	8.6218e-06	8.8066e-06	1.1393e-05	0
44.9778	6.6287e-05	3.2366e-05	2.9579e-05	1.3584e-05	8.09e-06	5.4707e-06	8.5941e-06	1.6202e-05	2.8623e-05	1.1143e-05	1.5619e-05	3.266e-06	5.8116e-06	8.0967e-06	0
45.9773	0.00012409	3.8131e-05	2.91e-05	3.7729e-05	1.269e-05	2.1963e-06	3.3304e-06	1.8379e-05	5.5928e-05	5.1545e-05	1.6497e-05	1.2642e-05	1.0362e-05	5.8688e-06	0
46.9768	0.00023718	6.738e-05	8.4423e-05	4.3712e-05	3.133e-05	5.1042e-06	1.7554e-05	1.1517e-05	6.3155e-05	6.8308e-05	5.5214e-05	3.3844e-05	2.3348e-05	4.2935e-06	0
47.9763	0.0022152	0.00049273	0.00047106	0.00033711	0.00024625	0.00012677	6.4754e-05	2.8744e-05	0.00059033	0.00057094	0.00040989	0.00023673	0.00014891	8.5833e-05	0
48.9758	0.00029273	8.692e-05	6.7829e-05	5.7908e-05	5.1364e-05	2.2999e-05	1.9726e-05	1.6079e-05	6.5143e-05	6.3978e-05	4.8731e-05	5.7854e-05	4.0797e-05	1.0926e-05	0
49.9753	0.00011506	7.5382e-05	5.7465e-06	2.3161e-05	6.296e-05	2.1467e-05	4.8686e-05	2.9317e-05	2.6675e-05	4.2931e-05	1.4122e-05	1.7164e-05	4.0736e-06	2.4765e-05	0
50.9748	0.0001112	3.9128e-05	2.5894e-05	1.364e-05	2.1785e-05	1.0804e-05	3.9664e-06	8.4908e-06	3.8113e-05	4.4737e-05	1.0197e-05	2.5214e-05	1.0981e-05	2.4437e-05	0
51.9743	0.00010352	4.4204e-06	1.2365e-05	7.5749e-06	2.3621e-05	1.1859e-05	3.8785e-06	1.3511e-05	1.5957e-05	2.7163e-05	2.9289e-05	1.3061e-05	3.2035e-05	1.0896e-05	0
52.9738	0.00011407	1.4088e-05	9.6723e-06	7.0576e-06	2.2635e-05	2.0362e-05	2.039e-05	8.6635e-06	1.9033e-05	1.6824e-05	2.7238e-05	1.5879e-05	2.1808e-06	1.2091e-05	0
53.9733	7.2893e-05	4.3272e-06	1.98e-05	4.0073e-06	1.659e-05	2.1498e-05	7.4196e-06	1.3344e-05	2.6591e-06	2.447e-05	1.2664e-05	1.8236e-05	7.0027e-06	1.3409e-05	0
54.9728	5.1223e-05	1.2053e-05	1.9553e-05	2.2001e-05	1.6885e-05	3.3156e-06	1.1533e-05	1.5107e-05	2.1049e-05	6.7864e-05	1.2886e-05	2.3202e-05	1.6743e-05	1.1818e-05	0
55.9723	5.5e-05	1.173e-05	2.9075e-05	9.1943e-06	1.962e-05	4.5378e-06	5.4006e-06	2.4398e-05	1.7295e-05	2.1244e-05	1.2658e-05	1.864e-05	8.0091e-06	1.879e-05	0
56.9719	4.7825e-05	1.1169e-05	2.5905e-05	1.6382e-05	2.5531e-05	2.1305e-05	6.5462e-06	1.7837e-05	3.512e-05	7.4482e-05	3.2826e-06	2.1145e-05	1.4568e-05	6.0554e-06	0
57.9714	3.0282e-05	8.1675e-06	5.8692e-06	1.5843e-05	3.2445e-05	7.2634e-06	1.4864e-05	2.1955e-05	2.0625e-05	3.3455e-05	1.004e-05	1.1965e-05	3.1003e-05	1.6017e-05	0
58.9709	2.8622e-05	2.2999e-05	2.6532e-05	1.3508e-05	4.7969e-06	1.8672e-05	1.0045e-05	1.3531e-05	9.9897e-06	4.0242e-05	2.633e-05	1.9768e-05	1.0921e-05	2.3154e-05	0
59.9704	3.5638e-06	9.0226e-06	1.7864e-05	1.0218e-05	9.723e-06	1.0908e-05	1.9013e-05	7.5801e-06	4.8225e-05	2.9055e-05	2.2115e-05	2.8887e-05	1.477e-05	1.4345e-05	0
60.9699	3.7283e-05	3.0844e-05	2.5697e-05	2.6189e-05	1.0098e-05	1.6297e-05	5.2626e-06	4.0863e-05	3.6838e-05	4.087e-05	9.734e-06	1.8379e-05	1.1246e-05	9.5704e-06	0
61.9694	3.3813e-05	2.3549e-06	1.7863e-05	9.3974e-06	2.4309e-05	6.9624e-06	6.0778e-06	1.6026e-05	3.1534e-05	5.6874e-05	2.3909e-05	3.9097e-06	2.8818e-06	1.0722e-05	0
62.9689	4.4033e-05	1.6872e-05	1.6471e-05	1.0793e-05	3.323e-06	1.8934e-05	1.2809e-05	3.6552e-06	2.4857e-05	3.6442e-05	7.0384e-06	1.0946e-05	2.8555e-05	1.7178e-05	0
63.9684	8.153e-06	1.476e-05	1.9982e-05	1.2628e-05	1.5482e-05	6.3864e-06	7.2839e-06	2.0628e-05	9.3698e-06	1.7988e-05	2.2571e-05	2.2975e-05	3.0656e-05	2.6868e-05	0
64.9679	3.0511e-05	1.1163e-05	1.3449e-05	2.4869e-05	8.6197e-06	1.1625e-05	1.7113e-05	5.3202e-06	1.6965e-05	2.181e-05	1.9784e-05	1.9843e-05	8.8592e-06	7.9997e-06	0
65.9674	2.6417e-05	7.3551e-06	1.922e-05	1.5401e-05	1.7619e-05	1.4299e-05	2.2525e-05	1.4152e-05	5.674e-06	3.5722e-05	1.3355e-05	1.9197e-05	5.5623e-06	1.1824e-05	0
66.9669	2.4322e-05	1.286e-05	4.6556e-05	4.4367e-06	2.9543e-05	2.8378e-06	9.1936e-07	8.61e-06	2.2941e-05	4.5434e-05	6.5215e-06	1.8695e-05	1.4534e-05	1.574e-05	0
67.9664	2.8766e-05	1.1927e-05	4.6711e-06	1.7012e-05	9.976e-06	5.4853e-06	1.5115e-05	4.001e-06	4.2533e-05	2.161e-05	8.9073e-06	1.0366e-05	1.2565e-05	1.4761e-05	0
68.9659	1.6141e-05	2.6451e-05	3.3552e-05	2.5548e-05	1.2968e-05	1.0602e-05	1.7535e-05	1.3931e-05	2.8807e-05	2.62e-05	1.7414e-05	8.8157e-06	1.7084e-05	9.201e-06	0
69.9654	2.5871e-05	2.9303e-05	3.515e-05	1.686e-05	2.9432e-05	1.4694e-05	3.4781e-05	1.9764e-05	1.1603e-05	2.3325e-05	7.8553e-06	1.5731e-05	1.9744e-05	8.339e-06	0
70.9649	1.816e-05	5.2403e-06	7.0521e-06	1.1529e-05	1.1213e-05	1.8723e-05	3.2327e-06	1.8595e-05	7.3145e-06	3.5686e-05	2.0762e-05	1.3844e-05	7.0197e-06	2.889e-05	0
71.9644	1.5022e-06	7.4715e-06	3.4997e-05	8.8607e-06	8.246e-06	5.6468e-06	2.3475e-05	2.3813e-05	4.4722e-05	5.2321e-06	2.0694e-05	2.2866e-05	2.1157e-05	1.2293e-05	0
72.964	2.3035e-05	1.665e-05	3.4729e-06	3.8559e-05	1.5126e-05	8.3415e-06	5.8476e-06	2.9718e-06	2.7323e-05	3.5447e-05	3.3428e-05	1.0981e-05	4.0789e-06	6.8393e-06	0
73.9635	4.3911e-05	1.8518e-05	5.3749e-06	1.1711e-05	1.7508e-05	4.5612e-06	1.312e-05	1.7867e-05	1.6668e-05	2.6633e-05	1.3096e-05	1.541e-05	2.2038e-05	3.2877e-05	0
74.963	1.7992e-05	2.2425e-05	8.148e-06	1.6787e-05	7.7692e-06	1.2904e-05	2.0701e-05	2.0609e-05	2.3933e-05	5.9916e-05	1.2694e-05	5.5569e-06	1.478e-05	2.2342e-05	0
75.9625	3.1888e-05	9.1721e-06	1.4982e-05	8.952e-06	1.2852e-05	1.0388e-05	1.4684e-05	2.3748e-06	1.0392e-05	2.3457e-05	1.2714e-05	1.9009e-05	3.0428e-05	1.2949e-05	0
76.962	3.1776e-05	1.307e-05	5.2149e-05	9.205e-06	2.8669e-05	1.7725e-05	1.1609e-05	3.3557e-05	3.716e-05	4.1029e-05	1.5209e-05	2.62e-05	3.8088e-05	2.1247e-05	0
77.9615	4.5004e-05	3.1567e-05	1.1729e-05	1.3041e-05	1.1742e-05	2.5463e-06	1.4692e-05	9.1353e-06	1.9731e-05	3.004e-05	2.5482e-05	1.1299e-05	9.8531e-06	4.3496e-06	0
78.961	1.1203e-05	1.6983e-05	2.2057e-05	1.0944e-05	3.1943e-05	3.431e-06	1.4621e-05	1.837e-05	2.7014e-05	2.352e-05	1.4053e-05	2.8861e-05	2.7919e-05	6.2906e-06	0
79.9605	3.1277e-05	3.0702e-05	1.2433e-05	2.8079e-05	9.5975e-06	1.2004e-05	2.4517e-05	7.9035e-06	1.7008e-05	2.5258e-05	1.0452e-05	7.5978e-06	1.4124e-05	2.8827e-06	0
80.96	3.098e-05	2.3281e-05	1.4156e-05	2.0345e-05	2.1719e-05	2.2546e-05	2.6698e-05	1.4788e-05	2.7412e-05	1.8911e-05	8.118e-06	1.0757e-05	1.6404e-05	4.7233e-06	0
81.9595	2.6784e-05	2.1613e-05	1.9725e-05	2.4564e-05	7.7011e-06	2.7389e-05	1.4442e-05	1.6671e-05	6.5315e-05	1.0302e-05	1.0959e-05	1.0727e-05	1.1287e-05	1.0958e-05	0
82.959	2.4729e-05	1.4283e-05	2.5499e-06	2.9645e-05	2.1926e-05	6.9572e-06	6.2301e-06	2.1087e-05	2.4495e-05	9.9671e-06	1.2728e-05	8.5022e-06	8.9905e-06	1.2223e-05	0
83.9585	8.6006e-06	1.896e-05	2.8772e-05	3.7212e-06	1.1853e-05	1.4209e-05	7.1016e-06	2.3937e-05	1.5638e-05	2.5453e-05	1.6021e-05	1.0789e-05	9.8876e-06	1.6974e-05	0
84.958	4.8333e-05	1.4068e-05	1.8761e-05	1.0733e-05	2.7424e-05	3.1276e-06	1.0529e-05	1.0579e-05	3.1211e-05	3.3626e-05	1.1933e-05	2.5204e-07	7.6131e-06	7.0969e-06	0
85.9575	1.7687e-05	3.2201e-05	2.3684e-05	3.9519e-06	3.5419e-05	1.5853e-05	3.3039e-05	1.811e-06	1.0955e-05	3.7958e-05	6.0471e-06	1.1565e-05	1.3934e-05	3.601e-06	0
86.957	2.2426e-05	1.9238e-05	3.4043e-05	3.0526e-06	1.8749e-05	5.9553e-06	7.68e-06	7.5685e-06	2.4775e-05	3.3095e-05	2.0789e-05	9.6547e-06	9.046e-06	2.0134e-05	0
87.9565	2.1709e-05	9.0237e-06	2.029e-05	2.8236e-05	9.7076e-06	6.6292e-06	1.7672e-05	1.7683e-05	1.3943e-05	1.8207e-05	3.1773e-06	1.9716e-05	1.8868e-06	9.6835e-06	0
88.9561	1.1979e-05	2.1241e-05	2.118e-05	3.0926e-05	1.1327e-05	1.4499e-05	1.7384e-05	7.7409e-06	4.1486e-05	3.3238e-05	5.4737e-06	2.3549e-05	2.3828e-05	1.134e-05	0
89.9556	3.1968e-05	1.8928e-05	2.3248e-05	1.9142e-05	2.8565e-05	1.9201e-05	1.7499e-05	1.0432e-05	5.2109e-05	2.7974e-05	1.2664e-05	8.7036e-06	2.4558e-05	1.1105e-05	0
90.9551	2.8857e-05	3.2132e-05	2.584e-05	8.8626e-06	1.3265e-05	7.1093e-06	1.7568e-05	1.881e-05	2.5726e-05	9.2915e-06	2.0784e-05	2.0864e-05	1.2225e-05	5.8899e-06	0
91.9546	8.35e-06	1.0609e-05	6.736e-06	1.1579e-05	1.363e-05	1.3451e-05	5.0803e-06	1.4618e-05	3.1189e-05	8.3126e-06	2.0961e-05	2.24e-05	4.7861e-07	8.816e-06	0
92.9541	3.2384e-05	3.7513e-05	1.8596e-05	2.0429e-05	2.1349e-05	1.3612e-05	9.375e-06	1.5366e-05	3.8537e-05	3.5114e-05	1.4033e-05	2.8175e-05	1.2572e-05	1.0888e-05	0
93.9536	3.5209e-05	2.5552e-05	1.9913e-05	9.4583e-06	2.432e-05	1.1821e-05	1.2671e-06	1.2099e-05	2.9706e-05	3.0648e-05	1.1396e-05	3.4331e-05	2.7363e-05	1.1409e-05	0
94.9531	3.6657e-05	2.4277e-05	7.6321e-06	1.1503e-05	1.8454e-05	1.0567e-05	6.081e-06	9.4993e-06	2.0011e-05	9.6622e-06	7.7969e-06	2.6281e-05	1.1706e-05	2.1606e-06	0
95.9526	0.00014314	7.8544e-05	4.8006e-05	5.1888e-05	1.6818e-05	2.131e-05	2.1608e-05	2.2318e-05	8.7772e-05	4.8079e-05	2.6085e-05	2.8402e-05	3.3257e-05	1.8122e-05	0
96.9521	6.3366e-05	3.6556e-05	1.7215e-05	5.8673e-06	1.5077e-05	1.3492e-05	1.1847e-05	1.1999e-05	1.5173e-05	1.7866e-05	1.587e-05	1.8507e-05	2.7437e-05	6.0696e-06	0
97.9516	3.6893e-05	7.3037e-06	3.2338e-05	1.4458e-05	1.4799e-06	8.1058e-06	3.0675e-05	9.729e-06	1.1987e-05	3.6108e-05	3.0019e-05	8.2565e-06	1.9258e-05	1.017e-05	0
98.9511	4.0896e-05	1.4774e-05	2.4566e-05	1.324e-05	1.3247e-05	4.0341e-06	1.4367e-05	1.3115e-05	1.241e-05	4.8053e-05	1.1156e-05	4.9098e-06	1.0839e-05	5.9507e-06	0
99.9506	4.6516e-05	2.2398e-05	1.6168e-05	2.1212e-05	1.3402e-05	8.0242e-06	1.0964e-05	6.5237e-06	2.9655e-05	1.2831e-05	1.2089e-05	6.4951e-06	1.7477e-05	8.1359e-06	0
100.95	1.4137e-05	1.5592e-05	1.896e-05	2.2583e-05	1.4696e-05	1.7276e-05	5.7284e-06	1.0161e-05	2.3239e-05	1.8443e-05	1.6174e-05	9.848e-06	7.7532e-06	1.3385e-05	0
101.95	1.7841e-05	3.8559e-06	1.8139e-05	1.4997e-05	8.8342e-06	2.101e-05	1.2232e-05	9.4751e-06	2.4175e-05	1.2878e-05	4.5011e-06	1.0587e-05	8.7061e-06	1.4717e-05	0
102.949	2.5173e-05	1.5609e-05	2.5995e-05	5.4196e-06	1.6719e-06	2.1628e-05	1.6762e-05	6.8637e-06	2.8149e-05	3.1466e-05	1.5241e-05	1.0469e-05	1.622e-05	7.1001e-06	0
103.949	1.8085e-05	1.1581e-05	1.0334e-05	4.0609e-06	1.1825e-06	7.9301e-06	1.3996e-05	6.5702e-06	1.7085e-05	3.6712e-06	1.1271e-05	1.4153e-05	2.5378e-05	5.1341e-06	0
104.948	4.8601e-05	1.3651e-05	3.0331e-05	1.5612e-05	1.6035e-05	1.1349e-05	1.5927e-05	6.7922e-06	3.7274e-05	8.5794e-06	2.2784e-05	1.5276e-05	1.5842e-05	1.0387e-05	0
105.948	2.5953e-05	1.1605e-05	6.5956e-06	9.3949e-06	2.4607e-05	4.3858e-06	1.2729e-05	3.409e-06	3.9492e-06	2.4592e-05	1.6455e-05	1.0955e-05	7.6033e-06	1.832e-05	0
106.947	3.7904e-05	1.3421e-05	1.6987e-05	5.3378e-06	1.2945e-05	6.9757e-06	5.8689e-06	1.2061e-05	1.332e-05	1.397e-05	1.9135e-05	1.6843e-05	2.1415e-05	1.1587e-05	0
107.947	2.5006e-05	4.4831e-06	2.1604e-05	1.0809e-05	2.2056e-06	7.5241e-06	1.0396e-05	6.1958e-06	3.033e-05	9.8482e-06	1.4151e-05	6.265e-06	7.3397e-06	2.6259e-05	0
108.946	2.1501e-05	8.0577e-06	2.0798e-05	7.8036e-06	3.2464e-05	5.9384e-06	2.6223e-06	7.1674e-06	1.9115e-05	1.2214e-05	1.1666e-05	2.2107e-05	1.0862e-05	6.4191e-06	0
109.946	2.7938e-05	1.2761e-05	7.0645e-06	6.8036e-06	1.6693e-05	4.0267e-06	1.9046e-05	4.2379e-06	3.7901e-05	3.2618e-05	2.0917e-05	1.0779e-05	3.6781e-06	5.182e-06	0
110.945	1.8328e-05	7.9029e-06	2.0112e-05	3.6241e-06	1.3422e-05	7.0243e-06	4.6239e-06	2.6628e-05	1.1336e-05	9.7529e-06	1.0898e-05	3.2879e-05	6.0478e-06	1.1288e-05	0
111.945	1.8071e-05	5.6452e-06	1.7428e-05	1.6328e-05	2.0007e-05	5.8618e-06	1.546e-05	1.0119e-05	1.2117e-05	3.53e-05	1.6132e-05	3.006e-06	3.1545e-06	1.3087e-05	0
112.944	2.3605e-05	1.5724e-05	1.4623e-05	6.0396e-06	1.0693e-05	1.8675e-05	1.1386e-05	1.5066e-05	3.4716e-05	2.1026e-05	4.2894e-06	4.4917e-06	1.6457e-05	4.8517e-06	0
113.944	4.3612e-06	1.3498e-05	4.1525e-06	1.1287e-05	1.8974e-05	6.541e-06	8.2239e-06	2.4124e-05	1.0722e-05	9.3935e-06	8.6034e-06	5.9427e-06	8.7114e-06	2.3073e-05	0
114.943	2.2305e-05	8.4539e-06	2.3329e-05	1.035e-05	5.9209e-06	7.6385e-06	1.679e-05	1.3173e-05	1.9303e-05	1.2341e-05	1.0855e-05	1.0155e-05	1.0049e-05	4.0789e-06	0
115.943	2.0085e-05	5.989e-06	6.5903e-06	1.1656e-05	1.0584e-05	4.457e-06	6.6636e-06	1.8089e-05	7.8869e-06	3.0689e-05	5.277e-06	4.8544e-06	1.2213e-05	6.5378e-06	0
116.942	2.3417e-05	1.1932e-05	3.5182e-05	1.2996e-05	9.589e-06	7.9789e-06	2.8916e-06	1.8784e-05	1.9244e-05	4.186e-06	6.0724e-06	1.6759e-05	7.1199e-07	1.6144e-05	0
117.942	1.5157e-05	8.9033e-06	1.2516e-05	2.7372e-06	1.9189e-06	1.2658e-05	8.7383e-06	6.2977e-06	1.6983e-05	7.4693e-06	1.3221e-05	8.2546e-06	1.1704e-05	1.0241e-05	0
118.941	3.3741e-06	1.3747e-05	9.9199e-06	9.1875e-06	1.9454e-05	1.315e-05	5.8168e-06	1.2857e-05	7.2153e-06	2.3154e-05	6.3647e-06	1.4507e-05	1.6144e-05	8.4844e-06	0
119.941	1.0505e-05	1.8625e-05	3.1944e-05	1.5707e-05	1.7374e-06	9.6201e-06	2.0513e-05	1.1178e-05	2.0555e-06	2.4663e-05	8.2026e-06	1.0692e-05	9.8225e-06	4.6631e-06	0
120.94	3.6088e-05	1.2685e-05	1.5514e-05	1.2082e-05	1.4028e-05	3.7998e-06	6.9367e-06	5.6111e-06	1.7317e-05	7.7764e-06	5.5262e-06	1.3177e-05	5.7866e-06	1.9643e-05	0
121.94	3.4081e-05	1.6679e-05	1.5283e-05	1.1752e-05	2.3791e-05	8.1025e-06	6.0443e-06	3.7404e-06	2.5141e-05	1.2669e-05	8.1463e-06	8.9171e-06	1.9654e-05	9.4561e-06	0
122.939	1.2317e-05	5.4235e-06	2.059e-05	1.2708e-05	1.495e-05	1.4293e-05	9.8112e-06	4.6329e-06	4.1042e-05	6.6662e-06	1.3587e-05	1.2688e-05	2.2433e-05	1.3464e-05	0
123.939	1.3469e-05	1.1785e-05	1.5871e-05	3.4584e-06	1.025e-05	1.623e-06	1.2578e-05	1.3036e-05	2.304e-05	9.6214e-06	5.9486e-06	1.5187e-05	1.4467e-05	6.5491e-06	0
124.938	3.6484e-05	7.4091e-06	3.5519e-06	3.8048e-06	1.218e-05	7.7967e-06	6.6038e-06	6.2397e-06	1.4583e-05	1.3616e-05	5.4913e-06	1.6724e-05	7.6542e-06	8.1396e-06	0
125.938	1.9559e-05	4.0046e-06	1.3444e-05	1.3085e-05	2.1154e-05	7.1785e-06	8.0688e-06	4.5145e-06	1.2724e-05	1.018e-05	1.574e-05	1.6913e-05	8.9505e-06	6.115e-06	0
126.937	2.7908e-05	1.6952e-05	1.6726e-05	4.3253e-06	1.2061e-05	5.099e-06	1.361e-05	1.2963e-05	7.2041e-06	1.1978e-05	1.2451e-05	7.3557e-06	1.1119e-05	5.2475e-06	0
127.937	2.2446e-05	5.0141e-06	1.0019e-05	6.7202e-06	2.3853e-05	2.0242e-05	1.7331e-05	8.6956e-06	1.6126e-05	9.7659e-06	8.15e-06	1.2972e-05	1.4651e-05	4.7622e-06	0
128.936	1.4807e-05	1.7619e-06	2.5956e-05	1.4694e-05	1.717e-05	1.9433e-06	5.3236e-06	3.66e-06	8.5403e-06	1.5085e-05	2.2459e-05	7.9322e-06	1.1123e-05	5.507e-06	0
129.936	9.7734e-06	1.895e-05	5.0922e-06	4.6928e-06	8.047e-06	4.7405e-06	5.3028e-06	8.8991e-06	9.4513e-06	1.1732e-05	8.8662e-06	1.1469e-05	1.5165e-05	1.1006e-05	0
130.935	2.089e-05	4.1784e-06	7.2639e-06	9.3064e-06	4.2683e-06	1.2352e-05	1.2409e-06	1.0187e-05	2.2967e-05	8.439e-06	9.334e-06	8.7985e-06	8.4353e-06	3.7359e-06	0
131.935	2.472e-05	1.0794e-05	1.135e-05	6.2688e-06	8.9508e-06	1.9308e-06	8.9893e-06	8.6266e-06	3.8328e-06	1.2398e-05	1.8217e-05	3.7139e-06	1.2097e-05	1.0665e-05	0
132.934	1.7035e-05	4.7844e-06	1.2383e-05	7.5599e-06	1.0653e-05	1.0111e-05	7.0738e-06	4.6264e-06	1.6112e-05	1.2093e-05	1.2261e-05	1.1265e-05	1.0108e-05	1.4316e-05	0
133.934	2.3977e-05	1.4493e-05	1.0279e-05	5.7726e-06	1.1984e-05	1.056e-05	1.3174e-05	7.535e-06	2.6673e-05	3.3584e-05	4.8504e-06	1.5354e-05	6.5068e-06	4.9489e-06	0
134.933	1.0868e-05	1.1277e-05	2.5664e-05	9.2873e-06	2.2746e-05	5.5119e-06	1.0465e-05	9.0367e-06	1.3728e-06	1.0604e-05	1.2439e-05	1.2756e-05	1.3118e-05	1.1139e-05	0
135.933	1.6554e-05	1.0568e-05	3.2391e-06	4.2757e-06	2.6415e-05	9.6067e-06	4.4115e-06	6.2772e-06	2.368e-05	2.0296e-05	4.6278e-06	8.4343e-06	8.956e-06	7.4025e-06	0
136.932	2.6333e-05	7.9587e-06	1.8502e-05	1.3055e-06	1.2069e-05	1.702e-05	3.4706e-06	7.124e-06	5.2159e-06	1.0055e-05	3.0366e-06	7.8924e-07	6.9657e-06	6.2703e-06	0
137.932	1.1463e-05	7.6589e-06	1.3167e-05	1.1699e-05	9.6452e-06	4.3229e-06	8.087e-06	8.1664e-06	2.0812e-05	1.6634e-05	1.1132e-05	1.2561e-05	7.9123e-06	2.3231e-06	0
138.931	1.8318e-05	8.2485e-06	3.4796e-06	5.717e-06	1.0026e-05	8.4123e-06	1.3543e-06	6.4038e-06	1.2565e-05	1.0382e-05	4.5961e-06	1.507e-05	1.3791e-05	7.2507e-06	0
139.931	3.9752e-05	1.4295e-05	1.7913e-05	8.418e-06	7.1563e-06	1.2722e-05	1.871e-06	5.8107e-06	2.6003e-05	4.803e-06	8.3861e-06	1.5513e-05	5.2654e-06	7.1441e-06	0
140.93	2.1957e-05	1.6543e-05	1.3693e-05	3.0545e-06	6.3599e-06	2.0403e-06	7.1846e-06	6.7763e-06	1.1947e-05	8.4575e-06	1.1458e-05	1.2116e-05	1.4941e-05	1.3522e-05	0
141.93	8.9911e-06	1.3195e-05	8.2991e-06	5.1178e-06	1.5224e-05	9.4114e-06	1.1594e-05	4.8864e-06	3.3929e-05	1.0603e-05	7.5015e-06	1.0146e-05	7.1172e-06	1.4113e-06	0
142.929	2.2189e-05	8.8081e-06	9.875e-06	4.9759e-06	2.366e-05	3.0971e-06	9.6821e-06	7.4685e-06	7.7458e-06	2.7394e-05	5.6748e-06	9.6443e-06	1.5271e-05	1.4792e-05	0
143.929	6.499e-05	2.1908e-05	1.7678e-05	8.9957e-07	1.5999e-05	5.4904e-06	1.1728e-05	9.4377e-06	2.7188e-05	2.1562e-05	2.4345e-05	1.9903e-05	4.6184e-06	7.995e-06	0
144.928	2.9789e-05	2.1417e-05	1.6999e-05	1.2382e-05	9.0168e-06	1.0219e-05	1.3802e-05	1.0334e-05	2.6595e-05	1.3964e-05	8.7972e-06	1.53e-05	1.1787e-05	1.0839e-05	0
145.928	6.2494e-06	1.3542e-05	1.228e-05	3.7809e-06	1.3326e-05	5.9481e-06	1.6863e-05	1.7291e-05	1.4986e-05	1.0412e-05	1.1823e-05	9.7798e-06	1.9232e-05	8.2838e-06	0
146.927	3.156e-05	2.8013e-06	1.4812e-05	6.686e-06	4.8238e-06	5.1788e-06	1.1067e-05	1.2249e-05	1.1293e-05	8.4842e-06	1.8679e-05	8.5392e-06	6.2123e-07	4.0084e-06	0
147.927	7.5029e-06	1.0312e-05	1.0326e-05	3.4431e-06	1.2891e-05	1.2375e-05	4.801e-06	1.3474e-06	2.163e-05	1.818e-05	1.0477e-05	6.0098e-06	5.4114e-06	5.9578e-06	0
148.926	1.8178e-05	7.7327e-06	8.7063e-06	3.5246e-06	7.5307e-06	5.7105e-06	1.4251e-05	1.5484e-05	2.7366e-05	6.3336e-06	7.2551e-06	1.0162e-05	1.2405e-05	2.8767e-06	0
149.926	3.9718e-05	7.6551e-06	8.9519e-06	6.2846e-06	8.7343e-06	9.4538e-06	1.3982e-05	1.1181e-05	2.3304e-05	2.1753e-05	4.2561e-06	1.8244e-05	1.702e-05	9.9762e-06	0
150.925	1.883e-05	8.9775e-06	1.5881e-05	1.1312e-05	2.2497e-05	6.616e-06	5.74e-06	1.0754e-05	4.2069e-05	8.3284e-06	8.3661e-06	3.8876e-06	8.636e-06	6.4624e-06	0
151.925	2.517e-06	1.3099e-05	6.5193e-06	1.7061e-06	1.0874e-05	1.619e-06	1.7083e-06	3.4466e-06	1.4037e-05	5.9686e-06	3.8073e-06	9.8851e-06	1.2263e-05	9.9587e-06	0
152.924	3.9806e-05	2.8004e-06	9.2587e-06	1.0416e-05	1.3794e-05	1.0456e-05	5.9115e-06	8.4031e-06	6.9847e-06	3.0217e-05	1.3346e-05	7.3886e-06	1.0093e-05	1.0788e-05	0
153.924	2.727e-05	3.0236e-06	1.8807e-05	3.9959e-06	3.6211e-06	2.5738e-06	1.2992e-05	1.4797e-05	2.9511e-05	1.8107e-05	5.5186e-06	1.8554e-05	5.5857e-06	1.0695e-05	0
154.923	2.2939e-05	1.177e-05	6.4747e-06	1.3095e-05	2.0108e-05	1.0017e-05	5.3409e-06	4.2693e-06	3.0966e-05	4.0521e-06	7.6967e-06	5.11e-06	7.6701e-06	5.8365e-06	0
155.923	4.643e-06	2.9141e-06	2.216e-05	1.0817e-05	2.3367e-05	4.6972e-06	9.0097e-06	4.5421e-06	1.514e-05	2.208e-05	2.5105e-06	9.8815e-06	5.052e-06	4.3267e-06	0
156.922	4.7141e-06	1.8224e-05	7.1848e-06	6.1491e-06	1.7843e-05	1.4722e-05	8.5635e-06	3.0913e-06	2.8732e-05	1.3851e-05	5.7656e-06	1.0841e-05	1.2429e-05	6.7495e-06	0
157.922	1.1697e-05	9.2727e-06	2.1377e-05	6.4252e-06	1.4554e-05	5.5804e-06	2.8056e-06	7.9156e-06	1.3845e-05	1.689e-05	8.612e-06	8.3857e-06	3.4917e-06	3.8948e-06	0
158.921	2.2833e-05	1.4224e-05	1.2341e-05	6.1706e-06	2.474e-05	6.9179e-06	1.2105e-05	1.1842e-05	2.3149e-06	1.7161e-05	1.2381e-05	1.7063e-05	3.0161e-06	1.1236e-05	0
159.921	1.2151e-05	6.4756e-06	2.3574e-05	2.8647e-06	7.3182e-06	7.8968e-06	1.3023e-05	1.1283e-05	1.1271e-05	1.3611e-05	6.712e-06	1.6252e-06	4.9892e-06	9.6619e-06	0
160.921	1.263e-05	9.5898e-06	9.6576e-06	5.7433e-06	1.6284e-05	9.3625e-06	1.3596e-05	5.583e-06	1.205e-05	9.53e-06	3.3829e-06	6.1162e-06	1.0111e-05	2.3065e-06	0
161.92	8.1314e-06	1.6141e-05	1.1928e-05	4.7274e-06	1.1825e-05	8.3079e-06	1.4084e-05	4.2175e-07	1.4058e-05	1.79e-05	1.3907e-05	8.3026e-06	1.1295e-05	1.0725e-05	0
162.92	8.7962e-06	5.4101e-07	7.8179e-06	6.686e-06	9.3155e-06	7.3224e-06	1.001e-05	1.6578e-05	1.818e-05	3.4634e-05	1.4822e-05	7.7647e-06	1.3244e-05	2.5516e-06	0
163.919	2.342e-05	6.2025e-06	5.6038e-06	4.6401e-06	1.321e-05	6.4066e-06	8.7094e-07	1.2991e-05	8.637e-06	8.7542e-06	7.8357e-06	6.1982e-06	7.9394e-06	1.0773e-05	0
164.919	5.8367e-06	7.6266e-06	1.4909e-05	8.8745e-06	1.2355e-05	2.6091e-06	1.4002e-05	3.3495e-06	1.9e-05	5.7064e-06	1.0335e-05	2.1017e-05	8.9249e-06	9.8324e-06	0
165.918	1.0817e-05	8.117e-06	1.9064e-05	4.0484e-06	1.6867e-05	8.8125e-06	1.6071e-05	1.609e-06	2.113e-05	9.225e-06	9.7649e-07	1.0443e-05	4.251e-06	7.9735e-06	0
166.918	1.5446e-05	5.7766e-06	8.5523e-06	1.6791e-05	8.2546e-06	7.9217e-06	1.5539e-05	5.7081e-06	7.3321e-06	1.8464e-05	4.1156e-06	5.2164e-06	4.3768e-06	6.1093e-06	0
167.917	8.2685e-06	1.2307e-05	6.6107e-06	1.2554e-05	9.6473e-06	7.5029e-06	9.1024e-06	6.503e-06	1.5882e-05	6.7204e-06	5.0021e-06	6.8691e-07	3.7561e-06	4.6247e-06	0
168.917	1.7776e-05	1.5537e-05	2.4941e-06	8.7923e-06	1.7379e-05	1.0821e-06	6.3481e-06	8.1805e-06	2.2989e-05	2.2174e-05	2.0575e-05	1.8851e-06	8.7319e-06	6.1899e-06	0
169.916	7.6371e-06	4.7799e-06	1.5466e-05	2.0554e-06	1.195e-05	6.2808e-06	6.0692e-06	5.3146e-06	1.6114e-05	1.9632e-05	9.3095e-06	2.7655e-06	7.6489e-06	3.6249e-06	0
170.916	1.5042e-05	5.4883e-06	1.3924e-05	7.2904e-06	9.7612e-06	2.7516e-06	4.5429e-06	1.6233e-05	1.3042e-05	7.168e-06	1.0102e-05	2.69e-06	8.3149e-06	4.3339e-06	0
171.915	2.1704e-05	1.6203e-05	1.7293e-05	1.159e-05	1.0984e-05	1.405e-05	1.1857e-05	8.4071e-06	8.8321e-06	1.1307e-05	9.8564e-06	2.1885e-06	6.6701e-06	2.1006e-06	0
172.915	1.4361e-05	1.54e-05	8.1396e-06	1.5423e-05	1.3373e-05	4.204e-06	5.6654e-06	1.7526e-05	9.2865e-06	2.068e-05	5.9522e-06	4.4116e-06	1.3947e-05	4.1948e-06	0
173.914	1.3739e-05	5.4474e-06	4.7399e-06	7.1468e-06	5.8002e-06	5.8839e-06	7.6861e-06	4.8946e-06	3.5158e-05	1.9181e-05	7.847e-06	6.4048e-06	5.9135e-06	8.1775e-06	0
174.914	1.0459e-05	1.0333e-05	4.1406e-06	3.6552e-06	8.5933e-06	5.3984e-06	1.1469e-05	1.2401e-05	1.8274e-05	1.0607e-05	1.8079e-06	5.9254e-06	8.7149e-06	3.1559e-06	0
175.913	2.9671e-06	5.4751e-06	4.8515e-06	2.1176e-06	1.2541e-05	5.9449e-06	1.0083e-06	3.058e-06	1.7767e-05	1.453e-05	1.8702e-06	8.6528e-06	4.6172e-06	1.0591e-05	0
176.913	6.1263e-06	5.0336e-06	1.1e-05	5.9304e-06	1.8134e-05	4.8515e-06	1.0663e-05	4.6586e-06	9.3241e-06	1.6801e-05	3.3344e-06	5.4747e-06	3.2823e-06	5.8653e-06	0
177.912	4.4948e-06	1.3657e-05	8.5424e-06	2.9448e-06	1.3846e-05	3.3164e-06	1.936e-06	1.3841e-06	2.0563e-05	8.052e-06	1.5801e-06	8.7972e-06	4.7199e-06	3.0811e-06	0
178.912	1.0842e-05	1.173e-05	1.5025e-05	5.7925e-06	1.973e-05	1.1417e-05	1.2887e-05	5.1828e-06	1.8548e-05	2.6551e-05	1.3143e-06	3.3339e-06	7.6012e-06	3.8063e-06	0
179.911	9.3549e-06	2.3014e-06	6.5566e-06	7.3687e-06	1.3231e-05	7.5856e-06	1.1497e-05	1.2409e-05	9.5646e-06	2.3355e-05	7.3984e-06	1.0588e-05	6.2821e-06	8.7548e-06	0
180.911	1.514e-05	9.9307e-06	4.0473e-06	1.3246e-05	4.456e-06	3.2316e-06	1.1468e-06	1.3157e-05	1.1483e-05	1.0373e-05	4.0737e-06	1.1258e-05	1.5697e-05	6.2828e-07	0
181.91	1.4706e-05	1.0434e-05	1.9236e-05	1.9858e-06	7.3036e-06	1.161e-05	1.181e-06	1.1223e-05	1.2231e-05	2.571e-06	6.6224e-06	3.7539e-06	1.2987e-05	1.3177e-05	0
182.91	1.3955e-05	7.8974e-06	8.5933e-06	6.5174e-06	1.698e-05	7.8254e-06	4.8344e-06	4.4793e-06	9.8817e-06	9.1764e-06	2.5673e-06	1.4632e-05	2.6302e-06	3.5291e-06	0
183.909	2.1869e-05	1.2051e-05	4.9334e-06	1.5271e-05	5.5254e-06	5.3003e-06	8.5904e-06	7.0821e-06	3.1885e-05	1.5866e-05	1.3093e-05	2.7608e-06	6.1436e-06	1.1433e-05	0
184.909	1.1011e-05	1.0132e-05	4.9712e-06	3.2746e-06	1.4308e-05	3.4869e-06	1.3505e-06	6.389e-06	8.1292e-06	1.1253e-05	5.1471e-06	4.2805e-06	7.8741e-06	8.4636e-06	0
185.908	2.2507e-06	4.6304e-06	2.8014e-06	2.7894e-06	9.6602e-06	8.0636e-06	5.673e-06	9.767e-06	4.2177e-06	1.1186e-05	4.1576e-06	6.2171e-06	8.4049e-06	2.9237e-06	0
186.908	5.5666e-06	4.7413e-06	6.1774e-06	3.686e-06	1.0471e-05	8.8198e-06	1.2517e-05	3.688e-06	8.293e-06	5.9176e-06	1.6091e-06	8.7949e-06	7.7262e-06	6.4876e-06	0
187.907	1.237e-05	1.417e-05	7.9984e-06	1.4228e-06	1.3812e-05	4.3062e-06	1.3038e-05	1.4554e-05	1.5666e-05	1.5029e-05	5.1357e-06	6.607e-06	9.4416e-07	8.1619e-06	0
188.907	1.5086e-05	1.1112e-05	3.2579e-06	5.1163e-06	8.6615e-06	1.2725e-05	1.1536e-05	1.7046e-06	1.5311e-05	1.5464e-05	6.8773e-06	8.6494e-06	4.7607e-06	1.2038e-05	0
189.906	1.0508e-05	1.0253e-05	9.8616e-06	1.2212e-05	8.1955e-06	7.3038e-06	6.2705e-06	2.0239e-06	1.0174e-05	7.2405e-06	4.9303e-06	3.7445e-06	7.5813e-06	6.6476e-06	0
190.906	5.1347e-06	1.3795e-05	1.0944e-05	1.2335e-06	2.4914e-05	1.3454e-05	1.0335e-05	3.664e-06	8.4151e-06	1.0598e-05	2.916e-06	8.3223e-06	1.1521e-05	3.4758e-06	0
191.905	1.7749e-05	1.3596e-05	1.0756e-05	6.7823e-06	2.0758e-05	3.2194e-06	8.1572e-06	5.9189e-06	2.2675e-05	1.1217e-05	6.0716e-07	1.1869e-05	3.7531e-06	5.8418e-06	0
192.905	2.4477e-05	1.0001e-05	1.4704e-05	7.8176e-06	1.5347e-05	9.7684e-06	6.3401e-06	2.0406e-06	1.6964e-05	1.6192e-05	1.0101e-05	8.3137e-06	1.0819e-05	3.8676e-06	0
193.904	1.9513e-05	1.4613e-05	1.2676e-05	3.7139e-06	7.4645e-06	8.6363e-06	1.21e-05	1.7792e-06	2.5144e-05	1.1248e-05	1.4348e-05	1.1303e-05	8.6329e-06	2.5413e-06	0
194.904	1.0947e-05	4.0823e-06	8.1612e-06	1.4858e-05	1.3625e-05	6.2369e-06	9.7966e-06	6.8832e-06	9.0666e-06	1.6195e-05	1.0948e-05	2.9716e-06	5.2727e-06	7.7205e-06	0
195.903	1.0991e-05	1.0945e-05	8.761e-06	1.0948e-05	8.5253e-06	2.9931e-06	2.1319e-06	7.7879e-06	4.495e-06	5.6189e-06	1.144e-05	1.3953e-05	3.5462e-06	6.7688e-06	0
196.903	2.9966e-06	3.1429e-06	2.0558e-06	4.3608e-06	1.4473e-05	3.1479e-06	9.0148e-06	8.8417e-06	1.1137e-05	9.6113e-06	9.6218e-06	1.3819e-05	1.0534e-05	8.3339e-06	0
197.902	1.421e-05	4.0471e-06	5.6453e-06	5.3324e-06	7.1562e-06	5.9876e-06	1.3852e-05	1.3636e-06	7.7595e-06	1.4043e-05	6.2742e-06	4.7754e-06	1.5562e-05	3.0479e-06	0
198.902	4.1313e-06	1.8314e-06	6.6064e-06	8.2804e-06	3.6602e-06	6.4524e-06	1.6414e-06	4.3458e-06	4.0738e-06	1.2659e-05	9.6459e-07	1.066e-05	4.21e-06	1.0118e-05	0
199.901	9.7518e-06	5.913e-06	4.2973e-06	2.6764e-06	1.5826e-05	1.0908e-05	7.0575e-06	6.7828e-06	1.3151e-05	1.4443e-05	2.2107e-06	1.525e-06	2.6056e-06	1.0237e-05	0
200.901	1.9476e-05	7.7584e-06	2.4683e-06	7.9166e-07	5.5241e-06	3.6718e-06	5.7145e-06	4.4601e-06	2.1128e-05	1.3621e-05	4.5491e-06	6.9685e-06	5.5304e-06	7.1234e-06	0
201.9	1.0507e-05	6.2552e-06	6.657e-06	5.4017e-06	1.7197e-05	6.2357e-06	1.0447e-05	9.9527e-06	9.0174e-06	8.2256e-06	1.2599e-06	1.4617e-06	1.9528e-05	4.4668e-06	0
202.9	1.053e-05	4.775e-06	7.9892e-06	4.8553e-06	4.2542e-06	5.3435e-06	1.7949e-05	8.4047e-06	9.8828e-06	1.2189e-05	1.016e-05	1.7807e-05	6.0262e-06	6.9809e-06	0
203.899	1.8173e-05	6.9835e-06	3.9956e-06	2.0957e-06	1.2024e-05	1.356e-06	9.682e-06	1.3408e-06	5.959e-06	1.5527e-05	2.2899e-06	3.7914e-06	3.1258e-06	7.7073e-06	0
204.899	1.435e-05	1.0212e-05	1.0331e-05	3.9601e-06	4.3573e-06	5.8487e-06	4.0695e-06	1.7755e-06	1.4131e-05	1.4258e-05	6.1215e-06	1.6696e-06	1.0981e-05	3.0288e-07	0
205.898	2.8849e-06	2.8645e-06	2.0084e-06	8.7519e-06	1.2978e-05	6.673e-06	6.1492e-06	3.6533e-06	9.4012e-06	1.3007e-05	2.2308e-06	5.5705e-06	9.0504e-06	2.3203e-06	0
206.898	8.4991e-06	1.1856e-05	1.126e-05	2.5005e-06	1.442e-05	9.7517e-06	4.8954e-06	3.9003e-06	1.837e-05	4.5331e-06	5.9124e-06	2.0053e-05	5.8741e-06	5.8015e-06	0
207.897	1.0905e-05	5.5295e-06	4.3909e-06	3.1705e-06	2.0476e-05	7.4326e-06	3.5552e-06	5.7927e-06	1.5122e-05	8.695e-06	9.2361e-06	3.2518e-06	1.2756e-05	1.7687e-06	0
208.897	9.3496e-06	6.359e-06	5.9743e-06	4.0446e-06	9.9885e-06	2.4423e-06	8.2436e-06	6.6313e-06	1.6834e-05	9.5446e-06	4.4473e-06	7.5175e-06	1.1104e-05	6.0413e-06	0
209.896	7.7083e-06	1.1648e-05	1.2615e-05	4.0175e-06	1.5001e-05	1.1174e-05	8.9304e-06	3.9379e-06	2.0294e-05	2.0566e-05	9.1905e-06	1.0135e-05	3.8603e-06	9.0593e-06	0
210.896	1.4606e-05	9.3956e-06	5.5575e-06	4.3176e-06	3.8119e-06	1.9535e-06	8.7277e-06	6.9362e-06	1.4486e-05	1.3426e-05	6.1013e-06	5.1462e-06	8.4413e-06	5.8257e-06	0
211.895	4.3442e-06	4.8403e-06	7.3219e-06	4.9493e-06	2.0415e-05	3.7637e-06	4.3428e-06	2.6364e-06	5.2029e-06	5.7461e-06	5.3933e-06	2.3183e-06	7.5383e-06	5.7225e-06	0
212.895	8.622e-06	8.957e-06	8.88e-06	7.3058e-06	2.1932e-06	4.2888e-06	5.98e-06	3.5962e-06	5.6189e-06	1.2935e-05	5.3066e-06	6.4405e-06	4.2679e-06	8.6859e-06	0
213.894	5.9292e-06	3.0984e-06	4.4589e-06	1.4583e-06	4.8957e-06	6.1848e-06	7.0527e-06	5.0521e-06	6.9912e-06	6.319e-06	1.4926e-05	3.3446e-06	3.1702e-06	6.6827e-06	0
214.894	8.3775e-06	5.2397e-06	6.9845e-06	4.0004e-06	6.0911e-06	2.6363e-06	3.1142e-06	1.1196e-05	2.1007e-06	1.0809e-05	8.0638e-07	7.77e-06	8.7246e-06	5.6743e-06	0
215.893	3.1834e-06	3.6314e-06	9.0225e-06	6.3063e-06	1.0216e-05	5.7703e-06	7.2886e-06	9.2467e-07	2.082e-05	4.9766e-06	3.2377e-06	3.0387e-06	4.4366e-06	7.8971e-06	0
216.893	1.0813e-05	5.4894e-06	2.1647e-06	9.1098e-06	7.2827e-06	7.7119e-06	5.2625e-06	2.8773e-06	2.6381e-05	8.7156e-06	5.0735e-06	6.5419e-06	4.9358e-06	6.3806e-06	0
217.892	8.7733e-06	5.4484e-06	4.6591e-06	4.51e-06	4.6611e-06	8.3421e-06	4.9538e-06	1.6411e-06	1.923e-05	4.8782e-06	5.3838e-06	1.8699e-06	4.2169e-06	4.6862e-06	0
218.892	7.119e-06	4.9605e-06	1.0061e-05	4.1837e-06	7.4373e-06	4.4006e-06	1.3115e-05	8.2723e-06	1.5595e-05	7.9715e-06	1.8184e-06	4.6432e-06	5.3091e-06	3.6486e-06	0
219.891	1.0779e-05	1.0996e-05	3.6973e-06	4.0067e-06	1.0477e-05	5.5886e-06	4.3762e-06	3.2343e-06	1.845e-05	1.2766e-05	3.7543e-06	6.4242e-06	7.5743e-06	6.9754e-06	0
220.891	6.655e-06	1.7133e-06	5.371e-06	5.7846e-06	1.9599e-05	2.8993e-06	5.9004e-06	4.0358e-06	3.1011e-05	3.3074e-06	5.1519e-06	9.9454e-06	1.1098e-05	2.3238e-06	0
221.89	6.6332e-06	8.7577e-06	8.2298e-06	1.7938e-06	2.5636e-06	6.072e-06	5.6299e-06	7.3506e-06	3.2671e-06	1.1806e-05	1.0645e-05	1.4549e-06	3.0924e-06	4.1069e-06	0
222.89	9.3657e-06	1.3589e-05	1.0328e-05	8.2175e-06	1.3287e-05	1.1408e-06	1.6446e-06	3.7357e-06	6.6484e-06	1.0948e-05	1.0977e-06	4.1019e-06	1.1463e-05	6.339e-06	0
223.889	5.2458e-06	7.4027e-06	4.4345e-06	7.0828e-06	1.6524e-05	1.1984e-05	6.4142e-06	5.6193e-06	1.1589e-05	1.5915e-05	1.0285e-05	3.7269e-06	8.836e-06	5.8451e-06	0
224.889	1.2567e-05	3.87e-06	6.395e-06	4.1979e-06	6.3189e-06	8.1692e-06	8.1818e-07	6.1785e-06	8.6165e-06	8.363e-06	7.328e-06	2.317e-06	3.9913e-06	5.3642e-06	0
225.888	9.976e-06	7.3242e-06	2.9466e-06	5.0931e-06	6.7848e-06	4.0854e-06	6.2066e-07	1.4615e-05	8.3828e-06	1.5077e-05	6.6247e-06	8.7772e-06	6.6832e-06	6.5994e-06	0
226.888	5.8274e-06	7.914e-06	1.5266e-06	5.3504e-06	7.0584e-06	2.9819e-06	3.6541e-06	5.1119e-06	2.4288e-05	1.202e-05	1.139e-05	1.9679e-06	6.26e-06	3.58e-07	0
227.887	5.0535e-06	9.4078e-06	7.7578e-06	6.067e-06	7.7248e-06	7.157e-06	2.4731e-06	4.5455e-06	1.3334e-05	4.785e-06	8.282e-06	8.5018e-06	3.6672e-06	2.9963e-06	0
228.887	1.1383e-05	9.2812e-06	1.145e-05	1.2968e-06	1.0159e-05	2.65e-06	8.2522e-06	6.112e-06	2.0341e-05	5.2156e-06	6.7198e-06	4.1198e-06	8.0556e-06	3.3822e-06	0
229.886	1.1211e-05	3.7151e-06	4.4657e-06	4.2862e-06	6.8199e-06	3.4076e-06	1.8501e-06	3.3079e-06	8.908e-06	8.7576e-06	2.9746e-06	4.359e-06	9.7676e-07	1.8335e-06	0
230.886	5.4023e-06	7.6525e-06	8.837e-06	2.8522e-06	2.4142e-06	6.4317e-06	1.0651e-05	7.2216e-06	1.2159e-05	1.0581e-05	3.3132e-06	8.2738e-06	6.798e-06	1.6413e-06	0
231.885	1.3549e-06	2.2209e-06	5.484e-06	5.6662e-06	3.4453e-06	5.6663e-06	3.1904e-06	4.9089e-06	3.4994e-06	5.6577e-06	2.74e-06	5.674e-06	5.5536e-06	1.0735e-05	0
232.885	1.7642e-05	7.123e-06	6.1878e-06	1.088e-05	6.6414e-06	4.2088e-06	9.2951e-06	2.8587e-06	1.084e-05	9.6112e-06	3.7626e-06	4.9783e-06	5.6367e-06	4.764e-06	0
233.884	7.7287e-07	1.7794e-06	3.8098e-06	4.1951e-06	7.8287e-06	7.9838e-06	5.1815e-06	3.2786e-06	4.4569e-06	8.7228e-06	1.0242e-05	1.7444e-06	8.2749e-06	5.6752e-06	0
234.884	1.8192e-05	1.0204e-05	2.6337e-06	6.7838e-06	1.1839e-05	6.9996e-06	4.8549e-06	1.4565e-06	1.1054e-05	8.3924e-06	6.6681e-06	4.7993e-06	8.6155e-06	2.5445e-06	0
235.883	1.7685e-05	5.2879e-06	2.792e-06	6.3196e-06	2.5665e-06	1.0414e-05	4.325e-06	4.7515e-06	8.9899e-06	1.0024e-05	6.6403e-06	4.3216e-06	8.6051e-07	5.8193e-06	0
236.883	6.8858e-06	1.2398e-05	1.4111e-06	1.1441e-05	2.4669e-06	2.9121e-06	8.4462e-06	5.3939e-06	1.2191e-05	6.9747e-06	6.2719e-06	4.8427e-06	4.9251e-06	5.895e-07	0
237.882	2.0154e-05	6.9475e-06	1.6275e-06	5.2781e-06	2.5217e-06	7.8138e-06	8.9735e-06	1.4178e-06	1.257e-05	1.8573e-05	3.9244e-06	1.0124e-05	7.7207e-06	5.6365e-06	0
238.882	4.7264e-06	7.8597e-06	2.7362e-06	4.2665e-06	5.6215e-06	1.4946e-07	5.3475e-06	8.9227e-06	2.4567e-05	2.0066e-05	3.2581e-06	5.1784e-06	1.9404e-06	2.6542e-06	0
239.881	1.1606e-05	7.4312e-06	1.4688e-06	3.3943e-06	3.8557e-06	4.7203e-06	3.2527e-06	7.646e-06	1.2013e-05	1.9231e-05	1.0404e-05	7.5477e-06	9.2837e-06	7.425e-06	0
240.881	1.6529e-05	1.8934e-05	6.233e-06	3.0064e-06	1.228e-05	3.8985e-06	6.4052e-06	4.7618e-07	1.8206e-05	1.0757e-05	8.1801e-06	4.0024e-06	1.3686e-06	5.0343e-06	0
241.881	1.0274e-05	1.0643e-06	7.1872e-06	2.0255e-06	1.028e-05	6.3111e-08	1.8567e-06	5.0376e-06	1.1209e-05	4.2743e-06	5.9822e-06	2.5047e-06	5.2004e-06	5.1433e-06	0
242.88	1.5526e-05	5.5582e-06	2.0677e-06	5.6521e-06	8.1882e-06	5.5964e-06	3.7072e-06	1.9958e-06	7.2775e-06	1.433e-05	1.9354e-06	7.3659e-06	4.3852e-06	1.9002e-06	0
243.88	5.7178e-06	1.5522e-06	7.8419e-06	9.3183e-06	4.843e-06	7.7379e-06	6.0847e-06	1.7013e-06	8.3966e-06	3.8371e-06	7.4982e-06	1.1453e-05	7.9313e-06	6.824e-06	0
244.879	5.8225e-06	7.0016e-06	1.5357e-06	2.8881e-06	4.2091e-06	3.0711e-06	4.9272e-06	3.5614e-06	7.5765e-06	5.5596e-06	5.3982e-06	4.8389e-06	1.9411e-06	2.5748e-06	0
245.879	1.0069e-05	4.8831e-06	2.6136e-06	2.4103e-06	5.4569e-06	6.5187e-06	7.1389e-06	3.0314e-06	3.7989e-06	1.1189e-05	7.29e-06	8.892e-06	3.8472e-06	4.7983e-06	0
246.878	3.2377e-06	1.1643e-05	1.0593e-05	2.0471e-06	1.9706e-06	2.0894e-06	2.5443e-06	1.6363e-06	5.8266e-06	3.3175e-06	3.0888e-06	4.4892e-07	6.2786e-06	4.3794e-06	0
247.878	7.8738e-06	1.1055e-05	8.8973e-07	1.1155e-05	3.4683e-06	4.1631e-06	5.1773e-06	6.3895e-06	7.8203e-06	4.3089e-06	2.4479e-06	5.982e-06	4.3133e-06	9.6314e-06	0
248.877	1.2663e-05	8.3652e-06	4.1717e-06	6.0835e-06	6.3214e-06	3.6087e-06	4.6628e-06	4.81e-06	1.2635e-05	9.4828e-06	5.6709e-06	2.1156e-06	4.9428e-06	1.6499e-06	0
249.877	7.3035e-06	2.6785e-06	5.6696e-06	1.4438e-06	1.106e-05	4.1571e-06	6.4094e-06	7.7357e-06	1.1129e-05	1.3645e-05	6.2369e-06	2.9399e-06	4.8955e-06	9.1497e-06	0
250.876	7.5622e-06	5.6657e-07	9.1755e-06	1.1483e-05	8.3977e-06	3.3119e-06	5.4794e-06	9.2207e-06	8.2611e-06	7.3645e-06	6.7767e-06	4.9199e-06	4.02e-06	1.9839e-06	0
251.876	1.2403e-05	6.7448e-06	3.6122e-06	4.5655e-06	1.0464e-05	7.0968e-06	8.9827e-06	2.769e-06	3.8192e-06	1.2274e-05	1.9266e-06	6.1594e-06	1.5259e-06	6.797e-06	0
252.875	3.3946e-06	7.2426e-06	1.1782e-05	2.0928e-06	5.2669e-06	2.0965e-06	3.0753e-06	8.6447e-06	1.2256e-05	4.5038e-06	3.8218e-06	7.6395e-06	3.0768e-06	1.1021e-05	0
253.875	6.0497e-06	1.5936e-05	6.2251e-06	5.6259e-06	1.1783e-05	1.8459e-06	3.1058e-06	1.5489e-06	1.2942e-06	9.2613e-06	6.6038e-06	4.8895e-06	5.3659e-06	4.3262e-06	0
254.874	1.3063e-05	1.0567e-05	6.6655e-06	7.896e-06	1.2877e-06	8.9068e-06	4.1319e-06	5.9116e-06	1.1151e-05	4.9164e-06	5.7881e-06	4.1626e-06	5.6986e-06	3.5478e-06	0
255.874	1.9725e-06	6.4042e-06	8.8089e-07	5.2619e-06	8.1685e-06	6.4836e-06	1.1861e-06	3.7362e-06	8.8713e-06	5.3683e-06	9.6813e-06	5.5668e-06	2.13e-06	2.6672e-06	0
256.873	3.9882e-06	7.2942e-06	5.6954e-06	1.497e-06	5.8571e-06	1.2794e-06	7.2333e-06	7.4925e-06	9.8474e-06	3.5143e-06	4.496e-06	4.3469e-06	5.5726e-06	5.6501e-06	0
257.873	9.018e-06	8.5886e-06	8.2671e-06	6.801e-06	6.4574e-06	6.6035e-06	2.1706e-06	2.9654e-06	5.1564e-06	1.0522e-05	2.8083e-06	3.1489e-06	1.2692e-06	2.4157e-06	0
258.872	7.9729e-06	1.5863e-07	3.6058e-06	3.2028e-06	7.4482e-06	2.4538e-06	3.9642e-06	5.9948e-06	7.3487e-06	9.4659e-06	7.4765e-06	6.0924e-06	3.3636e-06	2.2918e-06	0
259.872	6.6838e-06	1.7793e-05	8.4536e-06	4.6811e-06	3.9687e-06	1.8282e-06	2.9916e-06	8.3435e-06	5.3809e-06	1.1797e-05	4.035e-06	4.4542e-06	4.1391e-06	4.306e-06	0
260.871	1.7231e-06	1.1362e-05	6.5468e-06	1.2316e-05	5.0998e-06	5.5119e-06	2.5119e-06	4.2232e-06	6.59e-06	3.2955e-06	1.917e-06	7.2537e-07	9.5005e-06	2.9139e-06	0
261.871	6.3967e-06	8.5233e-06	5.2819e-06	7.4759e-06	1.3374e-05	3.0917e-06	5.6667e-06	1.4016e-06	1.1182e-05	1.5467e-05	5.4474e-06	6.1227e-06	6.4941e-06	4.363e-06	0
262.87	6.5534e-06	1.2679e-06	5.3446e-06	3.3773e-06	6.779e-06	2.1577e-06	2.3681e-06	2.2388e-07	9.4516e-06	7.0821e-06	2.1388e-06	6.3689e-06	4.2401e-06	2.468e-06	0
263.87	5.3159e-06	7.3277e-07	5.5238e-06	3.0771e-06	8.3763e-06	4.6415e-06	1.5212e-06	2.4197e-06	1.0888e-05	7.9451e-06	7.995e-06	4.9509e-06	6.3348e-06	7.0756e-06	0
264.869	7.4533e-06	3.6301e-06	4.0849e-06	1.0277e-05	8.7788e-06	2.4721e-06	5.9891e-06	2.2784e-06	7.9414e-06	1.2911e-05	8.0806e-06	1.0068e-05	3.0049e-06	3.9877e-06	0
265.869	1.0246e-05	6.8673e-06	4.2109e-06	3.8225e-06	1.9054e-06	2.5273e-06	2.6047e-06	8.7799e-06	6.4845e-06	1.0517e-05	5.8785e-06	3.7111e-06	1.5618e-06	4.7747e-06	0
266.868	2.7499e-06	5.8461e-06	3.1133e-06	7.8728e-06	2.4359e-06	3.3427e-06	3.9976e-06	2.863e-06	1.897e-05	1.0475e-05	7.7016e-06	1.5701e-06	5.7844e-06	3.63e-06	0
267.868	7.0618e-06	6.3288e-06	2.9132e-06	6.3902e-06	3.2645e-06	1.9233e-06	1.1869e-05	3.9911e-06	9.8017e-06	9.7412e-06	2.1484e-06	3.8588e-06	6.444e-06	5.1446e-06	0
268.867	9.8561e-06	8.0923e-07	5.7018e-06	7.5183e-06	5.8555e-06	1.007e-06	6.3045e-06	1.7783e-06	6.7296e-06	5.3364e-06	1.6938e-06	8.9308e-06	2.3399e-06	5.4025e-06	0
269.867	1.0263e-05	8.2501e-06	5.8298e-06	3.7445e-06	3.0136e-06	3.7647e-06	4.8374e-06	4.1428e-06	9.8982e-06	1.0408e-05	4.3315e-06	1.8403e-06	5.4221e-06	2.5214e-06	0
270.866	5.0057e-06	5.4272e-06	3.5115e-06	8.5866e-07	3.0175e-06	6.2202e-06	1.6579e-06	1.3836e-06	8.6605e-06	8.012e-06	3.3801e-06	6.1206e-06	6.9054e-06	3.5494e-06	0
271.866	1.8403e-06	3.6915e-06	4.0806e-06	7.3292e-06	1.18e-05	1.7263e-06	2.4971e-06	7.8291e-06	9.4538e-06	4.8611e-06	6.0701e-06	4.6739e-06	4.9986e-06	4.3596e-06	0
272.865	4.3658e-06	2.9107e-06	2.5623e-06	8.9755e-06	1.8205e-06	1.5591e-06	2.1178e-06	6.2683e-06	4.4661e-06	8.0567e-06	6.3475e-06	2.1224e-06	2.1706e-06	5.1878e-06	0
273.865	1.0454e-05	5.4357e-06	7.0992e-06	1.3303e-06	7.2257e-06	6.3677e-06	3.8244e-06	3.468e-06	7.2114e-06	6.5306e-06	2.0986e-06	6.939e-06	3.7379e-06	1.0235e-06	0
274.864	3.8672e-06	6.5106e-06	2.8987e-06	4.5625e-06	4.2701e-06	4.4176e-06	3.1623e-06	4.4487e-06	2.1139e-05	5.1989e-06	2.8935e-06	1.7916e-06	4.0104e-06	2.8859e-06	0
275.864	9.5025e-06	6.191e-06	9.0719e-06	7.6427e-06	4.8467e-06	4.8055e-06	4.9e-06	8.1906e-06	9.3194e-06	2.624e-06	8.6303e-07	3.5502e-06	2.9602e-06	3.1784e-06	0
276.863	4.0356e-06	4.8931e-06	2.0988e-06	4.3906e-06	7.417e-06	1.8452e-06	4.5039e-06	7.2893e-07	9.2621e-06	2.4868e-06	2.7767e-06	6.3893e-06	2.127e-06	6.0764e-06	0
277.863	8.5291e-06	5.596e-06	8.7529e-06	2.7867e-06	6.2417e-06	1.9554e-06	6.7627e-06	6.4619e-06	1.5782e-05	1.011e-05	1.8073e-06	3.7874e-06	3.7537e-06	7.6377e-06	0
278.862	3.3523e-06	3.4981e-06	5.2769e-06	2.9013e-06	5.2062e-06	5.1895e-06	5.429e-06	3.0292e-06	1.3499e-05	1.2003e-05	6.4262e-06	2.7799e-06	5.6525e-06	2.4333e-06	0
279.862	8.3852e-06	3.1683e-06	1.3401e-06	5.4827e-06	4.6616e-06	2.9049e-06	6.5152e-06	1.1178e-05	1.2178e-05	6.339e-06	6.6853e-06	3.8455e-06	2.9309e-06	4.0245e-06	0
280.861	6.9129e-06	4.0427e-06	5.0446e-06	2.6191e-06	6.4737e-06	2.5017e-06	2.9379e-06	4.9486e-06	2.0688e-06	5.9058e-06	1.7294e-06	3.2673e-06	6.2706e-06	7.0315e-06	0
281.861	2.1799e-06	3.5337e-06	5.8238e-06	2.8888e-06	1.1034e-06	4.4037e-06	6.2466e-06	3.6909e-06	6.1848e-06	5.9091e-06	4.0418e-06	2.1055e-06	4.9686e-06	1.951e-06	0
282.86	7.1991e-06	8.1576e-06	3.2179e-06	3.9972e-06	7.7025e-06	2.0281e-06	1.2185e-06	2.309e-06	1.1456e-05	7.6076e-07	4.1768e-06	4.1492e-06	5.2803e-06	5.554e-06	0
283.86	6.4196e-06	2.6758e-06	3.4541e-06	3.7649e-06	8.4842e-06	2.3341e-06	3.2568e-06	1.211e-06	1.4659e-05	1.2885e-06	5.8747e-06	6.4686e-06	3.0888e-06	5.4159e-06	0
284.859	7.681e-06	6.8269e-06	4.6769e-06	3.8466e-06	2.1607e-06	5.9548e-06	1.1625e-06	4.1032e-06	5.1116e-06	1.7417e-05	3.4367e-06	5.7992e-06	3.2149e-06	2.2945e-06	0
285.859	4.5771e-06	4.0744e-06	1.5716e-06	4.3932e-06	8.3312e-06	1.5574e-06	6.5174e-06	2.5029e-06	8.3621e-06	6.4249e-06	9.4206e-07	2.3222e-06	1.3483e-06	3.7919e-06	0
286.858	6.9019e-06	7.3084e-06	6.5504e-06	3.833e-06	6.175e-06	6.8252e-06	4.2634e-06	3.9509e-06	4.9021e-06	7.78e-06	3.8707e-06	3.3704e-06	2.2561e-06	6.0554e-06	0
287.858	5.7977e-06	9.4608e-06	2.7305e-06	2.2683e-06	4.8076e-06	3.8346e-06	3.5222e-06	5.9485e-06	1.1372e-05	3.5905e-06	4.0997e-06	4.8302e-06	1.1406e-05	2.4666e-06	0
288.857	6.5327e-06	6.0023e-06	5.8882e-06	7.3802e-06	7.5344e-06	4.5665e-06	2.5067e-06	1.3647e-06	1.2473e-05	1.2735e-05	2.6948e-06	1.5383e-06	7.8537e-07	3.8877e-06	0
289.857	1.9085e-06	1.3481e-05	6.5115e-06	7.988e-06	7.4654e-06	4.2993e-06	3.4846e-06	1.7687e-06	1.1264e-05	4.7534e-06	7.0345e-06	5.5995e-06	3.6506e-06	1.1154e-06	0
290.856	7.1434e-06	2.4582e-06	1.0251e-07	1.5676e-06	4.7209e-06	1.5535e-06	7.6384e-06	4.4689e-06	9.5481e-06	1.3164e-05	1.5355e-06	3.6807e-06	2.3454e-06	2.8254e-06	0
291.856	5.13e-06	5.7634e-06	2.2004e-06	3.7568e-07	7.4103e-06	2.1206e-06	4.937e-06	4.1032e-06	9.1079e-06	5.424e-06	3.0954e-06	3.4594e-06	1.8033e-06	3.1514e-06	0
292.855	2.3772e-06	6.7003e-06	3.3213e-06	4.7514e-06	1.0425e-05	1.857e-06	5.6449e-06	3.6458e-06	3.5306e-06	2.4156e-06	1.6976e-06	4.1618e-06	5.9902e-06	4.1878e-06	0
293.855	2.8737e-06	5.753e-06	3.9819e-06	2.1687e-06	8.1375e-06	4.6961e-06	1.0818e-06	3.657e-06	1.0989e-05	4.0306e-06	4.4942e-06	3.8379e-06	2.0591e-06	3.5476e-06	0
294.854	6.0178e-06	7.4305e-07	1.2287e-06	3.4511e-06	5.7948e-06	1.3913e-06	7.0925e-06	1.4253e-06	3.3796e-06	2.716e-06	8.433e-07	4.1945e-06	6.2882e-06	5.7944e-06	0
295.854	4.7176e-06	2.7184e-06	2.587e-06	2.7907e-06	7.5757e-06	7.1846e-06	8.2777e-06	7.0422e-06	1.6712e-06	8.5067e-06	2.9239e-06	8.5564e-06	2.8645e-06	3.1012e-06	0
296.853	9.8997e-06	5.9625e-06	7.3824e-06	3.1689e-06	2.3812e-06	1.2266e-06	2.7725e-06	1.7738e-06	4.636e-06	2.9998e-06	2.5728e-06	2.9364e-06	4.7683e-06	2.4906e-06	0
297.853	3.0579e-06	5.665e-06	8.1835e-06	7.1e-06	2.0628e-06	3.0123e-06	5.2008e-06	1.8996e-06	1.1501e-05	1.0295e-05	6.1194e-06	3.1719e-06	5.0566e-06	3.7475e-06	0
298.852	7.478e-06	2.6039e-06	5.482e-06	5.2797e-06	4.4694e-06	6.1299e-06	3.2901e-06	3.3878e-06	3.772e-06	4.7179e-06	7.6141e-07	8.201e-07	5.2089e-06	6.5487e-06	0
299.852	1.8201e-06	2.8846e-06	5.8824e-06	5.7795e-06	2.5138e-07	5.5977e-07	3.2255e-07	3.7023e-06	3.0141e-06	6.6556e-06	7.6071e-06	3.4652e-06	5.6196e-06	3.0965e-06	0
300.851	1.7806e-06	6.6578e-06	5.3038e-06	2.565e-06	8.8981e-06	1.115e-06	4.5527e-06	4.1859e-06	1.7419e-06	4.6759e-06	6.2607e-06	3.1032e-06	1.4675e-06	4.9308e-06	0
301.851	1.8424e-06	3.9838e-06	6.2751e-06	4.8636e-06	9.8671e-06	1.1192e-06	3.041e-06	2.4351e-06	5.9075e-06	1.8043e-06	5.6631e-06	7.6748e-06	4.7797e-06	4.855e-06	0
302.85	4.604e-06	1.5426e-06	7.4638e-06	7.4783e-06	3.4258e-06	2.565e-06	6.1463e-06	5.186e-06	5.9266e-06	3.0061e-06	3.8603e-07	3.3743e-06	4.7565e-06	1.7056e-06	0
303.85	7.4183e-06	1.901e-06	4.0627e-06	4.6627e-06	4.7316e-06	2.2924e-06	2.2238e-06	2.2449e-06	5.9613e-06	8.9055e-06	3.324e-06	3.8974e-06	1.6725e-06	3.2478e-06	0
304.849	4.4123e-06	6.6269e-06	2.8709e-06	1.4439e-06	5.4139e-06	3.7236e-06	6.0549e-06	3.3406e-06	5.0855e-06	5.5632e-06	1.9828e-06	1.5525e-06	7.2998e-06	4.6575e-06	0
305.849	3.0835e-06	5.5372e-06	2.8832e-07	4.4319e-07	6.0948e-06	2.5643e-06	4.9736e-06	5.4326e-06	5.2465e-06	1.9309e-06	1.5499e-06	8.0104e-06	3.418e-06	5.8829e-06	0
306.848	4.7575e-06	3.921e-06	4.5037e-06	2.5923e-06	3.5e-06	4.2877e-06	6.4172e-07	7.0707e-06	7.6948e-06	5.7835e-06	6.226e-06	4.8819e-06	2.1264e-06	3.2178e-06	0
307.848	5.2853e-06	4.5719e-06	2.0976e-06	3.5788e-06	8.5944e-06	2.1507e-06	3.4379e-06	5.955e-06	7.9736e-06	2.766e-06	1.5478e-06	9.3971e-07	4.6101e-06	2.7143e-06	0
308.847	9.7958e-06	5.8866e-06	4.3196e-06	5.849e-06	3.9526e-06	2.8971e-06	2.267e-06	5.3626e-06	5.9938e-06	1.5228e-06	5.7685e-06	5.1476e-06	2.4812e-06	7.0374e-06	0
309.847	6.4038e-06	1.7648e-06	3.074e-06	1.7278e-06	1.3141e-06	3.7932e-06	1.7298e-06	2.3367e-06	5.6508e-06	2.9021e-06	6.7287e-06	9.0224e-06	3.2442e-06	3.5884e-06	0
310.846	3.928e-06	4.482e-06	3.9657e-06	4.4829e-07	1.0892e-06	2.973e-06	2.2164e-06	1.7813e-06	8.5292e-06	2.5717e-06	8.245e-06	2.236e-06	3.4946e-06	4.774e-06	0
311.846	1.0089e-06	1.0261e-06	4.7257e-06	2.6841e-06	5.9121e-06	4.2866e-06	4.6405e-06	2.8654e-06	1.6592e-05	2.7062e-06	1.9395e-06	4.9114e-06	2.1501e-06	2.401e-06	0
312.845	3.0473e-06	3.3382e-06	4.0373e-06	4.1828e-06	6.293e-06	1.7799e-06	1.2806e-06	4.9655e-06	4.7378e-06	7.6932e-07	1.2302e-06	1.4664e-06	1.273e-06	7.6342e-06	0
313.845	2.3984e-06	4.6005e-06	3.3115e-07	1.682e-06	3.1135e-06	4.5329e-06	2.8218e-06	1.0807e-06	8.2729e-06	8.5069e-06	4.284e-06	1.42e-06	3.8655e-06	5.9856e-06	0
314.844	4.2923e-06	5.5183e-06	3.4456e-06	1.2095e-06	1.8663e-06	4.4525e-06	4.498e-06	3.8492e-06	7.2688e-06	4.9763e-06	2.8519e-06	2.177e-06	6.1367e-06	2.3021e-06	0
315.844	9.035e-06	5.0383e-06	1.1711e-05	2.5893e-06	1.6508e-06	5.7162e-07	2.7843e-06	1.4569e-06	4.2596e-06	5.1554e-06	4.2676e-06	7.9662e-06	3.7304e-06	2.5478e-06	0
316.843	7.1543e-06	4.7116e-06	4.8949e-06	3.4047e-06	5.9605e-06	1.1679e-06	1.8623e-06	2.8216e-06	6.2089e-06	9.243e-07	1.9503e-06	5.1132e-06	3.7846e-06	4.644e-06	0
317.843	9.4092e-06	5.8205e-06	2.322e-06	1.1458e-06	4.0818e-06	3.9587e-06	4.6584e-06	1.7374e-06	6.7088e-06	9.3327e-06	3.2978e-06	2.6571e-06	1.9913e-06	2.853e-06	0
318.842	3.958e-06	7.1198e-06	1.5363e-06	2.4833e-06	1.1503e-06	1.0254e-06	3.2021e-06	2.1906e-06	1.0105e-05	5.4355e-06	2.4602e-06	5.6251e-06	2.6073e-06	3.1594e-06	0
319.842	3.7033e-06	1.9602e-06	6.5999e-06	1.6741e-06	4.4158e-06	6.9744e-06	7.0258e-06	1.9931e-06	2.6242e-06	2.7565e-06	3.1498e-06	3.2969e-06	1.835e-06	6.9479e-07	0
320.841	3.9878e-06	4.0953e-06	1.6983e-06	6.4257e-06	2.7135e-06	3.4191e-06	2.6121e-06	3.8292e-06	4.6844e-06	4.5765e-06	3.2604e-06	5.9123e-06	1.6594e-06	3.0307e-06	0
321.841	5.1787e-06	2.0309e-06	2.2517e-06	1.409e-06	4.8054e-06	5.5589e-06	3.9062e-06	5.3798e-06	2.4241e-06	9.1065e-06	6.7515e-07	3.2196e-06	4.0085e-06	3.0308e-06	0
322.841	6.3595e-06	2.0408e-06	3.9885e-06	3.062e-06	2.4064e-06	3.2195e-06	3.154e-06	1.0849e-06	1.2067e-05	6.5478e-06	3.6429e-06	4.7537e-06	5.9461e-06	3.4702e-06	0
323.84	1.0798e-05	8.3182e-06	1.0447e-06	5.4508e-06	1.5916e-06	3.8948e-06	3.0767e-06	1.8607e-06	5.3427e-06	5.9841e-06	2.16e-06	5.2596e-06	6.6797e-06	1.147e-06	0
324.84	3.5328e-06	4.201e-06	4.2353e-06	5.9871e-06	4.5816e-06	2.2262e-07	1.6312e-06	3.5658e-06	3.5126e-06	6.3748e-06	2.9191e-06	5.3391e-06	7.6818e-07	3.6802e-06	0
325.839	2.5075e-06	6.0886e-06	1.2657e-06	2.6595e-06	3.563e-06	4.4102e-06	4.8709e-06	6.7753e-06	1.9728e-06	2.0334e-06	1.2875e-06	4.8613e-06	4.2507e-06	3.2145e-06	0
326.839	3.7388e-06	6.2893e-06	5.6105e-06	6.0904e-06	7.4809e-06	1.5055e-06	3.3004e-06	2.715e-06	7.1552e-06	2.6089e-06	2.5279e-06	1.1207e-06	2.1279e-06	2.9549e-06	0
327.838	2.7876e-06	3.0216e-06	3.956e-06	3.9963e-06	4.1291e-06	2.8348e-06	5.395e-06	2.7734e-06	9.152e-06	6.676e-06	5.1598e-06	3.7147e-06	3.8859e-06	5.4625e-07	0
328.838	1.261e-06	1.2403e-06	4.2279e-06	1.811e-06	5.1403e-06	8.5299e-07	1.7922e-06	1.5782e-06	4.7184e-06	5.0424e-06	3.4305e-06	5.8132e-06	1.2801e-06	8.7661e-07	0
329.837	2.1278e-06	6.9222e-06	7.1197e-06	4.5837e-06	4.5931e-06	4.1822e-06	1.9939e-06	5.3901e-06	9.7855e-06	6.7988e-06	3.2294e-06	2.1591e-06	2.5334e-06	1.2894e-06	0
330.837	4.7966e-06	9.4549e-07	5.029e-06	3.7429e-06	3.8846e-06	2.5291e-06	1.0083e-06	2.4979e-06	4.3801e-06	4.253e-06	1.5581e-06	5.4721e-06	4.9562e-06	1.67e-06	0
331.836	5.4849e-06	5.9928e-06	2.6652e-06	2.0703e-06	3.7116e-06	2.5458e-06	8.6099e-07	4.7808e-06	3.7694e-06	4.7188e-06	3.7236e-06	4.6359e-06	2.7011e-06	2.7289e-06	0
332.836	3.8605e-06	2.6208e-06	1.653e-06	4.5644e-06	7.3346e-06	3.0774e-06	1.78e-06	2.9414e-06	7.6725e-06	3.2729e-06	1.0503e-06	2.5328e-06	2.3945e-06	3.2698e-06	0
333.835	4.2568e-06	8.7225e-07	4.8797e-06	4.0269e-06	6.159e-06	2.1429e-06	3.6256e-06	2.5245e-06	6.2229e-06	6.5644e-06	6.3382e-06	1.7293e-06	2.7113e-06	2.4289e-06	0
334.835	4.5969e-06	1.481e-06	1.2031e-06	6.9404e-07	9.4312e-06	1.371e-06	4.5094e-06	3.6786e-06	4.152e-06	1.9751e-06	1.77e-06	4.6362e-06	4.2988e-06	1.1571e-06	0
335.834	4.2726e-06	3.3557e-06	3.6431e-06	4.094e-06	5.3291e-06	1.8279e-06	2.4586e-06	2.8212e-06	3.2174e-06	1.7654e-06	4.9781e-06	4.3666e-06	2.0595e-06	4.7319e-06	0
336.834	6.9999e-06	5.3155e-06	3.9654e-06	2.7198e-06	9.4002e-06	8.2861e-07	3.3499e-06	5.8206e-06	5.5235e-06	1.3966e-06	3.721e-06	1.1154e-06	1.0071e-07	1.8146e-06	0
337.833	3.6797e-06	4.2798e-06	9.8801e-07	5.4227e-06	4.9374e-06	4.1255e-06	2.473e-06	2.9069e-06	5.6389e-06	6.0382e-06	2.4289e-06	1.2751e-06	2.8e-06	4.4548e-06	0
338.833	6.8414e-06	1.3986e-06	4.8742e-06	2.6238e-06	3.1099e-06	7.7221e-07	5.1281e-06	4.035e-06	3.8985e-06	6.8352e-06	3.9038e-06	3.6321e-07	3.9297e-06	1.938e-06	0
339.832	7.284e-06	3.8115e-06	2.252e-06	4.0328e-06	2.8793e-06	6.6125e-06	2.3343e-06	3.0662e-06	4.2457e-06	5.5447e-06	2.3749e-06	4.3035e-07	2.9324e-06	3.5783e-06	0
340.832	5.986e-06	3.327e-06	2.6579e-06	3.9785e-06	4.7954e-06	4.1479e-06	3.4081e-06	8.0731e-07	2.1548e-06	2.6598e-06	1.8856e-06	5.4546e-06	5.5961e-06	7.8367e-07	0
341.831	2.2415e-06	2.2097e-06	1.6812e-06	1.6901e-06	4.2189e-06	3.0772e-06	3.1112e-06	2.3931e-06	2.4198e-06	8.0062e-06	2.1763e-06	2.1279e-06	3.3369e-06	3.2838e-06	0
342.831	6.2551e-06	4.5656e-06	5.6255e-07	2.8614e-06	4.0497e-06	1.0752e-06	4.3985e-06	2.7718e-06	1.4589e-06	1.4399e-06	1.8799e-06	4.8538e-07	2.7367e-06	3.1556e-06	0
343.83	1.0981e-06	2.1782e-06	4.7816e-06	1.1755e-06	2.9296e-06	3.3022e-06	5.7279e-06	1.8077e-06	5.191e-06	4.2088e-06	1.4221e-06	2.6225e-06	1.3185e-06	1.4582e-06	0
344.83	4.146e-06	9.044e-07	3.65e-06	5.6283e-07	7.2363e-06	9.8247e-07	1.2349e-06	4.1514e-06	4.3668e-06	1.6852e-06	4.7728e-06	4.5951e-06	1.6009e-06	4.3006e-06	0
345.829	6.3661e-06	3.7359e-06	6.1629e-07	6.7091e-07	2.5357e-06	3.4124e-06	1.5367e-06	9.0017e-06	5.78e-06	5.8693e-06	1.7684e-06	8.6239e-07	5.938e-06	4.371e-06	0
346.829	3.8265e-06	3.4206e-06	2.5193e-06	3.5973e-06	8.6873e-06	1.5899e-06	3.4932e-06	4.8983e-06	8.7297e-06	2.8504e-06	3.3384e-06	2.2243e-06	5.042e-07	1.799e-06	0
347.828	3.1822e-06	9.715e-07	4.2217e-06	4.2745e-06	5.6464e-06	1.2303e-06	2.2857e-06	1.5786e-06	6.1509e-06	2.0812e-06	2.4202e-06	2.1255e-06	2.9602e-06	1.3269e-06	0
348.828	2.1461e-06	3.8459e-06	6.784e-06	2.5592e-06	5.4705e-06	1.0254e-06	5.8447e-06	7.2565e-06	4.4187e-06	7.1872e-07	3.059e-06	3.9105e-06	5.8584e-06	1.5796e-06	0
349.827	4.3335e-06	2.0115e-06	2.9372e-06	5.1089e-06	9.7623e-07	2.3471e-07	1.2027e-06	2.7908e-06	7.0223e-06	6.5205e-06	4.7727e-06	1.0709e-06	1.1642e-06	5.2992e-06	0
350.827	4.5599e-06	1.7893e-06	8.245e-07	1.313e-06	2.2101e-06	2.5758e-06	2.8065e-06	9.7204e-07	7.762e-06	1.3705e-06	2.8378e-07	1.9483e-06	2.8587e-06	3.057e-06	0
351.826	3.7732e-06	3.4865e-06	5.6174e-06	1.3659e-06	3.5333e-06	2.7662e-06	1.1856e-06	1.2192e-06	3.7774e-06	7.9134e-06	2.8396e-06	1.9818e-06	4.44e-07	1.2628e-06	0
352.826	1.0808e-06	7.3142e-06	1.7229e-06	6.025e-06	4.0185e-06	6.8698e-07	4.1092e-06	3.2137e-06	5.5021e-06	1.7624e-06	3.9309e-06	3.4281e-06	2.784e-06	1.8321e-06	0
353.825	7.0394e-06	3.1061e-06	1.6256e-06	2.6491e-06	3.8118e-06	1.2084e-06	3.4653e-06	5.3108e-07	2.7721e-06	9.0691e-06	7.7643e-07	1.8096e-06	1.7643e-06	3.6076e-06	0
354.825	6.2875e-06	9.4603e-06	1.5959e-06	3.7546e-06	3.0258e-06	1.7143e-06	1.3393e-06	3.5053e-06	8.9777e-06	1.6e-06	1.293e-06	6.5713e-06	2.1876e-06	3.5648e-06	0
355.824	4.8806e-06	2.8249e-06	7.3291e-06	1.4181e-06	2.1702e-06	2.3941e-06	1.9128e-06	1.7795e-06	7.7899e-06	6.8903e-06	2.3116e-06	3.1335e-06	2.6647e-06	4.7799e-06	0
356.824	3.6269e-06	4.2448e-06	1.4221e-06	2.0684e-06	5.387e-06	2.8789e-06	4.2419e-06	1.2881e-06	3.5165e-06	3.6272e-06	6.3905e-07	3.2917e-06	2.7175e-06	2.4861e-06	0
357.823	1.4933e-06	3.9412e-06	4.264e-06	1.8906e-06	1.6067e-06	2.3119e-06	1.8521e-06	3.9173e-06	3.4722e-06	3.8986e-06	3.2177e-06	3.161e-06	3.0142e-06	1.7839e-06	0
358.823	5.6728e-07	6.7094e-06	3.2132e-06	5.3539e-06	3.8492e-06	3.1636e-06	5.4047e-06	2.4503e-06	4.0588e-06	3.2719e-06	5.1339e-06	1.1799e-06	2.7232e-06	1.5414e-06	0
359.822	5.0754e-06	2.8611e-06	2.6335e-06	2.7764e-06	5.7796e-06	3.7757e-06	2.6135e-06	1.4207e-06	3.8028e-06	2.402e-06	3.3654e-06	1.5368e-06	2.1705e-06	4.9957e-06	0
360.822	4.8005e-06	6.8516e-06	3.9465e-06	2.4063e-06	4.4527e-06	3.0597e-06	2.922e-06	3.7453e-06	5.2872e-06	2.462e-06	2.8745e-06	2.8348e-06	1.8822e-06	9.7295e-07	0
361.821	5.3164e-06	4.8507e-06	5.1671e-08	6.846e-06	6.6626e-07	4.8622e-06	1.72e-06	3.408e-06	4.7953e-06	4.0543e-06	2.0364e-06	6.7963e-07	4.8775e-06	1.7601e-06	0
362.821	4.5143e-06	5.2303e-06	4.433e-06	2.2422e-06	3.8382e-06	3.6126e-06	3.8781e-06	1.9228e-06	4.0749e-06	4.3643e-06	2.8069e-06	8.6941e-07	1.164e-06	2.1884e-06	0
363.82	1.6481e-06	6.7933e-06	1.6383e-06	2.5759e-06	4.741e-06	4.7199e-07	2.1634e-06	2.8959e-06	9.3321e-06	4.4437e-06	2.2664e-06	1.6297e-06	8.3927e-07	1.2065e-06	0
364.82	5.3732e-06	3.7511e-06	2.9783e-06	1.3945e-06	1.3612e-06	1.174e-06	3.4776e-06	2.0107e-06	1.5571e-06	9.3057e-06	8.4624e-07	8.6263e-07	2.4183e-06	2.925e-06	0
365.819	6.9814e-06	1.4711e-06	2.7999e-06	9.4037e-08	5.273e-06	2.2284e-06	3.7699e-06	4.7499e-06	3.1852e-06	3.9344e-06	6.6477e-07	3.316e-06	1.7968e-06	3.0186e-06	0
366.819	4.292e-06	4.5829e-06	1.203e-06	2.8382e-06	1.5441e-06	2.3319e-06	1.6588e-06	2.8172e-06	1.7687e-06	5.03e-06	4.2366e-06	1.9197e-06	3.5606e-06	1.3406e-06	0
367.818	1.6697e-06	4.414e-06	1.4344e-06	2.3221e-06	5.5973e-06	2.6562e-06	2.3761e-06	1.0378e-06	6.7025e-06	5.2139e-06	1.2764e-06	2.1398e-06	3.0462e-06	2.1216e-06	0
368.818	2.9366e-06	8.1459e-06	4.267e-07	1.8338e-06	1.8747e-06	4.8983e-06	3.6355e-06	2.777e-06	1.6142e-06	1.1813e-06	3.6558e-06	4.3285e-06	2.5455e-06	2.1522e-06	0
369.817	2.5265e-06	6.1559e-06	4.4937e-06	2.8913e-06	2.7089e-06	2.7523e-06	2.7201e-06	2.0968e-06	2.093e-06	1.3806e-06	3.073e-06	3.2916e-06	2.6623e-06	3.9451e-06	0
370.817	4.6132e-06	3.2946e-06	4.7569e-06	2.3629e-06	4.8106e-06	2.0216e-06	1.007e-06	1.1688e-06	5.5814e-06	3.2324e-06	2.8093e-06	2.1464e-06	2.9929e-06	2.2504e-06	0
371.816	7.4256e-06	1.5612e-06	2.7066e-06	4.8038e-06	4.3602e-07	2.8407e-06	1.5552e-07	3.949e-06	9.4799e-06	2.9391e-06	1.162e-06	4.285e-06	2.0568e-08	3.009e-06	0
372.816	3.7518e-06	2.0509e-06	1.7305e-06	3.7529e-06	1.3035e-06	2.4265e-06	4.218e-06	1.6497e-06	3.7402e-06	5.246e-06	2.194e-06	1.1916e-06	2.4586e-06	3.6764e-06	0
373.815	3.9089e-06	5.3569e-06	4.6226e-06	2.9484e-06	3.048e-06	9.5215e-07	4.4744e-06	2.2061e-06	7.093e-06	2.6707e-06	3.0856e-06	2.4467e-06	2.6312e-06	1.9239e-06	0
374.815	3.0431e-06	5.7008e-06	1.1291e-06	3.5291e-06	3.3658e-06	2.2707e-06	2.2216e-06	2.1723e-06	1.0027e-06	3.0995e-06	1.2094e-06	7.2109e-07	4.1055e-06	1.4224e-06	0
375.814	6.3591e-06	4.2409e-06	3.3639e-06	1.8143e-06	1.2507e-06	2.1275e-06	3.6037e-06	1.4169e-06	9.7246e-07	3.4275e-06	1.0228e-06	2.8873e-06	3.4536e-07	8.7623e-07	0
376.814	1.4657e-06	4.0737e-06	3.7158e-06	2.4866e-06	5.0016e-06	2.311e-06	2.559e-06	1.1218e-06	2.7502e-06	2.9046e-06	3.808e-06	1.4068e-06	3.1857e-06	7.276e-07	0
377.813	3.6734e-06	1.4634e-06	1.8498e-06	3.1585e-06	2.7468e-06	1.3797e-06	2.6643e-06	5.5211e-07	1.4904e-06	4.4669e-06	1.9284e-06	1.3303e-06	3.0698e-06	2.3435e-06	0
378.813	3.4434e-06	3.1246e-06	5.1918e-06	2.5835e-06	5.7441e-06	4.9041e-06	1.612e-06	1.6665e-06	4.1142e-06	7.5415e-07	2.2184e-06	2.3289e-06	9.527e-07	1.5361e-06	0
379.812	4.1083e-06	2.2142e-06	9.5697e-07	2.4042e-06	6.8694e-06	2.6201e-06	1.6408e-06	7.3489e-07	3.0984e-06	3.6911e-06	4.8261e-06	3.0068e-06	2.8567e-06	5.8765e-07	0
380.812	3.2534e-06	2.6767e-06	6.2108e-06	4.2162e-06	6.2871e-06	1.4705e-06	2.7225e-06	4.6181e-06	6.7124e-06	6.7688e-06	8.1207e-07	1.1262e-06	2.3026e-06	2.3305e-06	0
381.811	1.8164e-06	6.0225e-06	5.1719e-06	2.2949e-06	3.2213e-06	2.0552e-06	1.4188e-06	2.0345e-06	4.1977e-06	1.008e-06	3.1575e-06	3.7872e-06	1.5741e-06	2.6347e-06	0
382.811	5.1187e-06	2.3913e-06	2.3238e-06	4.1557e-06	2.792e-06	9.5149e-07	1.6761e-06	6.0432e-06	3.8801e-06	6.6631e-06	3.0461e-06	1.4257e-06	1.1136e-06	2.9941e-06	0
383.81	6.2431e-07	4.142e-06	2.2804e-06	4.1269e-06	1.357e-06	1.6899e-06	3.6217e-06	3.118e-06	2.4512e-06	3.7683e-06	5.5645e-07	4.6686e-06	3.5687e-06	1.5733e-06	0
384.81	2.8459e-06	9.1605e-08	3.1981e-06	2.3867e-06	1.0624e-06	1.325e-06	3.7355e-06	7.6567e-07	5.1926e-06	4.9206e-06	1.1011e-06	4.4774e-07	2.0549e-06	1.3569e-06	0
385.809	3.3405e-06	1.6273e-06	2.903e-06	6.2536e-07	3.4633e-06	9.339e-07	3.8059e-07	3.2461e-06	8.5234e-06	6.1356e-06	1.7927e-06	2.7787e-06	6.9058e-07	5.0091e-07	0
386.809	5.6934e-06	1.888e-06	1.9156e-06	4.946e-06	3.7605e-06	3.1205e-06	3.4524e-06	6.6211e-07	4.8792e-06	2.9149e-06	1.4498e-06	1.1784e-06	3.1979e-06	5.2325e-07	0
387.808	1.7022e-06	3.4224e-07	1.4948e-06	8.0938e-07	2.6366e-06	5.3322e-06	3.7268e-06	1.6037e-06	9.2031e-07	4.7444e-06	3.7867e-06	2.2002e-07	1.3112e-06	1.5503e-06	0
388.808	3.305e-06	4.0126e-06	3.6526e-06	8.8043e-07	3.1446e-06	2.2506e-07	2.0678e-06	3.7281e-06	2.7806e-06	3.9208e-06	2.6415e-06	2.3481e-06	9.1101e-07	3.1342e-06	0
389.807	3.1975e-06	2.506e-06	1.4654e-06	2.6959e-06	9.7649e-07	1.8776e-06	3.7545e-06	1.805e-06	4.6749e-06	3.4274e-06	3.7755e-06	1.1116e-06	2.6364e-06	3.4546e-06	0
390.807	3.0077e-06	3.9767e-06	1.0443e-06	1.4393e-06	2.6493e-06	4.2235e-06	3.876e-06	2.8478e-06	2.9864e-06	5.6736e-06	2.6849e-06	2.9017e-06	2.4688e-06	3.8196e-06	0
391.806	1.0604e-06	6.7311e-06	4.218e-06	2.4159e-06	6.5485e-06	4.3865e-07	2.2164e-06	9.482e-07	3.3163e-06	2.2343e-06	1.4961e-06	3.12e-06	1.9307e-06	1.0819e-06	0
392.806	6.81e-07	2.6825e-06	2.4364e-06	2.0605e-06	4.9298e-06	1.3208e-06	2.509e-06	2.3786e-06	3.3401e-06	5.5684e-06	1.9348e-06	1.6998e-06	2.018e-06	3.0895e-06	0
393.805	3.2833e-06	2.9008e-06	1.6423e-06	1.3447e-06	3.0106e-06	1.5501e-06	2.7416e-07	6.6181e-07	1.9365e-06	2.4099e-06	2.9443e-06	7.0812e-07	3.5165e-06	2.7255e-06	0
394.805	7.2402e-06	4.3144e-06	1.9541e-06	7.1583e-07	1.3254e-06	1.9807e-06	9.4553e-07	2.2078e-06	4.3025e-06	2.3076e-06	1.2908e-06	5.2719e-06	2.5233e-06	4.8277e-07	0
395.804	1.8327e-06	1.305e-06	2.8235e-06	1.3117e-06	3.2761e-06	7.9505e-07	2.4519e-06	1.0713e-06	4.7656e-06	4.2129e-06	2.7902e-06	9.0808e-07	1.6217e-06	6.2315e-06	0
396.804	1.8564e-06	1.098e-06	4.1487e-06	2.0074e-06	4.0351e-06	1.9258e-06	3.2e-06	3.3198e-07	3.5006e-06	6.5527e-06	3.5572e-06	3.7746e-06	1.8679e-06	2.0751e-06	0
397.803	1.0816e-06	5.8963e-06	1.8069e-06	7.6252e-07	3.1166e-06	3.3087e-06	1.139e-06	2.8312e-06	2.9717e-06	3.3384e-06	3.1713e-06	1.5097e-06	1.9657e-06	4.1003e-06	0
398.803	1.403e-06	2.9968e-06	2.5164e-06	3.4388e-06	3.0662e-06	8.4306e-07	2.5298e-06	1.7199e-06	2.8039e-06	5.6158e-06	1.8103e-06	3.0427e-06	2.5676e-06	1.1911e-06	0
399.803	5.4245e-06	5.2909e-06	2.4209e-06	4.6771e-06	3.2128e-06	2.1741e-06	3.2514e-06	1.2328e-06	8.8481e-06	2.4457e-06	2.2264e-06	4.2459e-06	1.9798e-06	1.751e-06	0
400.802	2.3144e-06	4.4155e-06	1.9691e-06	3.278e-06	3.901e-06	1.2474e-06	2.413e-06	1.7373e-06	1.8194e-06	1.6353e-06	1.8837e-06	7.1224e-07	1.6869e-06	2.0363e-06	0
401.802	4.2507e-06	1.6311e-06	2.8966e-06	1.9953e-06	8.8567e-07	1.7621e-06	1.6467e-06	1.6342e-06	1.389e-06	2.1427e-06	3.3736e-07	4.3755e-06	3.4304e-06	1.0549e-06	0
402.801	7.7964e-07	7.6177e-06	2.2244e-06	6.36e-07	1.7115e-06	1.6227e-06	2.6025e-06	5.2349e-07	4.6957e-06	5.6087e-07	2.3561e-06	3.8506e-06	3.2126e-06	2.0225e-06	0
403.801	4.571e-06	4.2741e-06	1.6364e-06	3.7556e-06	4.4844e-07	2.2294e-06	1.8624e-06	1.0383e-06	2.7936e-06	4.3645e-06	2.7367e-06	2.3258e-06	3.8695e-06	2.3906e-06	0
404.8	4.6308e-06	5.4504e-06	2.9284e-06	1.001e-06	1.7383e-06	1.6233e-06	3.8112e-06	2.0404e-06	2.5333e-06	2.0639e-06	1.6865e-06	1.517e-06	1.1042e-06	2.213e-06	0
405.8	3.8295e-06	1.2736e-06	2.7967e-06	1.6017e-06	2.5742e-06	2.1781e-06	2.3461e-06	1.3139e-06	1.5176e-06	4.7848e-06	8.3202e-07	1.2183e-06	2.5066e-06	5.4438e-07	0
406.799	2.2626e-06	2.9109e-06	2.7956e-06	1.2018e-06	4.993e-06	4.9177e-07	7.9885e-07	7.7936e-07	4.7831e-06	6.6496e-06	1.3242e-06	2.9716e-06	2.0437e-06	5.272e-07	0
407.799	1.5908e-06	4.2742e-06	1.4916e-06	2.4631e-06	2.2658e-06	3.7403e-06	2.1104e-06	1.5124e-06	6.1434e-06	4.3108e-06	1.7121e-06	1.432e-06	1.4706e-06	1.0326e-06	0
408.798	1.9902e-06	2.6213e-06	1.2639e-06	3.3941e-06	3.5948e-07	1.3779e-06	2.0745e-06	2.3212e-06	1.4178e-06	7.2496e-07	2.565e-06	7.9437e-07	4.8718e-07	2.9295e-06	0
409.798	3.162e-06	6.6188e-07	2.8158e-06	3.479e-06	1.7664e-06	3.072e-06	1.5065e-06	2.5121e-06	1.7053e-06	4.9648e-06	2.5483e-06	2.3874e-06	4.9935e-06	2.5267e-06	0
410.797	2.4137e-06	2.2583e-06	2.5114e-06	2.53e-06	2.4488e-06	1.0495e-06	1.5326e-06	2.4554e-06	4.9292e-06	3.2519e-06	2.1042e-06	3.8391e-06	5.5729e-07	2.1513e-06	0
411.797	1.249e-06	2.9502e-06	2.4582e-06	3.0385e-06	2.5605e-06	1.5078e-06	1.3623e-06	3.391e-06	3.8493e-06	2.4477e-06	1.0117e-06	1.8632e-06	8.7912e-07	1.2862e-06	0
412.796	6.9606e-06	3.7416e-06	3.1956e-06	3.0677e-06	3.3822e-06	1.2091e-06	1.5607e-06	3.3221e-06	1.1717e-06	3.1202e-06	1.8732e-06	2.9537e-06	2.148e-06	1.0381e-06	0
413.796	5.2674e-06	4.2037e-06	3.8921e-06	2.2182e-06	4.4509e-06	1.3345e-06	2.2939e-06	5.1498e-07	1.7099e-06	1.8825e-06	2.8325e-06	5.0212e-06	2.1878e-06	2.2365e-06	0
414.795	1.4211e-06	1.9034e-06	3.227e-06	2.069e-06	1.3869e-06	2.2786e-06	2.2727e-06	1.8558e-06	4.6674e-06	5.169e-06	3.2695e-06	1.8564e-06	1.0205e-06	1.9534e-06	0
415.795	1.5452e-06	2.6902e-06	9.2831e-08	3.039e-06	1.1844e-06	3.8395e-06	2.9461e-06	7.9457e-07	4.3731e-06	1.5633e-06	1.2688e-06	1.8376e-06	2.4258e-06	8.8655e-07	0
416.794	1.6737e-06	4.4215e-06	1.7517e-06	3.6875e-06	4.4152e-06	2.7549e-06	2.5382e-06	2.7674e-06	1.4882e-06	5.4416e-06	2.0314e-06	2.2783e-06	5.3546e-06	3.5899e-06	0
417.794	3.1255e-06	5.0011e-06	1.0405e-06	2.5004e-06	4.1212e-06	1.5785e-06	2.9571e-06	1.2835e-06	2.2087e-06	5.2368e-07	6.5096e-07	3.6901e-06	7.3816e-07	2.7802e-06	0
418.793	2.165e-07	4.2234e-06	1.4386e-06	1.1237e-06	2.0191e-06	3.3181e-06	3.1955e-06	2.3092e-06	4.8315e-06	3.6947e-06	3.9813e-06	1.9191e-06	2.9978e-06	4.1657e-06	0
419.793	1.2752e-06	3.8982e-06	1.2853e-06	4.573e-07	3.0466e-06	3.5725e-06	3.3416e-06	1.1013e-06	8.2653e-06	3.5113e-06	1.6716e-06	2.0762e-06	2.9398e-06	2.0809e-06	0
420.792	2.8282e-06	8.2238e-07	9.1263e-07	2.3613e-06	1.3588e-06	3.0958e-06	1.6252e-06	2.5945e-06	4.5551e-06	5.1556e-07	1.7844e-06	1.2962e-06	1.2806e-06	1.3671e-06	0
421.792	1.2776e-06	4.399e-06	2.5259e-06	2.5943e-06	2.4101e-06	1.0028e-06	2.0399e-06	5.6222e-07	3.7175e-06	1.6838e-06	2.3649e-06	1.9314e-06	4.1034e-06	1.2306e-06	0
422.791	1.9428e-06	5.9925e-06	1.7415e-06	2.709e-06	3.6496e-07	2.7102e-06	1.1507e-06	5.0084e-07	3.6035e-06	4.2365e-06	2.8824e-06	2.9182e-06	1.3625e-06	2.938e-06	0
423.791	1.371e-06	1.3527e-06	4.9431e-06	2.9007e-06	1.6102e-06	4.6248e-06	2.5291e-06	2.4541e-06	2.8047e-06	3.7944e-06	1.4629e-06	3.4466e-06	1.3862e-06	3.5525e-06	0
424.79	3.4297e-06	7.7658e-07	1.5749e-06	2.7988e-06	2.8535e-07	1.1957e-06	3.2872e-06	2.2446e-06	1.4235e-06	5.9652e-06	3.0715e-06	3.5941e-06	3.0192e-06	2.6778e-06	0
425.79	2.6984e-06	3.8277e-06	2.4345e-06	4.4058e-07	1.4877e-06	1.4881e-06	2.0282e-06	1.0189e-06	2.9189e-06	3.8907e-06	1.1908e-06	1.1726e-06	2.8493e-06	2.4829e-06	0
426.789	5.5266e-06	2.4011e-06	5.1858e-06	1.0281e-06	1.8865e-06	2.0308e-06	2.1575e-06	8.5035e-07	3.0962e-06	4.4593e-06	1.5565e-06	1.9992e-06	2.7907e-06	2.523e-06	0
427.789	2.3676e-06	2.4178e-06	1.9124e-06	2.8459e-06	1.7526e-06	3.3803e-06	2.0207e-06	2.889e-06	3.5754e-06	3.9009e-06	1.9243e-06	4.9259e-07	3.7478e-06	2.2229e-07	0
428.788	1.4913e-06	1.3392e-06	3.1142e-06	6.1917e-07	2.3384e-06	9.9859e-07	9.8695e-07	2.4531e-06	2.3627e-06	5.2423e-06	2.6821e-06	7.4478e-07	7.8008e-07	1.6359e-06	0
429.788	2.8274e-06	2.8211e-06	2.2903e-06	2.8988e-06	3.0518e-06	3.4082e-06	1.0801e-06	4.7589e-07	1.3079e-06	4.2018e-06	1.5275e-06	1.3171e-06	2.0634e-06	3.3235e-06	0
430.787	2.4254e-06	1.2218e-06	3.3039e-06	8.6221e-08	2.993e-06	1.2298e-06	9.4542e-07	1.3929e-06	4.3235e-06	1.1875e-06	1.5773e-06	3.502e-06	1.4796e-06	7.8538e-07	0
431.787	2.7099e-06	1.4701e-06	1.6669e-06	9.8396e-07	1.9086e-06	1.4056e-06	1.9482e-06	2.2861e-06	2.7913e-06	2.0402e-06	1.903e-06	2.7234e-06	1.4274e-06	1.1388e-06	0
432.786	3.8517e-06	1.05e-06	1.9202e-06	3.3838e-06	1.5272e-06	1.5833e-06	2.2588e-06	2.5047e-06	3.5701e-06	4.6713e-06	2.1116e-06	1.1437e-06	2.0365e-06	2.3752e-06	0
433.786	2.0197e-06	1.1921e-06	1.4477e-06	4.6941e-06	2.58e-06	3.3121e-07	1.4922e-06	1.9856e-06	2.3626e-06	2.707e-06	1.1738e-06	1.8643e-06	9.4571e-07	2.1042e-06	0
434.785	7.4516e-07	2.7336e-06	1.388e-06	3.3071e-06	1.144e-06	2.7174e-06	5.8231e-07	3.2369e-06	3.6695e-06	4.7026e-06	2.7177e-06	1.5368e-06	1.4339e-06	2.2337e-06	0
435.785	2.4722e-06	4.0383e-06	2.8524e-06	2.4175e-06	3.3789e-06	1.0013e-06	1.1262e-06	3.1599e-06	5.4056e-06	4.976e-06	8.3651e-08	1.6974e-06	1.4969e-06	1.3653e-06	0
436.784	3.6793e-06	5.9151e-07	1.4339e-06	1.1016e-06	8.8265e-07	4.9446e-07	1.0209e-06	8.2896e-07	3.9126e-06	2.1164e-06	4.2095e-06	3.1487e-06	1.7726e-06	1.5865e-06	0
437.784	3.7731e-06	1.7203e-06	9.7722e-07	1.1496e-06	2.6486e-06	2.196e-06	1.275e-06	1.9862e-06	3.1523e-07	1.6309e-06	3.0051e-06	1.4689e-06	1.744e-06	3.7653e-06	0
438.783	1.9088e-06	3.1915e-06	5.7613e-07	3.0364e-06	3.7876e-06	2.6905e-06	1.3084e-06	1.6533e-06	4.781e-06	3.9998e-06	3.9145e-06	1.4854e-06	4.4047e-07	1.6915e-06	0
439.783	5.7343e-07	3.1896e-06	3.0747e-06	1.7663e-06	6.5437e-07	3.1708e-06	1.0797e-06	8.1894e-07	8.1124e-06	3.7539e-06	2.6183e-06	1.8864e-06	3.354e-06	2.6383e-06	0
440.782	2.2277e-06	2.7728e-06	2.446e-06	4.0895e-07	4.15e-06	2.1469e-06	9.8016e-07	2.1181e-06	5.0177e-06	7.6005e-07	3.3045e-06	1.2419e-06	1.7517e-06	1.981e-06	0
441.782	1.5128e-06	2.25e-06	1.798e-06	2.2743e-06	2.7581e-06	1.3922e-06	4.477e-07	1.5161e-06	8.5464e-07	2.6561e-06	1.5779e-06	3.4957e-06	2.2016e-06	2.6144e-06	0
442.781	3.3424e-06	4.3512e-06	1.3519e-06	1.4994e-06	1.3692e-06	1.6271e-06	1.2015e-06	3.0661e-06	4.1228e-06	1.4817e-06	2.8558e-06	4.6618e-06	1.0543e-06	1.6311e-06	0
443.781	3.7866e-06	1.5325e-06	2.7044e-06	1.223e-06	3.3709e-06	1.9398e-06	1.3341e-06	1.4175e-06	2.8267e-06	3.9416e-06	1.514e-06	3.8966e-06	3.9331e-06	2.9907e-06	0
444.78	1.8342e-06	3.2208e-06	1.4011e-06	1.2847e-06	4.4515e-06	1.9826e-06	1.2567e-07	2.4848e-06	1.8612e-06	1.1359e-06	1.6723e-06	2.4483e-06	5.8456e-07	1.6699e-06	0
445.78	3.5464e-06	3.4149e-06	2.8427e-06	6.855e-07	3.5609e-06	2.5575e-06	4.2495e-06	9.9464e-07	6.2196e-06	3.8811e-06	1.8208e-06	3.9085e-06	2.1326e-06	1.8115e-06	0
446.779	3.0216e-06	2.0252e-06	1.2345e-06	1.0904e-06	3.9137e-06	3.7686e-06	2.6015e-06	4.3352e-06	3.7512e-06	1.2682e-06	1.2813e-06	2.616e-06	2.0482e-06	1.8293e-06	0
447.779	1.6121e-06	3.339e-06	2.0015e-06	2.9983e-06	1.5417e-06	6.2146e-07	7.814e-07	4.2783e-06	4.0195e-06	2.8392e-06	4.0032e-06	1.2319e-06	2.5882e-06	2.9552e-06	0
448.778	2.0415e-06	3.3136e-06	1.2614e-06	9.649e-07	9.0875e-07	1.3605e-06	1.2632e-06	2.0955e-06	2.8443e-06	4.9245e-07	1.3627e-06	4.4113e-06	2.0331e-06	1.2196e-06	0
449.778	2.5237e-06	3.6754e-06	2.0356e-06	1.5027e-06	1.6824e-06	9.7856e-07	7.7538e-07	1.4473e-06	3.0342e-06	9.3322e-07	2.582e-06	3.581e-06	1.1608e-06	6.8063e-07	0
450.777	1.1218e-06	2.3232e-06	2.4664e-06	1.6923e-06	3.587e-06	1.8935e-06	1.545e-06	1.2356e-06	5.0145e-06	8.0052e-06	1.0005e-06	6.6945e-07	4.5083e-06	6.9582e-07	0
451.777	3.7868e-07	4.9069e-06	2.524e-06	1.8557e-06	3.7423e-06	1.6557e-06	2.3243e-06	2.0311e-06	6.7297e-06	8.5824e-07	1.5121e-06	1.7398e-06	7.4837e-07	2.9829e-06	0
452.776	2.7944e-06	9.5223e-07	1.4148e-06	2.4556e-06	4.2978e-06	1.2124e-06	8.6557e-07	1.6833e-06	1.2037e-06	1.935e-06	1.0208e-06	1.6392e-06	2.4454e-06	1.9507e-06	0
453.776	3.7067e-06	6.2286e-06	1.5713e-06	3.0777e-06	4.4208e-06	1.1713e-06	2.5972e-06	9.2756e-07	4.6907e-06	5.3484e-06	4.0943e-06	3.3321e-06	7.6785e-07	3.8617e-06	0
454.775	4.2793e-07	4.0795e-06	2.6241e-07	4.1195e-06	2.6067e-06	6.0971e-07	1.902e-06	2.3435e-06	9.2208e-07	2.2828e-06	2.8486e-06	1.7974e-06	1.2549e-06	1.8342e-06	0
455.775	1.3268e-06	1.8857e-06	4.2644e-06	2.6592e-06	9.664e-07	3.3696e-06	1.8809e-06	3.506e-06	6.3651e-06	2.712e-06	3.4135e-06	3.5977e-06	1.4133e-06	3.9459e-06	0
456.774	3.4429e-06	2.4547e-06	2.4109e-06	1.8577e-06	2.8519e-06	1.2132e-06	1.8019e-06	1.6067e-06	4.4315e-06	1.7629e-06	3.0825e-06	1.7359e-06	2.2296e-06	2.1861e-06	0
457.774	1.8958e-06	3.1408e-06	1.3771e-06	1.0127e-06	1.2128e-06	2.1743e-06	2.4983e-06	2.2706e-06	3.0157e-06	3.0952e-06	2.7828e-06	2.9544e-06	7.5592e-07	3.6074e-07	0
458.773	2.577e-06	1.8147e-06	2.5593e-06	2.1864e-06	2.6453e-06	3.2459e-07	2.2828e-06	1.2233e-06	3.4652e-06	1.6766e-06	2.5875e-06	1.2549e-06	2.4507e-06	2.5024e-06	0
459.773	2.7661e-07	1.8502e-06	1.6277e-06	3.1721e-06	1.1831e-06	1.1867e-06	1.0501e-06	1.2839e-06	1.0898e-06	3.5942e-06	6.5285e-07	4.6676e-07	1.1597e-06	1.7805e-06	0
460.772	4.0696e-06	7.6175e-07	2.2167e-06	1.4721e-06	1.499e-06	1.3136e-06	3.4441e-06	3.4136e-06	3.3738e-06	1.9288e-06	3.7606e-06	2.6233e-06	4.1832e-06	1.2624e-06	0
461.772	2.2044e-06	4.2727e-06	1.504e-06	1.2698e-06	3.0058e-06	2.4435e-06	6.7425e-07	3.1919e-06	2.8892e-06	2.1807e-06	1.8552e-06	1.3512e-06	1.6104e-06	1.9962e-06	0
462.771	1.5029e-06	1.7109e-06	1.0935e-06	2.0237e-06	2.4159e-06	2.6597e-06	2.6546e-06	7.8042e-07	3.0279e-06	1.5578e-06	1.476e-06	2.6702e-06	1.5228e-06	1.6189e-06	0
463.771	1.6892e-06	6.029e-07	2.5404e-06	1.146e-06	6.7496e-07	1.3954e-06	1.9754e-06	2.158e-06	5.4523e-06	3.1412e-06	3.0424e-07	1.1438e-06	3.4424e-06	9.9224e-07	0
464.77	7.8326e-07	3.239e-06	7.7674e-07	3.6125e-07	6.8411e-06	1.4599e-06	1.8541e-06	2.6558e-06	3.4503e-06	2.325e-07	2.3858e-06	2.6769e-06	1.6401e-06	5.4159e-07	0
465.77	1.6671e-06	9.1239e-07	1.6715e-06	1.518e-06	1.9894e-06	1.3631e-06	2.0534e-06	9.3701e-07	4.8514e-06	4.1718e-06	1.8057e-06	2.5262e-06	1.7196e-06	6.8115e-07	0
466.769	2.2532e-06	2.7785e-06	3.0425e-06	1.9557e-06	1.9592e-06	2.0938e-06	1.2703e-06	3.1686e-06	2.026e-06	3.8722e-06	2.0878e-06	2.3487e-06	3.5848e-07	2.174e-06	0
467.769	1.7057e-06	2.5514e-06	2.216e-06	2.2805e-06	4.2707e-06	1.0362e-06	4.3972e-06	2.0455e-06	2.6957e-06	3.3845e-06	4.7232e-06	2.9713e-06	1.2167e-06	1.2933e-06	0
468.768	1.2782e-06	2.8372e-06	9.4978e-07	2.9133e-06	2.1172e-06	1.9931e-06	1.0938e-06	2.5094e-06	3.7369e-06	2.243e-06	9.7372e-07	1.5112e-06	2.3249e-07	1.6777e-06	0
469.768	2.1399e-06	1.142e-06	2.0339e-06	1.3474e-07	1.0852e-06	2.9887e-06	1.1444e-06	1.183e-06	3.2567e-06	3.9041e-07	2.8564e-06	2.4693e-06	1.5557e-06	2.9245e-06	0
470.767	1.4478e-06	1.8821e-06	1.9731e-06	2.2931e-06	2.2978e-06	1.1486e-06	3.18e-06	2.967e-06	2.1417e-06	4.2079e-06	3.215e-07	1.698e-06	1.9661e-06	9.8786e-07	0
471.767	9.5289e-07	1.3699e-06	1.9645e-06	1.3408e-07	2.1044e-06	1.7989e-06	1.4686e-06	1.9817e-06	5.3434e-06	9.9291e-07	1.6441e-06	3.0038e-06	2.2575e-06	2.6943e-06	0
472.766	1.3072e-06	1.6179e-06	2.1717e-06	1.4049e-06	3.2629e-06	3.0774e-07	5.1087e-06	1.4324e-06	2.7206e-06	3.018e-06	1.118e-06	2.8917e-06	6.6298e-07	4.9008e-07	0
473.766	2.544e-06	1.6503e-06	1.7537e-06	1.5926e-06	3.2302e-06	1.8323e-06	1.6793e-06	1.2632e-06	1.5754e-06	2.745e-06	2.5551e-06	1.8186e-06	1.8982e-06	1.3093e-06	0
474.765	4.008e-06	4.9767e-07	2.0554e-06	2.577e-06	9.0382e-07	2.9488e-06	3.1339e-06	1.0906e-06	8.0744e-07	7.4067e-07	2.9512e-07	3.1386e-06	1.5483e-06	1.4503e-06	0
475.765	1.0284e-06	2.4866e-06	2.1607e-06	7.1181e-07	2.3239e-06	1.2509e-06	1.1897e-06	1.471e-06	2.8456e-06	3.5722e-06	6.793e-07	3.3484e-06	1.5136e-06	4.0432e-07	0
476.764	1.0469e-06	3.5653e-07	1.2697e-06	2.3954e-06	3.3358e-06	1.7475e-06	1.6064e-06	1.1101e-06	4.1055e-06	5.7455e-06	1.0225e-06	7.121e-07	8.871e-07	1.5303e-06	0
477.764	4.5697e-06	9.8092e-07	3.1461e-06	1.2516e-06	3.5345e-06	2.2322e-07	1.5948e-06	4.0396e-06	6.3914e-06	3.9785e-06	2.1095e-06	2.1583e-06	1.7862e-06	2.3514e-06	0
478.763	3.2303e-06	1.872e-06	1.6495e-06	2.379e-06	1.0342e-06	7.5047e-07	2.45e-06	1.4105e-06	1.209e-06	1.1304e-06	1.7335e-06	7.6684e-07	6.3681e-07	1.1447e-06	0
479.763	1.449e-06	2.6039e-06	1.5536e-06	1.3395e-06	1.2033e-06	5.4072e-07	3.0111e-07	3.2307e-06	4.3161e-06	1.6873e-06	2.2937e-06	1.0253e-06	2.5617e-06	1.4833e-06	0
480.762	3.493e-06	4.1002e-06	2.0957e-06	1.7197e-06	8.5406e-07	2.401e-06	1.4739e-06	2.2079e-06	5.5214e-06	1.647e-06	3.9078e-07	1.944e-06	2.3068e-06	1.0428e-06	0
481.762	1.9211e-06	2.0351e-06	2.603e-06	2.0449e-06	2.0982e-06	1.4693e-06	1.781e-06	2.3651e-06	3.7262e-06	5.0892e-06	2.1706e-06	2.6992e-06	3.4025e-06	1.2416e-06	0
482.762	5.2947e-06	6.4878e-07	4.3163e-07	1.2152e-06	1.6507e-06	2.5034e-06	1.2121e-06	2.4219e-06	6.0001e-06	2.4338e-06	1.4623e-06	5.7043e-07	1.8966e-06	2.6886e-06	0
483.761	2.267e-06	1.8619e-06	2.3186e-06	1.3591e-06	1.5492e-06	1.6402e-06	1.0933e-06	1.3716e-06	3.8187e-06	4.2555e-06	7.3553e-07	3.0827e-06	1.4404e-06	1.2345e-06	0
484.761	1.5529e-06	3.6727e-06	3.6039e-06	2.508e-06	1.2548e-06	6.8698e-07	1.7996e-06	1.9215e-06	3.551e-06	1.8666e-06	8.4994e-07	7.7577e-07	8.4998e-07	2.8147e-06	0
485.76	7.5385e-07	1.8798e-06	1.5707e-06	2.0083e-06	2.4988e-06	1.0864e-06	2.0538e-06	2.3929e-06	2.413e-06	2.3806e-06	3.0772e-06	2.3506e-06	1.0032e-06	1.7547e-06	0
486.76	2.8025e-06	2.281e-06	6.6646e-07	1.4542e-06	3.7816e-07	9.8943e-07	2.7181e-06	1.7541e-06	2.5979e-06	1.5001e-06	2.8101e-06	4.2992e-06	2.0064e-06	1.8883e-06	0
487.759	6.7579e-06	1.401e-06	1.1493e-06	1.1579e-06	1.1504e-06	2.7479e-06	6.9605e-07	4.4561e-06	2.6602e-06	3.382e-06	2.6878e-06	2.3648e-06	1.6213e-06	3.1828e-06	0
488.759	1.6586e-06	7.8607e-07	1.3345e-06	1.9569e-06	1.0527e-06	2.9363e-06	2.3366e-06	3.1518e-06	2.5269e-06	3.0623e-06	9.7698e-07	1.2812e-06	1.7748e-06	1.3558e-06	0
489.758	1.6736e-06	2.7899e-06	1.2955e-06	1.1051e-06	1.2065e-06	1.9497e-06	9.9896e-07	2.2453e-06	3.0738e-06	1.9557e-06	1.0658e-06	8.4386e-07	1.3898e-06	1.6371e-06	0
490.758	1.5339e-06	2.7878e-06	4.1357e-07	7.6455e-07	2.3755e-06	7.7548e-08	2.3105e-06	1.3303e-06	3.4836e-06	2.6099e-06	8.5524e-07	1.4394e-06	1.9586e-06	1.6122e-06	0
491.757	3.1557e-06	2.2742e-06	4.9998e-07	1.0212e-06	2.352e-06	2.0015e-06	2.0626e-06	3.0602e-06	4.2265e-06	1.0116e-06	3.3269e-06	3.6028e-06	2.4184e-06	1.4156e-06	0
492.757	2.8079e-06	2.3371e-06	2.7086e-06	1.7391e-06	2.2107e-06	1.7735e-06	1.1286e-06	2.2766e-06	4.5257e-06	2.0215e-06	2.3192e-06	1.9887e-06	1.5016e-06	1.3659e-06	0
493.756	7.499e-07	1.9582e-07	9.4823e-07	7.3357e-07	1.5948e-06	1.5957e-06	1.9854e-06	1.9077e-06	2.0371e-06	2.1957e-06	4.1374e-07	1.9985e-06	2.4154e-07	2.4579e-06	0
494.756	3.0297e-06	5.648e-06	2.0664e-06	1.3024e-06	3.2242e-06	2.8738e-06	9.2831e-07	1.9902e-06	3.7772e-06	4.0636e-07	1.0235e-06	2.3851e-06	1.8599e-06	3.046e-06	0
495.755	8.8907e-07	1.6969e-06	1.5362e-06	1.6368e-06	1.8986e-06	2.9721e-06	1.704e-06	3.9775e-06	1.6882e-06	3.4531e-06	1.3818e-06	1.3359e-06	3.2856e-07	2.1587e-06	0
496.755	3.8273e-06	3.7835e-07	1.147e-06	1.5591e-06	1.5858e-06	2.7665e-06	1.004e-06	2.5803e-06	1.7996e-06	2.555e-06	5.4324e-07	3.0716e-06	4.7798e-07	9.5742e-07	0
497.754	1.6382e-06	1.3555e-06	2.6269e-06	2.2106e-06	1.5716e-06	1.476e-06	2.3009e-06	4.4826e-06	8.1046e-06	4.1699e-06	2.7718e-06	2.9573e-06	2.484e-06	1.4971e-06	0
498.754	2.5705e-06	1.8684e-06	2.0076e-06	3.4447e-07	3.3566e-06	6.3511e-07	6.7405e-07	8.4138e-07	4.6794e-06	1.7074e-06	1.1779e-06	8.6716e-07	1.2698e-06	1.2385e-06	0
499.753	5.0402e-06	1.5099e-06	3.6395e-07	7.5253e-07	5.0955e-06	1.0293e-06	2.2492e-06	2.1934e-06	3.9386e-06	2.4107e-06	6.6567e-07	9.0845e-07	9.7073e-07	3.3173e-06	0
500.753	2.9894e-06	1.3855e-06	1.0997e-06	5.4254e-07	2.7513e-06	2.5677e-06	7.1227e-07	6.3192e-07	6.439e-07	2.0415e-06	1.187e-06	1.8718e-06	1.5589e-06	2.0769e-06	0
501.752	2.6251e-06	6.4499e-07	2.3997e-06	1.5186e-06	7.8487e-07	1.4192e-06	1.3778e-06	2.6758e-07	7.2949e-07	3.2022e-06	2.7509e-06	9.9396e-07	5.8805e-07	1.8056e-06	0
502.752	9.3204e-07	3.1408e-06	3.4975e-06	5.3852e-07	4.6087e-06	1.476e-06	2.1016e-06	2.2314e-06	6.5212e-06	8.171e-07	1.7076e-06	2.4983e-06	2.8686e-06	1.4094e-06	0
503.751	2.8586e-06	2.0826e-06	1.0652e-06	1.3614e-06	2.054e-06	2.2301e-06	1.7928e-06	1.6767e-06	2.3305e-06	3.9423e-06	1.3527e-06	2.5261e-06	1.8416e-06	2.3712e-06	0
504.751	7.2508e-07	1.9618e-06	1.5786e-06	2.5796e-06	9.6932e-07	1.1474e-06	1.5938e-06	1.1558e-06	1.4897e-06	2.6193e-06	1.6414e-06	1.299e-06	1.0688e-06	2.6093e-06	0
505.75	1.6422e-06	2.0441e-06	7.6712e-07	1.7174e-06	2.569e-06	6.9212e-07	1.9976e-06	1.9169e-06	1.6032e-06	1.3136e-06	1.6687e-06	2.2489e-06	1.5214e-06	4.4991e-07	0
506.75	8.571e-07	1.4032e-06	2.9233e-06	2.7009e-06	3.1342e-06	2.4811e-06	7.7243e-07	1.4202e-06	3.1602e-06	2.5969e-06	2.1278e-06	3.731e-06	5.536e-07	2.1441e-06	0
507.749	3.0355e-06	1.6903e-06	3.3302e-07	2.61e-06	2.7042e-06	9.1673e-07	1.4418e-06	2.2661e-06	4.3008e-06	3.1498e-06	9.1232e-07	2.0963e-06	1.3002e-06	1.7587e-06	0
508.749	2.3717e-06	4.8513e-06	1.2148e-06	2.2006e-06	3.4866e-06	1.6234e-06	8.9646e-07	3.8789e-06	2.6656e-06	3.9234e-06	2.2885e-06	1.582e-06	1.203e-06	1.9475e-06	0
509.748	2.2909e-06	3.5626e-06	2.5282e-06	1.2307e-06	2.2027e-06	1.4019e-06	2.5944e-06	2.6396e-06	2.7525e-06	5.2905e-06	3.3257e-06	3.223e-06	8.3131e-07	1.6953e-06	0
510.748	1.8792e-06	1.2021e-06	2.1949e-06	1.6586e-06	1.6434e-06	1.0796e-06	1.7816e-06	1.4776e-06	1.5317e-06	1.5077e-06	1.0835e-07	1.7942e-06	1.9023e-06	1.086e-06	0
511.747	5.4517e-07	2.6967e-06	3.4619e-06	1.0824e-06	4.904e-07	1.4966e-06	4.2828e-08	1.433e-06	2.6207e-06	2.6597e-06	2.3828e-06	9.9205e-07	3.8501e-06	1.2247e-06	0
512.747	1.8792e-06	1.2021e-06	2.1949e-06	1.6586e-06	1.6434e-06	1.0796e-06	1.7816e-06	1.4776e-06	1.5317e-06	1.5077e-06	1.0835e-07	1.7942e-06	1.9023e-06	1.086e-06	0
513.746	2.2909e-06	3.5626e-06	2.5282e-06	1.2307e-06	2.2027e-06	1.4019e-06	2.5944e-06	2.6396e-06	2.7525e-06	5.2905e-06	3.3257e-06	3.223e-06	8.3131e-07	1.6953e-06	0
514.746	2.3717e-06	4.8513e-06	1.2148e-06	2.2006e-06	3.4866e-06	1.6234e-06	8.9646e-07	3.8789e-06	2.6656e-06	3.9234e-06	2.2885e-06	1.582e-06	1.203e-06	1.9475e-06	0
515.745	3.0355e-06	1.6903e-06	3.3302e-07	2.61e-06	2.7042e-06	9.1673e-07	1.4418e-06	2.2661e-06	4.3008e-06	3.1498e-06	9.1232e-07	2.0963e-06	1.3002e-06	1.7587e-06	0
516.745	8.571e-07	1.4032e-06	2.9233e-06	2.7009e-06	3.1342e-06	2.4811e-06	7.7243e-07	1.4202e-06	3.1602e-06	2.5969e-06	2.1278e-06	3.731e-06	5.536e-07	2.1441e-06	0
517.744	1.6422e-06	2.0441e-06	7.6712e-07	1.7174e-06	2.569e-06	6.9212e-07	1.9976e-06	1.9169e-06	1.6032e-06	1.3136e-06	1.6687e-06	2.2489e-06	1.5214e-06	4.4991e-07	0
518.744	7.2508e-07	1.9618e-06	1.5786e-06	2.5796e-06	9.6932e-07	1.1474e-06	1.5938e-06	1.1558e-06	1.4897e-06	2.6193e-06	1.6414e-06	1.299e-06	1.0688e-06	2.6093e-06	0
519.743	2.8586e-06	2.0826e-06	1.0652e-06	1.3614e-06	2.054e-06	2.2301e-06	1.7928e-06	1.6767e-06	2.3305e-06	3.9423e-06	1.3527e-06	2.5261e-06	1.8416e-06	2.3712e-06	0
520.743	9.3204e-07	3.1408e-06	3.4975e-06	5.3852e-07	4.6087e-06	1.476e-06	2.1016e-06	2.2314e-06	6.5212e-06	8.171e-07	1.7076e-06	2.4983e-06	2.8686e-06	1.4094e-06	0
521.742	2.6251e-06	6.4499e-07	2.3997e-06	1.5186e-06	7.8487e-07	1.4192e-06	1.3778e-06	2.6758e-07	7.2949e-07	3.2022e-06	2.7509e-06	9.9396e-07	5.8805e-07	1.8056e-06	0
522.742	2.9894e-06	1.3855e-06	1.0997e-06	5.4254e-07	2.7513e-06	2.5677e-06	7.1227e-07	6.3192e-07	6.439e-07	2.0415e-06	1.187e-06	1.8718e-06	1.5589e-06	2.0769e-06	0
523.741	5.0402e-06	1.5099e-06	3.6395e-07	7.5253e-07	5.0955e-06	1.0293e-06	2.2492e-06	2.1934e-06	3.9386e-06	2.4107e-06	6.6567e-07	9.0845e-07	9.7073e-07	3.3173e-06	0
524.741	2.5705e-06	1.8684e-06	2.0076e-06	3.4447e-07	3.3566e-06	6.3511e-07	6.7405e-07	8.4138e-07	4.6794e-06	1.7074e-06	1.1779e-06	8.6716e-07	1.2698e-06	1.2385e-06	0
525.74	1.6382e-06	1.3555e-06	2.6269e-06	2.2106e-06	1.5716e-06	1.476e-06	2.3009e-06	4.4826e-06	8.1046e-06	4.1699e-06	2.7718e-06	2.9573e-06	2.484e-06	1.4971e-06	0
526.74	3.8273e-06	3.7835e-07	1.147e-06	1.5591e-06	1.5858e-06	2.7665e-06	1.004e-06	2.5803e-06	1.7996e-06	2.555e-06	5.4324e-07	3.0716e-06	4.7798e-07	9.5742e-07	0
527.739	8.8907e-07	1.6969e-06	1.5362e-06	1.6368e-06	1.8986e-06	2.9721e-06	1.704e-06	3.9775e-06	1.6882e-06	3.4531e-06	1.3818e-06	1.3359e-06	3.2856e-07	2.1587e-06	0
528.739	3.0297e-06	5.648e-06	2.0664e-06	1.3024e-06	3.2242e-06	2.8738e-06	9.2831e-07	1.9902e-06	3.7772e-06	4.0636e-07	1.0235e-06	2.3851e-06	1.8599e-06	3.046e-06	0
529.738	7.499e-07	1.9582e-07	9.4823e-07	7.3357e-07	1.5948e-06	1.5957e-06	1.9854e-06	1.9077e-06	2.0371e-06	2.1957e-06	4.1374e-07	1.9985e-06	2.4154e-07	2.4579e-06	0
530.738	2.8079e-06	2.3371e-06	2.7086e-06	1.7391e-06	2.2107e-06	1.7735e-06	1.1286e-06	2.2766e-06	4.5257e-06	2.0215e-06	2.3192e-06	1.9887e-06	1.5016e-06	1.3659e-06	0
531.737	3.1557e-06	2.2742e-06	4.9998e-07	1.0212e-06	2.352e-06	2.0015e-06	2.0626e-06	3.0602e-06	4.2265e-06	1.0116e-06	3.3269e-06	3.6028e-06	2.4184e-06	1.4156e-06	0
532.737	1.5339e-06	2.7878e-06	4.1357e-07	7.6455e-07	2.3755e-06	7.7548e-08	2.3105e-06	1.3303e-06	3.4836e-06	2.6099e-06	8.5524e-07	1.4394e-06	1.9586e-06	1.6122e-06	0
533.736	1.6736e-06	2.7899e-06	1.2955e-06	1.1051e-06	1.2065e-06	1.9497e-06	9.9896e-07	2.2453e-06	3.0738e-06	1.9557e-06	1.0658e-06	8.4386e-07	1.3898e-06	1.6371e-06	0
534.736	1.6586e-06	7.8607e-07	1.3345e-06	1.9569e-06	1.0527e-06	2.9363e-06	2.3366e-06	3.1518e-06	2.5269e-06	3.0623e-06	9.7698e-07	1.2812e-06	1.7748e-06	1.3558e-06	0
535.735	6.7579e-06	1.401e-06	1.1493e-06	1.1579e-06	1.1504e-06	2.7479e-06	6.9605e-07	4.4561e-06	2.6602e-06	3.382e-06	2.6878e-06	2.3648e-06	1.6213e-06	3.1828e-06	0
536.735	2.8025e-06	2.281e-06	6.6646e-07	1.4542e-06	3.7816e-07	9.8943e-07	2.7181e-06	1.7541e-06	2.5979e-06	1.5001e-06	2.8101e-06	4.2992e-06	2.0064e-06	1.8883e-06	0
537.734	7.5385e-07	1.8798e-06	1.5707e-06	2.0083e-06	2.4988e-06	1.0864e-06	2.0538e-06	2.3929e-06	2.413e-06	2.3806e-06	3.0772e-06	2.3506e-06	1.0032e-06	1.7547e-06	0
538.734	1.5529e-06	3.6727e-06	3.6039e-06	2.508e-06	1.2548e-06	6.8698e-07	1.7996e-06	1.9215e-06	3.551e-06	1.8666e-06	8.4994e-07	7.7577e-07	8.4998e-07	2.8147e-06	0
539.733	2.267e-06	1.8619e-06	2.3186e-06	1.3591e-06	1.5492e-06	1.6402e-06	1.0933e-06	1.3716e-06	3.8187e-06	4.2555e-06	7.3553e-07	3.0827e-06	1.4404e-06	1.2345e-06	0
540.733	5.2947e-06	6.4878e-07	4.3163e-07	1.2152e-06	1.6507e-06	2.5034e-06	1.2121e-06	2.4219e-06	6.0001e-06	2.4338e-06	1.4623e-06	5.7043e-07	1.8966e-06	2.6886e-06	0
541.732	1.9211e-06	2.0351e-06	2.603e-06	2.0449e-06	2.0982e-06	1.4693e-06	1.781e-06	2.3651e-06	3.7262e-06	5.0892e-06	2.1706e-06	2.6992e-06	3.4025e-06	1.2416e-06	0
542.732	3.493e-06	4.1002e-06	2.0957e-06	1.7197e-06	8.5406e-07	2.401e-06	1.4739e-06	2.2079e-06	5.5214e-06	1.647e-06	3.9078e-07	1.944e-06	2.3068e-06	1.0428e-06	0
543.731	1.449e-06	2.6039e-06	1.5536e-06	1.3395e-06	1.2033e-06	5.4072e-07	3.0111e-07	3.2307e-06	4.3161e-06	1.6873e-06	2.2937e-06	1.0253e-06	2.5617e-06	1.4833e-06	0
544.731	3.2303e-06	1.872e-06	1.6495e-06	2.379e-06	1.0342e-06	7.5047e-07	2.45e-06	1.4105e-06	1.209e-06	1.1304e-06	1.7335e-06	7.6684e-07	6.3681e-07	1.1447e-06	0
545.73	4.5697e-06	9.8092e-07	3.1461e-06	1.2516e-06	3.5345e-06	2.2322e-07	1.5948e-06	4.0396e-06	6.3914e-06	3.9785e-06	2.1095e-06	2.1583e-06	1.7862e-06	2.3514e-06	0
546.73	1.0469e-06	3.5653e-07	1.2697e-06	2.3954e-06	3.3358e-06	1.7475e-06	1.6064e-06	1.1101e-06	4.1055e-06	5.7455e-06	1.0225e-06	7.121e-07	8.871e-07	1.5303e-06	0
547.729	1.0284e-06	2.4866e-06	2.1607e-06	7.1181e-07	2.3239e-06	1.2509e-06	1.1897e-06	1.471e-06	2.8456e-06	3.5722e-06	6.793e-07	3.3484e-06	1.5136e-06	4.0432e-07	0
548.729	4.008e-06	4.9767e-07	2.0554e-06	2.577e-06	9.0382e-07	2.9488e-06	3.1339e-06	1.0906e-06	8.0744e-07	7.4067e-07	2.9512e-07	3.1386e-06	1.5483e-06	1.4503e-06	0
549.728	2.544e-06	1.6503e-06	1.7537e-06	1.5926e-06	3.2302e-06	1.8323e-06	1.6793e-06	1.2632e-06	1.5754e-06	2.745e-06	2.5551e-06	1.8186e-06	1.8982e-06	1.3093e-06	0
550.728	1.3072e-06	1.6179e-06	2.1717e-06	1.4049e-06	3.2629e-06	3.0774e-07	5.1087e-06	1.4324e-06	2.7206e-06	3.018e-06	1.118e-06	2.8917e-06	6.6298e-07	4.9008e-07	0
551.727	9.5289e-07	1.3699e-06	1.9645e-06	1.3408e-07	2.1044e-06	1.7989e-06	1.4686e-06	1.9817e-06	5.3434e-06	9.9291e-07	1.6441e-06	3.0038e-06	2.2575e-06	2.6943e-06	0
552.727	1.4478e-06	1.8821e-06	1.9731e-06	2.2931e-06	2.2978e-06	1.1486e-06	3.18e-06	2.967e-06	2.1417e-06	4.2079e-06	3.215e-07	1.698e-06	1.9661e-06	9.8786e-07	0
553.726	2.1399e-06	1.142e-06	2.0339e-06	1.3474e-07	1.0852e-06	2.9887e-06	1.1444e-06	1.183e-06	3.2567e-06	3.9041e-07	2.8564e-06	2.4693e-06	1.5557e-06	2.9245e-06	0
554.726	1.2782e-06	2.8372e-06	9.4978e-07	2.9133e-06	2.1172e-06	1.9931e-06	1.0938e-06	2.5094e-06	3.7369e-06	2.243e-06	9.7372e-07	1.5112e-06	2.3249e-07	1.6777e-06	0
555.725	1.7057e-06	2.5514e-06	2.216e-06	2.2805e-06	4.2707e-06	1.0362e-06	4.3972e-06	2.0455e-06	2.6957e-06	3.3845e-06	4.7232e-06	2.9713e-06	1.2167e-06	1.2933e-06	0
556.725	2.2532e-06	2.7785e-06	3.0425e-06	1.9557e-06	1.9592e-06	2.0938e-06	1.2703e-06	3.1686e-06	2.026e-06	3.8722e-06	2.0878e-06	2.3487e-06	3.5848e-07	2.174e-06	0
557.724	1.6671e-06	9.1239e-07	1.6715e-06	1.518e-06	1.9894e-06	1.3631e-06	2.0534e-06	9.3701e-07	4.8514e-06	4.1718e-06	1.8057e-06	2.5262e-06	1.7196e-06	6.8115e-07	0
558.724	7.8326e-07	3.239e-06	7.7674e-07	3.6125e-07	6.8411e-06	1.4599e-06	1.8541e-06	2.6558e-06	3.4503e-06	2.325e-07	2.3858e-06	2.6769e-06	1.6401e-06	5.4159e-07	0
559.723	1.6892e-06	6.029e-07	2.5404e-06	1.146e-06	6.7496e-07	1.3954e-06	1.9754e-06	2.158e-06	5.4523e-06	3.1412e-06	3.0424e-07	1.1438e-06	3.4424e-06	9.9224e-07	0
560.723	1.5029e-06	1.7109e-06	1.0935e-06	2.0237e-06	2.4159e-06	2.6597e-06	2.6546e-06	7.8042e-07	3.0279e-06	1.5578e-06	1.476e-06	2.6702e-06	1.5228e-06	1.6189e-06	0
561.723	2.2044e-06	4.2727e-06	1.504e-06	1.2698e-06	3.0058e-06	2.4435e-06	6.7425e-07	3.1919e-06	2.8892e-06	2.1807e-06	1.8552e-06	1.3512e-06	1.6104e-06	1.9962e-06	0
562.722	4.0696e-06	7.6175e-07	2.2167e-06	1.4721e-06	1.499e-06	1.3136e-06	3.4441e-06	3.4136e-06	3.3738e-06	1.9288e-06	3.7606e-06	2.6233e-06	4.1832e-06	1.2624e-06	0
563.722	2.7661e-07	1.8502e-06	1.6277e-06	3.1721e-06	1.1831e-06	1.1867e-06	1.0501e-06	1.2839e-06	1.0898e-06	3.5942e-06	6.5285e-07	4.6676e-07	1.1597e-06	1.7805e-06	0
564.721	2.577e-06	1.8147e-06	2.5593e-06	2.1864e-06	2.6453e-06	3.2459e-07	2.2828e-06	1.2233e-06	3.4652e-06	1.6766e-06	2.5875e-06	1.2549e-06	2.4507e-06	2.5024e-06	0
565.721	1.8958e-06	3.1408e-06	1.3771e-06	1.0127e-06	1.2128e-06	2.1743e-06	2.4983e-06	2.2706e-06	3.0157e-06	3.0952e-06	2.7828e-06	2.9544e-06	7.5592e-07	3.6074e-07	0
566.72	3.4429e-06	2.4547e-06	2.4109e-06	1.8577e-06	2.8519e-06	1.2132e-06	1.8019e-06	1.6067e-06	4.4315e-06	1.7629e-06	3.0825e-06	1.7359e-06	2.2296e-06	2.1861e-06	0
567.72	1.3268e-06	1.8857e-06	4.2644e-06	2.6592e-06	9.664e-07	3.3696e-06	1.8809e-06	3.506e-06	6.3651e-06	2.712e-06	3.4135e-06	3.5977e-06	1.4133e-06	3.9459e-06	0
568.719	4.2793e-07	4.0795e-06	2.6241e-07	4.1195e-06	2.6067e-06	6.0971e-07	1.902e-06	2.3435e-06	9.2208e-07	2.2828e-06	2.8486e-06	1.7974e-06	1.2549e-06	1.8342e-06	0
569.719	3.7067e-06	6.2286e-06	1.5713e-06	3.0777e-06	4.4208e-06	1.1713e-06	2.5972e-06	9.2756e-07	4.6907e-06	5.3484e-06	4.0943e-06	3.3321e-06	7.6785e-07	3.8617e-06	0
570.718	2.7944e-06	9.5223e-07	1.4148e-06	2.4556e-06	4.2978e-06	1.2124e-06	8.6557e-07	1.6833e-06	1.2037e-06	1.935e-06	1.0208e-06	1.6392e-06	2.4454e-06	1.9507e-06	0
571.718	3.7868e-07	4.9069e-06	2.524e-06	1.8557e-06	3.7423e-06	1.6557e-06	2.3243e-06	2.0311e-06	6.7297e-06	8.5824e-07	1.5121e-06	1.7398e-06	7.4837e-07	2.9829e-06	0
572.717	1.1218e-06	2.3232e-06	2.4664e-06	1.6923e-06	3.587e-06	1.8935e-06	1.545e-06	1.2356e-06	5.0145e-06	8.0052e-06	1.0005e-06	6.6945e-07	4.5083e-06	6.9582e-07	0
573.717	2.5237e-06	3.6754e-06	2.0356e-06	1.5027e-06	1.6824e-06	9.7856e-07	7.7538e-07	1.4473e-06	3.0342e-06	9.3322e-07	2.582e-06	3.581e-06	1.1608e-06	6.8063e-07	0
574.716	2.0415e-06	3.3136e-06	1.2614e-06	9.649e-07	9.0875e-07	1.3605e-06	1.2632e-06	2.0955e-06	2.8443e-06	4.9245e-07	1.3627e-06	4.4113e-06	2.0331e-06	1.2196e-06	0
575.716	1.6121e-06	3.339e-06	2.0015e-06	2.9983e-06	1.5417e-06	6.2146e-07	7.814e-07	4.2783e-06	4.0195e-06	2.8392e-06	4.0032e-06	1.2319e-06	2.5882e-06	2.9552e-06	0
576.715	3.0216e-06	2.0252e-06	1.2345e-06	1.0904e-06	3.9137e-06	3.7686e-06	2.6015e-06	4.3352e-06	3.7512e-06	1.2682e-06	1.2813e-06	2.616e-06	2.0482e-06	1.8293e-06	0
577.715	3.5464e-06	3.4149e-06	2.8427e-06	6.855e-07	3.5609e-06	2.5575e-06	4.2495e-06	9.9464e-07	6.2196e-06	3.8811e-06	1.8208e-06	3.9085e-06	2.1326e-06	1.8115e-06	0
578.714	1.8342e-06	3.2208e-06	1.4011e-06	1.2847e-06	4.4515e-06	1.9826e-06	1.2567e-07	2.4848e-06	1.8612e-06	1.1359e-06	1.6723e-06	2.4483e-06	5.8456e-07	1.6699e-06	0
579.714	3.7866e-06	1.5325e-06	2.7044e-06	1.223e-06	3.3709e-06	1.9398e-06	1.3341e-06	1.4175e-06	2.8267e-06	3.9416e-06	1.514e-06	3.8966e-06	3.9331e-06	2.9907e-06	0
580.713	3.3424e-06	4.3512e-06	1.3519e-06	1.4994e-06	1.3692e-06	1.6271e-06	1.2015e-06	3.0661e-06	4.1228e-06	1.4817e-06	2.8558e-06	4.6618e-06	1.0543e-06	1.6311e-06	0
581.713	1.5128e-06	2.25e-06	1.798e-06	2.2743e-06	2.7581e-06	1.3922e-06	4.477e-07	1.5161e-06	8.5464e-07	2.6561e-06	1.5779e-06	3.4957e-06	2.2016e-06	2.6144e-06	0
582.712	2.2277e-06	2.7728e-06	2.446e-06	4.0895e-07	4.15e-06	2.1469e-06	9.8016e-07	2.1181e-06	5.0177e-06	7.6005e-07	3.3045e-06	1.2419e-06	1.7517e-06	1.981e-06	0
583.712	5.7343e-07	3.1896e-06	3.0747e-06	1.7663e-06	6.5437e-07	3.1708e-06	1.0797e-06	8.1894e-07	8.1124e-06	3.7539e-06	2.6183e-06	1.8864e-06	3.354e-06	2.6383e-06	0
584.711	1.9088e-06	3.1915e-06	5.7613e-07	3.0364e-06	3.7876e-06	2.6905e-06	1.3084e-06	1.6533e-06	4.781e-06	3.9998e-06	3.9145e-06	1.4854e-06	4.4047e-07	1.6915e-06	0
585.711	3.7731e-06	1.7203e-06	9.7722e-07	1.1496e-06	2.6486e-06	2.196e-06	1.275e-06	1.9862e-06	3.1523e-07	1.6309e-06	3.0051e-06	1.4689e-06	1.744e-06	3.7653e-06	0
586.71	3.6793e-06	5.9151e-07	1.4339e-06	1.1016e-06	8.8265e-07	4.9446e-07	1.0209e-06	8.2896e-07	3.9126e-06	2.1164e-06	4.2095e-06	3.1487e-06	1.7726e-06	1.5865e-06	0
587.71	2.4722e-06	4.0383e-06	2.8524e-06	2.4175e-06	3.3789e-06	1.0013e-06	1.1262e-06	3.1599e-06	5.4056e-06	4.976e-06	8.3651e-08	1.6974e-06	1.4969e-06	1.3653e-06	0
588.709	7.4516e-07	2.7336e-06	1.388e-06	3.3071e-06	1.144e-06	2.7174e-06	5.8231e-07	3.2369e-06	3.6695e-06	4.7026e-06	2.7177e-06	1.5368e-06	1.4339e-06	2.2337e-06	0
589.709	2.0197e-06	1.1921e-06	1.4477e-06	4.6941e-06	2.58e-06	3.3121e-07	1.4922e-06	1.9856e-06	2.3626e-06	2.707e-06	1.1738e-06	1.8643e-06	9.4571e-07	2.1042e-06	0
590.708	3.8517e-06	1.05e-06	1.9202e-06	3.3838e-06	1.5272e-06	1.5833e-06	2.2588e-06	2.5047e-06	3.5701e-06	4.6713e-06	2.1116e-06	1.1437e-06	2.0365e-06	2.3752e-06	0
591.708	2.7099e-06	1.4701e-06	1.6669e-06	9.8396e-07	1.9086e-06	1.4056e-06	1.9482e-06	2.2861e-06	2.7913e-06	2.0402e-06	1.903e-06	2.7234e-06	1.4274e-06	1.1388e-06	0
592.707	2.4254e-06	1.2218e-06	3.3039e-06	8.6221e-08	2.993e-06	1.2298e-06	9.4542e-07	1.3929e-06	4.3235e-06	1.1875e-06	1.5773e-06	3.502e-06	1.4796e-06	7.8538e-07	0
593.707	2.8274e-06	2.8211e-06	2.2903e-06	2.8988e-06	3.0518e-06	3.4082e-06	1.0801e-06	4.7589e-07	1.3079e-06	4.2018e-06	1.5275e-06	1.3171e-06	2.0634e-06	3.3235e-06	0
594.706	1.4913e-06	1.3392e-06	3.1142e-06	6.1917e-07	2.3384e-06	9.9859e-07	9.8695e-07	2.4531e-06	2.3627e-06	5.2423e-06	2.6821e-06	7.4478e-07	7.8008e-07	1.6359e-06	0
595.706	2.3676e-06	2.4178e-06	1.9124e-06	2.8459e-06	1.7526e-06	3.3803e-06	2.0207e-06	2.889e-06	3.5754e-06	3.9009e-06	1.9243e-06	4.9259e-07	3.7478e-06	2.2229e-07	0
596.705	5.5266e-06	2.4011e-06	5.1858e-06	1.0281e-06	1.8865e-06	2.0308e-06	2.1575e-06	8.5035e-07	3.0962e-06	4.4593e-06	1.5565e-06	1.9992e-06	2.7907e-06	2.523e-06	0
597.705	2.6984e-06	3.8277e-06	2.4345e-06	4.4058e-07	1.4877e-06	1.4881e-06	2.0282e-06	1.0189e-06	2.9189e-06	3.8907e-06	1.1908e-06	1.1726e-06	2.8493e-06	2.4829e-06	0
598.704	3.4297e-06	7.7658e-07	1.5749e-06	2.7988e-06	2.8535e-07	1.1957e-06	3.2872e-06	2.2446e-06	1.4235e-06	5.9652e-06	3.0715e-06	3.5941e-06	3.0192e-06	2.6778e-06	0
599.704	1.371e-06	1.3527e-06	4.9431e-06	2.9007e-06	1.6102e-06	4.6248e-06	2.5291e-06	2.4541e-06	2.8047e-06	3.7944e-06	1.4629e-06	3.4466e-06	1.3862e-06	3.5525e-06	0
600.703	1.9428e-06	5.9925e-06	1.7415e-06	2.709e-06	3.6496e-07	2.7102e-06	1.1507e-06	5.0084e-07	3.6035e-06	4.2365e-06	2.8824e-06	2.9182e-06	1.3625e-06	2.938e-06	0
601.703	1.2776e-06	4.399e-06	2.5259e-06	2.5943e-06	2.4101e-06	1.0028e-06	2.0399e-06	5.6222e-07	3.7175e-06	1.6838e-06	2.3649e-06	1.9314e-06	4.1034e-06	1.2306e-06	0
602.702	2.8282e-06	8.2238e-07	9.1263e-07	2.3613e-06	1.3588e-06	3.0958e-06	1.6252e-06	2.5945e-06	4.5551e-06	5.1556e-07	1.7844e-06	1.2962e-06	1.2806e-06	1.3671e-06	0
603.702	1.2752e-06	3.8982e-06	1.2853e-06	4.573e-07	3.0466e-06	3.5725e-06	3.3416e-06	1.1013e-06	8.2653e-06	3.5113e-06	1.6716e-06	2.0762e-06	2.9398e-06	2.0809e-06	0
604.701	2.165e-07	4.2234e-06	1.4386e-06	1.1237e-06	2.0191e-06	3.3181e-06	3.1955e-06	2.3092e-06	4.8315e-06	3.6947e-06	3.9813e-06	1.9191e-06	2.9978e-06	4.1657e-06	0
605.701	3.1255e-06	5.0011e-06	1.0405e-06	2.5004e-06	4.1212e-06	1.5785e-06	2.9571e-06	1.2835e-06	2.2087e-06	5.2368e-07	6.5096e-07	3.6901e-06	7.3816e-07	2.7802e-06	0
606.7	1.6737e-06	4.4215e-06	1.7517e-06	3.6875e-06	4.4152e-06	2.7549e-06	2.5382e-06	2.7674e-06	1.4882e-06	5.4416e-06	2.0314e-06	2.2783e-06	5.3546e-06	3.5899e-06	0
607.7	1.5452e-06	2.6902e-06	9.2831e-08	3.039e-06	1.1844e-06	3.8395e-06	2.9461e-06	7.9457e-07	4.3731e-06	1.5633e-06	1.2688e-06	1.8376e-06	2.4258e-06	8.8655e-07	0
608.699	1.4211e-06	1.9034e-06	3.227e-06	2.069e-06	1.3869e-06	2.2786e-06	2.2727e-06	1.8558e-06	4.6674e-06	5.169e-06	3.2695e-06	1.8564e-06	1.0205e-06	1.9534e-06	0
609.699	5.2674e-06	4.2037e-06	3.8921e-06	2.2182e-06	4.4509e-06	1.3345e-06	2.2939e-06	5.1498e-07	1.7099e-06	1.8825e-06	2.8325e-06	5.0212e-06	2.1878e-06	2.2365e-06	0
610.698	6.9606e-06	3.7416e-06	3.1956e-06	3.0677e-06	3.3822e-06	1.2091e-06	1.5607e-06	3.3221e-06	1.1717e-06	3.1202e-06	1.8732e-06	2.9537e-06	2.148e-06	1.0381e-06	0
611.698	1.249e-06	2.9502e-06	2.4582e-06	3.0385e-06	2.5605e-06	1.5078e-06	1.3623e-06	3.391e-06	3.8493e-06	2.4477e-06	1.0117e-06	1.8632e-06	8.7912e-07	1.2862e-06	0
612.697	2.4137e-06	2.2583e-06	2.5114e-06	2.53e-06	2.4488e-06	1.0495e-06	1.5326e-06	2.4554e-06	4.9292e-06	3.2519e-06	2.1042e-06	3.8391e-06	5.5729e-07	2.1513e-06	0
613.697	3.162e-06	6.6188e-07	2.8158e-06	3.479e-06	1.7664e-06	3.072e-06	1.5065e-06	2.5121e-06	1.7053e-06	4.9648e-06	2.5483e-06	2.3874e-06	4.9935e-06	2.5267e-06	0
614.696	1.9902e-06	2.6213e-06	1.2639e-06	3.3941e-06	3.5948e-07	1.3779e-06	2.0745e-06	2.3212e-06	1.4178e-06	7.2496e-07	2.565e-06	7.9437e-07	4.8718e-07	2.9295e-06	0
615.696	1.5908e-06	4.2742e-06	1.4916e-06	2.4631e-06	2.2658e-06	3.7403e-06	2.1104e-06	1.5124e-06	6.1434e-06	4.3108e-06	1.7121e-06	1.432e-06	1.4706e-06	1.0326e-06	0
616.695	2.2626e-06	2.9109e-06	2.7956e-06	1.2018e-06	4.993e-06	4.9177e-07	7.9885e-07	7.7936e-07	4.7831e-06	6.6496e-06	1.3242e-06	2.9716e-06	2.0437e-06	5.272e-07	0
617.695	3.8295e-06	1.2736e-06	2.7967e-06	1.6017e-06	2.5742e-06	2.1781e-06	2.3461e-06	1.3139e-06	1.5176e-06	4.7848e-06	8.3202e-07	1.2183e-06	2.5066e-06	5.4438e-07	0
618.694	4.6308e-06	5.4504e-06	2.9284e-06	1.001e-06	1.7383e-06	1.6233e-06	3.8112e-06	2.0404e-06	2.5333e-06	2.0639e-06	1.6865e-06	1.517e-06	1.1042e-06	2.213e-06	0
619.694	4.571e-06	4.2741e-06	1.6364e-06	3.7556e-06	4.4844e-07	2.2294e-06	1.8624e-06	1.0383e-06	2.7936e-06	4.3645e-06	2.7367e-06	2.3258e-06	3.8695e-06	2.3906e-06	0
620.693	7.7964e-07	7.6177e-06	2.2244e-06	6.36e-07	1.7115e-06	1.6227e-06	2.6025e-06	5.2349e-07	4.6957e-06	5.6087e-07	2.3561e-06	3.8506e-06	3.2126e-06	2.0225e-06	0
621.693	4.2507e-06	1.6311e-06	2.8966e-06	1.9953e-06	8.8567e-07	1.7621e-06	1.6467e-06	1.6342e-06	1.389e-06	2.1427e-06	3.3736e-07	4.3755e-06	3.4304e-06	1.0549e-06	0
622.692	2.3144e-06	4.4155e-06	1.9691e-06	3.278e-06	3.901e-06	1.2474e-06	2.413e-06	1.7373e-06	1.8194e-06	1.6353e-06	1.8837e-06	7.1224e-07	1.6869e-06	2.0363e-06	0
623.692	5.4245e-06	5.2909e-06	2.4209e-06	4.6771e-06	3.2128e-06	2.1741e-06	3.2514e-06	1.2328e-06	8.8481e-06	2.4457e-06	2.2264e-06	4.2459e-06	1.9798e-06	1.751e-06	0
624.691	1.403e-06	2.9968e-06	2.5164e-06	3.4388e-06	3.0662e-06	8.4306e-07	2.5298e-06	1.7199e-06	2.8039e-06	5.6158e-06	1.8103e-06	3.0427e-06	2.5676e-06	1.1911e-06	0
625.691	1.0816e-06	5.8963e-06	1.8069e-06	7.6252e-07	3.1166e-06	3.3087e-06	1.139e-06	2.8312e-06	2.9717e-06	3.3384e-06	3.1713e-06	1.5097e-06	1.9657e-06	4.1003e-06	0
626.69	1.8564e-06	1.098e-06	4.1487e-06	2.0074e-06	4.0351e-06	1.9258e-06	3.2e-06	3.3198e-07	3.5006e-06	6.5527e-06	3.5572e-06	3.7746e-06	1.8679e-06	2.0751e-06	0
627.69	1.8327e-06	1.305e-06	2.8235e-06	1.3117e-06	3.2761e-06	7.9505e-07	2.4519e-06	1.0713e-06	4.7656e-06	4.2129e-06	2.7902e-06	9.0808e-07	1.6217e-06	6.2315e-06	0
628.689	7.2402e-06	4.3144e-06	1.9541e-06	7.1583e-07	1.3254e-06	1.9807e-06	9.4553e-07	2.2078e-06	4.3025e-06	2.3076e-06	1.2908e-06	5.2719e-06	2.5233e-06	4.8277e-07	0
629.689	3.2833e-06	2.9008e-06	1.6423e-06	1.3447e-06	3.0106e-06	1.5501e-06	2.7416e-07	6.6181e-07	1.9365e-06	2.4099e-06	2.9443e-06	7.0812e-07	3.5165e-06	2.7255e-06	0
630.688	6.81e-07	2.6825e-06	2.4364e-06	2.0605e-06	4.9298e-06	1.3208e-06	2.509e-06	2.3786e-06	3.3401e-06	5.5684e-06	1.9348e-06	1.6998e-06	2.018e-06	3.0895e-06	0
631.688	1.0604e-06	6.7311e-06	4.218e-06	2.4159e-06	6.5485e-06	4.3865e-07	2.2164e-06	9.482e-07	3.3163e-06	2.2343e-06	1.4961e-06	3.12e-06	1.9307e-06	1.0819e-06	0
632.687	3.0077e-06	3.9767e-06	1.0443e-06	1.4393e-06	2.6493e-06	4.2235e-06	3.876e-06	2.8478e-06	2.9864e-06	5.6736e-06	2.6849e-06	2.9017e-06	2.4688e-06	3.8196e-06	0
633.687	3.1975e-06	2.506e-06	1.4654e-06	2.6959e-06	9.7649e-07	1.8776e-06	3.7545e-06	1.805e-06	4.6749e-06	3.4274e-06	3.7755e-06	1.1116e-06	2.6364e-06	3.4546e-06	0
634.686	3.305e-06	4.0126e-06	3.6526e-06	8.8043e-07	3.1446e-06	2.2506e-07	2.0678e-06	3.7281e-06	2.7806e-06	3.9208e-06	2.6415e-06	2.3481e-06	9.1101e-07	3.1342e-06	0
635.686	1.7022e-06	3.4224e-07	1.4948e-06	8.0938e-07	2.6366e-06	5.3322e-06	3.7268e-06	1.6037e-06	9.2031e-07	4.7444e-06	3.7867e-06	2.2002e-07	1.3112e-06	1.5503e-06	0
636.685	5.6934e-06	1.888e-06	1.9156e-06	4.946e-06	3.7605e-06	3.1205e-06	3.4524e-06	6.6211e-07	4.8792e-06	2.9149e-06	1.4498e-06	1.1784e-06	3.1979e-06	5.2325e-07	0
637.685	3.3405e-06	1.6273e-06	2.903e-06	6.2536e-07	3.4633e-06	9.339e-07	3.8059e-07	3.2461e-06	8.5234e-06	6.1356e-06	1.7927e-06	2.7787e-06	6.9058e-07	5.0091e-07	0
638.684	2.8459e-06	9.1605e-08	3.1981e-06	2.3867e-06	1.0624e-06	1.325e-06	3.7355e-06	7.6567e-07	5.1926e-06	4.9206e-06	1.1011e-06	4.4774e-07	2.0549e-06	1.3569e-06	0
639.684	6.2431e-07	4.142e-06	2.2804e-06	4.1269e-06	1.357e-06	1.6899e-06	3.6217e-06	3.118e-06	2.4512e-06	3.7683e-06	5.5645e-07	4.6686e-06	3.5687e-06	1.5733e-06	0
640.683	5.1187e-06	2.3913e-06	2.3238e-06	4.1557e-06	2.792e-06	9.5149e-07	1.6761e-06	6.0432e-06	3.8801e-06	6.6631e-06	3.0461e-06	1.4257e-06	1.1136e-06	2.9941e-06	0
641.683	1.8164e-06	6.0225e-06	5.1719e-06	2.2949e-06	3.2213e-06	2.0552e-06	1.4188e-06	2.0345e-06	4.1977e-06	1.008e-06	3.1575e-06	3.7872e-06	1.5741e-06	2.6347e-06	0
642.683	3.2534e-06	2.6767e-06	6.2108e-06	4.2162e-06	6.2871e-06	1.4705e-06	2.7225e-06	4.6181e-06	6.7124e-06	6.7688e-06	8.1207e-07	1.1262e-06	2.3026e-06	2.3305e-06	0
643.682	4.1083e-06	2.2142e-06	9.5697e-07	2.4042e-06	6.8694e-06	2.6201e-06	1.6408e-06	7.3489e-07	3.0984e-06	3.6911e-06	4.8261e-06	3.0068e-06	2.8567e-06	5.8765e-07	0
644.682	3.4434e-06	3.1246e-06	5.1918e-06	2.5835e-06	5.7441e-06	4.9041e-06	1.612e-06	1.6665e-06	4.1142e-06	7.5415e-07	2.2184e-06	2.3289e-06	9.527e-07	1.5361e-06	0
645.681	3.6734e-06	1.4634e-06	1.8498e-06	3.1585e-06	2.7468e-06	1.3797e-06	2.6643e-06	5.5211e-07	1.4904e-06	4.4669e-06	1.9284e-06	1.3303e-06	3.0698e-06	2.3435e-06	0
646.681	1.4657e-06	4.0737e-06	3.7158e-06	2.4866e-06	5.0016e-06	2.311e-06	2.559e-06	1.1218e-06	2.7502e-06	2.9046e-06	3.808e-06	1.4068e-06	3.1857e-06	7.276e-07	0
647.68	6.3591e-06	4.2409e-06	3.3639e-06	1.8143e-06	1.2507e-06	2.1275e-06	3.6037e-06	1.4169e-06	9.7246e-07	3.4275e-06	1.0228e-06	2.8873e-06	3.4536e-07	8.7623e-07	0
648.68	3.0431e-06	5.7008e-06	1.1291e-06	3.5291e-06	3.3658e-06	2.2707e-06	2.2216e-06	2.1723e-06	1.0027e-06	3.0995e-06	1.2094e-06	7.2109e-07	4.1055e-06	1.4224e-06	0
649.679	3.9089e-06	5.3569e-06	4.6226e-06	2.9484e-06	3.048e-06	9.5215e-07	4.4744e-06	2.2061e-06	7.093e-06	2.6707e-06	3.0856e-06	2.4467e-06	2.6312e-06	1.9239e-06	0
650.679	3.7518e-06	2.0509e-06	1.7305e-06	3.7529e-06	1.3035e-06	2.4265e-06	4.218e-06	1.6497e-06	3.7402e-06	5.246e-06	2.194e-06	1.1916e-06	2.4586e-06	3.6764e-06	0
651.678	7.4256e-06	1.5612e-06	2.7066e-06	4.8038e-06	4.3602e-07	2.8407e-06	1.5552e-07	3.949e-06	9.4799e-06	2.9391e-06	1.162e-06	4.285e-06	2.0568e-08	3.009e-06	0
652.678	4.6132e-06	3.2946e-06	4.7569e-06	2.3629e-06	4.8106e-06	2.0216e-06	1.007e-06	1.1688e-06	5.5814e-06	3.2324e-06	2.8093e-06	2.1464e-06	2.9929e-06	2.2504e-06	0
653.677	2.5265e-06	6.1559e-06	4.4937e-06	2.8913e-06	2.7089e-06	2.7523e-06	2.7201e-06	2.0968e-06	2.093e-06	1.3806e-06	3.073e-06	3.2916e-06	2.6623e-06	3.9451e-06	0
654.677	2.9366e-06	8.1459e-06	4.267e-07	1.8338e-06	1.8747e-06	4.8983e-06	3.6355e-06	2.777e-06	1.6142e-06	1.1813e-06	3.6558e-06	4.3285e-06	2.5455e-06	2.1522e-06	0
655.676	1.6697e-06	4.414e-06	1.4344e-06	2.3221e-06	5.5973e-06	2.6562e-06	2.3761e-06	1.0378e-06	6.7025e-06	5.2139e-06	1.2764e-06	2.1398e-06	3.0462e-06	2.1216e-06	0
656.676	4.292e-06	4.5829e-06	1.203e-06	2.8382e-06	1.5441e-06	2.3319e-06	1.6588e-06	2.8172e-06	1.7687e-06	5.03e-06	4.2366e-06	1.9197e-06	3.5606e-06	1.3406e-06	0
657.675	6.9814e-06	1.4711e-06	2.7999e-06	9.4037e-08	5.273e-06	2.2284e-06	3.7699e-06	4.7499e-06	3.1852e-06	3.9344e-06	6.6477e-07	3.316e-06	1.7968e-06	3.0186e-06	0
658.675	5.3732e-06	3.7511e-06	2.9783e-06	1.3945e-06	1.3612e-06	1.174e-06	3.4776e-06	2.0107e-06	1.5571e-06	9.3057e-06	8.4624e-07	8.6263e-07	2.4183e-06	2.925e-06	0
659.674	1.6481e-06	6.7933e-06	1.6383e-06	2.5759e-06	4.741e-06	4.7199e-07	2.1634e-06	2.8959e-06	9.3321e-06	4.4437e-06	2.2664e-06	1.6297e-06	8.3927e-07	1.2065e-06	0
660.674	4.5143e-06	5.2303e-06	4.433e-06	2.2422e-06	3.8382e-06	3.6126e-06	3.8781e-06	1.9228e-06	4.0749e-06	4.3643e-06	2.8069e-06	8.6941e-07	1.164e-06	2.1884e-06	0
661.673	5.3164e-06	4.8507e-06	5.1671e-08	6.846e-06	6.6626e-07	4.8622e-06	1.72e-06	3.408e-06	4.7953e-06	4.0543e-06	2.0364e-06	6.7963e-07	4.8775e-06	1.7601e-06	0
662.673	4.8005e-06	6.8516e-06	3.9465e-06	2.4063e-06	4.4527e-06	3.0597e-06	2.922e-06	3.7453e-06	5.2872e-06	2.462e-06	2.8745e-06	2.8348e-06	1.8822e-06	9.7295e-07	0
663.672	5.0754e-06	2.8611e-06	2.6335e-06	2.7764e-06	5.7796e-06	3.7757e-06	2.6135e-06	1.4207e-06	3.8028e-06	2.402e-06	3.3654e-06	1.5368e-06	2.1705e-06	4.9957e-06	0
664.672	5.6728e-07	6.7094e-06	3.2132e-06	5.3539e-06	3.8492e-06	3.1636e-06	5.4047e-06	2.4503e-06	4.0588e-06	3.2719e-06	5.1339e-06	1.1799e-06	2.7232e-06	1.5414e-06	0
665.671	1.4933e-06	3.9412e-06	4.264e-06	1.8906e-06	1.6067e-06	2.3119e-06	1.8521e-06	3.9173e-06	3.4722e-06	3.8986e-06	3.2177e-06	3.161e-06	3.0142e-06	1.7839e-06	0
666.671	3.6269e-06	4.2448e-06	1.4221e-06	2.0684e-06	5.387e-06	2.8789e-06	4.2419e-06	1.2881e-06	3.5165e-06	3.6272e-06	6.3905e-07	3.2917e-06	2.7175e-06	2.4861e-06	0
667.67	4.8806e-06	2.8249e-06	7.3291e-06	1.4181e-06	2.1702e-06	2.3941e-06	1.9128e-06	1.7795e-06	7.7899e-06	6.8903e-06	2.3116e-06	3.1335e-06	2.6647e-06	4.7799e-06	0
668.67	6.2875e-06	9.4603e-06	1.5959e-06	3.7546e-06	3.0258e-06	1.7143e-06	1.3393e-06	3.5053e-06	8.9777e-06	1.6e-06	1.293e-06	6.5713e-06	2.1876e-06	3.5648e-06	0
669.669	7.0394e-06	3.1061e-06	1.6256e-06	2.6491e-06	3.8118e-06	1.2084e-06	3.4653e-06	5.3108e-07	2.7721e-06	9.0691e-06	7.7643e-07	1.8096e-06	1.7643e-06	3.6076e-06	0
670.669	1.0808e-06	7.3142e-06	1.7229e-06	6.025e-06	4.0185e-06	6.8698e-07	4.1092e-06	3.2137e-06	5.5021e-06	1.7624e-06	3.9309e-06	3.4281e-06	2.784e-06	1.8321e-06	0
671.668	3.7732e-06	3.4865e-06	5.6174e-06	1.3659e-06	3.5333e-06	2.7662e-06	1.1856e-06	1.2192e-06	3.7774e-06	7.9134e-06	2.8396e-06	1.9818e-06	4.44e-07	1.2628e-06	0
672.668	4.5599e-06	1.7893e-06	8.245e-07	1.313e-06	2.2101e-06	2.5758e-06	2.8065e-06	9.7204e-07	7.762e-06	1.3705e-06	2.8378e-07	1.9483e-06	2.8587e-06	3.057e-06	0
673.667	4.3335e-06	2.0115e-06	2.9372e-06	5.1089e-06	9.7623e-07	2.3471e-07	1.2027e-06	2.7908e-06	7.0223e-06	6.5205e-06	4.7727e-06	1.0709e-06	1.1642e-06	5.2992e-06	0
674.667	2.1461e-06	3.8459e-06	6.784e-06	2.5592e-06	5.4705e-06	1.0254e-06	5.8447e-06	7.2565e-06	4.4187e-06	7.1872e-07	3.059e-06	3.9105e-06	5.8584e-06	1.5796e-06	0
675.666	3.1822e-06	9.715e-07	4.2217e-06	4.2745e-06	5.6464e-06	1.2303e-06	2.2857e-06	1.5786e-06	6.1509e-06	2.0812e-06	2.4202e-06	2.1255e-06	2.9602e-06	1.3269e-06	0
676.666	3.8265e-06	3.4206e-06	2.5193e-06	3.5973e-06	8.6873e-06	1.5899e-06	3.4932e-06	4.8983e-06	8.7297e-06	2.8504e-06	3.3384e-06	2.2243e-06	5.042e-07	1.799e-06	0
677.665	6.3661e-06	3.7359e-06	6.1629e-07	6.7091e-07	2.5357e-06	3.4124e-06	1.5367e-06	9.0017e-06	5.78e-06	5.8693e-06	1.7684e-06	8.6239e-07	5.938e-06	4.371e-06	0
678.665	4.146e-06	9.044e-07	3.65e-06	5.6283e-07	7.2363e-06	9.8247e-07	1.2349e-06	4.1514e-06	4.3668e-06	1.6852e-06	4.7728e-06	4.5951e-06	1.6009e-06	4.3006e-06	0
679.664	1.0981e-06	2.1782e-06	4.7816e-06	1.1755e-06	2.9296e-06	3.3022e-06	5.7279e-06	1.8077e-06	5.191e-06	4.2088e-06	1.4221e-06	2.6225e-06	1.3185e-06	1.4582e-06	0
680.664	6.2551e-06	4.5656e-06	5.6255e-07	2.8614e-06	4.0497e-06	1.0752e-06	4.3985e-06	2.7718e-06	1.4589e-06	1.4399e-06	1.8799e-06	4.8538e-07	2.7367e-06	3.1556e-06	0
681.663	2.2415e-06	2.2097e-06	1.6812e-06	1.6901e-06	4.2189e-06	3.0772e-06	3.1112e-06	2.3931e-06	2.4198e-06	8.0062e-06	2.1763e-06	2.1279e-06	3.3369e-06	3.2838e-06	0
682.663	5.986e-06	3.327e-06	2.6579e-06	3.9785e-06	4.7954e-06	4.1479e-06	3.4081e-06	8.0731e-07	2.1548e-06	2.6598e-06	1.8856e-06	5.4546e-06	5.5961e-06	7.8367e-07	0
683.662	7.284e-06	3.8115e-06	2.252e-06	4.0328e-06	2.8793e-06	6.6125e-06	2.3343e-06	3.0662e-06	4.2457e-06	5.5447e-06	2.3749e-06	4.3035e-07	2.9324e-06	3.5783e-06	0
684.662	6.8414e-06	1.3986e-06	4.8742e-06	2.6238e-06	3.1099e-06	7.7221e-07	5.1281e-06	4.035e-06	3.8985e-06	6.8352e-06	3.9038e-06	3.6321e-07	3.9297e-06	1.938e-06	0
685.661	3.6797e-06	4.2798e-06	9.8801e-07	5.4227e-06	4.9374e-06	4.1255e-06	2.473e-06	2.9069e-06	5.6389e-06	6.0382e-06	2.4289e-06	1.2751e-06	2.8e-06	4.4548e-06	0
686.661	6.9999e-06	5.3155e-06	3.9654e-06	2.7198e-06	9.4002e-06	8.2861e-07	3.3499e-06	5.8206e-06	5.5235e-06	1.3966e-06	3.721e-06	1.1154e-06	1.0071e-07	1.8146e-06	0
687.66	4.2726e-06	3.3557e-06	3.6431e-06	4.094e-06	5.3291e-06	1.8279e-06	2.4586e-06	2.8212e-06	3.2174e-06	1.7654e-06	4.9781e-06	4.3666e-06	2.0595e-06	4.7319e-06	0
688.66	4.5969e-06	1.481e-06	1.2031e-06	6.9404e-07	9.4312e-06	1.371e-06	4.5094e-06	3.6786e-06	4.152e-06	1.9751e-06	1.77e-06	4.6362e-06	4.2988e-06	1.1571e-06	0
689.659	4.2568e-06	8.7225e-07	4.8797e-06	4.0269e-06	6.159e-06	2.1429e-06	3.6256e-06	2.5245e-06	6.2229e-06	6.5644e-06	6.3382e-06	1.7293e-06	2.7113e-06	2.4289e-06	0
690.659	3.8605e-06	2.6208e-06	1.653e-06	4.5644e-06	7.3346e-06	3.0774e-06	1.78e-06	2.9414e-06	7.6725e-06	3.2729e-06	1.0503e-06	2.5328e-06	2.3945e-06	3.2698e-06	0
691.658	5.4849e-06	5.9928e-06	2.6652e-06	2.0703e-06	3.7116e-06	2.5458e-06	8.6099e-07	4.7808e-06	3.7694e-06	4.7188e-06	3.7236e-06	4.6359e-06	2.7011e-06	2.7289e-06	0
692.658	4.7966e-06	9.4549e-07	5.029e-06	3.7429e-06	3.8846e-06	2.5291e-06	1.0083e-06	2.4979e-06	4.3801e-06	4.253e-06	1.5581e-06	5.4721e-06	4.9562e-06	1.67e-06	0
693.657	2.1278e-06	6.9222e-06	7.1197e-06	4.5837e-06	4.5931e-06	4.1822e-06	1.9939e-06	5.3901e-06	9.7855e-06	6.7988e-06	3.2294e-06	2.1591e-06	2.5334e-06	1.2894e-06	0
694.657	1.261e-06	1.2403e-06	4.2279e-06	1.811e-06	5.1403e-06	8.5299e-07	1.7922e-06	1.5782e-06	4.7184e-06	5.0424e-06	3.4305e-06	5.8132e-06	1.2801e-06	8.7661e-07	0
695.656	2.7876e-06	3.0216e-06	3.956e-06	3.9963e-06	4.1291e-06	2.8348e-06	5.395e-06	2.7734e-06	9.152e-06	6.676e-06	5.1598e-06	3.7147e-06	3.8859e-06	5.4625e-07	0
696.656	3.7388e-06	6.2893e-06	5.6105e-06	6.0904e-06	7.4809e-06	1.5055e-06	3.3004e-06	2.715e-06	7.1552e-06	2.6089e-06	2.5279e-06	1.1207e-06	2.1279e-06	2.9549e-06	0
697.655	2.5075e-06	6.0886e-06	1.2657e-06	2.6595e-06	3.563e-06	4.4102e-06	4.8709e-06	6.7753e-06	1.9728e-06	2.0334e-06	1.2875e-06	4.8613e-06	4.2507e-06	3.2145e-06	0
698.655	3.5328e-06	4.201e-06	4.2353e-06	5.9871e-06	4.5816e-06	2.2262e-07	1.6312e-06	3.5658e-06	3.5126e-06	6.3748e-06	2.9191e-06	5.3391e-06	7.6818e-07	3.6802e-06	0
699.654	1.0798e-05	8.3182e-06	1.0447e-06	5.4508e-06	1.5916e-06	3.8948e-06	3.0767e-06	1.8607e-06	5.3427e-06	5.9841e-06	2.16e-06	5.2596e-06	6.6797e-06	1.147e-06	0
700.654	6.3595e-06	2.0408e-06	3.9885e-06	3.062e-06	2.4064e-06	3.2195e-06	3.154e-06	1.0849e-06	1.2067e-05	6.5478e-06	3.6429e-06	4.7537e-06	5.9461e-06	3.4702e-06	0
701.653	5.1787e-06	2.0309e-06	2.2517e-06	1.409e-06	4.8054e-06	5.5589e-06	3.9062e-06	5.3798e-06	2.4241e-06	9.1065e-06	6.7515e-07	3.2196e-06	4.0085e-06	3.0308e-06	0
702.653	3.9878e-06	4.0953e-06	1.6983e-06	6.4257e-06	2.7135e-06	3.4191e-06	2.6121e-06	3.8292e-06	4.6844e-06	4.5765e-06	3.2604e-06	5.9123e-06	1.6594e-06	3.0307e-06	0
703.652	3.7033e-06	1.9602e-06	6.5999e-06	1.6741e-06	4.4158e-06	6.9744e-06	7.0258e-06	1.9931e-06	2.6242e-06	2.7565e-06	3.1498e-06	3.2969e-06	1.835e-06	6.9479e-07	0
704.652	3.958e-06	7.1198e-06	1.5363e-06	2.4833e-06	1.1503e-06	1.0254e-06	3.2021e-06	2.1906e-06	1.0105e-05	5.4355e-06	2.4602e-06	5.6251e-06	2.6073e-06	3.1594e-06	0
705.651	9.4092e-06	5.8205e-06	2.322e-06	1.1458e-06	4.0818e-06	3.9587e-06	4.6584e-06	1.7374e-06	6.7088e-06	9.3327e-06	3.2978e-06	2.6571e-06	1.9913e-06	2.853e-06	0
706.651	7.1543e-06	4.7116e-06	4.8949e-06	3.4047e-06	5.9605e-06	1.1679e-06	1.8623e-06	2.8216e-06	6.2089e-06	9.243e-07	1.9503e-06	5.1132e-06	3.7846e-06	4.644e-06	0
707.65	9.035e-06	5.0383e-06	1.1711e-05	2.5893e-06	1.6508e-06	5.7162e-07	2.7843e-06	1.4569e-06	4.2596e-06	5.1554e-06	4.2676e-06	7.9662e-06	3.7304e-06	2.5478e-06	0
708.65	4.2923e-06	5.5183e-06	3.4456e-06	1.2095e-06	1.8663e-06	4.4525e-06	4.498e-06	3.8492e-06	7.2688e-06	4.9763e-06	2.8519e-06	2.177e-06	6.1367e-06	2.3021e-06	0
709.649	2.3984e-06	4.6005e-06	3.3115e-07	1.682e-06	3.1135e-06	4.5329e-06	2.8218e-06	1.0807e-06	8.2729e-06	8.5069e-06	4.284e-06	1.42e-06	3.8655e-06	5.9856e-06	0
710.649	3.0473e-06	3.3382e-06	4.0373e-06	4.1828e-06	6.293e-06	1.7799e-06	1.2806e-06	4.9655e-06	4.7378e-06	7.6932e-07	1.2302e-06	1.4664e-06	1.273e-06	7.6342e-06	0
711.648	1.0089e-06	1.0261e-06	4.7257e-06	2.6841e-06	5.9121e-06	4.2866e-06	4.6405e-06	2.8654e-06	1.6592e-05	2.7062e-06	1.9395e-06	4.9114e-06	2.1501e-06	2.401e-06	0
712.648	3.928e-06	4.482e-06	3.9657e-06	4.4829e-07	1.0892e-06	2.973e-06	2.2164e-06	1.7813e-06	8.5292e-06	2.5717e-06	8.245e-06	2.236e-06	3.4946e-06	4.774e-06	0
713.647	6.4038e-06	1.7648e-06	3.074e-06	1.7278e-06	1.3141e-06	3.7932e-06	1.7298e-06	2.3367e-06	5.6508e-06	2.9021e-06	6.7287e-06	9.0224e-06	3.2442e-06	3.5884e-06	0
714.647	9.7958e-06	5.8866e-06	4.3196e-06	5.849e-06	3.9526e-06	2.8971e-06	2.267e-06	5.3626e-06	5.9938e-06	1.5228e-06	5.7685e-06	5.1476e-06	2.4812e-06	7.0374e-06	0
715.646	5.2853e-06	4.5719e-06	2.0976e-06	3.5788e-06	8.5944e-06	2.1507e-06	3.4379e-06	5.955e-06	7.9736e-06	2.766e-06	1.5478e-06	9.3971e-07	4.6101e-06	2.7143e-06	0
716.646	4.7575e-06	3.921e-06	4.5037e-06	2.5923e-06	3.5e-06	4.2877e-06	6.4172e-07	7.0707e-06	7.6948e-06	5.7835e-06	6.226e-06	4.8819e-06	2.1264e-06	3.2178e-06	0
717.645	3.0835e-06	5.5372e-06	2.8832e-07	4.4319e-07	6.0948e-06	2.5643e-06	4.9736e-06	5.4326e-06	5.2465e-06	1.9309e-06	1.5499e-06	8.0104e-06	3.418e-06	5.8829e-06	0
718.645	4.4123e-06	6.6269e-06	2.8709e-06	1.4439e-06	5.4139e-06	3.7236e-06	6.0549e-06	3.3406e-06	5.0855e-06	5.5632e-06	1.9828e-06	1.5525e-06	7.2998e-06	4.6575e-06	0
719.644	7.4183e-06	1.901e-06	4.0627e-06	4.6627e-06	4.7316e-06	2.2924e-06	2.2238e-06	2.2449e-06	5.9613e-06	8.9055e-06	3.324e-06	3.8974e-06	1.6725e-06	3.2478e-06	0
720.644	4.604e-06	1.5426e-06	7.4638e-06	7.4783e-06	3.4258e-06	2.565e-06	6.1463e-06	5.186e-06	5.9266e-06	3.0061e-06	3.8603e-07	3.3743e-06	4.7565e-06	1.7056e-06	0
721.644	1.8424e-06	3.9838e-06	6.2751e-06	4.8636e-06	9.8671e-06	1.1192e-06	3.041e-06	2.4351e-06	5.9075e-06	1.8043e-06	5.6631e-06	7.6748e-06	4.7797e-06	4.855e-06	0
722.643	1.7806e-06	6.6578e-06	5.3038e-06	2.565e-06	8.8981e-06	1.115e-06	4.5527e-06	4.1859e-06	1.7419e-06	4.6759e-06	6.2607e-06	3.1032e-06	1.4675e-06	4.9308e-06	0
723.643	1.8201e-06	2.8846e-06	5.8824e-06	5.7795e-06	2.5138e-07	5.5977e-07	3.2255e-07	3.7023e-06	3.0141e-06	6.6556e-06	7.6071e-06	3.4652e-06	5.6196e-06	3.0965e-06	0
724.642	7.478e-06	2.6039e-06	5.482e-06	5.2797e-06	4.4694e-06	6.1299e-06	3.2901e-06	3.3878e-06	3.772e-06	4.7179e-06	7.6141e-07	8.201e-07	5.2089e-06	6.5487e-06	0
725.642	3.0579e-06	5.665e-06	8.1835e-06	7.1e-06	2.0628e-06	3.0123e-06	5.2008e-06	1.8996e-06	1.1501e-05	1.0295e-05	6.1194e-06	3.1719e-06	5.0566e-06	3.7475e-06	0
726.641	9.8997e-06	5.9625e-06	7.3824e-06	3.1689e-06	2.3812e-06	1.2266e-06	2.7725e-06	1.7738e-06	4.636e-06	2.9998e-06	2.5728e-06	2.9364e-06	4.7683e-06	2.4906e-06	0
727.641	4.7176e-06	2.7184e-06	2.587e-06	2.7907e-06	7.5757e-06	7.1846e-06	8.2777e-06	7.0422e-06	1.6712e-06	8.5067e-06	2.9239e-06	8.5564e-06	2.8645e-06	3.1012e-06	0
728.64	6.0178e-06	7.4305e-07	1.2287e-06	3.4511e-06	5.7948e-06	1.3913e-06	7.0925e-06	1.4253e-06	3.3796e-06	2.716e-06	8.433e-07	4.1945e-06	6.2882e-06	5.7944e-06	0
729.64	2.8737e-06	5.753e-06	3.9819e-06	2.1687e-06	8.1375e-06	4.6961e-06	1.0818e-06	3.657e-06	1.0989e-05	4.0306e-06	4.4942e-06	3.8379e-06	2.0591e-06	3.5476e-06	0
730.639	2.3772e-06	6.7003e-06	3.3213e-06	4.7514e-06	1.0425e-05	1.857e-06	5.6449e-06	3.6458e-06	3.5306e-06	2.4156e-06	1.6976e-06	4.1618e-06	5.9902e-06	4.1878e-06	0
731.639	5.13e-06	5.7634e-06	2.2004e-06	3.7568e-07	7.4103e-06	2.1206e-06	4.937e-06	4.1032e-06	9.1079e-06	5.424e-06	3.0954e-06	3.4594e-06	1.8033e-06	3.1514e-06	0
732.638	7.1434e-06	2.4582e-06	1.0251e-07	1.5676e-06	4.7209e-06	1.5535e-06	7.6384e-06	4.4689e-06	9.5481e-06	1.3164e-05	1.5355e-06	3.6807e-06	2.3454e-06	2.8254e-06	0
733.638	1.9085e-06	1.3481e-05	6.5115e-06	7.988e-06	7.4654e-06	4.2993e-06	3.4846e-06	1.7687e-06	1.1264e-05	4.7534e-06	7.0345e-06	5.5995e-06	3.6506e-06	1.1154e-06	0
734.637	6.5327e-06	6.0023e-06	5.8882e-06	7.3802e-06	7.5344e-06	4.5665e-06	2.5067e-06	1.3647e-06	1.2473e-05	1.2735e-05	2.6948e-06	1.5383e-06	7.8537e-07	3.8877e-06	0
735.637	5.7977e-06	9.4608e-06	2.7305e-06	2.2683e-06	4.8076e-06	3.8346e-06	3.5222e-06	5.9485e-06	1.1372e-05	3.5905e-06	4.0997e-06	4.8302e-06	1.1406e-05	2.4666e-06	0
736.636	6.9019e-06	7.3084e-06	6.5504e-06	3.833e-06	6.175e-06	6.8252e-06	4.2634e-06	3.9509e-06	4.9021e-06	7.78e-06	3.8707e-06	3.3704e-06	2.2561e-06	6.0554e-06	0
737.636	4.5771e-06	4.0744e-06	1.5716e-06	4.3932e-06	8.3312e-06	1.5574e-06	6.5174e-06	2.5029e-06	8.3621e-06	6.4249e-06	9.4206e-07	2.3222e-06	1.3483e-06	3.7919e-06	0
738.635	7.681e-06	6.8269e-06	4.6769e-06	3.8466e-06	2.1607e-06	5.9548e-06	1.1625e-06	4.1032e-06	5.1116e-06	1.7417e-05	3.4367e-06	5.7992e-06	3.2149e-06	2.2945e-06	0
739.635	6.4196e-06	2.6758e-06	3.4541e-06	3.7649e-06	8.4842e-06	2.3341e-06	3.2568e-06	1.211e-06	1.4659e-05	1.2885e-06	5.8747e-06	6.4686e-06	3.0888e-06	5.4159e-06	0
740.634	7.1991e-06	8.1576e-06	3.2179e-06	3.9972e-06	7.7025e-06	2.0281e-06	1.2185e-06	2.309e-06	1.1456e-05	7.6076e-07	4.1768e-06	4.1492e-06	5.2803e-06	5.554e-06	0
741.634	2.1799e-06	3.5337e-06	5.8238e-06	2.8888e-06	1.1034e-06	4.4037e-06	6.2466e-06	3.6909e-06	6.1848e-06	5.9091e-06	4.0418e-06	2.1055e-06	4.9686e-06	1.951e-06	0
742.633	6.9129e-06	4.0427e-06	5.0446e-06	2.6191e-06	6.4737e-06	2.5017e-06	2.9379e-06	4.9486e-06	2.0688e-06	5.9058e-06	1.7294e-06	3.2673e-06	6.2706e-06	7.0315e-06	0
743.633	8.3852e-06	3.1683e-06	1.3401e-06	5.4827e-06	4.6616e-06	2.9049e-06	6.5152e-06	1.1178e-05	1.2178e-05	6.339e-06	6.6853e-06	3.8455e-06	2.9309e-06	4.0245e-06	0
744.632	3.3523e-06	3.4981e-06	5.2769e-06	2.9013e-06	5.2062e-06	5.1895e-06	5.429e-06	3.0292e-06	1.3499e-05	1.2003e-05	6.4262e-06	2.7799e-06	5.6525e-06	2.4333e-06	0
745.632	8.5291e-06	5.596e-06	8.7529e-06	2.7867e-06	6.2417e-06	1.9554e-06	6.7627e-06	6.4619e-06	1.5782e-05	1.011e-05	1.8073e-06	3.7874e-06	3.7537e-06	7.6377e-06	0
746.631	4.0356e-06	4.8931e-06	2.0988e-06	4.3906e-06	7.417e-06	1.8452e-06	4.5039e-06	7.2893e-07	9.2621e-06	2.4868e-06	2.7767e-06	6.3893e-06	2.127e-06	6.0764e-06	0
747.631	9.5025e-06	6.191e-06	9.0719e-06	7.6427e-06	4.8467e-06	4.8055e-06	4.9e-06	8.1906e-06	9.3194e-06	2.624e-06	8.6303e-07	3.5502e-06	2.9602e-06	3.1784e-06	0
748.63	3.8672e-06	6.5106e-06	2.8987e-06	4.5625e-06	4.2701e-06	4.4176e-06	3.1623e-06	4.4487e-06	2.1139e-05	5.1989e-06	2.8935e-06	1.7916e-06	4.0104e-06	2.8859e-06	0
749.63	1.0454e-05	5.4357e-06	7.0992e-06	1.3303e-06	7.2257e-06	6.3677e-06	3.8244e-06	3.468e-06	7.2114e-06	6.5306e-06	2.0986e-06	6.939e-06	3.7379e-06	1.0235e-06	0
750.629	4.3658e-06	2.9107e-06	2.5623e-06	8.9755e-06	1.8205e-06	1.5591e-06	2.1178e-06	6.2683e-06	4.4661e-06	8.0567e-06	6.3475e-06	2.1224e-06	2.1706e-06	5.1878e-06	0
751.629	1.8403e-06	3.6915e-06	4.0806e-06	7.3292e-06	1.18e-05	1.7263e-06	2.4971e-06	7.8291e-06	9.4538e-06	4.8611e-06	6.0701e-06	4.6739e-06	4.9986e-06	4.3596e-06	0
752.628	5.0057e-06	5.4272e-06	3.5115e-06	8.5866e-07	3.0175e-06	6.2202e-06	1.6579e-06	1.3836e-06	8.6605e-06	8.012e-06	3.3801e-06	6.1206e-06	6.9054e-06	3.5494e-06	0
753.628	1.0263e-05	8.2501e-06	5.8298e-06	3.7445e-06	3.0136e-06	3.7647e-06	4.8374e-06	4.1428e-06	9.8982e-06	1.0408e-05	4.3315e-06	1.8403e-06	5.4221e-06	2.5214e-06	0
754.627	9.8561e-06	8.0923e-07	5.7018e-06	7.5183e-06	5.8555e-06	1.007e-06	6.3045e-06	1.7783e-06	6.7296e-06	5.3364e-06	1.6938e-06	8.9308e-06	2.3399e-06	5.4025e-06	0
755.627	7.0618e-06	6.3288e-06	2.9132e-06	6.3902e-06	3.2645e-06	1.9233e-06	1.1869e-05	3.9911e-06	9.8017e-06	9.7412e-06	2.1484e-06	3.8588e-06	6.444e-06	5.1446e-06	0
756.626	2.7499e-06	5.8461e-06	3.1133e-06	7.8728e-06	2.4359e-06	3.3427e-06	3.9976e-06	2.863e-06	1.897e-05	1.0475e-05	7.7016e-06	1.5701e-06	5.7844e-06	3.63e-06	0
757.626	1.0246e-05	6.8673e-06	4.2109e-06	3.8225e-06	1.9054e-06	2.5273e-06	2.6047e-06	8.7799e-06	6.4845e-06	1.0517e-05	5.8785e-06	3.7111e-06	1.5618e-06	4.7747e-06	0
758.625	7.4533e-06	3.6301e-06	4.0849e-06	1.0277e-05	8.7788e-06	2.4721e-06	5.9891e-06	2.2784e-06	7.9414e-06	1.2911e-05	8.0806e-06	1.0068e-05	3.0049e-06	3.9877e-06	0
759.625	5.3159e-06	7.3277e-07	5.5238e-06	3.0771e-06	8.3763e-06	4.6415e-06	1.5212e-06	2.4197e-06	1.0888e-05	7.9451e-06	7.995e-06	4.9509e-06	6.3348e-06	7.0756e-06	0
760.624	6.5534e-06	1.2679e-06	5.3446e-06	3.3773e-06	6.779e-06	2.1577e-06	2.3681e-06	2.2388e-07	9.4516e-06	7.0821e-06	2.1388e-06	6.3689e-06	4.2401e-06	2.468e-06	0
761.624	6.3967e-06	8.5233e-06	5.2819e-06	7.4759e-06	1.3374e-05	3.0917e-06	5.6667e-06	1.4016e-06	1.1182e-05	1.5467e-05	5.4474e-06	6.1227e-06	6.4941e-06	4.363e-06	0
762.623	1.7231e-06	1.1362e-05	6.5468e-06	1.2316e-05	5.0998e-06	5.5119e-06	2.5119e-06	4.2232e-06	6.59e-06	3.2955e-06	1.917e-06	7.2537e-07	9.5005e-06	2.9139e-06	0
763.623	6.6838e-06	1.7793e-05	8.4536e-06	4.6811e-06	3.9687e-06	1.8282e-06	2.9916e-06	8.3435e-06	5.3809e-06	1.1797e-05	4.035e-06	4.4542e-06	4.1391e-06	4.306e-06	0
764.622	7.9729e-06	1.5863e-07	3.6058e-06	3.2028e-06	7.4482e-06	2.4538e-06	3.9642e-06	5.9948e-06	7.3487e-06	9.4659e-06	7.4765e-06	6.0924e-06	3.3636e-06	2.2918e-06	0
765.622	9.018e-06	8.5886e-06	8.2671e-06	6.801e-06	6.4574e-06	6.6035e-06	2.1706e-06	2.9654e-06	5.1564e-06	1.0522e-05	2.8083e-06	3.1489e-06	1.2692e-06	2.4157e-06	0
766.621	3.9882e-06	7.2942e-06	5.6954e-06	1.497e-06	5.8571e-06	1.2794e-06	7.2333e-06	7.4925e-06	9.8474e-06	3.5143e-06	4.496e-06	4.3469e-06	5.5726e-06	5.6501e-06	0
767.621	1.9725e-06	6.4042e-06	8.8089e-07	5.2619e-06	8.1685e-06	6.4836e-06	1.1861e-06	3.7362e-06	8.8713e-06	5.3683e-06	9.6813e-06	5.5668e-06	2.13e-06	2.6672e-06	0
768.62	1.3063e-05	1.0567e-05	6.6655e-06	7.896e-06	1.2877e-06	8.9068e-06	4.1319e-06	5.9116e-06	1.1151e-05	4.9164e-06	5.7881e-06	4.1626e-06	5.6986e-06	3.5478e-06	0
769.62	6.0497e-06	1.5936e-05	6.2251e-06	5.6259e-06	1.1783e-05	1.8459e-06	3.1058e-06	1.5489e-06	1.2942e-06	9.2613e-06	6.6038e-06	4.8895e-06	5.3659e-06	4.3262e-06	0
770.619	3.3946e-06	7.2426e-06	1.1782e-05	2.0928e-06	5.2669e-06	2.0965e-06	3.0753e-06	8.6447e-06	1.2256e-05	4.5038e-06	3.8218e-06	7.6395e-06	3.0768e-06	1.1021e-05	0
771.619	1.2403e-05	6.7448e-06	3.6122e-06	4.5655e-06	1.0464e-05	7.0968e-06	8.9827e-06	2.769e-06	3.8192e-06	1.2274e-05	1.9266e-06	6.1594e-06	1.5259e-06	6.797e-06	0
772.618	7.5622e-06	5.6657e-07	9.1755e-06	1.1483e-05	8.3977e-06	3.3119e-06	5.4794e-06	9.2207e-06	8.2611e-06	7.3645e-06	6.7767e-06	4.9199e-06	4.02e-06	1.9839e-06	0
773.618	7.3035e-06	2.6785e-06	5.6696e-06	1.4438e-06	1.106e-05	4.1571e-06	6.4094e-06	7.7357e-06	1.1129e-05	1.3645e-05	6.2369e-06	2.9399e-06	4.8955e-06	9.1497e-06	0
774.617	1.2663e-05	8.3652e-06	4.1717e-06	6.0835e-06	6.3214e-06	3.6087e-06	4.6628e-06	4.81e-06	1.2635e-05	9.4828e-06	5.6709e-06	2.1156e-06	4.9428e-06	1.6499e-06	0
775.617	7.8738e-06	1.1055e-05	8.8973e-07	1.1155e-05	3.4683e-06	4.1631e-06	5.1773e-06	6.3895e-06	7.8203e-06	4.3089e-06	2.4479e-06	5.982e-06	4.3133e-06	9.6314e-06	0
776.616	3.2377e-06	1.1643e-05	1.0593e-05	2.0471e-06	1.9706e-06	2.0894e-06	2.5443e-06	1.6363e-06	5.8266e-06	3.3175e-06	3.0888e-06	4.4892e-07	6.2786e-06	4.3794e-06	0
777.616	1.0069e-05	4.8831e-06	2.6136e-06	2.4103e-06	5.4569e-06	6.5187e-06	7.1389e-06	3.0314e-06	3.7989e-06	1.1189e-05	7.29e-06	8.892e-06	3.8472e-06	4.7983e-06	0
778.615	5.8225e-06	7.0016e-06	1.5357e-06	2.8881e-06	4.2091e-06	3.0711e-06	4.9272e-06	3.5614e-06	7.5765e-06	5.5596e-06	5.3982e-06	4.8389e-06	1.9411e-06	2.5748e-06	0
779.615	5.7178e-06	1.5522e-06	7.8419e-06	9.3183e-06	4.843e-06	7.7379e-06	6.0847e-06	1.7013e-06	8.3966e-06	3.8371e-06	7.4982e-06	1.1453e-05	7.9313e-06	6.824e-06	0
780.614	1.5526e-05	5.5582e-06	2.0677e-06	5.6521e-06	8.1882e-06	5.5964e-06	3.7072e-06	1.9958e-06	7.2775e-06	1.433e-05	1.9354e-06	7.3659e-06	4.3852e-06	1.9002e-06	0
781.614	1.0274e-05	1.0643e-06	7.1872e-06	2.0255e-06	1.028e-05	6.3111e-08	1.8567e-06	5.0376e-06	1.1209e-05	4.2743e-06	5.9822e-06	2.5047e-06	5.2004e-06	5.1433e-06	0
782.613	1.6529e-05	1.8934e-05	6.233e-06	3.0064e-06	1.228e-05	3.8985e-06	6.4052e-06	4.7618e-07	1.8206e-05	1.0757e-05	8.1801e-06	4.0024e-06	1.3686e-06	5.0343e-06	0
783.613	1.1606e-05	7.4312e-06	1.4688e-06	3.3943e-06	3.8557e-06	4.7203e-06	3.2527e-06	7.646e-06	1.2013e-05	1.9231e-05	1.0404e-05	7.5477e-06	9.2837e-06	7.425e-06	0
784.612	4.7264e-06	7.8597e-06	2.7362e-06	4.2665e-06	5.6215e-06	1.4946e-07	5.3475e-06	8.9227e-06	2.4567e-05	2.0066e-05	3.2581e-06	5.1784e-06	1.9404e-06	2.6542e-06	0
785.612	2.0154e-05	6.9475e-06	1.6275e-06	5.2781e-06	2.5217e-06	7.8138e-06	8.9735e-06	1.4178e-06	1.257e-05	1.8573e-05	3.9244e-06	1.0124e-05	7.7207e-06	5.6365e-06	0
786.611	6.8858e-06	1.2398e-05	1.4111e-06	1.1441e-05	2.4669e-06	2.9121e-06	8.4462e-06	5.3939e-06	1.2191e-05	6.9747e-06	6.2719e-06	4.8427e-06	4.9251e-06	5.895e-07	0
787.611	1.7685e-05	5.2879e-06	2.792e-06	6.3196e-06	2.5665e-06	1.0414e-05	4.325e-06	4.7515e-06	8.9899e-06	1.0024e-05	6.6403e-06	4.3216e-06	8.6051e-07	5.8193e-06	0
788.61	1.8192e-05	1.0204e-05	2.6337e-06	6.7838e-06	1.1839e-05	6.9996e-06	4.8549e-06	1.4565e-06	1.1054e-05	8.3924e-06	6.6681e-06	4.7993e-06	8.6155e-06	2.5445e-06	0
789.61	7.7287e-07	1.7794e-06	3.8098e-06	4.1951e-06	7.8287e-06	7.9838e-06	5.1815e-06	3.2786e-06	4.4569e-06	8.7228e-06	1.0242e-05	1.7444e-06	8.2749e-06	5.6752e-06	0
790.609	1.7642e-05	7.123e-06	6.1878e-06	1.088e-05	6.6414e-06	4.2088e-06	9.2951e-06	2.8587e-06	1.084e-05	9.6112e-06	3.7626e-06	4.9783e-06	5.6367e-06	4.764e-06	0
791.609	1.3549e-06	2.2209e-06	5.484e-06	5.6662e-06	3.4453e-06	5.6663e-06	3.1904e-06	4.9089e-06	3.4994e-06	5.6577e-06	2.74e-06	5.674e-06	5.5536e-06	1.0735e-05	0
792.608	5.4023e-06	7.6525e-06	8.837e-06	2.8522e-06	2.4142e-06	6.4317e-06	1.0651e-05	7.2216e-06	1.2159e-05	1.0581e-05	3.3132e-06	8.2738e-06	6.798e-06	1.6413e-06	0
793.608	1.1211e-05	3.7151e-06	4.4657e-06	4.2862e-06	6.8199e-06	3.4076e-06	1.8501e-06	3.3079e-06	8.908e-06	8.7576e-06	2.9746e-06	4.359e-06	9.7676e-07	1.8335e-06	0
794.607	1.1383e-05	9.2812e-06	1.145e-05	1.2968e-06	1.0159e-05	2.65e-06	8.2522e-06	6.112e-06	2.0341e-05	5.2156e-06	6.7198e-06	4.1198e-06	8.0556e-06	3.3822e-06	0
795.607	5.0535e-06	9.4078e-06	7.7578e-06	6.067e-06	7.7248e-06	7.157e-06	2.4731e-06	4.5455e-06	1.3334e-05	4.785e-06	8.282e-06	8.5018e-06	3.6672e-06	2.9963e-06	0
796.606	5.8274e-06	7.914e-06	1.5266e-06	5.3504e-06	7.0584e-06	2.9819e-06	3.6541e-06	5.1119e-06	2.4288e-05	1.202e-05	1.139e-05	1.9679e-06	6.26e-06	3.58e-07	0
797.606	9.976e-06	7.3242e-06	2.9466e-06	5.0931e-06	6.7848e-06	4.0854e-06	6.2066e-07	1.4615e-05	8.3828e-06	1.5077e-05	6.6247e-06	8.7772e-06	6.6832e-06	6.5994e-06	0
798.605	1.2567e-05	3.87e-06	6.395e-06	4.1979e-06	6.3189e-06	8.1692e-06	8.1818e-07	6.1785e-06	8.6165e-06	8.363e-06	7.328e-06	2.317e-06	3.9913e-06	5.3642e-06	0
799.605	5.2458e-06	7.4027e-06	4.4345e-06	7.0828e-06	1.6524e-05	1.1984e-05	6.4142e-06	5.6193e-06	1.1589e-05	1.5915e-05	1.0285e-05	3.7269e-06	8.836e-06	5.8451e-06	0
800.605	9.3657e-06	1.3589e-05	1.0328e-05	8.2175e-06	1.3287e-05	1.1408e-06	1.6446e-06	3.7357e-06	6.6484e-06	1.0948e-05	1.0977e-06	4.1019e-06	1.1463e-05	6.339e-06	0
801.604	6.6332e-06	8.7577e-06	8.2298e-06	1.7938e-06	2.5636e-06	6.072e-06	5.6299e-06	7.3506e-06	3.2671e-06	1.1806e-05	1.0645e-05	1.4549e-06	3.0924e-06	4.1069e-06	0
802.604	6.655e-06	1.7133e-06	5.371e-06	5.7846e-06	1.9599e-05	2.8993e-06	5.9004e-06	4.0358e-06	3.1011e-05	3.3074e-06	5.1519e-06	9.9454e-06	1.1098e-05	2.3238e-06	0
803.603	1.0779e-05	1.0996e-05	3.6973e-06	4.0067e-06	1.0477e-05	5.5886e-06	4.3762e-06	3.2343e-06	1.845e-05	1.2766e-05	3.7543e-06	6.4242e-06	7.5743e-06	6.9754e-06	0
804.603	7.119e-06	4.9605e-06	1.0061e-05	4.1837e-06	7.4373e-06	4.4006e-06	1.3115e-05	8.2723e-06	1.5595e-05	7.9715e-06	1.8184e-06	4.6432e-06	5.3091e-06	3.6486e-06	0
805.602	8.7733e-06	5.4484e-06	4.6591e-06	4.51e-06	4.6611e-06	8.3421e-06	4.9538e-06	1.6411e-06	1.923e-05	4.8782e-06	5.3838e-06	1.8699e-06	4.2169e-06	4.6862e-06	0
806.602	1.0813e-05	5.4894e-06	2.1647e-06	9.1098e-06	7.2827e-06	7.7119e-06	5.2625e-06	2.8773e-06	2.6381e-05	8.7156e-06	5.0735e-06	6.5419e-06	4.9358e-06	6.3806e-06	0
807.601	3.1834e-06	3.6314e-06	9.0225e-06	6.3063e-06	1.0216e-05	5.7703e-06	7.2886e-06	9.2467e-07	2.082e-05	4.9766e-06	3.2377e-06	3.0387e-06	4.4366e-06	7.8971e-06	0
808.601	8.3775e-06	5.2397e-06	6.9845e-06	4.0004e-06	6.0911e-06	2.6363e-06	3.1142e-06	1.1196e-05	2.1007e-06	1.0809e-05	8.0638e-07	7.77e-06	8.7246e-06	5.6743e-06	0
809.6	5.9292e-06	3.0984e-06	4.4589e-06	1.4583e-06	4.8957e-06	6.1848e-06	7.0527e-06	5.0521e-06	6.9912e-06	6.319e-06	1.4926e-05	3.3446e-06	3.1702e-06	6.6827e-06	0
810.6	8.622e-06	8.957e-06	8.88e-06	7.3058e-06	2.1932e-06	4.2888e-06	5.98e-06	3.5962e-06	5.6189e-06	1.2935e-05	5.3066e-06	6.4405e-06	4.2679e-06	8.6859e-06	0
811.599	4.3442e-06	4.8403e-06	7.3219e-06	4.9493e-06	2.0415e-05	3.7637e-06	4.3428e-06	2.6364e-06	5.2029e-06	5.7461e-06	5.3933e-06	2.3183e-06	7.5383e-06	5.7225e-06	0
812.599	1.4606e-05	9.3956e-06	5.5575e-06	4.3176e-06	3.8119e-06	1.9535e-06	8.7277e-06	6.9362e-06	1.4486e-05	1.3426e-05	6.1013e-06	5.1462e-06	8.4413e-06	5.8257e-06	0
813.598	7.7083e-06	1.1648e-05	1.2615e-05	4.0175e-06	1.5001e-05	1.1174e-05	8.9304e-06	3.9379e-06	2.0294e-05	2.0566e-05	9.1905e-06	1.0135e-05	3.8603e-06	9.0593e-06	0
814.598	9.3496e-06	6.359e-06	5.9743e-06	4.0446e-06	9.9885e-06	2.4423e-06	8.2436e-06	6.6313e-06	1.6834e-05	9.5446e-06	4.4473e-06	7.5175e-06	1.1104e-05	6.0413e-06	0
815.597	1.0905e-05	5.5295e-06	4.3909e-06	3.1705e-06	2.0476e-05	7.4326e-06	3.5552e-06	5.7927e-06	1.5122e-05	8.695e-06	9.2361e-06	3.2518e-06	1.2756e-05	1.7687e-06	0
816.597	8.4991e-06	1.1856e-05	1.126e-05	2.5005e-06	1.442e-05	9.7517e-06	4.8954e-06	3.9003e-06	1.837e-05	4.5331e-06	5.9124e-06	2.0053e-05	5.8741e-06	5.8015e-06	0
817.596	2.8849e-06	2.8645e-06	2.0084e-06	8.7519e-06	1.2978e-05	6.673e-06	6.1492e-06	3.6533e-06	9.4012e-06	1.3007e-05	2.2308e-06	5.5705e-06	9.0504e-06	2.3203e-06	0
818.596	1.435e-05	1.0212e-05	1.0331e-05	3.9601e-06	4.3573e-06	5.8487e-06	4.0695e-06	1.7755e-06	1.4131e-05	1.4258e-05	6.1215e-06	1.6696e-06	1.0981e-05	3.0288e-07	0
819.595	1.8173e-05	6.9835e-06	3.9956e-06	2.0957e-06	1.2024e-05	1.356e-06	9.682e-06	1.3408e-06	5.959e-06	1.5527e-05	2.2899e-06	3.7914e-06	3.1258e-06	7.7073e-06	0
820.595	1.053e-05	4.775e-06	7.9892e-06	4.8553e-06	4.2542e-06	5.3435e-06	1.7949e-05	8.4047e-06	9.8828e-06	1.2189e-05	1.016e-05	1.7807e-05	6.0262e-06	6.9809e-06	0
821.594	1.0507e-05	6.2552e-06	6.657e-06	5.4017e-06	1.7197e-05	6.2357e-06	1.0447e-05	9.9527e-06	9.0174e-06	8.2256e-06	1.2599e-06	1.4617e-06	1.9528e-05	4.4668e-06	0
822.594	1.9476e-05	7.7584e-06	2.4683e-06	7.9166e-07	5.5241e-06	3.6718e-06	5.7145e-06	4.4601e-06	2.1128e-05	1.3621e-05	4.5491e-06	6.9685e-06	5.5304e-06	7.1234e-06	0
823.593	9.7518e-06	5.913e-06	4.2973e-06	2.6764e-06	1.5826e-05	1.0908e-05	7.0575e-06	6.7828e-06	1.3151e-05	1.4443e-05	2.2107e-06	1.525e-06	2.6056e-06	1.0237e-05	0
824.593	4.1313e-06	1.8314e-06	6.6064e-06	8.2804e-06	3.6602e-06	6.4524e-06	1.6414e-06	4.3458e-06	4.0738e-06	1.2659e-05	9.6459e-07	1.066e-05	4.21e-06	1.0118e-05	0
825.592	1.421e-05	4.0471e-06	5.6453e-06	5.3324e-06	7.1562e-06	5.9876e-06	1.3852e-05	1.3636e-06	7.7595e-06	1.4043e-05	6.2742e-06	4.7754e-06	1.5562e-05	3.0479e-06	0
826.592	2.9966e-06	3.1429e-06	2.0558e-06	4.3608e-06	1.4473e-05	3.1479e-06	9.0148e-06	8.8417e-06	1.1137e-05	9.6113e-06	9.6218e-06	1.3819e-05	1.0534e-05	8.3339e-06	0
827.591	1.0991e-05	1.0945e-05	8.761e-06	1.0948e-05	8.5253e-06	2.9931e-06	2.1319e-06	7.7879e-06	4.495e-06	5.6189e-06	1.144e-05	1.3953e-05	3.5462e-06	6.7688e-06	0
828.591	1.0947e-05	4.0823e-06	8.1612e-06	1.4858e-05	1.3625e-05	6.2369e-06	9.7966e-06	6.8832e-06	9.0666e-06	1.6195e-05	1.0948e-05	2.9716e-06	5.2727e-06	7.7205e-06	0
829.59	1.9513e-05	1.4613e-05	1.2676e-05	3.7139e-06	7.4645e-06	8.6363e-06	1.21e-05	1.7792e-06	2.5144e-05	1.1248e-05	1.4348e-05	1.1303e-05	8.6329e-06	2.5413e-06	0
830.59	2.4477e-05	1.0001e-05	1.4704e-05	7.8176e-06	1.5347e-05	9.7684e-06	6.3401e-06	2.0406e-06	1.6964e-05	1.6192e-05	1.0101e-05	8.3137e-06	1.0819e-05	3.8676e-06	0
831.589	1.7749e-05	1.3596e-05	1.0756e-05	6.7823e-06	2.0758e-05	3.2194e-06	8.1572e-06	5.9189e-06	2.2675e-05	1.1217e-05	6.0716e-07	1.1869e-05	3.7531e-06	5.8418e-06	0
832.589	5.1347e-06	1.3795e-05	1.0944e-05	1.2335e-06	2.4914e-05	1.3454e-05	1.0335e-05	3.664e-06	8.4151e-06	1.0598e-05	2.916e-06	8.3223e-06	1.1521e-05	3.4758e-06	0
833.588	1.0508e-05	1.0253e-05	9.8616e-06	1.2212e-05	8.1955e-06	7.3038e-06	6.2705e-06	2.0239e-06	1.0174e-05	7.2405e-06	4.9303e-06	3.7445e-06	7.5813e-06	6.6476e-06	0
834.588	1.5086e-05	1.1112e-05	3.2579e-06	5.1163e-06	8.6615e-06	1.2725e-05	1.1536e-05	1.7046e-06	1.5311e-05	1.5464e-05	6.8773e-06	8.6494e-06	4.7607e-06	1.2038e-05	0
835.587	1.237e-05	1.417e-05	7.9984e-06	1.4228e-06	1.3812e-05	4.3062e-06	1.3038e-05	1.4554e-05	1.5666e-05	1.5029e-05	5.1357e-06	6.607e-06	9.4416e-07	8.1619e-06	0
836.587	5.5666e-06	4.7413e-06	6.1774e-06	3.686e-06	1.0471e-05	8.8198e-06	1.2517e-05	3.688e-06	8.293e-06	5.9176e-06	1.6091e-06	8.7949e-06	7.7262e-06	6.4876e-06	0
837.586	2.2507e-06	4.6304e-06	2.8014e-06	2.7894e-06	9.6602e-06	8.0636e-06	5.673e-06	9.767e-06	4.2177e-06	1.1186e-05	4.1576e-06	6.2171e-06	8.4049e-06	2.9237e-06	0
838.586	1.1011e-05	1.0132e-05	4.9712e-06	3.2746e-06	1.4308e-05	3.4869e-06	1.3505e-06	6.389e-06	8.1292e-06	1.1253e-05	5.1471e-06	4.2805e-06	7.8741e-06	8.4636e-06	0
839.585	2.1869e-05	1.2051e-05	4.9334e-06	1.5271e-05	5.5254e-06	5.3003e-06	8.5904e-06	7.0821e-06	3.1885e-05	1.5866e-05	1.3093e-05	2.7608e-06	6.1436e-06	1.1433e-05	0
840.585	1.3955e-05	7.8974e-06	8.5933e-06	6.5174e-06	1.698e-05	7.8254e-06	4.8344e-06	4.4793e-06	9.8817e-06	9.1764e-06	2.5673e-06	1.4632e-05	2.6302e-06	3.5291e-06	0
841.584	1.4706e-05	1.0434e-05	1.9236e-05	1.9858e-06	7.3036e-06	1.161e-05	1.181e-06	1.1223e-05	1.2231e-05	2.571e-06	6.6224e-06	3.7539e-06	1.2987e-05	1.3177e-05	0
842.584	1.514e-05	9.9307e-06	4.0473e-06	1.3246e-05	4.456e-06	3.2316e-06	1.1468e-06	1.3157e-05	1.1483e-05	1.0373e-05	4.0737e-06	1.1258e-05	1.5697e-05	6.2828e-07	0
843.583	9.3549e-06	2.3014e-06	6.5566e-06	7.3687e-06	1.3231e-05	7.5856e-06	1.1497e-05	1.2409e-05	9.5646e-06	2.3355e-05	7.3984e-06	1.0588e-05	6.2821e-06	8.7548e-06	0
844.583	1.0842e-05	1.173e-05	1.5025e-05	5.7925e-06	1.973e-05	1.1417e-05	1.2887e-05	5.1828e-06	1.8548e-05	2.6551e-05	1.3143e-06	3.3339e-06	7.6012e-06	3.8063e-06	0
845.582	4.4948e-06	1.3657e-05	8.5424e-06	2.9448e-06	1.3846e-05	3.3164e-06	1.936e-06	1.3841e-06	2.0563e-05	8.052e-06	1.5801e-06	8.7972e-06	4.7199e-06	3.0811e-06	0
846.582	6.1263e-06	5.0336e-06	1.1e-05	5.9304e-06	1.8134e-05	4.8515e-06	1.0663e-05	4.6586e-06	9.3241e-06	1.6801e-05	3.3344e-06	5.4747e-06	3.2823e-06	5.8653e-06	0
847.581	2.9671e-06	5.4751e-06	4.8515e-06	2.1176e-06	1.2541e-05	5.9449e-06	1.0083e-06	3.058e-06	1.7767e-05	1.453e-05	1.8702e-06	8.6528e-06	4.6172e-06	1.0591e-05	0
848.581	1.0459e-05	1.0333e-05	4.1406e-06	3.6552e-06	8.5933e-06	5.3984e-06	1.1469e-05	1.2401e-05	1.8274e-05	1.0607e-05	1.8079e-06	5.9254e-06	8.7149e-06	3.1559e-06	0
849.58	1.3739e-05	5.4474e-06	4.7399e-06	7.1468e-06	5.8002e-06	5.8839e-06	7.6861e-06	4.8946e-06	3.5158e-05	1.9181e-05	7.847e-06	6.4048e-06	5.9135e-06	8.1775e-06	0
850.58	1.4361e-05	1.54e-05	8.1396e-06	1.5423e-05	1.3373e-05	4.204e-06	5.6654e-06	1.7526e-05	9.2865e-06	2.068e-05	5.9522e-06	4.4116e-06	1.3947e-05	4.1948e-06	0
851.579	2.1704e-05	1.6203e-05	1.7293e-05	1.159e-05	1.0984e-05	1.405e-05	1.1857e-05	8.4071e-06	8.8321e-06	1.1307e-05	9.8564e-06	2.1885e-06	6.6701e-06	2.1006e-06	0
852.579	1.5042e-05	5.4883e-06	1.3924e-05	7.2904e-06	9.7612e-06	2.7516e-06	4.5429e-06	1.6233e-05	1.3042e-05	7.168e-06	1.0102e-05	2.69e-06	8.3149e-06	4.3339e-06	0
853.578	7.6371e-06	4.7799e-06	1.5466e-05	2.0554e-06	1.195e-05	6.2808e-06	6.0692e-06	5.3146e-06	1.6114e-05	1.9632e-05	9.3095e-06	2.7655e-06	7.6489e-06	3.6249e-06	0
854.578	1.7776e-05	1.5537e-05	2.4941e-06	8.7923e-06	1.7379e-05	1.0821e-06	6.3481e-06	8.1805e-06	2.2989e-05	2.2174e-05	2.0575e-05	1.8851e-06	8.7319e-06	6.1899e-06	0
855.577	8.2685e-06	1.2307e-05	6.6107e-06	1.2554e-05	9.6473e-06	7.5029e-06	9.1024e-06	6.503e-06	1.5882e-05	6.7204e-06	5.0021e-06	6.8691e-07	3.7561e-06	4.6247e-06	0
856.577	1.5446e-05	5.7766e-06	8.5523e-06	1.6791e-05	8.2546e-06	7.9217e-06	1.5539e-05	5.7081e-06	7.3321e-06	1.8464e-05	4.1156e-06	5.2164e-06	4.3768e-06	6.1093e-06	0
857.576	1.0817e-05	8.117e-06	1.9064e-05	4.0484e-06	1.6867e-05	8.8125e-06	1.6071e-05	1.609e-06	2.113e-05	9.225e-06	9.7649e-07	1.0443e-05	4.251e-06	7.9735e-06	0
858.576	5.8367e-06	7.6266e-06	1.4909e-05	8.8745e-06	1.2355e-05	2.6091e-06	1.4002e-05	3.3495e-06	1.9e-05	5.7064e-06	1.0335e-05	2.1017e-05	8.9249e-06	9.8324e-06	0
859.575	2.342e-05	6.2025e-06	5.6038e-06	4.6401e-06	1.321e-05	6.4066e-06	8.7094e-07	1.2991e-05	8.637e-06	8.7542e-06	7.8357e-06	6.1982e-06	7.9394e-06	1.0773e-05	0
860.575	8.7962e-06	5.4101e-07	7.8179e-06	6.686e-06	9.3155e-06	7.3224e-06	1.001e-05	1.6578e-05	1.818e-05	3.4634e-05	1.4822e-05	7.7647e-06	1.3244e-05	2.5516e-06	0
861.574	8.1314e-06	1.6141e-05	1.1928e-05	4.7274e-06	1.1825e-05	8.3079e-06	1.4084e-05	4.2175e-07	1.4058e-05	1.79e-05	1.3907e-05	8.3026e-06	1.1295e-05	1.0725e-05	0
862.574	1.263e-05	9.5898e-06	9.6576e-06	5.7433e-06	1.6284e-05	9.3625e-06	1.3596e-05	5.583e-06	1.205e-05	9.53e-06	3.3829e-06	6.1162e-06	1.0111e-05	2.3065e-06	0
863.573	1.2151e-05	6.4756e-06	2.3574e-05	2.8647e-06	7.3182e-06	7.8968e-06	1.3023e-05	1.1283e-05	1.1271e-05	1.3611e-05	6.712e-06	1.6252e-06	4.9892e-06	9.6619e-06	0
864.573	2.2833e-05	1.4224e-05	1.2341e-05	6.1706e-06	2.474e-05	6.9179e-06	1.2105e-05	1.1842e-05	2.3149e-06	1.7161e-05	1.2381e-05	1.7063e-05	3.0161e-06	1.1236e-05	0
865.572	1.1697e-05	9.2727e-06	2.1377e-05	6.4252e-06	1.4554e-05	5.5804e-06	2.8056e-06	7.9156e-06	1.3845e-05	1.689e-05	8.612e-06	8.3857e-06	3.4917e-06	3.8948e-06	0
866.572	4.7141e-06	1.8224e-05	7.1848e-06	6.1491e-06	1.7843e-05	1.4722e-05	8.5635e-06	3.0913e-06	2.8732e-05	1.3851e-05	5.7656e-06	1.0841e-05	1.2429e-05	6.7495e-06	0
867.571	4.643e-06	2.9141e-06	2.216e-05	1.0817e-05	2.3367e-05	4.6972e-06	9.0097e-06	4.5421e-06	1.514e-05	2.208e-05	2.5105e-06	9.8815e-06	5.052e-06	4.3267e-06	0
868.571	2.2939e-05	1.177e-05	6.4747e-06	1.3095e-05	2.0108e-05	1.0017e-05	5.3409e-06	4.2693e-06	3.0966e-05	4.0521e-06	7.6967e-06	5.11e-06	7.6701e-06	5.8365e-06	0
869.57	2.727e-05	3.0236e-06	1.8807e-05	3.9959e-06	3.6211e-06	2.5738e-06	1.2992e-05	1.4797e-05	2.9511e-05	1.8107e-05	5.5186e-06	1.8554e-05	5.5857e-06	1.0695e-05	0
870.57	3.9806e-05	2.8004e-06	9.2587e-06	1.0416e-05	1.3794e-05	1.0456e-05	5.9115e-06	8.4031e-06	6.9847e-06	3.0217e-05	1.3346e-05	7.3886e-06	1.0093e-05	1.0788e-05	0
871.569	2.517e-06	1.3099e-05	6.5193e-06	1.7061e-06	1.0874e-05	1.619e-06	1.7083e-06	3.4466e-06	1.4037e-05	5.9686e-06	3.8073e-06	9.8851e-06	1.2263e-05	9.9587e-06	0
872.569	1.883e-05	8.9775e-06	1.5881e-05	1.1312e-05	2.2497e-05	6.616e-06	5.74e-06	1.0754e-05	4.2069e-05	8.3284e-06	8.3661e-06	3.8876e-06	8.636e-06	6.4624e-06	0
873.568	3.9718e-05	7.6551e-06	8.9519e-06	6.2846e-06	8.7343e-06	9.4538e-06	1.3982e-05	1.1181e-05	2.3304e-05	2.1753e-05	4.2561e-06	1.8244e-05	1.702e-05	9.9762e-06	0
874.568	1.8178e-05	7.7327e-06	8.7063e-06	3.5246e-06	7.5307e-06	5.7105e-06	1.4251e-05	1.5484e-05	2.7366e-05	6.3336e-06	7.2551e-06	1.0162e-05	1.2405e-05	2.8767e-06	0
875.567	7.5029e-06	1.0312e-05	1.0326e-05	3.4431e-06	1.2891e-05	1.2375e-05	4.801e-06	1.3474e-06	2.163e-05	1.818e-05	1.0477e-05	6.0098e-06	5.4114e-06	5.9578e-06	0
876.567	3.156e-05	2.8013e-06	1.4812e-05	6.686e-06	4.8238e-06	5.1788e-06	1.1067e-05	1.2249e-05	1.1293e-05	8.4842e-06	1.8679e-05	8.5392e-06	6.2123e-07	4.0084e-06	0
877.566	6.2494e-06	1.3542e-05	1.228e-05	3.7809e-06	1.3326e-05	5.9481e-06	1.6863e-05	1.7291e-05	1.4986e-05	1.0412e-05	1.1823e-05	9.7798e-06	1.9232e-05	8.2838e-06	0
878.566	2.9789e-05	2.1417e-05	1.6999e-05	1.2382e-05	9.0168e-06	1.0219e-05	1.3802e-05	1.0334e-05	2.6595e-05	1.3964e-05	8.7972e-06	1.53e-05	1.1787e-05	1.0839e-05	0
879.565	6.499e-05	2.1908e-05	1.7678e-05	8.9957e-07	1.5999e-05	5.4904e-06	1.1728e-05	9.4377e-06	2.7188e-05	2.1562e-05	2.4345e-05	1.9903e-05	4.6184e-06	7.995e-06	0
880.565	2.2189e-05	8.8081e-06	9.875e-06	4.9759e-06	2.366e-05	3.0971e-06	9.6821e-06	7.4685e-06	7.7458e-06	2.7394e-05	5.6748e-06	9.6443e-06	1.5271e-05	1.4792e-05	0
881.565	8.9911e-06	1.3195e-05	8.2991e-06	5.1178e-06	1.5224e-05	9.4114e-06	1.1594e-05	4.8864e-06	3.3929e-05	1.0603e-05	7.5015e-06	1.0146e-05	7.1172e-06	1.4113e-06	0
882.564	2.1957e-05	1.6543e-05	1.3693e-05	3.0545e-06	6.3599e-06	2.0403e-06	7.1846e-06	6.7763e-06	1.1947e-05	8.4575e-06	1.1458e-05	1.2116e-05	1.4941e-05	1.3522e-05	0
883.564	3.9752e-05	1.4295e-05	1.7913e-05	8.418e-06	7.1563e-06	1.2722e-05	1.871e-06	5.8107e-06	2.6003e-05	4.803e-06	8.3861e-06	1.5513e-05	5.2654e-06	7.1441e-06	0
884.563	1.8318e-05	8.2485e-06	3.4796e-06	5.717e-06	1.0026e-05	8.4123e-06	1.3543e-06	6.4038e-06	1.2565e-05	1.0382e-05	4.5961e-06	1.507e-05	1.3791e-05	7.2507e-06	0
885.563	1.1463e-05	7.6589e-06	1.3167e-05	1.1699e-05	9.6452e-06	4.3229e-06	8.087e-06	8.1664e-06	2.0812e-05	1.6634e-05	1.1132e-05	1.2561e-05	7.9123e-06	2.3231e-06	0
886.562	2.6333e-05	7.9587e-06	1.8502e-05	1.3055e-06	1.2069e-05	1.702e-05	3.4706e-06	7.124e-06	5.2159e-06	1.0055e-05	3.0366e-06	7.8924e-07	6.9657e-06	6.2703e-06	0
887.562	1.6554e-05	1.0568e-05	3.2391e-06	4.2757e-06	2.6415e-05	9.6067e-06	4.4115e-06	6.2772e-06	2.368e-05	2.0296e-05	4.6278e-06	8.4343e-06	8.956e-06	7.4025e-06	0
888.561	1.0868e-05	1.1277e-05	2.5664e-05	9.2873e-06	2.2746e-05	5.5119e-06	1.0465e-05	9.0367e-06	1.3728e-06	1.0604e-05	1.2439e-05	1.2756e-05	1.3118e-05	1.1139e-05	0
889.561	2.3977e-05	1.4493e-05	1.0279e-05	5.7726e-06	1.1984e-05	1.056e-05	1.3174e-05	7.535e-06	2.6673e-05	3.3584e-05	4.8504e-06	1.5354e-05	6.5068e-06	4.9489e-06	0
890.56	1.7035e-05	4.7844e-06	1.2383e-05	7.5599e-06	1.0653e-05	1.0111e-05	7.0738e-06	4.6264e-06	1.6112e-05	1.2093e-05	1.2261e-05	1.1265e-05	1.0108e-05	1.4316e-05	0
891.56	2.472e-05	1.0794e-05	1.135e-05	6.2688e-06	8.9508e-06	1.9308e-06	8.9893e-06	8.6266e-06	3.8328e-06	1.2398e-05	1.8217e-05	3.7139e-06	1.2097e-05	1.0665e-05	0
892.559	2.089e-05	4.1784e-06	7.2639e-06	9.3064e-06	4.2683e-06	1.2352e-05	1.2409e-06	1.0187e-05	2.2967e-05	8.439e-06	9.334e-06	8.7985e-06	8.4353e-06	3.7359e-06	0
893.559	9.7734e-06	1.895e-05	5.0922e-06	4.6928e-06	8.047e-06	4.7405e-06	5.3028e-06	8.8991e-06	9.4513e-06	1.1732e-05	8.8662e-06	1.1469e-05	1.5165e-05	1.1006e-05	0
894.558	1.4807e-05	1.7619e-06	2.5956e-05	1.4694e-05	1.717e-05	1.9433e-06	5.3236e-06	3.66e-06	8.5403e-06	1.5085e-05	2.2459e-05	7.9322e-06	1.1123e-05	5.507e-06	0
895.558	2.2446e-05	5.0141e-06	1.0019e-05	6.7202e-06	2.3853e-05	2.0242e-05	1.7331e-05	8.6956e-06	1.6126e-05	9.7659e-06	8.15e-06	1.2972e-05	1.4651e-05	4.7622e-06	0
896.557	2.7908e-05	1.6952e-05	1.6726e-05	4.3253e-06	1.2061e-05	5.099e-06	1.361e-05	1.2963e-05	7.2041e-06	1.1978e-05	1.2451e-05	7.3557e-06	1.1119e-05	5.2475e-06	0
897.557	1.9559e-05	4.0046e-06	1.3444e-05	1.3085e-05	2.1154e-05	7.1785e-06	8.0688e-06	4.5145e-06	1.2724e-05	1.018e-05	1.574e-05	1.6913e-05	8.9505e-06	6.115e-06	0
898.556	3.6484e-05	7.4091e-06	3.5519e-06	3.8048e-06	1.218e-05	7.7967e-06	6.6038e-06	6.2397e-06	1.4583e-05	1.3616e-05	5.4913e-06	1.6724e-05	7.6542e-06	8.1396e-06	0
899.556	1.3469e-05	1.1785e-05	1.5871e-05	3.4584e-06	1.025e-05	1.623e-06	1.2578e-05	1.3036e-05	2.304e-05	9.6214e-06	5.9486e-06	1.5187e-05	1.4467e-05	6.5491e-06	0
900.555	1.2317e-05	5.4235e-06	2.059e-05	1.2708e-05	1.495e-05	1.4293e-05	9.8112e-06	4.6329e-06	4.1042e-05	6.6662e-06	1.3587e-05	1.2688e-05	2.2433e-05	1.3464e-05	0
901.555	3.4081e-05	1.6679e-05	1.5283e-05	1.1752e-05	2.3791e-05	8.1025e-06	6.0443e-06	3.7404e-06	2.5141e-05	1.2669e-05	8.1463e-06	8.9171e-06	1.9654e-05	9.4561e-06	0
902.554	3.6088e-05	1.2685e-05	1.5514e-05	1.2082e-05	1.4028e-05	3.7998e-06	6.9367e-06	5.6111e-06	1.7317e-05	7.7764e-06	5.5262e-06	1.3177e-05	5.7866e-06	1.9643e-05	0
903.554	1.0505e-05	1.8625e-05	3.1944e-05	1.5707e-05	1.7374e-06	9.6201e-06	2.0513e-05	1.1178e-05	2.0555e-06	2.4663e-05	8.2026e-06	1.0692e-05	9.8225e-06	4.6631e-06	0
904.553	3.3741e-06	1.3747e-05	9.9199e-06	9.1875e-06	1.9454e-05	1.315e-05	5.8168e-06	1.2857e-05	7.2153e-06	2.3154e-05	6.3647e-06	1.4507e-05	1.6144e-05	8.4844e-06	0
905.553	1.5157e-05	8.9033e-06	1.2516e-05	2.7372e-06	1.9189e-06	1.2658e-05	8.7383e-06	6.2977e-06	1.6983e-05	7.4693e-06	1.3221e-05	8.2546e-06	1.1704e-05	1.0241e-05	0
906.552	2.3417e-05	1.1932e-05	3.5182e-05	1.2996e-05	9.589e-06	7.9789e-06	2.8916e-06	1.8784e-05	1.9244e-05	4.186e-06	6.0724e-06	1.6759e-05	7.1199e-07	1.6144e-05	0
907.552	2.0085e-05	5.989e-06	6.5903e-06	1.1656e-05	1.0584e-05	4.457e-06	6.6636e-06	1.8089e-05	7.8869e-06	3.0689e-05	5.277e-06	4.8544e-06	1.2213e-05	6.5378e-06	0
908.551	2.2305e-05	8.4539e-06	2.3329e-05	1.035e-05	5.9209e-06	7.6385e-06	1.679e-05	1.3173e-05	1.9303e-05	1.2341e-05	1.0855e-05	1.0155e-05	1.0049e-05	4.0789e-06	0
909.551	4.3612e-06	1.3498e-05	4.1525e-06	1.1287e-05	1.8974e-05	6.541e-06	8.2239e-06	2.4124e-05	1.0722e-05	9.3935e-06	8.6034e-06	5.9427e-06	8.7114e-06	2.3073e-05	0
910.55	2.3605e-05	1.5724e-05	1.4623e-05	6.0396e-06	1.0693e-05	1.8675e-05	1.1386e-05	1.5066e-05	3.4716e-05	2.1026e-05	4.2894e-06	4.4917e-06	1.6457e-05	4.8517e-06	0
911.55	1.8071e-05	5.6452e-06	1.7428e-05	1.6328e-05	2.0007e-05	5.8618e-06	1.546e-05	1.0119e-05	1.2117e-05	3.53e-05	1.6132e-05	3.006e-06	3.1545e-06	1.3087e-05	0
912.549	1.8328e-05	7.9029e-06	2.0112e-05	3.6241e-06	1.3422e-05	7.0243e-06	4.6239e-06	2.6628e-05	1.1336e-05	9.7529e-06	1.0898e-05	3.2879e-05	6.0478e-06	1.1288e-05	0
913.549	2.7938e-05	1.2761e-05	7.0645e-06	6.8036e-06	1.6693e-05	4.0267e-06	1.9046e-05	4.2379e-06	3.7901e-05	3.2618e-05	2.0917e-05	1.0779e-05	3.6781e-06	5.182e-06	0
914.548	2.1501e-05	8.0577e-06	2.0798e-05	7.8036e-06	3.2464e-05	5.9384e-06	2.6223e-06	7.1674e-06	1.9115e-05	1.2214e-05	1.1666e-05	2.2107e-05	1.0862e-05	6.4191e-06	0
915.548	2.5006e-05	4.4831e-06	2.1604e-05	1.0809e-05	2.2056e-06	7.5241e-06	1.0396e-05	6.1958e-06	3.033e-05	9.8482e-06	1.4151e-05	6.265e-06	7.3397e-06	2.6259e-05	0
916.547	3.7904e-05	1.3421e-05	1.6987e-05	5.3378e-06	1.2945e-05	6.9757e-06	5.8689e-06	1.2061e-05	1.332e-05	1.397e-05	1.9135e-05	1.6843e-05	2.1415e-05	1.1587e-05	0
917.547	2.5953e-05	1.1605e-05	6.5956e-06	9.3949e-06	2.4607e-05	4.3858e-06	1.2729e-05	3.409e-06	3.9492e-06	2.4592e-05	1.6455e-05	1.0955e-05	7.6033e-06	1.832e-05	0
918.546	4.8601e-05	1.3651e-05	3.0331e-05	1.5612e-05	1.6035e-05	1.1349e-05	1.5927e-05	6.7922e-06	3.7274e-05	8.5794e-06	2.2784e-05	1.5276e-05	1.5842e-05	1.0387e-05	0
919.546	1.8085e-05	1.1581e-05	1.0334e-05	4.0609e-06	1.1825e-06	7.9301e-06	1.3996e-05	6.5702e-06	1.7085e-05	3.6712e-06	1.1271e-05	1.4153e-05	2.5378e-05	5.1341e-06	0
920.545	2.5173e-05	1.5609e-05	2.5995e-05	5.4196e-06	1.6719e-06	2.1628e-05	1.6762e-05	6.8637e-06	2.8149e-05	3.1466e-05	1.5241e-05	1.0469e-05	1.622e-05	7.1001e-06	0
921.545	1.7841e-05	3.8559e-06	1.8139e-05	1.4997e-05	8.8342e-06	2.101e-05	1.2232e-05	9.4751e-06	2.4175e-05	1.2878e-05	4.5011e-06	1.0587e-05	8.7061e-06	1.4717e-05	0
922.544	1.4137e-05	1.5592e-05	1.896e-05	2.2583e-05	1.4696e-05	1.7276e-05	5.7284e-06	1.0161e-05	2.3239e-05	1.8443e-05	1.6174e-05	9.848e-06	7.7532e-06	1.3385e-05	0
923.544	4.6516e-05	2.2398e-05	1.6168e-05	2.1212e-05	1.3402e-05	8.0242e-06	1.0964e-05	6.5237e-06	2.9655e-05	1.2831e-05	1.2089e-05	6.4951e-06	1.7477e-05	8.1359e-06	0
924.543	4.0896e-05	1.4774e-05	2.4566e-05	1.324e-05	1.3247e-05	4.0341e-06	1.4367e-05	1.3115e-05	1.241e-05	4.8053e-05	1.1156e-05	4.9098e-06	1.0839e-05	5.9507e-06	0
925.543	3.6893e-05	7.3037e-06	3.2338e-05	1.4458e-05	1.4799e-06	8.1058e-06	3.0675e-05	9.729e-06	1.1987e-05	3.6108e-05	3.0019e-05	8.2565e-06	1.9258e-05	1.017e-05	0
926.542	6.3366e-05	3.6556e-05	1.7215e-05	5.8673e-06	1.5077e-05	1.3492e-05	1.1847e-05	1.1999e-05	1.5173e-05	1.7866e-05	1.587e-05	1.8507e-05	2.7437e-05	6.0696e-06	0
927.542	0.00014314	7.8544e-05	4.8006e-05	5.1888e-05	1.6818e-05	2.131e-05	2.1608e-05	2.2318e-05	8.7772e-05	4.8079e-05	2.6085e-05	2.8402e-05	3.3257e-05	1.8122e-05	0
928.541	3.6657e-05	2.4277e-05	7.6321e-06	1.1503e-05	1.8454e-05	1.0567e-05	6.081e-06	9.4993e-06	2.0011e-05	9.6622e-06	7.7969e-06	2.6281e-05	1.1706e-05	2.1606e-06	0
929.541	3.5209e-05	2.5552e-05	1.9913e-05	9.4583e-06	2.432e-05	1.1821e-05	1.2671e-06	1.2099e-05	2.9706e-05	3.0648e-05	1.1396e-05	3.4331e-05	2.7363e-05	1.1409e-05	0
930.54	3.2384e-05	3.7513e-05	1.8596e-05	2.0429e-05	2.1349e-05	1.3612e-05	9.375e-06	1.5366e-05	3.8537e-05	3.5114e-05	1.4033e-05	2.8175e-05	1.2572e-05	1.0888e-05	0
931.54	8.35e-06	1.0609e-05	6.736e-06	1.1579e-05	1.363e-05	1.3451e-05	5.0803e-06	1.4618e-05	3.1189e-05	8.3126e-06	2.0961e-05	2.24e-05	4.7861e-07	8.816e-06	0
932.539	2.8857e-05	3.2132e-05	2.584e-05	8.8626e-06	1.3265e-05	7.1093e-06	1.7568e-05	1.881e-05	2.5726e-05	9.2915e-06	2.0784e-05	2.0864e-05	1.2225e-05	5.8899e-06	0
933.539	3.1968e-05	1.8928e-05	2.3248e-05	1.9142e-05	2.8565e-05	1.9201e-05	1.7499e-05	1.0432e-05	5.2109e-05	2.7974e-05	1.2664e-05	8.7036e-06	2.4558e-05	1.1105e-05	0
934.538	1.1979e-05	2.1241e-05	2.118e-05	3.0926e-05	1.1327e-05	1.4499e-05	1.7384e-05	7.7409e-06	4.1486e-05	3.3238e-05	5.4737e-06	2.3549e-05	2.3828e-05	1.134e-05	0
935.538	2.1709e-05	9.0237e-06	2.029e-05	2.8236e-05	9.7076e-06	6.6292e-06	1.7672e-05	1.7683e-05	1.3943e-05	1.8207e-05	3.1773e-06	1.9716e-05	1.8868e-06	9.6835e-06	0
936.537	2.2426e-05	1.9238e-05	3.4043e-05	3.0526e-06	1.8749e-05	5.9553e-06	7.68e-06	7.5685e-06	2.4775e-05	3.3095e-05	2.0789e-05	9.6547e-06	9.046e-06	2.0134e-05	0
937.537	1.7687e-05	3.2201e-05	2.3684e-05	3.9519e-06	3.5419e-05	1.5853e-05	3.3039e-05	1.811e-06	1.0955e-05	3.7958e-05	6.0471e-06	1.1565e-05	1.3934e-05	3.601e-06	0
938.536	4.8333e-05	1.4068e-05	1.8761e-05	1.0733e-05	2.7424e-05	3.1276e-06	1.0529e-05	1.0579e-05	3.1211e-05	3.3626e-05	1.1933e-05	2.5204e-07	7.6131e-06	7.0969e-06	0
939.536	8.6006e-06	1.896e-05	2.8772e-05	3.7212e-06	1.1853e-05	1.4209e-05	7.1016e-06	2.3937e-05	1.5638e-05	2.5453e-05	1.6021e-05	1.0789e-05	9.8876e-06	1.6974e-05	0
940.535	2.4729e-05	1.4283e-05	2.5499e-06	2.9645e-05	2.1926e-05	6.9572e-06	6.2301e-06	2.1087e-05	2.4495e-05	9.9671e-06	1.2728e-05	8.5022e-06	8.9905e-06	1.2223e-05	0
941.535	2.6784e-05	2.1613e-05	1.9725e-05	2.4564e-05	7.7011e-06	2.7389e-05	1.4442e-05	1.6671e-05	6.5315e-05	1.0302e-05	1.0959e-05	1.0727e-05	1.1287e-05	1.0958e-05	0
942.534	3.098e-05	2.3281e-05	1.4156e-05	2.0345e-05	2.1719e-05	2.2546e-05	2.6698e-05	1.4788e-05	2.7412e-05	1.8911e-05	8.118e-06	1.0757e-05	1.6404e-05	4.7233e-06	0
943.534	3.1277e-05	3.0702e-05	1.2433e-05	2.8079e-05	9.5975e-06	1.2004e-05	2.4517e-05	7.9035e-06	1.7008e-05	2.5258e-05	1.0452e-05	7.5978e-06	1.4124e-05	2.8827e-06	0
944.533	1.1203e-05	1.6983e-05	2.2057e-05	1.0944e-05	3.1943e-05	3.431e-06	1.4621e-05	1.837e-05	2.7014e-05	2.352e-05	1.4053e-05	2.8861e-05	2.7919e-05	6.2906e-06	0
945.533	4.5004e-05	3.1567e-05	1.1729e-05	1.3041e-05	1.1742e-05	2.5463e-06	1.4692e-05	9.1353e-06	1.9731e-05	3.004e-05	2.5482e-05	1.1299e-05	9.8531e-06	4.3496e-06	0
946.532	3.1776e-05	1.307e-05	5.2149e-05	9.205e-06	2.8669e-05	1.7725e-05	1.1609e-05	3.3557e-05	3.716e-05	4.1029e-05	1.5209e-05	2.62e-05	3.8088e-05	2.1247e-05	0
947.532	3.1888e-05	9.1721e-06	1.4982e-05	8.952e-06	1.2852e-05	1.0388e-05	1.4684e-05	2.3748e-06	1.0392e-05	2.3457e-05	1.2714e-05	1.9009e-05	3.0428e-05	1.2949e-05	0
948.531	1.7992e-05	2.2425e-05	8.148e-06	1.6787e-05	7.7692e-06	1.2904e-05	2.0701e-05	2.0609e-05	2.3933e-05	5.9916e-05	1.2694e-05	5.5569e-06	1.478e-05	2.2342e-05	0
949.531	4.3911e-05	1.8518e-05	5.3749e-06	1.1711e-05	1.7508e-05	4.5612e-06	1.312e-05	1.7867e-05	1.6668e-05	2.6633e-05	1.3096e-05	1.541e-05	2.2038e-05	3.2877e-05	0
950.53	2.3035e-05	1.665e-05	3.4729e-06	3.8559e-05	1.5126e-05	8.3415e-06	5.8476e-06	2.9718e-06	2.7323e-05	3.5447e-05	3.3428e-05	1.0981e-05	4.0789e-06	6.8393e-06	0
951.53	1.5022e-06	7.4715e-06	3.4997e-05	8.8607e-06	8.246e-06	5.6468e-06	2.3475e-05	2.3813e-05	4.4722e-05	5.2321e-06	2.0694e-05	2.2866e-05	2.1157e-05	1.2293e-05	0
952.529	1.816e-05	5.2403e-06	7.0521e-06	1.1529e-05	1.1213e-05	1.8723e-05	3.2327e-06	1.8595e-05	7.3145e-06	3.5686e-05	2.0762e-05	1.3844e-05	7.0197e-06	2.889e-05	0
953.529	2.5871e-05	2.9303e-05	3.515e-05	1.686e-05	2.9432e-05	1.4694e-05	3.4781e-05	1.9764e-05	1.1603e-05	2.3325e-05	7.8553e-06	1.5731e-05	1.9744e-05	8.339e-06	0
954.528	1.6141e-05	2.6451e-05	3.3552e-05	2.5548e-05	1.2968e-05	1.0602e-05	1.7535e-05	1.3931e-05	2.8807e-05	2.62e-05	1.7414e-05	8.8157e-06	1.7084e-05	9.201e-06	0
955.528	2.8766e-05	1.1927e-05	4.6711e-06	1.7012e-05	9.976e-06	5.4853e-06	1.5115e-05	4.001e-06	4.2533e-05	2.161e-05	8.9073e-06	1.0366e-05	1.2565e-05	1.4761e-05	0
956.527	2.4322e-05	1.286e-05	4.6556e-05	4.4367e-06	2.9543e-05	2.8378e-06	9.1936e-07	8.61e-06	2.2941e-05	4.5434e-05	6.5215e-06	1.8695e-05	1.4534e-05	1.574e-05	0
957.527	2.6417e-05	7.3551e-06	1.922e-05	1.5401e-05	1.7619e-05	1.4299e-05	2.2525e-05	1.4152e-05	5.674e-06	3.5722e-05	1.3355e-05	1.9197e-05	5.5623e-06	1.1824e-05	0
958.526	3.0511e-05	1.1163e-05	1.3449e-05	2.4869e-05	8.6197e-06	1.1625e-05	1.7113e-05	5.3202e-06	1.6965e-05	2.181e-05	1.9784e-05	1.9843e-05	8.8592e-06	7.9997e-06	0
959.526	8.153e-06	1.476e-05	1.9982e-05	1.2628e-05	1.5482e-05	6.3864e-06	7.2839e-06	2.0628e-05	9.3698e-06	1.7988e-05	2.2571e-05	2.2975e-05	3.0656e-05	2.6868e-05	0
960.525	4.4033e-05	1.6872e-05	1.6471e-05	1.0793e-05	3.323e-06	1.8934e-05	1.2809e-05	3.6552e-06	2.4857e-05	3.6442e-05	7.0384e-06	1.0946e-05	2.8555e-05	1.7178e-05	0
961.525	3.3813e-05	2.3549e-06	1.7863e-05	9.3974e-06	2.4309e-05	6.9624e-06	6.0778e-06	1.6026e-05	3.1534e-05	5.6874e-05	2.3909e-05	3.9097e-06	2.8818e-06	1.0722e-05	0
962.525	3.7283e-05	3.0844e-05	2.5697e-05	2.6189e-05	1.0098e-05	1.6297e-05	5.2626e-06	4.0863e-05	3.6838e-05	4.087e-05	9.734e-06	1.8379e-05	1.1246e-05	9.5704e-06	0
963.524	3.5638e-06	9.0226e-06	1.7864e-05	1.0218e-05	9.723e-06	1.0908e-05	1.9013e-05	7.5801e-06	4.8225e-05	2.9055e-05	2.2115e-05	2.8887e-05	1.477e-05	1.4345e-05	0
964.524	2.8622e-05	2.2999e-05	2.6532e-05	1.3508e-05	4.7969e-06	1.8672e-05	1.0045e-05	1.3531e-05	9.9897e-06	4.0242e-05	2.633e-05	1.9768e-05	1.0921e-05	2.3154e-05	0
965.523	3.0282e-05	8.1675e-06	5.8692e-06	1.5843e-05	3.2445e-05	7.2634e-06	1.4864e-05	2.1955e-05	2.0625e-05	3.3455e-05	1.004e-05	1.1965e-05	3.1003e-05	1.6017e-05	0
966.523	4.7825e-05	1.1169e-05	2.5905e-05	1.6382e-05	2.5531e-05	2.1305e-05	6.5462e-06	1.7837e-05	3.512e-05	7.4482e-05	3.2826e-06	2.1145e-05	1.4568e-05	6.0554e-06	0
967.522	5.5e-05	1.173e-05	2.9075e-05	9.1943e-06	1.962e-05	4.5378e-06	5.4006e-06	2.4398e-05	1.7295e-05	2.1244e-05	1.2658e-05	1.864e-05	8.0091e-06	1.879e-05	0
968.522	5.1223e-05	1.2053e-05	1.9553e-05	2.2001e-05	1.6885e-05	3.3156e-06	1.1533e-05	1.5107e-05	2.1049e-05	6.7864e-05	1.2886e-05	2.3202e-05	1.6743e-05	1.1818e-05	0
969.521	7.2893e-05	4.3272e-06	1.98e-05	4.0073e-06	1.659e-05	2.1498e-05	7.4196e-06	1.3344e-05	2.6591e-06	2.447e-05	1.2664e-05	1.8236e-05	7.0027e-06	1.3409e-05	0
970.521	0.00011407	1.4088e-05	9.6723e-06	7.0576e-06	2.2635e-05	2.0362e-05	2.039e-05	8.6635e-06	1.9033e-05	1.6824e-05	2.7238e-05	1.5879e-05	2.1808e-06	1.2091e-05	0
971.52	0.00010352	4.4204e-06	1.2365e-05	7.5749e-06	2.3621e-05	1.1859e-05	3.8785e-06	1.3511e-05	1.5957e-05	2.7163e-05	2.9289e-05	1.3061e-05	3.2035e-05	1.0896e-05	0
972.52	0.0001112	3.9128e-05	2.5894e-05	1.364e-05	2.1785e-05	1.0804e-05	3.9664e-06	8.4908e-06	3.8113e-05	4.4737e-05	1.0197e-05	2.5214e-05	1.0981e-05	2.4437e-05	0
973.519	0.00011506	7.5382e-05	5.7465e-06	2.3161e-05	6.296e-05	2.1467e-05	4.8686e-05	2.9317e-05	2.6675e-05	4.2931e-05	1.4122e-05	1.7164e-05	4.0736e-06	2.4765e-05	0
974.519	0.00029273	8.692e-05	6.7829e-05	5.7908e-05	5.1364e-05	2.2999e-05	1.9726e-05	1.6079e-05	6.5143e-05	6.3978e-05	4.8731e-05	5.7854e-05	4.0797e-05	1.0926e-05	0
975.518	0.0022152	0.00049273	0.00047106	0.00033711	0.00024625	0.00012677	6.4754e-05	2.8744e-05	0.00059033	0.00057094	0.00040989	0.00023673	0.00014891	8.5833e-05	0
976.518	0.00023718	6.738e-05	8.4423e-05	4.3712e-05	3.133e-05	5.1042e-06	1.7554e-05	1.1517e-05	6.3155e-05	6.8308e-05	5.5214e-05	3.3844e-05	2.3348e-05	4.2935e-06	0
977.517	0.00012409	3.8131e-05	2.91e-05	3.7729e-05	1.269e-05	2.1963e-06	3.3304e-06	1.8379e-05	5.5928e-05	5.1545e-05	1.6497e-05	1.2642e-05	1.0362e-05	5.8688e-06	0
978.517	6.6287e-05	3.2366e-05	2.9579e-05	1.3584e-05	8.09e-06	5.4707e-06	8.5941e-06	1.6202e-05	2.8623e-05	1.1143e-05	1.5619e-05	3.266e-06	5.8116e-06	8.0967e-06	0
979.516	9.9517e-05	2.7335e-05	1.4955e-05	2.6338e-05	4.5004e-06	1.2863e-05	1.0519e-05	1.0997e-05	1.1481e-05	2.0071e-05	2.6579e-05	8.6218e-06	8.8066e-06	1.1393e-05	0
980.516	8.2138e-05	1.3206e-05	9.0649e-06	9.1315e-06	2.2823e-05	1.3138e-05	9.2386e-06	8.2905e-06	9.8151e-06	4.9889e-05	9.1438e-06	2.0857e-05	4.8232e-06	5.6849e-06	0
981.515	6.9728e-05	1.1543e-05	3.3483e-05	5.1941e-06	1.2837e-05	7.6431e-06	9.0588e-06	1.843e-05	3.3198e-05	1.5372e-05	5.9513e-06	1.3616e-05	1.9469e-05	1.3409e-05	0
982.515	3.9533e-05	1.9882e-05	2.8789e-05	1.5801e-05	1.2684e-05	1.0287e-05	8.3265e-06	1.6395e-05	2.3215e-05	1.7749e-05	1.3573e-05	1.856e-05	7.009e-06	8.9309e-06	0
983.514	4.3723e-05	3.1732e-05	2.349e-05	8.434e-06	6.4393e-06	4.3892e-06	9.5548e-06	1.0413e-05	3.5538e-05	1.5059e-05	5.6624e-06	1.4325e-05	1.0282e-05	1.4859e-05	0
984.514	6.285e-05	2.9684e-05	2.4607e-05	1.3189e-05	1.3815e-05	1.3728e-05	2.9329e-06	7.627e-06	1.7052e-05	9.0262e-06	1.245e-05	9.7727e-06	2.487e-05	8.486e-06	0
985.513	3.0904e-05	1.1827e-05	1.8768e-05	5.5139e-06	8.8463e-06	9.7622e-06	1.5039e-05	4.6048e-06	1.5988e-05	1.5226e-05	9.879e-06	2.3552e-06	1.8853e-05	1.2993e-05	0
986.513	3.6949e-05	6.6619e-06	1.9187e-05	1.3947e-05	1.0826e-05	9.8982e-06	2.3026e-05	1.7837e-05	1.8788e-05	2.3789e-05	4.328e-06	1.0154e-06	1.5465e-05	6.5206e-06	0
987.512	2.8824e-05	2.9719e-05	3.6029e-05	5.7181e-06	7.8045e-06	1.6632e-05	9.7531e-06	1.707e-05	2.5238e-05	2.2818e-05	1.4775e-05	1.2525e-05	1.2259e-05	1.095e-05	0
988.512	1.4598e-05	3.197e-05	7.9389e-06	2.0227e-05	1.6023e-06	7.6144e-06	1.338e-05	1.1509e-05	2.1222e-05	3.6776e-05	2.3677e-05	1.8976e-05	2.6088e-05	7.1557e-06	0
989.511	3.1947e-05	4.4584e-06	7.7983e-06	9.6939e-06	2.5479e-06	4.6564e-06	1.0792e-05	3.2291e-05	1.7918e-05	1.9575e-05	1.9321e-05	1.0516e-05	2.5801e-05	2.0461e-05	0
990.511	2.8406e-05	1.2275e-05	1.9304e-05	4.8541e-06	8.8631e-06	1.6268e-05	6.0565e-06	2.1157e-05	7.7197e-06	1.7798e-05	1.5913e-05	2.5404e-05	2.1922e-05	2.6449e-05	0
991.51	3.9505e-05	2.0024e-05	1.9656e-05	2.6423e-05	1.9077e-05	2.5134e-06	7.0678e-06	2.9663e-05	1.7615e-05	1.0793e-05	1.2634e-05	2.5503e-05	1.276e-05	8.214e-06	0
992.51	2.3304e-05	1.0952e-05	3.6053e-05	7.3138e-06	1.3957e-05	7.6644e-06	1.096e-05	1.3096e-05	6.019e-06	1.3411e-05	7.0067e-06	3.5872e-05	1.6759e-05	6.3526e-06	0
993.509	2.3739e-05	7.6713e-06	2.1398e-05	1.6027e-05	4.6935e-06	1.2313e-05	9.5482e-06	3.5728e-05	1.5844e-05	3.1614e-05	2.4197e-05	2.0474e-05	3.8833e-06	8.4895e-06	0
994.509	2.7255e-05	1.2788e-05	3.2272e-05	1.8608e-05	8.0304e-06	3.8872e-06	3.9299e-06	3.0427e-05	3.1046e-05	1.055e-05	1.7581e-05	1.346e-05	1.4483e-05	1.0476e-05	0
995.508	4.3366e-05	1.0693e-05	1.6009e-05	1.47e-05	2.1775e-05	1.7204e-05	9.6568e-06	3.1343e-05	1.7812e-05	1.1258e-05	5.7187e-06	2.9024e-05	1.5422e-05	7.5948e-06	0
996.508	3.0231e-05	1.564e-05	2.7204e-05	2.3101e-05	1.9424e-05	1.6516e-05	8.8531e-06	3.2906e-05	2.4157e-05	3.2882e-05	1.7827e-05	1.0535e-05	2.5736e-05	1.7268e-05	0
997.507	4.2907e-05	1.6844e-05	4.8081e-05	1.2705e-05	1.1464e-05	1.1722e-05	1.5338e-05	2.9549e-05	3.2756e-05	4.598e-05	1.2266e-05	1.6776e-05	3.6964e-05	2.8523e-05	0
998.507	4.3091e-05	2.1224e-05	2.0252e-05	5.2354e-06	5.3952e-06	5.5931e-06	2.4764e-05	2.9863e-05	1.8123e-05	4.2259e-05	1.1605e-05	1.4014e-05	1.3932e-05	2.9972e-05	0
999.506	3.9836e-05	1.553e-05	2.2427e-05	2.2067e-05	2.765e-06	2.5069e-05	1.2477e-05	4.4694e-05	1.7964e-05	6.9061e-05	2.4536e-05	5.854e-06	4.246e-06	2.6469e-05	0
1000.51	4.1114e-05	5.5187e-06	2.0745e-05	5.7312e-06	7.1153e-06	2.2671e-05	2.24e-05	5.4741e-05	2.6564e-05	4.3235e-05	1.7984e-05	5.89e-05	1.3525e-05	2.3325e-05	0
1001.51	6.7202e-05	5.5054e-06	3.0323e-05	2.0516e-05	3.612e-06	2.0177e-05	3.1228e-05	3.605e-05	1.9137e-05	4.177e-05	2.8692e-05	1.3018e-05	3.8472e-05	1.2259e-05	0
1002.5	4.2585e-05	1.5036e-05	3.0818e-05	1.5117e-05	1.4477e-05	9.7489e-06	9.9598e-06	3.9158e-05	2.138e-05	3.1981e-05	1.8317e-05	2.2069e-05	5.9392e-05	6.5205e-06	0
1003.5	2.2099e-05	1.5436e-05	2.2678e-05	2.4284e-05	1.378e-05	2.0021e-05	1.0082e-05	2.3098e-05	4.5201e-06	3.3825e-05	5.607e-06	4.6311e-05	1.188e-05	2.9432e-05	0
1004.5	1.3562e-05	1.6591e-05	2.3716e-05	3.7805e-05	2.0086e-05	2.0737e-05	3.0902e-05	3.227e-05	6.1894e-05	2.3718e-05	2.3934e-05	8.5719e-06	3.3396e-05	3.7163e-05	0
1005.5	4.6961e-05	1.4843e-05	2.7769e-05	2.8549e-05	4.7775e-05	5.7465e-06	1.0896e-05	2.2468e-05	1.8838e-05	1.694e-05	1.3428e-05	4.6978e-05	1.1137e-05	2.1413e-05	0
1006.5	1.5132e-05	6.7459e-06	4.3657e-05	5.171e-05	1.5713e-05	6.5799e-06	1.1393e-05	5.6665e-05	1.9265e-05	3.7619e-05	1.4592e-05	5.3657e-05	3.2458e-05	4.8176e-05	0
1007.5	7.4769e-05	1.5634e-05	3.87e-05	2.9152e-05	3.2568e-05	2.5625e-05	4.8881e-05	6.6421e-05	6.8011e-05	1.4809e-05	2.6133e-05	8.8612e-05	6.707e-05	1.3158e-05	0
1008.5	2.0447e-05	7.6034e-06	4.5955e-05	3.7362e-06	3.7424e-05	2.4952e-05	2.977e-05	6.9714e-05	7.5719e-05	3.114e-05	1.7474e-05	1.9991e-05	5.6073e-05	2.5656e-05	0
1009.5	5.8699e-05	1.7867e-05	1.2249e-05	4.2682e-05	5.1919e-05	4.1764e-05	5.0161e-05	4.8439e-05	2.1416e-05	3.1508e-05	2.6654e-05	7.3693e-05	6.9627e-05	3.6687e-05	0
1010.5	7.8123e-05	7.3229e-05	9.2461e-06	3.7367e-05	3.0117e-05	3.5013e-05	3.7494e-05	5.0204e-05	8.949e-05	2.9684e-05	2.4426e-05	3.1331e-05	2.0654e-05	7.1779e-05	0
1011.5	1.9364e-05	1.6769e-05	3.8345e-05	0.00011504	4.7986e-05	8.2122e-05	5.9016e-05	5.3288e-05	0.00011322	0.00013572	6.9352e-06	9.8699e-05	0.00014949	1.0149e-05	0
1012.5	7.5262e-06	2.4982e-05	6.2448e-05	2.3575e-05	7.1985e-05	5.6433e-05	4.169e-05	3.2903e-05	8.2342e-05	9.569e-05	2.0934e-05	0.00010428	5.7719e-05	2.4394e-05	0
1013.5	0.00012909	6.057e-05	8.9868e-05	4.8687e-05	8.8496e-05	9.1504e-05	2.7085e-05	8.2806e-05	8.199e-05	0.00016564	3.7748e-05	8.2237e-05	0.00013284	4.9583e-05	0
1014.5	0.00021205	4.7346e-05	7.7709e-05	0.00013276	8.2254e-05	0.00012264	7.8617e-05	0.00015597	0.00012008	0.00013251	3.6569e-05	0.00010387	6.9704e-05	0.00011541	0
1015.5	0.00014104	5.3682e-05	8.7649e-05	8.9657e-05	4.3758e-05	5.9275e-05	8e-05	0.00010352	0.00010902	6.4193e-05	5.4854e-05	3.6917e-05	0.00015004	7.3531e-05	0
1016.5	0.00014116	0.00014039	6.0331e-05	0.00016745	0.00015165	8.8023e-05	5.6418e-05	0.00010813	0.00017653	0.00019626	5.9939e-05	0.00015877	0.00034302	2.2497e-05	0
1017.5	0.00013524	5.6068e-05	9.8174e-05	8.0267e-05	5.7488e-05	5.5519e-05	0.00010078	3.6199e-05	0.00015911	0.00014624	4.6964e-05	0.00011339	0.00010427	9.731e-05	0
1018.5	0.00037201	4.6402e-05	0.00010998	0.00015417	7.5084e-05	0.00011732	5.2413e-05	8.5305e-05	0.00019768	0.00030922	8.1622e-05	0.00022148	0.00019836	6.9965e-05	0
1019.5	0.00060731	3.2767e-05	0.00013093	0.00018959	9.2783e-05	0.00013165	0.00013677	8.911e-05	0.00026397	0.00030063	0.00015358	0.00017369	3.2338e-05	6.3549e-06	0
1020.5	0.00051914	0.00015689	0.00015618	0.00032071	0.00013514	0.00014445	5.8839e-05	0.00012065	0.00055255	0.00022594	3.6584e-05	0.00027241	0.00028693	0.0002475	0
1021.5	0.00026248	0.00016554	0.00017321	0.00031899	0.00026107	0.00026108	0.00026993	0.00034111	0.00061534	0.00083628	0.00011274	0.00043488	0.00044076	0.00021966	0
1022.49	0.00054491	0.00050077	0.00047019	0.00067369	0.00057544	0.00050583	0.0002017	0.00054295	0.00048546	0.00038418	0.00033789	0.00010282	0.00030456	0.00013458	0
	0
	0.999506
	1.99901
	2.99852
	3.99803
	4.99753
	5.99704
	6.99654
	7.99605
	8.99556
	9.99506
	10.9946
	11.9941
	12.9936
	13.9931
	14.9926
	15.9921
	16.9916
	17.9911
	18.9906
	19.9901
	20.9896
	21.9891
	22.9886
	23.9882
	24.9877
	25.9872
	26.9867
	27.9862
	28.9857
	29.9852
	30.9847
	31.9842
	32.9837
	33.9832
	34.9827
	35.9822
	36.9817
	37.9812
	38.9807
	39.9802
	40.9798
	41.9793
	42.9788
	43.9783
	44.9778
	45.9773
	46.9768
	47.9763
	48.9758
	49.9753
	50.9748
	51.9743
	52.9738
	53.9733
	54.9728
	55.9723
	56.9719
	57.9714
	58.9709
	59.9704
	60.9699
	61.9694
	62.9689
	63.9684
	64.9679
	65.9674
	66.9669
	67.9664
	68.9659
	69.9654
	70.9649
	71.9644
	72.964
	73.9635
	74.963
	75.9625
	76.962
	77.9615
	78.961
	79.9605
	80.96
	81.9595
	82.959
	83.9585
	84.958
	85.9575
	86.957
	87.9565
	88.9561
	89.9556
	90.9551
	91.9546
	92.9541
	93.9536
	94.9531
	95.9526
	96.9521
	97.9516
	98.9511
	99.9506
	100.95
	101.95
	102.949
	103.949
	104.948
	105.948
	106.947
	107.947
	108.946
	109.946
	110.945
	111.945
	112.944
	113.944
	114.943
	115.943
	116.942
	117.942
	118.941
	119.941
	120.94
	121.94
	122.939
	123.939
	124.938
	125.938
	126.937
	127.937
	128.936
	129.936
	130.935
	131.935
	132.934
	133.934
	134.933
	135.933
	136.932
	137.932
	138.931
	139.931
	140.93
	141.93
	142.929
	143.929
	144.928
	145.928
	146.927
	147.927
	148.926
	149.926
	150.925
	151.925
	152.924
	153.924
	154.923
	155.923
	156.922
	157.922
	158.921
	159.921
	160.921
	161.92
	162.92
	163.919
	164.919
	165.918
	166.918
	167.917
	168.917
	169.916
	170.916
	171.915
	172.915
	173.914
	174.914
	175.913
	176.913
	177.912
	178.912
	179.911
	180.911
	181.91
	182.91
	183.909
	184.909
	185.908
	186.908
	187.907
	188.907
	189.906
	190.906
	191.905
	192.905
	193.904
	194.904
	195.903
	196.903
	197.902
	198.902
	199.901
	200.901
	201.9
	202.9
	203.899
	204.899
	205.898
	206.898
	207.897
	208.897
	209.896
	210.896
	211.895
	212.895
	213.894
	214.894
	215.893
	216.893
	217.892
	218.892
	219.891
	220.891
	221.89
	222.89
	223.889
	224.889
	225.888
	226.888
	227.887
	228.887
	229.886
	230.886
	231.885
	232.885
	233.884
	234.884
	235.883
	236.883
	237.882
	238.882
	239.881
	240.881
	241.881
	242.88
	243.88
	244.879
	245.879
	246.878
	247.878
	248.877
	249.877
	250.876
	251.876
	252.875
	253.875
	254.874
	255.874
	256.873
	257.873
	258.872
	259.872
	260.871
	261.871
	262.87
	263.87
	264.869
	265.869
	266.868
	267.868
	268.867
	269.867
	270.866
	271.866
	272.865
	273.865
	274.864
	275.864
	276.863
	277.863
	278.862
	279.862
	280.861
	281.861
	282.86
	283.86
	284.859
	285.859
	286.858
	287.858
	288.857
	289.857
	290.856
	291.856
	292.855
	293.855
	294.854
	295.854
	296.853
	297.853
	298.852
	299.852
	300.851
	301.851
	302.85
	303.85
	304.849
	305.849
	306.848
	307.848
	308.847
	309.847
	310.846
	311.846
	312.845
	313.845
	314.844
	315.844
	316.843
	317.843
	318.842
	319.842
	320.841
	321.841
	322.841
	323.84
	324.84
	325.839
	326.839
	327.838
	328.838
	329.837
	330.837
	331.836
	332.836
	333.835
	334.835
	335.834
	336.834
	337.833
	338.833
	339.832
	340.832
	341.831
	342.831
	343.83
	344.83
	345.829
	346.829
	347.828
	348.828
	349.827
	350.827
	351.826
	352.826
	353.825
	354.825
	355.824
	356.824
	357.823
	358.823
	359.822
	360.822
	361.821
	362.821
	363.82
	364.82
	365.819
	366.819
	367.818
	368.818
	369.817
	370.817
	371.816
	372.816
	373.815
	374.815
	375.814
	376.814
	377.813
	378.813
	379.812
	380.812
	381.811
	382.811
	383.81
	384.81
	385.809
	386.809
	387.808
	388.808
	389.807
	390.807
	391.806
	392.806
	393.805
	394.805
	395.804
	396.804
	397.803
	398.803
	399.803
	400.802
	401.802
	402.801
	403.801
	404.8
	405.8
	406.799
	407.799
	408.798
	409.798
	410.797
	411.797
	412.796
	413.796
	414.795
	415.795
	416.794
	417.794
	418.793
	419.793
	420.792
	421.792
	422.791
	423.791
	424.79
	425.79
	426.789
	427.789
	428.788
	429.788
	430.787
	431.787
	432.786
	433.786
	434.785
	435.785
	436.784
	437.784
	438.783
	439.783
	440.782
	441.782
	442.781
	443.781
	444.78
	445.78
	446.779
	447.779
	448.778
	449.778
	450.777
	451.777
	452.776
	453.776
	454.775
	455.775
	456.774
	457.774
	458.773
	459.773
	460.772
	461.772
	462.771
	463.771
	464.77
	465.77
	466.769
	467.769
	468.768
	469.768
	470.767
	471.767
	472.766
	473.766
	474.765
	475.765
	476.764
	477.764
	478.763
	479.763
	480.762
	481.762
	482.762
	483.761
	484.761
	485.76
	486.76
	487.759
	488.759
	489.758
	490.758
	491.757
	492.757
	493.756
	494.756
	495.755
	496.755
	497.754
	498.754
	499.753
	500.753
	501.752
	502.752
	503.751
	504.751
	505.75
	506.75
	507.749
	508.749
	509.748
	510.748
	511.747
	512.747
	513.746
	514.746
	515.745
	516.745
	517.744
	518.744
	519.743
	520.743
	521.742
	522.742
	523.741
	524.741
	525.74
	526.74
	527.739
	528.739
	529.738
	530.738
	531.737
	532.737
	533.736
	534.736
	535.735
	536.735
	537.734
	538.734
	539.733
	540.733
	541.732
	542.732
	543.731
	544.731
	545.73
	546.73
	547.729
	548.729
	549.728
	550.728
	551.727
	552.727
	553.726
	554.726
	555.725
	556.725
	557.724
	558.724
	559.723
	560.723
	561.723
	562.722
	563.722
	564.721
	565.721
	566.72
	567.72
	568.719
	569.719
	570.718
	571.718
	572.717
	573.717
	574.716
	575.716
	576.715
	577.715
	578.714
	579.714
	580.713
	581.713
	582.712
	583.712
	584.711
	585.711
	586.71
	587.71
	588.709
	589.709
	590.708
	591.708
	592.707
	593.707
	594.706
	595.706
	596.705
	597.705
	598.704
	599.704
	600.703
	601.703
	602.702
	603.702
	604.701
	605.701
	606.7
	607.7
	608.699
	609.699
	610.698
	611.698
	612.697
	613.697
	614.696
	615.696
	616.695
	617.695
	618.694
	619.694
	620.693
	621.693
	622.692
	623.692
	624.691
	625.691
	626.69
	627.69
	628.689
	629.689
	630.688
	631.688
	632.687
	633.687
	634.686
	635.686
	636.685
	637.685
	638.684
	639.684
	640.683
	641.683
	642.683
	643.682
	644.682
	645.681
	646.681
	647.68
	648.68
	649.679
	650.679
	651.678
	652.678
	653.677
	654.677
	655.676
	656.676
	657.675
	658.675
	659.674
	660.674
	661.673
	662.673
	663.672
	664.672
	665.671
	666.671
	667.67
	668.67
	669.669
	670.669
	671.668
	672.668
	673.667
	674.667
	675.666
	676.666
	677.665
	678.665
	679.664
	680.664
	681.663
	682.663
	683.662
	684.662
	685.661
	686.661
	687.66
	688.66
	689.659
	690.659
	691.658
	692.658
	693.657
	694.657
	695.656
	696.656
	697.655
	698.655
	699.654
	700.654
	701.653
	702.653
	703.652
	704.652
	705.651
	706.651
	707.65
	708.65
	709.649
	710.649
	711.648
	712.648
	713.647
	714.647
	715.646
	716.646
	717.645
	718.645
	719.644
	720.644
	721.644
	722.643
	723.643
	724.642
	725.642
	726.641
	727.641
	728.64
	729.64
	730.639
	731.639
	732.638
	733.638
	734.637
	735.637
	736.636
	737.636
	738.635
	739.635
	740.634
	741.634
	742.633
	743.633
	744.632
	745.632
	746.631
	747.631
	748.63
	749.63
	750.629
	751.629
	752.628
	753.628
	754.627
	755.627
	756.626
	757.626
	758.625
	759.625
	760.624
	761.624
	762.623
	763.623
	764.622
	765.622
	766.621
	767.621
	768.62
	769.62
	770.619
	771.619
	772.618
	773.618
	774.617
	775.617
	776.616
	777.616
	778.615
	779.615
	780.614
	781.614
	782.613
	783.613
	784.612
	785.612
	786.611
	787.611
	788.61
	789.61
	790.609
	791.609
	792.608
	793.608
	794.607
	795.607
	796.606
	797.606
	798.605
	799.605
	800.605
	801.604
	802.604
	803.603
	804.603
	805.602
	806.602
	807.601
	808.601
	809.6
	810.6
	811.599
	812.599
	813.598
	814.598
	815.597
	816.597
	817.596
	818.596
	819.595
	820.595
	821.594
	822.594
	823.593
	824.593
	825.592
	826.592
	827.591
	828.591
	829.59
	830.59
	831.589
	832.589
	833.588
	834.588
	835.587
	836.587
	837.586
	838.586
	839.585
	840.585
	841.584
	842.584
	843.583
	844.583
	845.582
	846.582
	847.581
	848.581
	849.58
	850.58
	851.579
	852.579
	853.578
	854.578
	855.577
	856.577
	857.576
	858.576
	859.575
	860.575
	861.574
	862.574
	863.573
	864.573
	865.572
	866.572
	867.571
	868.571
	869.57
	870.57
	871.569
	872.569
	873.568
	874.568
	875.567
	876.567
	877.566
	878.566
	879.565
	880.565
	881.565
	882.564
	883.564
	884.563
	885.563
	886.562
	887.562
	888.561
	889.561
	890.56
	891.56
	892.559
	893.559
	894.558
	895.558
	896.557
	897.557
	898.556
	899.556
	900.555
	901.555
	902.554
	903.554
	904.553
	905.553
	906.552
	907.552
	908.551
	909.551
	910.55
	911.55
	912.549
	913.549
	914.548
	915.548
	916.547
	917.547
	918.546
	919.546
	920.545
	921.545
	922.544
	923.544
	924.543
	925.543
	926.542
	927.542
	928.541
	929.541
	930.54
	931.54
	932.539
	933.539
	934.538
	935.538
	936.537
	937.537
	938.536
	939.536
	940.535
	941.535
	942.534
	943.534
	944.533
	945.533
	946.532
	947.532
	948.531
	949.531
	950.53
	951.53
	952.529
	953.529
	954.528
	955.528
	956.527
	957.527
	958.526
	959.526
	960.525
	961.525
	962.525
	963.524
	964.524
	965.523
	966.523
	967.522
	968.522
	969.521
	970.521
	971.52
	972.52
	973.519
[truncated: 81 more rows]

## Sheet: L48_phase
response freq\stimulus size	FF	70	60	50	40	30	20	10	AN10	AN20	AN30	AN40	AN50	AN60
0	0	0	180	0	0	0	0	180	180	180	0	180	0	180	0
0.999506	21.6436	142.146	-69.4216	-28.0687	-135.341	-91.3361	96.4632	136.556	71.4261	89.1878	82.5592	-146.973	-15.0532	137.484	0
1.99901	-31.3877	-146.158	-78.3879	-136.095	29.2257	-15.4329	18.5375	167.445	70.7858	29.0372	42.5063	-0.118319	-2.34189	108.354	0
2.99852	87.1333	107.146	-79.808	-29.1777	-94.2192	42.0059	139.819	-110.992	81.4262	63.1575	-118.394	124.97	-1.4529	42.0542	0
3.99803	112.221	77.2598	143.988	-61.5323	-177.248	-172.305	81.745	110.022	-168.542	-67.7639	128.1	6.65703	-48.4418	-60.9757	0
4.99753	-139.644	108.767	-120.221	148.675	-65.9951	-81.4926	-113.372	-167.29	16.9449	152.058	131.173	76.5287	-89.7631	47.9796	0
5.99704	-129.456	9.77898	157.639	-122.371	48.6898	48.5458	-134.115	28.9477	81.4475	117.318	64.3786	28.6827	69.9327	96.6455	0
6.99654	-76.0495	-41.439	-79.9154	-13.3254	-59.8371	168.74	-126.876	92.7525	179.849	78.296	158.151	152.066	160.202	47.7992	0
7.99605	-47.4119	-8.76256	-84.3968	30.1738	-149.927	-93.7189	160.009	121.714	-51.4572	-127.811	27.911	-60.3757	52.5417	22.8874	0
8.99556	158.15	-149.274	172.131	96.5158	154.94	10.2921	-101.515	120.389	72.7787	-86.4179	-118.969	47.3629	58.2835	116.537	0
9.99506	107.308	156.738	-142.864	44.0972	-126.781	105.513	-71.6701	138.554	156.511	-111.755	41.1036	102.531	62.3192	54.5833	0
10.9946	-177.319	-32.7361	-28.5969	170.142	41.2733	-125.172	155.692	176.565	-62.387	132.766	58.9915	100.199	121.627	96.0161	0
11.9941	159.69	-139.046	108.323	104.287	-25.8656	-32.5755	-25.4038	70.5781	65.5317	103.03	55.1467	122.39	65.5362	151.007	0
12.9936	-12.1809	-179.414	104.618	-38.881	172.55	91.6572	-26.5015	67.1615	128.048	130.264	-178.909	84.989	-148.85	98.4773	0
13.9931	88.5565	49.1546	40.3647	146.86	-154.42	177.338	-134.8	124.754	-122.207	-128.828	122.6	115.892	80.1283	58.7893	0
14.9926	73.1783	-100.063	-11.7096	10.7936	38.242	16.6013	155.703	95.5779	-5.55226	-25.3699	99.8882	-127.909	73.3232	146.155	0
15.9921	-158.452	167.875	-169.163	-155.901	48.7568	62.8362	-111.69	82.1701	155.996	-117.551	-168.391	67.9277	-105.913	175.787	0
16.9916	-148	90.2708	158.404	34.084	121.404	82.7087	-77.1977	92.2423	-140.207	-155.229	125.859	167.744	37.3108	49.0086	0
17.9911	-92.8379	175.258	-80.6598	-7.50114	-67.4114	6.73482	-134.351	72.0582	-140.92	-24.491	25.5304	125.081	-107.448	-1.97358	0
18.9906	-128.469	14.5338	-15.5818	134.742	142.398	39.8584	158.162	68.6075	162.61	-58.4255	129.526	70.4822	-96.2523	147.578	0
19.9901	-118.981	-3.75796	2.62643	131.522	-120.837	-157.384	-38.5883	49.7172	-36.6412	-140.249	34.2185	102.375	75.948	74.3002	0
20.9896	-167.076	-149.382	-153.604	9.46249	147.505	-115.858	-13.284	61.6251	-51.1784	118.172	107.409	6.64599	31.5349	136.719	0
21.9891	-49.2814	-131.28	-103.357	100.885	113.933	34.9082	-109.013	87.4467	174.469	148.163	11.1334	119.78	108.067	93.1651	0
22.9886	-12.5382	-126.924	-137.028	-40.1225	78.9677	61.2018	7.8706	112.412	150.947	119.45	88.7101	112.561	-109.601	133.223	0
23.9882	165.829	-150.51	-144.365	129.148	-39.268	-76.9366	-158.793	129.916	76.8922	43.9911	111.37	178.208	-7.91043	85.9321	0
24.9877	144.996	-41.1508	-26.0017	-52.3356	70.1345	174.333	-18.8187	82.438	151.052	172.837	-111.967	-5.47632	82.4045	106.001	0
25.9872	-109.479	-142.719	-143.777	-174.907	-39.2194	-121.453	-49.2142	76.3491	-27.1615	-132.768	133.175	107.508	-43.7736	69.4039	0
26.9867	-41.2368	-97.0882	177.978	89.957	-117.315	-179.748	-69.8673	146.491	163.586	-166.388	1.76963	117.298	96.5092	45.1048	0
27.9862	19.9607	-146.654	-173.086	99.1485	-77.9209	145.711	-151.904	99.8862	136.067	-83.5424	-97.3366	131.564	-173.269	-154.775	0
28.9857	179.226	-125.236	118.688	148.957	-171.785	-9.228	-118.664	103.596	-133.821	-46.9336	161.607	72.1374	146.013	111.37	0
29.9852	-153.482	160.718	10.5348	-10.6575	-177.307	-68.1636	9.77984	82.5976	169.366	63.1196	-142.255	-156.463	-145.855	-179.582	0
30.9847	-53.5841	-76.1351	104.554	35.0039	22.6659	41.2273	-26.0505	70.087	-135.647	-154.919	174.025	81.8738	84.9823	142.755	0
31.9842	-77.8809	-86.2678	86.5454	62.5595	-91.3117	-118.83	64.2144	120.691	-171.525	-117.574	-44.0882	79.7254	87.448	20.9272	0
32.9837	-70.5492	-100.256	-3.39711	-50.322	-152.074	-117.028	-1.85975	111.969	95.9171	-112.33	121.152	132.223	-17.5654	48.1615	0
33.9832	-119.995	-172.249	107.647	-104.124	56.4137	-24.442	37.4841	69.6828	-150.871	24.9575	-155.239	4.39424	143.611	-171.89	0
34.9827	-91.5176	-155.571	-21.4666	20.1302	-54.2031	-68.5952	-136.223	102.72	151.176	-34.517	87.1684	74.2212	-85.2289	155.139	0
35.9822	-107.941	92.5016	-179.232	31.9279	126.347	168.02	-33.6908	67.6749	-134.63	-118.987	-65.6422	87.1247	97.117	36.4906	0
36.9817	-69.9045	-120.372	43.6028	51.3142	-155.449	-137.565	-55.1931	74.2548	153.099	41.0945	-175.768	-147.519	105.971	-29.1747	0
37.9812	-67.5668	-82.1525	-159.094	-115.01	-89.084	-118.617	-47.2298	140.409	-149.743	137.829	106.008	-166.251	53.3194	109.774	0		black	first try	Kremers_Jan_20130517_1445_L48.csv
38.9807	-45.9062	170.965	-40.9045	-157.908	-168.014	132.549	-7.75915	133.021	-142.064	-32.7882	-45.2854	-169.712	59.9404	62.1886	0
39.9802	-15.5109	-121.12	-68.3667	-173.668	31.2868	-144.94	-24.6185	46.0818	80.2054	-142.95	-116.554	104.068	121.934	36.9329	0
40.9798	-27.322	-135.855	-102.46	39.7062	125.695	-28.2088	60.2102	46.9117	-157.231	0.364884	-138.603	92.0011	-43.1376	-92.1799	0
41.9793	-87.0626	-25.2164	-115.086	-123.635	2.628	-121.063	43.1713	96.3875	-100.111	-178.499	-116.514	85.3926	168.836	-22.3206	0
42.9788	-35.0577	-107.395	-55.5003	-129.262	-134.867	-149.851	-93.9684	62.2669	-73.7595	-88.4379	-147.871	-179.566	42.8577	141.54	0
43.9783	-44.032	-76.5665	-82.6333	138.75	-11.8356	25.9762	102.754	151.246	-23.4347	-129.034	-147.279	37.0425	36.3376	-32.515	0
44.9778	-73.9701	-36.484	-164.722	-152.595	-160.915	-57.758	-138.414	79.7254	-150.861	-38.9048	-129.292	-160.921	87.2258	-38.2511	0
45.9773	-53.9627	-118.232	-145.56	-167.01	-90.9196	6.63766	-103.839	81.3796	-163.503	-98.0898	-119.695	-177.316	-41.3087	65.9054	0
46.9768	-53.0256	-121.445	-133.031	-141.096	-127.996	34.0561	-124.063	-61.0605	-147.496	-141.377	-159.625	-103.543	-125.655	135.825	0
47.9763	-60.3878	-121.146	-119.186	-139.77	-136.012	-127.494	-133.529	-154.862	-120.078	-115.398	-124.68	-110.923	-93.2814	-101.539	0
48.9758	119.92	49.3282	49.9842	41.9866	74.6977	54.5588	78.3406	100.918	59.9565	59.9852	77.251	69.4403	69.8587	85.8998	0
49.9753	115.891	73.3189	-153.857	73.5059	76.7021	63.0055	-171.191	47.33	68.0548	66.3637	-8.20571	-3.76122	81.4177	132.019	0
50.9748	115.45	84.0555	52.6907	65.7796	19.1841	-12.4773	-13.0479	82.0309	77.5399	89.4613	15.1632	83.163	37.7519	113.468	0
51.9743	98.9503	-49.789	83.0804	45.29	83.8674	-40.5936	-43.4972	109.975	75.5003	101.296	74.5642	43.0695	96.0709	102.647	0
52.9738	116.594	-119.812	82.1651	76.3816	-72.9212	157.718	-59.2873	176.855	102.991	4.74838	13.0115	-4.89542	80.0406	105.607	0
53.9733	107.708	-30.2833	14.0125	87.3963	-52.3015	115.854	-157.323	44.3573	-1.54528	18.7256	101.318	-178.863	-16.5464	172.4	0
54.9728	136.807	121.823	52.8549	142.893	-28.1373	139.4	-177.702	90.7259	98.341	94.5458	91.5558	9.48819	-52.4604	149.668	0
55.9723	154.612	-70.6001	32.6839	-8.25568	8.08363	-118.798	19.7803	-170.166	81.6639	67.42	-79.7241	87.757	148.416	157.912	0
56.9719	172.409	52.791	15.4133	-3.99721	5.85992	75.6505	-133.441	77.6643	96.1975	-114.866	70.3569	154.977	116.846	141.43	0
57.9714	75.9874	132.357	118.272	36.9236	92.9307	36.9108	-89.0907	140.948	115.608	47.2155	84.5179	163.582	11.1516	106.617	0
58.9709	164.211	127.432	-42.0647	26.0933	103.776	-164.132	-146.385	94.1916	133.201	146.556	81.3692	99.497	74.1293	-157.373	0
59.9704	-127.501	-96.5402	99.8845	163.557	-95.9158	-178.686	166.386	82.537	-109.144	-75.1133	-35.2833	69.6967	103.448	-91.163	0
60.9699	94.9306	120.937	169.376	127.709	-130.683	-10.074	46.7736	88.437	22.2984	85.3523	121.398	72.2739	179.412	14.1355	0
61.9694	117.089	-9.04856	-84.142	54.592	112.653	-141.026	108.937	178.865	-142.67	72.7579	-108.912	134.846	-93.7078	74.9471	0
62.9689	92.8753	-127.657	-88.9929	171.672	-48.3816	-49.5798	123.951	-11.5789	-120.38	-85.9105	-9.73835	-165.169	142.916	126.375	0
63.9684	176.352	-16.307	12.2538	114.709	-26.2162	67.0256	25.8599	90.652	132.394	109.501	88.6737	72.196	112.272	33.761	0
64.9679	-64.7925	137.905	146.834	155.429	49.6909	-139.616	-46.597	141.413	31.281	-156.506	123.87	-58.2768	73.3424	137.903	0
65.9674	153.07	16.539	108.152	-121.459	-136.161	71.4008	-29.4382	68.3647	-139.406	112.071	78.606	60.7178	64.2506	5.21322	0
66.9669	77.9075	-113.998	88.0188	-15.6285	-100.896	101.847	-62.791	-169.877	-160.843	119.901	-54.5786	147.036	14.1571	75.834	0
67.9664	100.391	23.0667	-55.4029	113.324	-10.8407	-66.4836	-134.715	-117.224	28.4616	101.939	-6.83416	49.9144	-177.203	129.808	0
68.9659	160.446	31.2732	89.4533	116.588	-55.3695	102.149	-160.321	110.298	15.1834	-134.277	-94.1316	15.6444	-145.653	-79.7674	0
69.9654	-123.782	97.0592	146.054	57.2454	8.20302	-79.055	94.5759	-107.535	75.5752	86.0338	-76.8993	-98.6307	90.7803	-100.184	0
70.9649	64.3314	155.444	145.216	133.587	56.7913	53.7126	-62.9522	143.856	149.952	147.037	87.5663	156.62	-49.1118	19.1136	0
71.9644	-47.5662	46.4999	27.3205	139.957	-41.0274	28.6733	-111.06	-172.145	160.924	68.7764	101.217	57.5001	-125.535	42.002	0
72.964	175.687	-61.0813	21.8835	-99.7207	-11.491	97.9071	-24.1079	-169.488	36.4297	51.3724	-4.84902	-86.2706	-94.7795	7.89855	0
73.9635	35.1614	98.6025	-112.855	106.544	-2.42079	72.3591	-102.246	121.923	38.3798	-84.7383	-76.8584	-3.83357	-8.35172	174.959	0
74.963	-112.79	69.8921	52.0831	87.3709	-8.39369	-165.393	-86.822	50.1067	-30.7778	88.1139	142.352	-159.601	155.342	152.93	0
75.9625	-171.646	54.5858	-87.2122	100.571	-46.9095	108.322	-44.2479	152.049	142.985	162.906	89.8155	-13.7527	-152.863	104.546	0
76.962	88.6498	143.996	-94.488	-3.88924	-81.9645	-71.9667	140.852	76.4656	27.2716	-57.025	61.2234	66.4201	54.038	27.4752	0
77.9615	161.291	35.4512	147.813	146.507	59.2239	-4.74632	124.23	-132.972	60.3285	107.314	159.04	35.5317	128.324	44.0716	0
78.961	-114.87	-86.7846	84.4524	143.498	72.1149	70.5326	40.8778	73.3462	96.1675	-117.905	101.988	90.4017	129.226	72.9972	0
79.9605	-82.1337	-134.329	117.547	123.389	49.4077	-46.9145	134.016	126.807	-1.23458	-160.459	-3.97478	108.233	110.788	114.482	0
80.96	179.122	-113.353	-123.026	173.29	-13.9805	119.094	-133.242	117.853	-42.886	77.5947	-42.7579	80.8553	142.746	115.041	0
81.9595	15.8407	-89.9993	16.5302	42.1231	-138.298	9.46676	-160.724	56.6411	87.0493	-1.06788	95.5747	55.9659	75.3184	96.8095	0
82.959	113.96	169.788	-151.698	20.2534	-152.308	-174.528	-169.829	137.773	136.701	-90.8915	88.8285	85.3944	-145.533	135.709	0
83.9585	146.769	4.88154	24.516	172.171	21.6797	-66.0814	166.375	135.269	147.427	-141.036	-70.2959	-136.877	18.5306	165.807	0
84.958	109.593	-128.334	-104.346	-61.9784	43.9329	-177.528	16.7976	128.438	40.3481	-38.776	140.045	150.861	114.557	86.4261	0
85.9575	85.4412	124.178	141.9	-29.4241	-59.0638	-49.1572	-90.5556	52.7066	57.3863	77.8781	-111.067	-163.252	160.067	-158.585	0
86.957	-25.604	164.403	-120.554	18.1196	74.3011	148.036	121.221	29.0482	56.4115	-136.28	-140.817	-114.337	1.86226	72.5015	0
87.9565	-83.6639	71.5702	-171.057	148.246	176.687	-113.684	-7.31284	-125.022	69.8918	-90.7171	-11.8428	124.684	-31.6077	163.076	0
88.9561	15.1014	155.626	-40.7182	126.99	-40.553	-172.704	169.195	-9.70497	138.416	43.2105	-70.8704	-44.4708	87.0731	22.333	0
89.9556	-171.184	-168.039	-86.9549	159.506	135.745	84.3227	102.096	-59.5082	11.3494	-126.724	117.401	26.2387	77.7197	-128.536	0
90.9551	131.17	129.465	157.238	-97.6564	-105.828	-109.582	172.889	126.858	-74.8236	-143.295	-36.7571	-133.825	153.038	169.919	0
91.9546	-163.311	82.0285	44.6563	44.1857	-153.751	35.7064	65.1641	93.3901	50.3681	102.515	60.6465	21.3411	-23.4065	-51.0714	0
92.9541	35.9524	75.7113	92.5052	62.6568	-116.589	-29.8563	4.29617	-157.893	120.576	-110.202	152.255	-154.733	45.3986	178.859	0
93.9536	12.1618	159.953	33.7906	154.444	-14.2931	-153.608	108.289	-28.601	31.0979	96.0962	50.8472	69.9737	-22.9786	32.503	0
94.9531	57.5919	94.7578	106.87	172.083	67.2436	111.807	38.4681	-23.5227	31.2407	36.3592	-75.8979	54.122	151.416	43.0866	0
95.9526	-25.6008	101.752	95.8951	145.072	110.63	-179.058	132.385	32.0768	83.5914	117.709	81.7891	43.4011	46.0525	-178.08	0
96.9521	161.638	-54.7156	37.8242	-116.998	-37.5969	166.417	172.482	-161.636	-118.132	-122.191	-102.197	150.496	-151.384	111.78	0
97.9516	145.496	-76.2266	-61.594	179.021	-101.14	-90.4404	-102.642	55.6216	117.137	39.86	-20.0371	153.941	-79.2908	160.615	0
98.9511	110.536	167.195	-103.751	38.6437	-98.0307	-68.5183	175.891	159.302	168.86	69.0503	85.1732	-83.192	176.243	108.74	0
99.9506	113.798	-69.0096	-140.962	57.138	-61.1377	-98.8826	-125.013	-140.089	114.871	28.6477	97.6504	33.7442	-156.622	-112.924	0
100.95	21.8223	-93.5148	-29.1449	-3.30631	142.679	-8.31813	83.791	158.197	168.912	-35.7192	135.475	101.262	-101.97	154.482	0
101.95	-25.164	-27.4206	-163.129	25.756	-15.9895	86.9822	-80.3727	-70.4538	163.085	-45.3038	143.233	-73.1419	57.8524	-148.025	0
102.949	-87.5849	106.211	-89.0169	-47.8354	172.667	10.559	107.557	97.9557	111.441	58.1275	111.664	-60.0295	129.363	138.223	0
103.949	179.859	64.3654	9.76992	14.744	61.2046	-167.709	94.8342	-39.1922	149.252	-118.9	154.428	-22.7169	72.9794	-5.46794	0
104.948	105.103	55.1344	-7.96729	168.34	63.4157	15.5254	93.2248	19.5283	115.609	-12.5328	35.5344	-147.597	153.396	52.7758	0
105.948	5.32167	177.574	-102.839	41.9732	161.864	81.9991	-45.4952	50.5584	23.3456	-111.173	-86.5369	92.5216	-27.9172	157.7	0
106.947	130.557	114.662	-46.2905	-96.4259	-22.676	137.059	-76.9421	-142.097	-70.0885	-29.7139	-44.2365	90.6913	45.1276	154.622	0
107.947	-113.505	-132.757	-25.2846	-116.337	35.0081	95.36	-135.348	4.58756	36.0787	-13.0147	80.5887	18.2173	136.221	48.4358	0
108.946	68.2894	-94.8722	-12.4834	-54.1675	0.345685	145.352	-27.0754	-128.927	90.3723	-50.0094	-122.556	113.387	145.702	-135.415	0
109.946	-87.774	133.329	-125.061	-161.972	-157.547	-119.834	-72.1897	-9.65386	157.589	39.9332	174.178	156.647	-170.859	-59.1028	0
110.945	-79.0761	-154.865	-65.2513	-138.449	102.881	-31.4169	26.1147	138.428	-103.226	123.428	165.776	94.1172	56.1171	147.772	0
111.945	-155.857	-81.9477	-41.7298	-53.4061	18.0151	120.637	-49.9338	-126.659	-27.9028	45.6681	84.9765	169.404	26.0439	11.5793	0
112.944	51.892	29.1869	-165.265	-80.246	-87.7233	111.212	-68.9773	102.845	132.79	-45.9689	103.028	-111.673	56.3102	129.465	0
113.944	72.8591	88.6909	-69.42	-157.241	42.086	-100.658	-47.9016	84.6006	-156.809	37.6778	131.208	-172.32	142.191	127.083	0
114.943	-83.8182	12.7541	57.9313	-12.3639	173.832	-16.0089	166.883	106.508	-156.308	-35.3645	131.269	-149.181	-85.6973	176.398	0
115.943	-112.209	124.56	-167.688	20.6407	-163.873	46.8838	-110.846	-150.316	-118.932	73.9867	-177.731	154.593	116.859	74.9465	0
116.942	140.822	71.6673	-40.1931	-70.8879	86.2649	28.9452	101.481	125.537	-174.15	-34.1001	172.385	75.2343	-96.6172	155.057	0
117.942	102.852	8.96158	127.93	77.3844	58.9865	168.221	-162.032	98.182	-123.351	75.9922	-34.2442	-41.9529	118.213	17.9048	0
118.941	-75.6321	62.2524	147.781	-155.926	102.969	2.00283	114.402	61.5835	123.109	-14.0235	-177.546	140.763	43.229	130.117	0
119.941	-132.952	-100.119	-74.6493	43.3991	-109.942	139.841	-139.472	116.616	-48.4401	28.5728	107.935	146.713	123.092	142.49	0
120.94	10.329	45.0863	-33.6962	-115.61	11.3673	166.399	-31.2871	109.083	156.532	134.138	-0.164702	76.0532	-153.393	129.748	0
121.94	175.493	54.6602	-49.8342	-107.475	-117.391	51.1109	136.04	-125.308	-175.877	-118.211	-104.205	102.655	-2.57932	-144.07	0
122.939	-112.197	5.06617	-10.5508	105.308	-60.8343	-49.7479	-20.5298	53.3897	57.9753	-72.8809	104.604	129.737	53.3641	133.979	0
123.939	75.8937	-173.637	111.591	-39.7209	138.771	-162.76	-124.198	-157.818	162.255	29.8602	155.012	-179.652	174.542	-114.879	0
124.938	-171.111	-164.179	49.4749	56.5035	14.978	94.1014	51.6558	11.176	163.014	-159.923	65.1862	-176.63	109.972	54.3728	0
125.938	87.3122	82.1363	-62.8581	45.4979	-86.4671	125.73	157.15	164.815	65.9774	-29.2421	95.964	40.2906	83.7128	172.66	0
126.937	-30.6082	37.955	-15.3058	90.2018	-100.369	164.656	-165.148	167.805	34.9179	138.899	-76.2642	115.628	137.504	-172.219	0
127.937	97.4003	-6.73714	94.2855	-86.8653	-72.3067	-145.298	88.3921	-58.5023	-159.804	66.1204	50.3662	152.702	-164.404	4.01687	0
128.936	163.847	127.971	-88.9531	123.135	104.345	63.3101	-81.4255	143.589	-7.36987	120.618	-26.8269	-135.429	141.209	-125.11	0
129.936	-55.7951	-69.0744	-30.5697	-83.5589	-123.199	109.2	61.1218	158.48	116.614	-84.8843	38.0847	-162.384	-121.681	175.428	0
130.935	-150.638	-41.5727	82.0913	-14.3861	-97.1549	108.481	-97.56	125.399	147.316	97.7283	76.6755	-50.321	147.728	-122.116	0
131.935	49.9966	80.2946	179.107	60.8102	133.051	161.997	-35.1022	-152.156	-146.757	-12.9906	31.9535	8.6195	11.3557	85.0367	0
132.934	50.7138	137.933	-38.6212	-121.957	-0.247434	-3.85403	100.866	-15.3616	-118.421	-160.286	-121.83	-2.93633	-94.0552	97.1916	0
133.934	100.267	69.2782	96.6091	-46.8133	-121.414	133.374	-149.316	135.869	134.911	-115.76	73.5919	-115.113	-111.927	75.8154	0
134.933	54.0142	46.8969	121.455	-53.3212	-3.69159	73.7567	-164.224	31.9243	-81.0264	-61.9785	77.8425	-172.54	96.2121	174.439	0
135.933	-164.822	-135.863	-163.1	-159.069	-52.6799	-0.280057	135.999	68.6817	-175.442	-7.93152	-172.763	54.6327	-97.2307	83.7807	0
136.932	89.6786	145.41	67.5967	112.787	159.427	-90.3283	51.7248	91.2577	21.8065	22.1384	-174.822	-133.742	126.082	115.086	0
137.932	158.049	160.151	155.908	129.042	-111.219	-42.4296	12.2723	-26.7259	-176.011	-93.8516	168.624	163.378	123.045	141.656	0
138.931	6.03578	40.6657	-178.864	178.99	-18.3029	13.1156	134.575	1.65606	169.613	120.603	90.3034	39.6691	26.6904	104.241	0
139.931	-155.444	149.341	-98.031	-42.7688	37.495	-36.5561	156.333	59.8805	63.3834	-37.88	-113.956	-141.596	-79.7998	-162.299	0
140.93	179.754	79.0684	30.1988	60.5035	-70.5525	13.6259	42.3041	91.2658	137.091	-26.9919	156.119	160.463	138.945	85.583	0
141.93	-107.015	114.229	100.642	146.681	-61.3223	-103.84	-14.8984	21.4868	113.28	77.465	-163.349	145.709	145.854	48.0941	0
142.929	-130.895	162.986	14.8587	74.3873	-84.6859	136.927	11.6068	99.4439	-84.0279	91.2169	-122.954	-176.931	141.4	-150.307	0
143.929	-162.473	179.952	133.331	159.113	98.2996	-17.8195	105.619	121.423	145.631	81.2047	121.108	-173.782	159.042	87.5141	0
144.928	5.46192	33.2836	-46.2188	-59.584	-99.2653	-18.7168	159.199	124.791	-18.3623	-70.3094	164.104	5.82677	2.74087	-165.804	0
145.928	-5.02975	-36.0558	-174.544	143.413	126.416	105.769	-21.3648	137.479	-57.7158	-168.806	167.19	-87.8392	102.144	66.678	0
146.927	17.2077	36.9387	74.8595	-90.6898	-110.877	-131.736	64.6505	77.1469	152.123	-41.1094	-127.567	86.5584	-81.904	83.436	0
147.927	138.645	-106.589	-27.6265	83.4146	168.261	141.116	-14.4345	76.0027	27.6254	148.8	79.1022	43.6178	108.366	152.649	0
148.926	8.40461	141.666	-3.64891	139.164	-88.9077	133.982	-40.5449	152.788	-160.75	-52.554	-35.2316	103.545	25.59	137.263	0
149.926	-24.9536	87.1023	-176.545	157.198	-153.911	-166.064	-38.4913	131.91	-120.353	-179.731	51.9554	149.336	-92.8722	170.48	0
150.925	120.549	110.745	115.877	46.7488	9.5374	115.333	154.32	-110.886	-131.861	-116.553	-95.018	152.426	-112.085	-111.317	0
151.925	-144.676	104.328	-35.317	147.409	48.9927	154.356	-99.8894	-46.3587	-165.671	-178.317	-144.623	173.953	-145.628	43.089	0
152.924	144.615	103.897	168.054	-87.0382	-25.5546	138.244	10.2894	68.5746	-17.9812	-170.811	25.413	-44.2405	-78.5722	81.5315	0
153.924	47.1844	91.2245	-82.8965	69.6704	-81.5782	-98.0028	-77.8448	57.5249	161.274	-54.6443	-85.4524	93.291	112.093	73.1629	0
154.923	-74.4351	72.5045	140.202	-129.517	-169.496	149.661	36.9116	84.7669	176.916	-157.778	-151.053	27.1576	-94.4645	64.7969	0
155.923	117.738	-18.4406	43.9029	97.7412	-135.191	-80.5027	99.4453	-56.135	122.665	16.8656	-119.7	141.207	43.7332	97.3584	0
156.922	-145.726	15.1922	130.488	-91.6324	-52.361	-32.1134	-59.2542	-99.7292	-87.0234	91.6193	-87.2242	147.12	-22.5335	-5.92572	0
157.922	-147.461	4.64121	108.816	2.05416	163.938	-156.012	-160.977	140.32	-38.5287	2.60091	172.161	168.101	-72.7455	118.369	0
158.921	13.7886	39.5587	15.9158	-162.936	104.388	42.9047	-158.175	137.878	-132.872	71.3177	-67.2174	25.8068	-27.3977	101.006	0
159.921	-68.3954	-94.4142	-3.39885	-85.1196	-19.4363	154.298	-107.979	157.881	102.868	88.6986	18.2259	-8.71136	79.9976	125.31	0
160.921	-143.874	-103.769	16.0303	-77.6127	162.726	-102.875	-133.909	73.6069	53.3107	92.6911	-92.5535	-168.743	-53.7816	96.7739	0
161.92	76.8899	111.024	38.379	-119.93	73.8695	73.3209	-69.1599	53.5593	26.1041	16.8826	73.796	-153.387	44.7361	121.604	0
162.92	112.022	80.7637	81.1642	60.6035	-166.89	154.086	-60.6169	9.71178	70.4032	129.965	-171.805	68.9554	144.862	-0.808514	0
163.919	66.7089	114.451	-109.891	116.316	-178.106	-104.985	-171.515	107.238	-17.3484	-17.7891	-71.0555	-38.7747	-178.724	150.352	0
164.919	128.039	24.9787	-122.372	-38.036	32.8238	85.2372	-113.61	34.8254	146.626	-59.8294	4.55382	75.6674	-91.6875	168.437	0
165.918	39.4883	-27.6066	-19.304	110.298	-26.6369	-151.685	94.0944	96.278	-69.544	30.1907	-59.5315	17.5605	12.4181	6.88935	0
166.918	120.061	-161.651	170.133	-7.07927	-179.733	124.507	-63.1826	20.6456	13.757	-53.5818	-130.611	118.906	51.6011	94.369	0
167.917	-30.7506	79.8081	-95.7405	-152.781	-2.01361	96.1461	76.8214	13.3129	-140.031	-80.2149	-18.3978	2.67074	118.371	152.584	0
168.917	123.438	-168.743	-79.8327	28.6828	-171.254	-80.7211	143.885	-56.5896	45.5952	50.7521	85.8628	-44.9748	-32.8991	83.9738	0
169.916	-22.3863	-12.4065	-143.921	-90.5927	-94.6598	-119.04	-12.5247	151.402	-111.643	-169.192	41.2084	84.6645	126.466	-121.594	0
170.916	95.4404	160.568	3.15753	-12.575	149.959	124.669	126.171	158.288	156.545	-89.6166	-124.842	-100.699	-122.244	-146.36	0
171.915	-117.47	-40.9285	164.247	165.12	-90.9582	89.4874	-159.372	80.9091	35.0334	-23.4147	44.8431	-107.88	128.516	51.6874	0
172.915	-6.18937	-123.609	116.268	-157.801	-49.7332	134.071	-109.495	92.4943	-24.6734	-174.962	-114.682	101.383	47.8404	-63.2375	0
173.914	166.768	156.455	105.944	-147.952	24.5059	-36.8897	153.128	-141.107	79.6586	166.934	179.281	-121.856	-6.34198	-21.3551	0
174.914	-22.0422	167.976	152.359	-69.9616	57.6676	-74.4584	-86.0783	75.436	72.3421	80.8357	150.184	156.521	-15.806	126.055	0
175.913	51.1619	-120.03	45.4887	-144.952	73.6313	-151.392	-89.7215	-63.5457	95.6823	73.3538	87.633	-45.2647	176.643	148.332	0
176.913	149.387	-125.551	110.781	-58.9619	-70.1256	-27.9091	48.9522	-170.239	151.704	139.721	-121.321	-89.4562	-169.475	169.067	0
177.912	-174.435	106.492	-39.2589	-70.4207	126.992	64.5618	-177.69	-47.2919	129.805	-53.9131	111.53	104.009	53.1369	-35.0512	0
178.912	82.2908	-44.3887	-126.406	-26.3479	76.8986	-82.0196	-27.3322	-146.506	-44.8288	-64.8359	-114.167	176.561	3.7368	160.826	0
179.911	10.0917	16.7008	-87.1865	-174.419	-12.6591	71.2754	143.917	115.78	-73.8624	157.249	-127.692	14.3776	-107.022	30.0041	0
180.911	164.52	44.361	-117.905	110.957	119.245	-22.8589	-70.2575	91.249	154.432	7.14742	115.975	149.393	15.7796	146.361	0
181.91	92.3349	158.584	170.839	45.2351	134.877	-18.6326	-141.899	91.8284	160.178	-103.736	134.329	-124.451	17.3207	107.97	0
182.91	-33.3345	-104.032	-57.2858	-115.904	101.353	118.49	139.97	21.6287	-72.0709	-165.466	134.52	138.55	106.307	-147.078	0
183.909	-151.659	4.81461	24.7407	150.299	55.4402	-67.2896	-8.46709	46.3212	52.3488	-129.15	133.074	6.27008	35.38	-174.83	0
184.909	106.635	-172.003	-156.298	-141.773	136.4	109.39	-110.482	-69.0643	-145.105	108.681	152.645	105.14	137.507	143.995	0
185.908	-110.795	-130.932	20.3283	86.3577	-153.594	-171.589	39.6341	106.218	-5.58906	150.637	-53.8624	-101.195	62.5389	34.5728	0
186.908	96.4889	-80.2002	-2.68017	40.0203	105.018	-25.1743	-106.667	32.5752	-8.05502	92.8976	172.273	170.019	104.622	-178.649	0
187.907	42.4989	-178.017	7.56593	47.8588	77.3052	13.0146	95.1055	117.566	27.1005	56.3373	154.316	-34.0918	-34.0642	83.6567	0
188.907	-61.0923	30.6334	-161.937	-50.1745	118.217	-143.615	41.674	139.719	79.6822	-8.05224	157.626	36.6459	136.468	33.4743	0
189.906	-84.4878	32.8142	-170.398	-148.929	47.0789	-142.409	-127.731	140.288	-68.9646	-48.2978	73.4472	152.969	135.895	-21.295	0
190.906	23.4863	63.8559	-71.647	-162.863	133.048	146.322	-65.06	168.378	17.2251	105.386	128.676	168.199	-12.6637	-77.3029	0
191.905	40.1977	0.481673	69.069	82.3689	106.266	146.956	57.1838	164.779	102.516	19.4738	48.5404	-19.8698	6.33502	-43.0901	0
192.905	178.769	30.3856	-42.9319	74.2144	148.6	-121.815	-94.5262	-121.9	-15.3248	-135.078	91.8829	-151.195	48.1418	84.5906	0
193.904	-94.8088	-170.912	-160.313	-8.39652	89.2667	78.531	-80.0325	-133.388	178.256	-5.57515	-115.171	-114.783	128.31	-16.174	0
194.904	40.0129	174.57	-128.026	128.17	165.98	95.9651	-89.1746	90.5695	160.565	-3.23747	142.601	81.4994	160.615	114.089	0
195.903	-104.225	1.22601	108.473	25.1162	14.8933	-70.944	140.218	40.6584	31.3532	-51.0412	5.03605	14.7139	153.059	132.541	0
196.903	-40.9827	-17.0179	-73.6101	-175.549	-76.1754	-32.2213	143.56	-166.886	-92.6869	167.839	140.322	22.3179	80.0847	97.6845	0
197.902	-148.293	151.854	-165.15	104.298	-34.8882	-149.277	1.55033	60.6441	132.819	178.325	-23.3752	-145.17	69.6579	-41.6365	0
198.902	112.073	-19.1683	157.899	166.494	160.802	53.3335	-71.4699	-156.456	-160.116	-114.126	-131.752	119.429	1.79057	92.9525	0
199.901	64.7332	108.772	-49.6762	113.415	-112.33	-63.0746	131.485	146.626	161.059	51.0786	-179.079	-42.633	-132.572	152.812	0
200.901	122.531	-39.1688	-171.82	41.4852	-87.1659	-13.8688	-118.588	143.937	-124.002	-67.8833	116.483	-31.2825	133.739	116.659	0
201.9	150.8	61.3941	-34.4603	142.754	-131.895	-42.8428	-6.38684	15.6689	-22.903	-24.4649	-40.1905	45.8249	115.942	164.435	0
202.9	15.0574	-25.4336	36.2289	89.7543	-120.817	117.727	-41.301	-15.2087	123.339	-40.5945	103.837	158.267	-18.3339	147.407	0
203.899	154.705	178.417	-50.9182	47.041	-11.4239	-113.481	159.726	-78.7992	43.9482	61.9066	52.6866	-42.589	-103.485	123.086	0
204.899	54.1803	-28.7263	-28.2912	29.6471	-97.7319	-52.5094	-8.98034	-79.073	-152.828	145.737	-157.129	-13.3161	114.873	82.1008	0
205.898	68.5647	152.142	-10.9594	-113.039	-123.012	115.006	52.0281	93.1221	-93.112	-6.9962	149.558	148.805	117.702	36.4831	0
206.898	-129.175	20.3234	-115.453	37.9666	-27.2824	106.731	29.7382	81.2507	65.9553	120.123	83.5627	121.985	-123.982	-115.755	0
207.897	120.492	127.725	12.8961	-177.565	19.7624	-156.855	-89.7729	-20.9756	-115.271	81.0036	4.1863	-170.666	89.9888	7.282	0
208.897	15.8866	-141.632	167.67	66.7868	38.781	-2.71638	-79.7876	-159.579	-16.3248	146.641	162.233	-159.175	85.9596	158.22	0
209.896	-172.036	-177.253	176.388	166.591	-155.059	-1.4802	151.439	68.2493	-149.517	103.927	-151.399	40.3675	160.345	131.827	0
210.896	89.8192	164.954	-124.948	89.3546	-44.675	175.686	40.6722	156.833	136.183	-27.5851	168.336	124.762	98.2578	-56.0094	0
211.895	-87.2079	-76.5568	161.419	-112.332	-112.101	21.706	-105.297	-73.7453	-166.966	-70.3088	36.9822	123.25	174.066	116.584	0
212.895	-171.209	135.055	-105.95	-124.591	58.8088	-152.335	84.6553	115.716	-149.771	-66.7788	-71.668	-39.7176	-33.5461	154.307	0
213.894	130.252	140.459	148.814	5.45375	-25.7187	150.305	-96.1692	145.108	150.328	-96.3659	129.367	34.4806	124.582	105.446	0
214.894	81.0855	-75.8078	85.0487	14.4066	-119.292	-53.2755	113.144	150.348	0.29628	-42.4365	104.298	54.1686	125.693	-97.1467	0
215.893	-65.1817	-134.455	-16.7086	168.857	165.373	-146.458	-73.366	-26.7172	-76.9845	159.571	-63.4498	-34.0063	156.195	57.8859	0
216.893	93.6426	33.7644	-153.197	177.753	80.6533	11.3197	-72.9491	-77.9051	82.5305	129.86	125.694	143.552	61.4203	148.724	0
217.892	124.711	-167.905	119.014	-147.029	-29.7802	119.418	-107.792	-68.5719	80.0878	145.962	-116.488	138.874	-106.961	-152.843	0
218.892	152.128	171.918	-135.257	164.606	103.389	152.717	112.25	107.107	-50.3131	179.28	12.9727	160.775	-169.102	-23.0299	0
219.891	19.631	116.312	79.2299	-31.3168	-15.1582	-140.165	-5.21023	-169.185	-136.306	-3.48436	-34.104	144.668	78.9868	-130.148	0
220.891	28.8242	148.029	-80.85	101.755	-168.607	-135.845	-13.9154	63.7443	-148.303	-173.89	-137.978	-166.123	57.4284	100.645	0
221.89	163.866	-146.958	115.73	-116.041	170.916	-155.515	-129.226	133.876	168.25	25.6229	121.902	-114.301	-41.9197	-169.229	0
222.89	117.543	108.631	-172.302	-66.5592	-63.7035	40.6444	41.9195	140.592	125.973	105.209	-163.879	140.65	110.017	100.419	0
223.889	-102.072	52.9601	-128.036	-163.948	150.65	111.882	-107.854	-86.1166	-149.386	-167.985	75.4579	-174.011	20.8363	136.464	0
224.889	136.668	-150.815	-4.66447	102.002	-118.783	137.436	-90.5874	-123.051	-85.3847	-58.1883	179.497	-157.44	-124.104	39.2091	0
225.888	160.861	-148.377	-111.632	-64.2925	-42.8542	116.476	135.672	117.874	-135.372	-161.303	-178.399	-57.3771	78.0503	55.5179	0
226.888	-179.235	162.95	136.092	-108.434	143.99	87.3325	29.4321	152.345	23.2929	19.5502	83.4969	-114.065	-119.424	95.5406	0
227.887	9.9652	23.9204	16.5268	157.592	-9.58546	21.7434	111.548	74.762	77.8572	128.695	70.4754	30.2051	81.6812	-169.733	0
228.887	15.2477	-130.996	-68.4086	30.6434	-28.9064	-114.568	28.8167	-75.0492	95.4433	-158.362	125.403	-62.3278	82.1727	111.013	0
229.886	-30.0352	171.854	16.3386	-33.2203	123.028	-66.4779	13.1933	-135.111	-70.6864	37.1815	-31.0539	-102.624	34.1278	158.68	0
230.886	-6.84757	78.1851	-38.9507	179.5	166.827	167.733	125.992	107.355	-106.403	-143.772	110.939	55.4721	-104.146	0.919187	0
231.885	-49.2327	58.7285	22.6953	78.8282	-130.292	130.043	174.595	-127.901	-102.54	-12.8112	-134.018	-104.591	10.1843	49.1524	0
232.885	-115.013	-33.517	-17.8934	137.976	-62.0434	12.7988	-10.7524	162.914	119.335	73.4613	119.233	18.2388	134.622	175.668	0
233.884	-61.859	151.286	-15.5377	139.793	149.835	150.778	-76.2597	-121.766	18.2833	160.398	147.424	-102.316	-15.6716	149.44	0
234.884	-152.278	39.9385	-60.1613	73.167	12.5021	-174.296	-113.135	-141.213	23.2353	179.706	-103.718	124.055	91.7597	-54.4487	0
235.883	-149.609	-53.211	-95.2567	-147.582	155.124	40.5764	-61.7816	-169.506	-150.637	-31.3878	25.2771	2.50833	-119.833	-39.3697	0
236.883	-87.1193	16.9079	-153.831	143.389	-138.756	113.495	-16.8187	142.99	35.1763	-76.8464	24.0882	80.5116	131.358	-143.492	0
237.882	55.9308	52.8376	91.4195	12.8228	178.562	-40.2406	-69.0223	61.493	27.3635	71.921	-83.8471	-179.231	120.884	-89.4799	0
238.882	9.37816	85.9929	-135.418	-53.6017	-59.996	-6.68544	-71.8148	125.298	43.9052	86.022	-36.2113	150.945	-11.2968	112.668	0
239.881	159.546	102.487	117.282	179.007	-62.8925	151.889	146.434	98.1266	-174.726	43.8721	100.053	119.781	10.826	131.167	0
240.881	-158.436	-102.107	157.542	16.5563	-81.1591	-36.0036	-104.049	107.561	-84.3466	-112.396	-162.949	162.462	-137.848	-114.504	0
241.881	-92.7582	65.2762	-30.0646	-18.3008	-88.9283	123.703	-156.831	95.109	176.791	109.675	104.63	-159.255	-158.263	-155.641	0
242.88	-106.352	96.4685	130.433	-41.5734	-174.989	165.86	145.827	112.908	66.4306	-128.531	92.4944	-160.042	-47.9492	-8.53394	0
243.88	-83.4072	32.5157	-19.1143	61.0558	-51.28	-43.4421	93.651	165.683	-154.79	24.7847	-102.452	84.9581	-112.848	-127.752	0
244.879	7.07512	142.754	88.5181	-159.59	-164.047	134.245	-94.0862	57.5094	-66.1462	-117.787	-38.2435	-130.082	-56.9838	-119.49	0
245.879	122.754	-168.709	121.734	46.1	88.63	45.9383	-14.3423	136.524	46.6845	-114.752	47.7063	-122.206	-67.8159	165.794	0
246.878	-57.3524	-145.2	-123.1	78.8105	-122.717	52.1038	36.054	65.2685	-137.839	122.565	33.563	-82.076	89.7209	128.736	0
247.878	-92.6053	-133.655	6.54553	-152.314	94.5766	-32.9308	-34.341	87.5276	22.3851	-87.9385	175.923	25.2527	139.52	75.9303	0
248.877	-61.2567	-128.597	-107.325	5.16492	-174.436	12.6531	78.2957	131.864	100.974	121.534	94.7016	-74.0324	-8.45214	150.969	0
249.877	129.668	157.173	135.737	125.36	121.75	-93.7414	49.5932	120.045	100.916	132.79	-36.4224	-93.5826	-70.5216	-100.553	0
250.876	134.1	122.399	118.445	-133.217	-87.7801	87.386	93.4153	105.625	-152.387	-142.036	-99.0705	126.235	153.365	-152.954	0
251.876	-114.994	-47.2182	-59.1185	41.8473	76.6111	-42.3646	70.985	25.4858	164.763	-170.639	142.499	159.335	-34.6622	179.429	0
252.875	130.411	168.883	-42.4223	-87.9121	-69.5226	-138.598	54.3008	-81.5688	33.3425	69.9205	147.245	116.434	40.2146	111.361	0
253.875	-125.082	142.477	-132.907	110.678	-51.8956	-4.80605	21.9793	3.62835	27.7572	-137.183	10.2123	156.416	53.5706	141.799	0
254.874	133.259	5.72534	161.615	62.2054	-44.7674	167.997	-132.247	-113.268	41.2754	-52.4585	-140.009	127.025	124.57	132.073	0
255.874	-8.46978	178.981	-93.415	-82.4108	101.495	-139.554	-99.827	-96.048	173.56	-107.654	37.3386	114.547	171.906	1.62805	0
256.873	-114.599	98.4024	-27.5245	-100.722	-141.437	149.929	-86.8332	-171.334	175.852	-32.2898	57.6183	-24.3172	-64.3004	-119.692	0
257.873	15.4332	28.1483	-136.723	61.8605	123.83	112.119	-76.401	-74.5731	-102.555	-55.3822	101.195	141.602	80.8457	153.533	0
258.872	-1.86878	46.0287	-172.662	-129.517	123.961	-169.977	94.2929	109.45	-66.8316	-164.746	-114.581	61.0818	62.7477	113.789	0
259.872	-78.7064	-178.385	-82.3649	50.5371	83.6851	6.55233	-7.41414	127.989	97.3972	-52.6584	124.498	89.9957	164.812	-15.3057	0
260.871	-78.825	135.418	-101.175	-129.315	169.069	-131.17	113.827	124.144	-5.9668	-30.1133	-129.687	-173.593	129.689	-26.0935	0
261.871	131.846	-165.986	22.174	-161.165	-136.516	161.639	-97.6153	102.227	-117.204	-80.2841	78.3028	104.486	154.044	120.267	0
262.87	31.7737	76.4798	113.759	89.7073	87.0459	120.11	-135.516	129.928	118.45	31.4208	96.3936	144.773	-125.83	116.439	0
263.87	108.72	-13.8049	37.7602	-143.62	56.1891	175.898	125.753	17.6629	150.024	38.9575	88.2122	-98.55	-174.998	-61.227	0
264.869	85.9452	-79.4754	-96.2845	166.294	-73.3489	-134.197	-32.2058	-66.8321	-104.858	56.1826	21.5263	131.421	106.419	157.341	0
265.869	-108.036	-152.385	-48.1985	-74.802	-63.6527	-11.6413	104.059	52.6242	-134.259	-124.549	-139.908	169.24	-16.7262	-4.49134	0
266.868	18.8854	-32.6204	64.5741	157.053	-73.9624	-22.7889	127.31	95.8409	108.388	167.607	-31.5732	-86.2916	14.7716	176.821	0
267.868	161.175	-147.335	-74.7677	-170.914	-49.2102	169.501	56.095	109.779	119.735	-6.54376	100.49	-153.348	-151.721	62.1561	0
268.867	-134.421	-113.897	-81.891	-143.256	-168.97	-164.63	-134.345	-13.852	-97.2769	70.0546	179.65	119.165	74.1919	153.769	0
269.867	-172.769	172.321	56.4516	68.3969	97.0648	-89.7186	-112.359	-176.574	152.379	38.439	166.543	-2.60482	-59.892	-169.981	0
270.866	97.4909	138.925	-35.6504	9.09023	119.575	93.8094	106.244	153.02	-177.495	-107.313	16.3075	144.695	-179.64	58.8949	0
271.866	100.51	59.6847	135.098	149.69	-127.347	73.8379	70.5804	110.482	-36.898	-29.9291	94.634	89.0396	-73.0464	-172.052	0
272.865	-172.026	-124.335	-77.3688	-118.775	137.583	44.2269	157.799	108.328	166.84	-77.8751	-96.7028	65.9018	1.15574	147.101	0
273.865	141.302	-99.6153	-175.345	83.9858	-94.2774	175.452	-125.186	86.645	73.3453	165.343	-130.911	-144.977	59.5436	137.363	0
274.864	49.2781	122.897	76.7813	-148.071	176.603	76.8565	67.8453	165.335	23.2509	109.094	-99.8019	101.935	131.829	7.02293	0
275.864	-173.791	31.5863	99.3124	25.1122	138.926	168.736	32.6849	-169.76	3.44374	-1.42846	136.695	100.18	105.251	-70.2629	0
276.863	112.28	81.8376	-100.135	163.375	-76.0155	166.836	-107.09	148.979	57.4167	-35.148	133.261	134.076	125.552	136.754	0
277.863	-85.633	64.4237	84.6417	-98.0178	6.61305	118.56	-103.235	156.609	-110.379	144.966	-6.34509	82.2195	-117.42	116.554	0
278.862	118.434	73.5734	116.391	146.372	-151.672	-32.7819	65.7476	118.166	113.052	48.4085	54.2048	24.7298	165.405	-119.945	0
279.862	133.694	102.577	66.165	136.832	-67.0884	-75.9167	119.781	175.598	-153.267	28.8194	130.001	-168.296	78.3366	-40.6694	0
280.861	127.065	-141.063	-9.50394	-28.1038	-143.905	128.729	35.1952	102.999	-132.806	-11.9673	56.9263	38.1739	-75.51	-137.656	0
281.861	100.531	-122.391	63.8599	73.8527	27.8404	102.249	85.4093	-89.8941	47.8148	-30.4953	120.895	105.368	120.175	-63.8549	0
282.86	-136.445	-178.261	0.541043	178.297	-78.0495	-96.5953	-81.7636	-120.854	-74.873	-51.7281	174.838	50.0581	56.9853	-32.9938	0
283.86	142.505	-144.181	57.0702	121.245	-6.60822	70.2919	73.4631	37.3475	-121.088	128.045	-52.5067	53.2484	19.2056	56.7073	0
284.859	152.13	60.5748	78.6112	140.628	14.8672	-139.929	146.585	39.6475	104.769	-115.924	14.1108	154.728	-2.19828	179.765	0
285.859	-59.7572	28.6894	124.716	-108.629	-25.95	-102.704	38.745	178.518	-57.6296	170.957	9.60804	145.944	-136.245	-75.0956	0
286.858	-39.944	79.7195	56.6577	142.572	-91.5321	-45.7817	-156.012	140.697	-150.608	87.2902	-86.1138	69.98	-135.127	8.19815	0
287.858	27.218	140.311	-67.5678	74.4549	7.77945	-119.583	-7.66415	-114.888	140.952	-73.4511	95.6521	15.1357	-144.955	178.444	0
288.857	-163.199	-124.672	-17.021	45.2747	-22.3817	154.472	-94.3166	49.9471	-159.078	-100.096	-109.848	-148.855	-16.7171	69.0487	0
289.857	62.0781	74.4177	-40.9627	18.7988	-96.3031	75.0956	-163.008	-105.189	-170.151	-102.853	-133.7	52.1659	-18.1206	-133.923	0
290.856	125.6	-171.265	-134.042	-169.159	128.579	14.0248	38.5463	163.737	-123.454	-78.5584	-75.2645	113.055	156.551	22.5946	0
291.856	-70.9255	94.3675	94.9384	-132.9	-78.837	41.5043	-77.6318	81.8277	-51.4784	-177.197	143.053	-95.6226	34.2894	127.814	0
292.855	80.1931	98.2477	122.504	134.486	102.49	97.5139	-4.6715	-145.809	129.448	24.5372	27.2933	-123.728	124.697	32.7433	0
293.855	176.61	60.7118	126.588	70.5423	16.8842	-65.624	15.8803	-127.799	-141.106	-126.866	-156.875	21.4704	-126.477	50.4103	0
294.854	164.275	127.244	-30.7338	-162.817	-81.3324	-166.151	-155.3	-90.1965	19.7102	151.572	132.075	2.71467	97.6425	27.2368	0
295.854	-124.882	158.084	-157.214	-4.12459	48.3297	128.197	65.1341	173.362	159.805	105.154	101.228	109.939	21.6842	128.771	0
296.853	75.1743	-98.9113	45.2325	39.6393	84.1145	-79.8554	-17.8806	93.4305	179.68	-79.1922	158.151	-175.205	167.505	172.971	0
297.853	-72.8398	89.1038	158.602	33.4492	-71.5231	96.3664	103.082	30.5654	-71.8569	141.096	-158.318	-170.281	-179.282	-130.992	0
298.852	145.172	-92.0502	-2.01548	174.48	87.7954	41.0623	-119.534	-127.102	-137.776	159.905	108.337	93.5685	169.723	17.5154	0
299.852	7.70128	124.168	-72.6354	70.8211	81.0204	58.2218	34.4813	157.343	-80.6906	-114.408	19.8261	-127.652	-158.794	66.1944	0
300.851	47.9828	51.025	55.94	134.679	58.0445	-72.196	-156.905	173.25	67.9115	-114.28	-154.569	89.711	35.2125	46.9833	0
301.851	-5.60905	128.069	17.9546	46.2539	-134.687	-179.753	-95.7416	152.86	-51.8312	-21.4789	147.199	92.8226	-104.276	132.536	0
302.85	-89.1119	-119.519	-115.188	46.215	29.0377	64.7423	-56.2807	60.8823	148.607	-26.5494	-53.2281	-126.553	-108.439	89.2112	0
303.85	-158.778	-166.528	-82.8354	20.8598	63.6729	103.381	40.72	43.8156	-115.725	78.8912	156.355	-1.49	-149.777	104.946	0
304.849	-93.776	138.823	-104.973	-145.999	-37.2357	-62.0903	-128.705	-137.512	103.938	-126.896	-142.991	107.662	-168.574	-119.28	0
305.849	-104.406	153.011	-60.1956	-163.543	-96.1449	9.97323	-21.0381	117.375	-24.1918	163.191	-124.406	172.022	-159.963	131.546	0
306.848	147.945	33.3875	79.2885	-32.8788	-77.0278	-154.673	30.9898	174.122	41.9075	20.5535	-41.9411	91.0835	52.9026	-162.076	0
307.848	154.575	177.758	-152.113	-1.31303	159.391	-164.376	-50.9043	146.968	51.3116	38.6288	-6.99411	-119.816	132.749	146.511	0
308.847	-171.297	59.069	-95.1482	166.226	-69.0267	111.018	152.918	152.294	114.287	-78.9542	160.2	-28.9476	126.583	39.0221	0
309.847	45.4558	-101.225	-49.5463	150.429	91.6541	101.912	114.818	107.671	-143.913	-149.594	154.49	84.2756	-88.6571	130.152	0
310.846	150.41	-26.4514	-31.8925	24.9912	-125.292	-145.547	90.0532	162.556	79.1629	-17.6171	178.812	-122.732	-58.3472	71.5797	0
311.846	-21.6634	74.7187	-2.02115	-99.9232	3.82784	-10.3155	155.754	134.212	-122.906	57.6997	43.8813	107.299	-168.783	28.6332	0
312.845	-2.37065	-168.58	-52.7384	100.399	126.731	-74.0818	-178.256	103.045	-92.7069	29.1652	127.738	8.62147	74.7642	126.494	0
313.845	-30.3667	30.7273	65.8593	150.622	-157.428	-8.99478	-7.36021	51.4513	-165.51	118.823	159.175	66.224	145.055	76.1012	0
314.844	72.014	-169.276	58.7241	-134.938	-177.825	151.292	-46.2062	-158.883	81.0326	151.383	54.8359	157.585	-155.737	-29.7779	0
315.844	160.257	94.3368	-161.595	-177.73	135.928	-104.917	-85.5708	118.097	-106.569	-75.7173	157.196	-133.018	156.782	59.2968	0
316.843	-178.757	138.75	2.23021	-29.4303	-167.413	-171.982	31.963	88.4412	-132.529	-84.6384	9.74272	90.3576	-30.2642	-61.0488	0
317.843	-155.021	90.7709	-122.995	94.3495	-58.102	48.1811	-99.3374	-82.385	97.1837	-28.2635	-164.288	130.285	-169.075	-162.199	0
318.842	70.1964	-5.71994	-1.55404	-165.174	-80.9052	-41.0267	-49.7803	-173.887	-168.021	131.882	87.9052	144.093	134.429	159.586	0
319.842	-173.782	-84.6519	-28.404	55.7814	155.578	150.427	-100.078	136.149	43.4007	152.04	-179.972	-153.656	148.247	-61.7185	0
320.841	98.2044	-57.1118	150.368	80.3735	135.961	160.378	48.6685	-146.805	20.8748	132.282	-138.831	148.739	-75.7562	-82.9372	0
321.841	-158.227	-116.754	-167.291	116.235	-19.9368	-153.319	-140.594	-164.327	72.7963	167.814	-149.436	10.2558	-55.0899	128.985	0
322.841	-179.899	-150.958	48.457	-160.736	-71.6387	-124.775	10.0279	121.446	116.002	-128.985	-87.8375	-96.2535	117.477	140.792	0
323.84	-152.572	172.777	151.395	31.7926	104.45	73.483	-78.9429	53.7324	-175.712	40.4054	75.5374	-179.999	87.8635	-151.817	0
324.84	-73.8661	-149.239	176.328	116.261	103.626	-166.212	-57.0657	103.651	-103.314	80.5403	106.22	134.675	125.841	90.618	0
325.839	-39.7532	78.7115	-39.0588	176.409	25.4848	135.115	-10.1436	169.352	-103.237	-141.376	-155.252	-116.151	114.005	-129.379	0
326.839	91.9358	83.7024	-36.5113	67.3267	-1.60741	-140.527	1.1099	162.627	146.231	-152.178	-117.199	-102.606	-121.952	35.8055	0
327.838	-142.175	101.067	-128.571	78.3517	-161.666	44.5211	-52.9303	83.3033	174.09	-148.174	121.128	143.635	74.0483	105.775	0
328.838	149.284	-152.273	-165.217	121.049	156.696	60.0903	-118.277	-152.77	-166.14	43.3008	93.269	151.537	108.362	38.5601	0
329.837	53.5281	159.988	31.2843	6.40843	-119.181	30.0372	58.2665	-170.47	146.571	-150.67	91.983	-57.7283	-129.817	-151.819	0
330.837	108.259	-113.172	-139.452	146.569	-20.9256	-45.1784	35.5388	71.7531	-107.028	158.287	111.458	170.726	134.575	1.66	0
331.836	53.1702	139.299	157.488	-176.122	68.8842	-173.829	-146.714	-139.912	148.029	-111.534	76.4384	-42.9132	-55.5007	-85.5425	0
332.836	-45.7688	-134.69	126.468	141.265	-20.4174	27.2755	-24.3599	-135.121	144.289	-171.497	-44.1384	95.3288	108.421	-117.395	0
333.835	163.722	133.042	43.2582	-123.749	179.119	151.899	159.184	150.785	86.8686	143.943	130.934	93.4166	164.822	-28.663	0
334.835	178.023	64.5938	146.09	119.844	83.8194	174.161	150.754	102.989	-18.1643	64.6587	56.3278	111.193	103.989	-139.12	0
335.834	159.924	128.935	9.93451	-83.5833	-166.895	-170.554	52.2862	74.853	149.802	-12.711	-151.469	174.809	40.7078	90.2431	0
336.834	11.0327	-32.6848	-12.6964	-38.566	56.756	-113.957	-80.0339	79.9482	158.568	153.961	-10.7146	-38.1233	66.4953	-115.485	0
337.833	171.538	-134.207	7.56052	10.7686	3.86793	135.675	-10.7539	118.865	-173.508	-122.787	146.845	166.338	164.408	158.926	0
338.833	-56.3468	137.051	-138.355	104.234	152.511	54.213	-143.262	144.718	-140.948	-36.0662	-145.856	174.663	31.72	-165.478	0
339.832	113.341	-137.264	77.9548	-145.339	34.1202	127.477	115.103	140.612	-109.928	-23.8342	-110.259	58.4893	-147.779	-126.557	0
340.832	101.906	-179.805	-101.286	109.948	83.7969	175.559	-171.415	91.458	136.162	108.522	116.419	171.643	-135.345	1.8998	0
341.831	-52.6094	45.0278	-160.223	-151.529	161.954	80.3639	42.7508	142.861	-101.98	111.166	-32.636	40.3634	148.12	-156.175	0
342.831	61.9967	-59.5144	-87.6982	-163.85	40.2942	156.904	107.32	104.608	-84.1908	-145.298	150.134	-70.3717	3.52858	-158.625	0
343.83	106.135	-108.274	55.9081	-24.583	-145.619	-133.815	123.291	123.962	178.473	128.636	24.7755	-28.1368	142.32	162.589	0
344.83	135.908	100.297	-67.3665	-46.0038	-175.883	-126.08	139.882	151.72	44.9186	147.838	100.337	49.1742	143.887	150.563	0
345.829	178.429	143.835	-25.01	99.3179	119.619	178.973	-5.03727	127.806	-130.709	-103.659	-125.362	104.51	-178.314	-170.283	0
346.829	87.4404	29.9127	-110.735	64.7313	-142.4	-172.281	163.32	-153.914	106.533	-73.2714	-165.895	-10.9908	30.1113	-63.8103	0
347.828	164.426	62.0919	-113.044	-35.1115	-153.765	74.7288	-111.099	152.28	37.3672	116.864	-71.903	93.5714	-172.117	104.213	0
348.828	5.04685	-80.4984	-88.8387	152.311	-51.7221	-102.277	-101.57	177.813	-121.458	125.559	171.498	42.5509	130.401	-82.9603	0
349.827	99.8976	-113.196	-43.1402	-139.052	54.901	158.721	172.747	150.594	-167.177	108.623	170.407	133.591	-73.2784	-152.658	0
350.827	-152.078	-24.5225	75.0313	-20.7968	102.747	45.2579	35.1488	135.419	-99.9632	-55.2091	89.4039	155.905	-162.66	158.102	0
351.826	121.375	-61.2996	-142.494	-129.901	151.163	-14.0999	-66.1756	-39.6283	85.2372	-147.721	104.386	-162.565	111.582	-135.028	0
352.826	33.6932	72.8648	-10.6134	132.924	-10.9079	61.4151	-114.256	91.9337	47.7744	-82.2021	-136.486	-67.7399	-76.7855	-49.1454	0
353.825	169.02	-138.55	70.811	-34.293	-128.684	81.6173	-125.624	171.945	-2.71516	130.873	120.811	162.353	-84.0876	-176.639	0
354.825	178.023	74.4489	-68.5666	132.73	67.9596	21.0223	25.993	147.571	153.66	71.1545	-113.547	-179.465	139.904	159.991	0
355.824	138.086	-81.847	-70.4429	163.953	111.061	76.8562	-2.33514	13.1799	165.85	175.35	-45.8519	148.985	175.551	153.153	0
356.824	158.795	116.269	83.1966	-137.262	-20.0632	-174.417	154.746	-25.2702	-123.763	-21.3186	13.2073	-160.806	149.921	-154.443	0
357.823	131.276	-14.8499	103.154	-120.654	123.31	-38.8565	-50.3462	120.926	-54.7145	97.7376	41.8361	103.353	-40.4248	100.319	0
358.823	141.644	143.095	-148.483	171.15	161.724	15.6837	42.3776	176.718	96.0158	39.0569	118.732	-31.3398	18.2044	112.366	0
359.822	-108.205	-60.4803	77.1828	146.689	-105.386	126.47	11.4593	152.077	111.448	-120.186	-81.642	-153.27	-96.3883	111.112	0
360.822	163.528	-171.209	-126.362	-56.9549	128.54	175.817	151.984	-174.816	40.3728	82.64	108.948	-8.83812	-7.27114	58.9134	0
361.821	-91.3337	59.0926	177.853	121.984	-100.419	-62.2976	-130.633	168.672	-45.7974	-88.4709	150.184	-44.6864	158.269	109.358	0
362.821	66.5656	-172.212	102.522	-109.462	-48.3885	-54.6878	3.22199	-120.567	-24.5019	123.997	178.15	-145.523	-2.79767	-171.058	0
363.82	71.3004	-140.177	-39.319	-97.729	63.3375	93.1276	-78.1833	-133.982	80.3486	-18.7864	-62.1289	136.165	-164.032	-70.5233	0
364.82	-28.2821	159.54	-120.968	64.4479	14.7454	-122.937	13.8345	-161.179	128.24	81.2515	-73.2177	-137.302	-5.60979	107.45	0
365.819	120.826	-156.086	100.25	-10.1141	-138.905	103.064	127.333	153.558	176.145	-179.644	154.135	105.893	-143.57	-162.882	0
366.819	65.013	162.562	-178.103	167.96	63.6979	92.0893	-138.663	-158.683	-60.1994	-86.1239	-159.02	44.4601	126.985	-14.5208	0
367.818	99.6231	142.292	164.862	48.3648	166.856	-157.054	23.6709	139.869	-170.25	29.5591	137.642	-29.8102	-88.8394	90.9413	0
368.818	-56.1021	117.768	-115.642	-133.709	125.156	-95.9995	-107.787	-159.479	83.7688	-76.923	-43.7321	160.18	-69.2569	107.91	0
369.817	-173.04	88.6203	107.722	102.61	-161.409	-49.5096	42.9268	-158.531	-27.3113	-150.734	171.539	174.786	149.176	108.037	0
370.817	-151.216	-136.143	-80.7251	120.07	-127.816	-167.795	-61.8375	-140.565	-43.2294	119.344	164.786	-160.308	107.25	101.872	0
371.816	-141.71	133.633	-78.57	-84.7299	-173.557	-135.818	129.629	135.855	-134.255	-166.021	47.7182	-141.352	-10.7735	-92.5107	0
372.816	-128.666	126.018	-169.182	59.7438	114.125	-145.002	-34.7487	128.879	30.1771	-162.484	33.5294	-177.748	94.8301	173.383	0
373.815	98.0954	114.826	160.634	3.1576	82.6336	63.7957	111.75	140.024	153.742	-55.0075	-61.3588	80.0285	161.783	-138.409	0
374.815	114.972	-164.729	0.0692567	-150.225	125.463	-118.559	-153.617	70.7775	19.9765	-61.3203	121.928	-114.43	29.4704	81.2658	0
375.814	61.627	-49.8844	-82.8394	-84.9449	-1.85398	136.563	156.258	-155.242	-82.9543	-156.203	116.096	-59.4739	-74.4544	55.1346	0
376.814	40.3202	-131.374	-113.623	34.0387	-160.345	74.4039	10.261	160.384	152.351	149.777	-87.2972	157.668	147.396	101.29	0
377.813	96.5343	-154.478	41.5196	131.605	131.303	49.4726	63.6468	93.9006	-133.455	-157.825	118.658	158.651	177.748	-176.048	0
378.813	-169.131	137.248	154.392	-69.568	-162.66	11.3425	-119.598	134.925	-150.696	-60.7649	152.163	95.8255	-92.6196	-172.766	0
379.812	97.5073	-21.7322	-37.435	-91.2186	-125.189	-1.96818	-78.4828	68.5661	164.372	68.447	109.294	59.73	128.952	74.9913	0
380.812	81.9905	178.971	26.0049	160.404	37.6367	123.23	21.9983	-144.167	-162.002	96.0484	-54.1084	-116.658	156.278	-139.09	0
381.811	54.3685	129.52	-164.007	70.5329	-114.802	-55.2698	36.0005	171.929	110.856	31.0293	93.1796	166.258	-70.579	12.1093	0
382.811	-179.414	85.71	-124.51	-171.827	69.4685	-164.004	-85.488	132.482	-14.6122	0.291592	4.98387	17.921	176.692	-147.452	0
383.81	121.097	53.5557	63.3022	-163.333	64.7088	-105.88	-58.2692	148.172	59.7095	1.76236	111.397	37.3014	124.54	-9.85018	0
384.81	160.203	97.3425	95.1627	99.2416	52.4407	121.862	-129.082	102.762	-107.629	105.824	-56.8478	104.706	105.11	-99.7917	0
385.809	-154.484	52.5976	-130.523	-95.7192	-165.012	-97.181	48.4743	107.599	-145.609	-122.298	43.5478	174.314	-166.52	126.243	0
386.809	159.957	-26.5439	-78.0215	8.15762	-23.1673	-109.185	-58.2226	-154.015	157.19	32.8614	-25.338	-147.8	-82.3625	-108.193	0
387.808	9.26879	116.418	-1.57794	61.9859	139.944	92.7828	9.12253	168.707	-147.504	-6.09757	-154.344	118.368	-149.563	3.80658	0
388.808	160.807	162.707	26.7678	-71.026	-0.057714	26.5664	-27.3218	126.986	38.5298	-176.639	136.44	-175.475	-163.708	169.046	0
389.807	-174.278	-170.257	150.224	-3.07591	96.2963	-55.4454	-90.1653	-71.0765	83.8095	-35.8478	43.0802	-104.091	-155.761	28.0964	0
390.807	-116.783	-113.693	-2.00576	144.592	78.3849	-18.0779	-35.3435	98.3094	177.009	178.392	-169.5	-176.421	-133.865	86.3894	0
391.806	-81.4999	20.3665	-46.9661	177.346	-150.237	-112.882	124.024	-167.597	-129.36	-112.512	65.468	-123.695	147.878	-160.116	0
392.806	89.4888	85.02	-163.426	87.8488	175.816	151.398	-175.224	21.4816	-42.8173	12.5716	58.6476	170.957	128.336	160.336	0
393.805	-140.913	165.819	-155.746	-71.9431	91.402	71.4324	110.214	67.2138	-102.913	-71.9933	124.898	79.0667	-144.845	-43.4558	0
394.805	-173.191	-157.561	-17.89	42.8818	150.113	67.7646	-161.781	161.347	-47.9062	-74.0324	-22.2607	146.254	161.824	18.0331	0
395.804	-102.974	162.799	-127.297	167.931	143.466	2.9714	64.1974	148.46	-62.493	-174.183	59.8274	-150.327	-125.798	-155.473	0
396.804	-39.0796	145.416	41.4527	-109.887	-161.292	-84.2635	-48.0295	-165.713	110.114	156.456	-71.468	-178.165	-126.699	39.643	0
397.803	-168.038	60.7309	67.4189	43.6105	-72.2979	-71.5765	-31.1813	-158.802	93.2597	33.8857	-163.953	57.4851	-166.859	-161.185	0
398.803	125.833	98.5925	-30.0024	-58.7137	13.2267	63.2678	-144.272	119.54	135.012	-56.9422	-44.9246	102.063	-150.318	-120.536	0
399.803	152.923	-24.1	-87.0184	-11.0067	11.6487	123.313	138.574	42.6344	156.603	158.38	137.436	-28.6462	-172.933	80.004	0
400.802	166.378	-170.762	155.076	92.0747	126.307	126.456	-83.4348	159.197	76.4099	3.97544	-77.4874	127.228	-153.179	165.659	0
401.802	137.661	175.853	43.0147	-173.73	52.656	-41.0101	-33.504	-154.564	2.67488	-76.0406	116.999	-165.711	166.763	102.804	0
402.801	70.7598	143.626	-28.1057	-126.719	-58.1467	125.061	87.7692	-146.38	167.753	71.7591	-69.7921	131.267	154.743	-160.689	0
403.801	111.088	-26.42	-112.58	40.6412	8.76503	32.4328	-98.8546	-93.8579	130.691	107.091	-143.67	-170.837	-179.358	-149.782	0
404.8	138.36	54.2087	146.273	5.06176	141.458	119.648	-63.2298	-108.454	-141.622	64.4923	72.4121	176.561	149.257	153.119	0
405.8	128.547	7.30658	-7.06549	29.3705	-20.1252	114.823	-40.0749	-90.6533	143.128	5.34565	144.285	-165.782	153.753	70.8847	0
406.799	-138.685	117.289	16.3436	9.78181	130.546	-136.896	-44.4877	33.9128	137.656	89.6809	66.2108	-172.781	-178.224	-13.0156	0
407.799	116.421	176.214	-8.55639	-70.5948	-167.389	108.37	61.9157	24.8669	168.305	74.8355	-129.805	130.37	157.066	153.299	0
408.798	-147.233	160.832	113.166	45.1382	-175.356	-91.707	-9.99675	154.7	-18.8948	-136.607	156.373	-133.458	-89.7207	145.858	0
409.798	-179.49	-30.8098	73.631	-131.286	133.744	89.1433	54.3599	-146.663	-158.349	-50.9431	-140.059	141.373	120.359	-162.291	0
410.797	111.846	-138.433	-147.424	-55.0762	-83.4583	-46.5265	-173.414	-168.855	-108.227	-157.97	-110.44	-13.1587	2.57687	-124.597	0
411.797	91.4459	-7.19261	127.605	-28.848	44.145	99.4081	101.228	167.158	-102.417	148.986	38.8685	171.975	-156.267	52.0538	0
412.796	-133.609	-176.418	37.2687	-81.8795	-127.078	115.273	-41.757	-161.71	34.6359	-122.07	119.921	-173.318	-172.69	-175.595	0
413.796	-124.152	42.7558	59.169	-165.432	-117.877	-130.956	21.1921	56.6038	-25.3846	140.185	171.787	167.037	145.81	-177.901	0
414.795	129.301	140.999	-48.2666	-126.083	7.91863	84.7629	-121.116	150.915	167.981	-103.764	129.198	-157.553	-154.696	135.296	0
415.795	107.284	-30.9011	-140.577	159.448	-163.98	-153.337	20.7838	-30.8133	-121.847	-83.1131	-137.601	98.8469	136.279	-74.9701	0
416.794	138.827	68.2285	29.9826	47.1098	104.23	140.69	-3.93803	-119.896	111.868	-118.155	120.258	-173.432	137.145	135.454	0
417.794	163.12	66.9654	82.5733	-148.91	169.582	112.53	-39.9321	113.689	-165.609	-46.1287	76.4455	83.8538	121.231	165.765	0
418.793	11.0763	179.895	-138.747	-81.5473	-122.619	-112.277	-64.3961	-93.0566	146.119	43.4247	108.812	-163.977	43.5476	-144.843	0
419.793	103.529	-118.446	-102.807	173.975	17.8645	-62.599	-124.003	157.026	146.09	-32.2392	-98.0133	158.494	131.503	-156.563	0
420.792	-161.32	84.2406	-24.1198	141.412	-80.2503	-145.737	-59.7439	98.3925	131.73	-51.0662	-178.045	126.443	78.4244	134.568	0
421.792	179.461	150.876	-9.79614	-130.25	51.8973	-93.7934	-73.5419	-161.181	141.251	32.8399	-88.8392	164.314	-173.843	-24.56	0
422.791	-59.4505	157.085	-81.9866	-176.383	-113.605	-88.3672	-175.928	169.377	-110.466	-53.4028	-169.809	-132.429	154.122	-156.244	0
423.791	52.2221	128.632	-105.729	-134.761	-89.6634	84.2211	6.30885	-157.696	156.519	-164.75	-89.627	122.554	-125.821	130.025	0
424.79	-167.98	10.7318	-78.4296	-40.7951	-35.7602	159.68	-49.392	114.537	-42.2768	-137.891	143.315	-141.793	145.625	107.758	0
425.79	-148.161	-9.58445	-80.0121	55.9748	24.3948	156.777	-56.96	177.451	-117.937	137.551	77.6604	157.472	52.0943	-151.477	0
426.789	81.3979	142.394	-55.5999	-53.558	-103.223	62.5162	67.6181	-149.521	148.302	160.467	167.913	81.8476	158.508	89.1601	0
427.789	-172.583	-94.9869	154.329	-44.7864	-46.5999	31.6095	-2.36011	-155.259	1.67079	91.4235	-119.243	111.815	-153.96	81.0222	0
428.788	127.341	-142.2	79.5685	47.0234	172.398	-160.781	33.5348	149.828	139.03	-104.632	164.881	-8.2878	-7.28325	124.85	0
429.788	-43.2365	43.3118	-20.3996	147.552	-175.535	34.7139	127.97	145.504	103.314	-85.0512	132.31	-153.191	164.767	-161.047	0
430.787	166.962	65.1795	82.4732	60.3092	-174.105	-148.019	-28.3412	-21.1283	145.511	171.668	62.0582	54.8131	-152.435	117.883	0
431.787	52.8274	-112.29	19.8268	-172.732	-107.483	92.9661	56.2614	-114.068	145.224	151.234	-37.3639	-54.7043	-120.725	-47.2604	0
432.786	67.2119	-4.94629	-155.786	-111.18	-89.4355	11.3622	-131.273	171.914	-148.097	-10.8931	123.348	-44.2326	100.122	-96.8259	0
433.786	-74.7145	-143.696	-16.6282	-175.977	27.7564	37.8868	-59.839	-158.962	-62.6962	-71.5858	159.072	-24.5513	147.895	139.092	0
434.785	35.2362	110.318	73.3843	96.6249	114.969	146.004	163.293	142.224	-55.5415	121.831	-170.941	114.132	-30.4299	109.488	0
435.785	-42.1951	0.517162	-87.0861	25.9846	87.7018	29.7635	25.3663	121.819	-161.766	153.482	58.011	120.233	-74.3918	-168.227	0
436.784	132.917	67.9526	117.611	100.498	-173.733	-51.1038	-178.913	147.639	-102.306	140.341	151.294	-159.256	138.845	127.331	0
437.784	118.101	44.672	-82.7286	-40.2276	134.9	92.5194	-7.23507	139.802	26.7223	35.7237	-178.74	-65.8224	-140.386	-177.141	0
438.783	145.412	8.34057	107.805	94.9228	157.465	-142.744	-81.0488	81.3054	177.28	163.92	137.552	-134.293	91.8706	151.537	0
439.783	-102.457	-141.033	-63.0926	-67.4025	-121.984	80.9813	2.9766	-37.1525	-162.756	82.3291	-159.095	30.8089	41.7417	159.68	0
440.782	168.303	-156.71	42.5746	93.6997	52.9861	156.564	129.703	142.714	-174.663	-153.679	-116.095	18.8162	-20.2216	-167.985	0
441.782	168.138	142.881	139.713	-29.9995	179.537	-157.612	79.2346	175.808	-159.804	-173.228	-3.13471	145.156	160.682	-131.044	0
442.781	160.947	-69.882	89.9322	-118.362	-142.177	-51.6029	139.201	-160.286	-179.281	-5.28381	165.316	-148.164	-49.7417	85.4883	0
443.781	170.205	-164.771	-177.809	79.6995	79.0687	162.4	17.8043	110.072	-172.435	-47.2028	155.799	167.737	-175.645	145.786	0
444.78	6.5917	-177.99	-84.9477	-86.8527	-142.498	-135.174	7.40624	133.03	29.9257	35.2309	132.16	130.077	-84.0977	-42.7122	0
445.78	166.846	-58.3118	-119.168	-63.5628	-160.279	-127.764	-157.649	-90.9453	-179.247	-158.618	-158.259	163.085	-157.565	-143.107	0
446.779	-171.949	-177.577	-115.794	175.616	-169.279	71.0112	60.6821	174.674	152.863	122.886	-103.11	91.1535	51.6225	173.137	0
447.779	9.70789	121.643	-77.2377	-59.4199	-128.002	-177.203	179.041	-151.066	49.9662	71.3518	127.407	-172.138	101.874	-135.761	0
448.778	65.9965	137.077	89.9954	-128.906	164.844	-152.682	-112.194	-131.373	-157.798	-12.2813	-98.6696	92.8838	61.9849	-167.672	0
449.778	-17.486	-50.345	-7.25077	88.8436	-109.686	116.048	-140.401	172.267	139.985	-99.5179	-128.26	126.289	163.568	103.572	0
450.777	-172.07	149.606	73.2642	-119.013	177.723	89.3024	163.4	114.657	146.736	-167.934	-169.119	-153.075	172.488	-128.069	0
451.777	-143.868	137.414	110.111	102.111	128.292	89.0326	-87.7909	150.643	67.7846	-173.172	-109.476	157.43	-72.824	-141.567	0
452.776	150.9	-69.8096	81.3646	146.435	113.285	-97.2544	-122.618	141.842	-118.88	-127.903	-93.7234	-154.405	138.934	-95.6386	0
453.776	122.902	164.503	15.7914	25.4446	-159.098	78.46	-42.2155	88.5006	-163.221	110.036	125.368	-174.277	120.782	-175.542	0
454.775	-176.465	134.64	91.0386	-177.571	51.5868	41.3571	92.6996	-134.073	131.668	-35.9238	-72.3018	-148.338	-87.8331	-162.636	0
455.775	-101.641	-148.137	-145.815	108.086	-177.255	-173.463	95.9612	179.663	177.656	72.821	179.626	177.884	98.0009	166.012	0
456.774	-156.64	-9.42216	7.24	81.2644	175.764	84.1109	-88.5303	-124.777	154.714	101.553	174.863	100.822	159.762	122.311	0
457.774	171.58	133.912	20.7218	47.2066	-90.1136	-147.486	-89.1738	-98.7985	-172.999	-141.662	-125.308	-138.142	-78.3354	101.053	0
458.773	143.485	-113.169	-95.1781	-122.367	-29.1369	-4.09649	46.9271	140.558	-162.152	97.6087	95.3924	160.31	161.097	127.841	0
459.773	-139.773	-150.659	26.6263	147.463	-116.81	-95.3738	-8.05536	148.754	104.065	172.667	68.3399	-146.51	112.455	138.002	0
460.772	172.497	64.8728	-99.8837	110.474	-99.9598	-19.0504	-164.999	139.009	160.035	-168.953	-176.187	126.206	127.764	174.245	0
461.772	178.228	-18.8702	-120.841	53.9705	123.321	-1.25291	155.486	-151.215	-115.913	116.749	-9.97378	110.396	-156.804	169.51	0
462.771	-149.719	-6.33892	-116.001	-85.7627	7.56656	144.938	166.881	-143.992	62.1333	169.471	172.444	-166.833	24.5722	136.727	0
463.771	-169.353	8.87917	-79.3311	33.1676	-89.2346	-135.147	-88.5073	167.33	-158.938	-157.306	-76.4739	156.761	159.629	-99.3158	0
464.77	-176.756	122.257	-97.4927	-131.095	13.0213	-173.128	3.71361	157.058	63.7709	170.2	100.961	-141.489	-130.175	-21.7199	0
465.77	106.318	-111.31	-34.1458	64.3921	147.183	-26.1521	-98.6337	158.459	-167.34	-118.222	-71.3165	-107.272	83.5492	-170.234	0
466.769	-26.5312	167.781	63.2151	98.0618	-135.49	164.885	71.6999	165.387	127.416	125.08	-30.8394	-157.543	93.6774	176.504	0
467.769	-125.137	138.136	45.4829	80.6362	165.387	163.775	-37.8026	175.215	164.739	145.158	-159.615	155.554	-122.049	109.625	0
468.768	133.226	-97.5913	-3.13028	-90.8473	70.1945	-102.602	150.985	-142.762	160.149	177.342	-161.303	121.775	142.525	-137.342	0
469.768	164.238	50.1439	128.44	148.812	134.511	-170.044	44.5752	115.967	139.451	-82.2216	156.96	91.0922	101.346	169.707	0
470.767	150.157	165.362	-165.06	-126.677	33.2255	20.3996	63.1384	176.679	177.929	-74.6064	130.964	-175.428	-155.695	144.936	0
471.767	172.098	95.2768	-10.5028	-106.803	132.423	151.421	-67.7611	178.807	-177.69	-17.7352	145.646	154.739	130.248	122.945	0
472.766	-102.564	5.91874	134.817	159.46	-18.8498	149.449	20.2987	163.407	-104.959	-146.396	-5.86202	80.174	167.303	-132.397	0
473.766	177.487	-123.392	-129.148	135.099	-13.6265	142.485	-21.7329	-118.388	152.353	17.9557	-80.5553	-127.459	-138.531	148.62	0
474.765	-106.873	179.45	48.2995	174.478	-17.1655	119.706	21.9933	167.504	-55.6765	162.362	64.1305	-135.159	-149.124	69.5112	0
475.765	-159.178	77.7851	-23.7333	73.6026	175.617	-99.6097	138.994	159.458	166.025	162.779	115.264	-178.692	-179.805	19.3661	0
476.764	-111.926	174.503	-46.0899	81.7884	-48.456	-87.4878	-40.6433	-159.969	-165.779	145.469	-0.217398	145.898	91.0389	170.528	0
477.764	91.4625	40.9851	-134.4	-138.357	92.0851	34.8957	-118.694	125.397	133.114	-153.46	99.3015	-112.941	-162.333	-148.835	0
478.763	-63.2635	77.8099	151.787	142.821	154.14	111.331	-74.7475	167.627	-44.8712	143.345	-122.676	54.2744	144.756	11.5657	0
479.763	-15.1917	31.5736	-20.1096	-19.472	-179.636	147.248	-32.8323	-140.226	47.9574	7.78502	-129.077	168.341	-150.017	106.499	0
480.762	149.63	165.246	-13.8947	-106.383	-94.4102	-26.2431	58.7747	-177.5	134.144	29.5179	160.267	121.691	167.573	-116.781	0
481.762	-11.9925	121.8	9.5331	-119.511	-120.238	141.197	70.7904	-154.775	-161.446	-132.756	-166.518	-120.684	123.626	-132.178	0
482.762	160.381	105.855	77.0503	-105.381	33.3383	100.314	5.68504	113.535	139.083	-104.041	16.1351	169.88	-170.254	137.471	0
483.761	140.084	-89.9703	48.8889	-46.3839	161.487	154.947	-54.9738	137.131	97.8439	170.768	168.516	-167.951	177.087	-115.89	0
484.761	-163.58	171.179	-149.816	-133.187	-168.918	178.806	115.787	-152.423	-178.519	178.902	137.828	-57.0749	-130.899	-106.465	0
485.76	163.292	-66.5989	-157.246	138.723	-160.91	53.8591	30.9445	-158.29	92.3964	-91.4086	-172.982	-143.931	-179.898	99.6946	0
486.76	66.4434	84.9237	41.1625	-49.8447	67.3695	35.4077	-43.4889	-174.726	179.671	108.186	-95.133	-149.224	116.786	-164.042	0
487.759	-176.242	135.915	-156.508	161.235	149.072	22.3378	-70.8336	-162.463	156.129	127.022	170.156	176.982	-160.616	140.045	0
488.759	-15.3982	-38.1034	-14.3746	-117.629	87.0852	11.3177	-103.891	159.689	-147.689	103.194	27.2137	-40.1882	133.562	-122.884	0
489.758	104.499	43.6062	-29.4941	-177.869	-149.223	158.483	-90.5776	155.892	18.5134	-137.335	-35.9855	11.2386	79.2785	135.659	0
490.758	-100.966	162.152	-132.44	4.328	-82.769	-6.56489	61.3919	-157.141	73.6511	171.822	-46.6994	128.596	-61.0318	-173.694	0
491.757	-142.566	173.75	116.542	134.087	-168.519	159.468	-65.8455	-160.525	143.196	-151.693	-117.349	-155.191	71.3962	139.494	0
492.757	-162.898	-94.4862	2.8058	-136.08	140.305	-64.2676	144.628	-118.152	-169.163	35.0185	-156.361	162.086	127.073	-129.698	0
493.756	-164.639	-129.315	35.8864	-130.75	-112.489	66.4548	38.9743	150.313	-78.4899	-6.27989	-15.172	-69.5826	17.1172	-7.88952	0
494.756	-150.714	104.265	125.54	105.275	75.1914	173.883	60.1099	175.836	-134.997	-70.428	-127.563	154.541	160.18	-104.109	0
495.755	-84.6244	25.4304	-66.1978	-98.5934	159.05	124.794	-76.842	136.409	-102.136	-134.828	45.8589	-165.348	-38.7267	-147.265	0
496.755	71.8383	-129.88	-135.51	-134.728	-179.141	-67.883	23.1282	173.521	-65.6225	89.7941	-72.1234	137.598	-65.573	-149.023	0
497.754	96.3921	115.921	168.721	163.639	89.7485	89.6605	176.412	150.017	114.584	-141.231	77.7575	-134.099	176.494	-158.533	0
498.754	-96.0829	-94.7135	121.111	-136.033	163.475	70.7202	-145.438	-148.155	52.9741	-98.144	-103.065	174.887	143.066	-171.423	0
499.753	-103.657	-130.502	82.3024	-172.691	-137.034	-107.935	-12.8111	-113.489	-136.034	-34.0853	165.462	105.499	42.9844	164.459	0
500.753	94.9355	-152.142	-164.074	85.4503	85.3795	162.059	69.3352	-170.352	89.256	-117.441	163.158	-91.9835	108.082	166.244	0
501.752	178.174	105.045	119.828	44.0746	-136.881	100.852	-78.0076	-179.108	15.6663	176.376	123.498	76.4319	102.096	-1.61781	0
502.752	142.578	-156.651	-110.193	-99.6532	-72.6564	-108.367	129.342	162.951	141.106	126.542	-83.5507	144.919	146.867	114.712	0
503.751	-93.8335	151.861	-170.419	-52.836	147.44	115.284	28.4278	-158.142	-105.924	-59.7643	56.0988	159.907	162.505	-42.1853	0
504.751	-112.419	-161.65	75.3674	170.32	-114.661	-96.8443	-72.2935	161.524	-126.242	135.961	154.21	-162.48	150.292	179.302	0
505.75	101.002	39.5548	4.86029	-106.549	141.342	118.523	-61.8489	-175.227	135.752	-173.563	134.53	3.65909	163.496	141.867	0
506.75	-155.239	-91.4656	-48.4879	-12.8582	-100.185	-136.624	-46.0221	-116.356	178.144	-96.9015	119.798	-105.548	26.09	159.531	0
507.749	118.591	-114.559	-122.188	90.9264	59.5515	20.5364	16.4589	177.759	134.83	143.058	-90.0662	-92.7924	176.326	154.374	0
508.749	-88.645	136.99	-40.2339	-129.62	-129.656	-172	52.9854	-124.39	85.2584	173.8	164.328	-34.7665	161.801	171.878	0
509.748	-135.283	-174.326	-178.703	-141.459	56.8834	130.123	111.458	-159.605	-170.314	-178.999	161.436	149.065	-77.9755	177.185	0
510.748	23.7746	-2.24258	61.1186	-165.743	53.3546	-60.7561	-76.7005	-126.224	116.904	-170.334	-25.9626	114.669	100.178	-136.698	0
511.747	180	0	0	0	180	180	180	180	180	180	180	180	180	180	0
512.747	-23.7746	2.24258	-61.1186	165.743	-53.3546	60.7561	76.7005	126.224	-116.904	170.334	25.9626	-114.669	-100.178	136.698	0
513.746	135.283	174.326	178.703	141.459	-56.8834	-130.123	-111.458	159.605	170.314	178.999	-161.436	-149.065	77.9755	-177.185	0
514.746	88.645	-136.99	40.2339	129.62	129.656	172	-52.9854	124.39	-85.2584	-173.8	-164.328	34.7665	-161.801	-171.878	0
515.745	-118.591	114.559	122.188	-90.9264	-59.5515	-20.5364	-16.4589	-177.759	-134.83	-143.058	90.0662	92.7924	-176.326	-154.374	0
516.745	155.239	91.4656	48.4879	12.8582	100.185	136.624	46.0221	116.356	-178.144	96.9015	-119.798	105.548	-26.09	-159.531	0
517.744	-101.002	-39.5548	-4.86029	106.549	-141.342	-118.523	61.8489	175.227	-135.752	173.563	-134.53	-3.65909	-163.496	-141.867	0
518.744	112.419	161.65	-75.3674	-170.32	114.661	96.8443	72.2935	-161.524	126.242	-135.961	-154.21	162.48	-150.292	-179.302	0
519.743	93.8335	-151.861	170.419	52.836	-147.44	-115.284	-28.4278	158.142	105.924	59.7643	-56.0988	-159.907	-162.505	42.1853	0
520.743	-142.578	156.651	110.193	99.6532	72.6564	108.367	-129.342	-162.951	-141.106	-126.542	83.5507	-144.919	-146.867	-114.712	0
521.742	-178.174	-105.045	-119.828	-44.0746	136.881	-100.852	78.0076	179.108	-15.6663	-176.376	-123.498	-76.4319	-102.096	1.61781	0
522.742	-94.9355	152.142	164.074	-85.4503	-85.3795	-162.059	-69.3352	170.352	-89.256	117.441	-163.158	91.9835	-108.082	-166.244	0
523.741	103.657	130.502	-82.3024	172.691	137.034	107.935	12.8111	113.489	136.034	34.0853	-165.462	-105.499	-42.9844	-164.459	0
524.741	96.0829	94.7135	-121.111	136.033	-163.475	-70.7202	145.438	148.155	-52.9741	98.144	103.065	-174.887	-143.066	171.423	0
525.74	-96.3921	-115.921	-168.721	-163.639	-89.7485	-89.6605	-176.412	-150.017	-114.584	141.231	-77.7575	134.099	-176.494	158.533	0
526.74	-71.8383	129.88	135.51	134.728	179.141	67.883	-23.1282	-173.521	65.6225	-89.7941	72.1234	-137.598	65.573	149.023	0
527.739	84.6244	-25.4304	66.1978	98.5934	-159.05	-124.794	76.842	-136.409	102.136	134.828	-45.8589	165.348	38.7267	147.265	0
528.739	150.714	-104.265	-125.54	-105.275	-75.1914	-173.883	-60.1099	-175.836	134.997	70.428	127.563	-154.541	-160.18	104.109	0
529.738	164.639	129.315	-35.8864	130.75	112.489	-66.4548	-38.9743	-150.313	78.4899	6.27989	15.172	69.5826	-17.1172	7.88952	0
530.738	162.898	94.4862	-2.8058	136.08	-140.305	64.2676	-144.628	118.152	169.163	-35.0185	156.361	-162.086	-127.073	129.698	0
531.737	142.566	-173.75	-116.542	-134.087	168.519	-159.468	65.8455	160.525	-143.196	151.693	117.349	155.191	-71.3962	-139.494	0
532.737	100.966	-162.152	132.44	-4.328	82.769	6.56489	-61.3919	157.141	-73.6511	-171.822	46.6994	-128.596	61.0318	173.694	0
533.736	-104.499	-43.6062	29.4941	177.869	149.223	-158.483	90.5776	-155.892	-18.5134	137.335	35.9855	-11.2386	-79.2785	-135.659	0
534.736	15.3982	38.1034	14.3746	117.629	-87.0852	-11.3177	103.891	-159.689	147.689	-103.194	-27.2137	40.1882	-133.562	122.884	0
535.735	176.242	-135.915	156.508	-161.235	-149.072	-22.3378	70.8336	162.463	-156.129	-127.022	-170.156	-176.982	160.616	-140.045	0
536.735	-66.4434	-84.9237	-41.1625	49.8447	-67.3695	-35.4077	43.4889	174.726	-179.671	-108.186	95.133	149.224	-116.786	164.042	0
537.734	-163.292	66.5989	157.246	-138.723	160.91	-53.8591	-30.9445	158.29	-92.3964	91.4086	172.982	143.931	179.898	-99.6946	0
538.734	163.58	-171.179	149.816	133.187	168.918	-178.806	-115.787	152.423	178.519	-178.902	-137.828	57.0749	130.899	106.465	0
539.733	-140.084	89.9703	-48.8889	46.3839	-161.487	-154.947	54.9738	-137.131	-97.8439	-170.768	-168.516	167.951	-177.087	115.89	0
540.733	-160.381	-105.855	-77.0503	105.381	-33.3383	-100.314	-5.68504	-113.535	-139.083	104.041	-16.1351	-169.88	170.254	-137.471	0
541.732	11.9925	-121.8	-9.5331	119.511	120.238	-141.197	-70.7904	154.775	161.446	132.756	166.518	120.684	-123.626	132.178	0
542.732	-149.63	-165.246	13.8947	106.383	94.4102	26.2431	-58.7747	177.5	-134.144	-29.5179	-160.267	-121.691	-167.573	116.781	0
543.731	15.1917	-31.5736	20.1096	19.472	179.636	-147.248	32.8323	140.226	-47.9574	-7.78502	129.077	-168.341	150.017	-106.499	0
544.731	63.2635	-77.8099	-151.787	-142.821	-154.14	-111.331	74.7475	-167.627	44.8712	-143.345	122.676	-54.2744	-144.756	-11.5657	0
545.73	-91.4625	-40.9851	134.4	138.357	-92.0851	-34.8957	118.694	-125.397	-133.114	153.46	-99.3015	112.941	162.333	148.835	0
546.73	111.926	-174.503	46.0899	-81.7884	48.456	87.4878	40.6433	159.969	165.779	-145.469	0.217398	-145.898	-91.0389	-170.528	0
547.729	159.178	-77.7851	23.7333	-73.6026	-175.617	99.6097	-138.994	-159.458	-166.025	-162.779	-115.264	178.692	179.805	-19.3661	0
548.729	106.873	-179.45	-48.2995	-174.478	17.1655	-119.706	-21.9933	-167.504	55.6765	-162.362	-64.1305	135.159	149.124	-69.5112	0
549.728	-177.487	123.392	129.148	-135.099	13.6265	-142.485	21.7329	118.388	-152.353	-17.9557	80.5553	127.459	138.531	-148.62	0
550.728	102.564	-5.91874	-134.817	-159.46	18.8498	-149.449	-20.2987	-163.407	104.959	146.396	5.86202	-80.174	-167.303	132.397	0
551.727	-172.098	-95.2768	10.5028	106.803	-132.423	-151.421	67.7611	-178.807	177.69	17.7352	-145.646	-154.739	-130.248	-122.945	0
552.727	-150.157	-165.362	165.06	126.677	-33.2255	-20.3996	-63.1384	-176.679	-177.929	74.6064	-130.964	175.428	155.695	-144.936	0
553.726	-164.238	-50.1439	-128.44	-148.812	-134.511	170.044	-44.5752	-115.967	-139.451	82.2216	-156.96	-91.0922	-101.346	-169.707	0
554.726	-133.226	97.5913	3.13028	90.8473	-70.1945	102.602	-150.985	142.762	-160.149	-177.342	161.303	-121.775	-142.525	137.342	0
555.725	125.137	-138.136	-45.4829	-80.6362	-165.387	-163.775	37.8026	-175.215	-164.739	-145.158	159.615	-155.554	122.049	-109.625	0
556.725	26.5312	-167.781	-63.2151	-98.0618	135.49	-164.885	-71.6999	-165.387	-127.416	-125.08	30.8394	157.543	-93.6774	-176.504	0
557.724	-106.318	111.31	34.1458	-64.3921	-147.183	26.1521	98.6337	-158.459	167.34	118.222	71.3165	107.272	-83.5492	170.234	0
558.724	176.756	-122.257	97.4927	131.095	-13.0213	173.128	-3.71361	-157.058	-63.7709	-170.2	-100.961	141.489	130.175	21.7199	0
559.723	169.353	-8.87917	79.3311	-33.1676	89.2346	135.147	88.5073	-167.33	158.938	157.306	76.4739	-156.761	-159.629	99.3158	0
560.723	149.719	6.33892	116.001	85.7627	-7.56656	-144.938	-166.881	143.992	-62.1333	-169.471	-172.444	166.833	-24.5722	-136.727	0
561.723	-178.228	18.8702	120.841	-53.9705	-123.321	1.25291	-155.486	151.215	115.913	-116.749	9.97378	-110.396	156.804	-169.51	0
562.722	-172.497	-64.8728	99.8837	-110.474	99.9598	19.0504	164.999	-139.009	-160.035	168.953	176.187	-126.206	-127.764	-174.245	0
563.722	139.773	150.659	-26.6263	-147.463	116.81	95.3738	8.05536	-148.754	-104.065	-172.667	-68.3399	146.51	-112.455	-138.002	0
564.721	-143.485	113.169	95.1781	122.367	29.1369	4.09649	-46.9271	-140.558	162.152	-97.6087	-95.3924	-160.31	-161.097	-127.841	0
565.721	-171.58	-133.912	-20.7218	-47.2066	90.1136	147.486	89.1738	98.7985	172.999	141.662	125.308	138.142	78.3354	-101.053	0
566.72	156.64	9.42216	-7.24	-81.2644	-175.764	-84.1109	88.5303	124.777	-154.714	-101.553	-174.863	-100.822	-159.762	-122.311	0
567.72	101.641	148.137	145.815	-108.086	177.255	173.463	-95.9612	-179.663	-177.656	-72.821	-179.626	-177.884	-98.0009	-166.012	0
568.719	176.465	-134.64	-91.0386	177.571	-51.5868	-41.3571	-92.6996	134.073	-131.668	35.9238	72.3018	148.338	87.8331	162.636	0
569.719	-122.902	-164.503	-15.7914	-25.4446	159.098	-78.46	42.2155	-88.5006	163.221	-110.036	-125.368	174.277	-120.782	175.542	0
570.718	-150.9	69.8096	-81.3646	-146.435	-113.285	97.2544	122.618	-141.842	118.88	127.903	93.7234	154.405	-138.934	95.6386	0
571.718	143.868	-137.414	-110.111	-102.111	-128.292	-89.0326	87.7909	-150.643	-67.7846	173.172	109.476	-157.43	72.824	141.567	0
572.717	172.07	-149.606	-73.2642	119.013	-177.723	-89.3024	-163.4	-114.657	-146.736	167.934	169.119	153.075	-172.488	128.069	0
573.717	17.486	50.345	7.25077	-88.8436	109.686	-116.048	140.401	-172.267	-139.985	99.5179	128.26	-126.289	-163.568	-103.572	0
574.716	-65.9965	-137.077	-89.9954	128.906	-164.844	152.682	112.194	131.373	157.798	12.2813	98.6696	-92.8838	-61.9849	167.672	0
575.716	-9.70789	-121.643	77.2377	59.4199	128.002	177.203	-179.041	151.066	-49.9662	-71.3518	-127.407	172.138	-101.874	135.761	0
576.715	171.949	177.577	115.794	-175.616	169.279	-71.0112	-60.6821	-174.674	-152.863	-122.886	103.11	-91.1535	-51.6225	-173.137	0
577.715	-166.846	58.3118	119.168	63.5628	160.279	127.764	157.649	90.9453	179.247	158.618	158.259	-163.085	157.565	143.107	0
578.714	-6.5917	177.99	84.9477	86.8527	142.498	135.174	-7.40624	-133.03	-29.9257	-35.2309	-132.16	-130.077	84.0977	42.7122	0
579.714	-170.205	164.771	177.809	-79.6995	-79.0687	-162.4	-17.8043	-110.072	172.435	47.2028	-155.799	-167.737	175.645	-145.786	0
580.713	-160.947	69.882	-89.9322	118.362	142.177	51.6029	-139.201	160.286	179.281	5.28381	-165.316	148.164	49.7417	-85.4883	0
581.713	-168.138	-142.881	-139.713	29.9995	-179.537	157.612	-79.2346	-175.808	159.804	173.228	3.13471	-145.156	-160.682	131.044	0
582.712	-168.303	156.71	-42.5746	-93.6997	-52.9861	-156.564	-129.703	-142.714	174.663	153.679	116.095	-18.8162	20.2216	167.985	0
583.712	102.457	141.033	63.0926	67.4025	121.984	-80.9813	-2.9766	37.1525	162.756	-82.3291	159.095	-30.8089	-41.7417	-159.68	0
584.711	-145.412	-8.34057	-107.805	-94.9228	-157.465	142.744	81.0488	-81.3054	-177.28	-163.92	-137.552	134.293	-91.8706	-151.537	0
585.711	-118.101	-44.672	82.7286	40.2276	-134.9	-92.5194	7.23507	-139.802	-26.7223	-35.7237	178.74	65.8224	140.386	177.141	0
586.71	-132.917	-67.9526	-117.611	-100.498	173.733	51.1038	178.913	-147.639	102.306	-140.341	-151.294	159.256	-138.845	-127.331	0
587.71	42.1951	-0.517162	87.0861	-25.9846	-87.7018	-29.7635	-25.3663	-121.819	161.766	-153.482	-58.011	-120.233	74.3918	168.227	0
588.709	-35.2362	-110.318	-73.3843	-96.6249	-114.969	-146.004	-163.293	-142.224	55.5415	-121.831	170.941	-114.132	30.4299	-109.488	0
589.709	74.7145	143.696	16.6282	175.977	-27.7564	-37.8868	59.839	158.962	62.6962	71.5858	-159.072	24.5513	-147.895	-139.092	0
590.708	-67.2119	4.94629	155.786	111.18	89.4355	-11.3622	131.273	-171.914	148.097	10.8931	-123.348	44.2326	-100.122	96.8259	0
591.708	-52.8274	112.29	-19.8268	172.732	107.483	-92.9661	-56.2614	114.068	-145.224	-151.234	37.3639	54.7043	120.725	47.2604	0
592.707	-166.962	-65.1795	-82.4732	-60.3092	174.105	148.019	28.3412	21.1283	-145.511	-171.668	-62.0582	-54.8131	152.435	-117.883	0
593.707	43.2365	-43.3118	20.3996	-147.552	175.535	-34.7139	-127.97	-145.504	-103.314	85.0512	-132.31	153.191	-164.767	161.047	0
594.706	-127.341	142.2	-79.5685	-47.0234	-172.398	160.781	-33.5348	-149.828	-139.03	104.632	-164.881	8.2878	7.28325	-124.85	0
595.706	172.583	94.9869	-154.329	44.7864	46.5999	-31.6095	2.36011	155.259	-1.67079	-91.4235	119.243	-111.815	153.96	-81.0222	0
596.705	-81.3979	-142.394	55.5999	53.558	103.223	-62.5162	-67.6181	149.521	-148.302	-160.467	-167.913	-81.8476	-158.508	-89.1601	0
597.705	148.161	9.58445	80.0121	-55.9748	-24.3948	-156.777	56.96	-177.451	117.937	-137.551	-77.6604	-157.472	-52.0943	151.477	0
598.704	167.98	-10.7318	78.4296	40.7951	35.7602	-159.68	49.392	-114.537	42.2768	137.891	-143.315	141.793	-145.625	-107.758	0
599.704	-52.2221	-128.632	105.729	134.761	89.6634	-84.2211	-6.30885	157.696	-156.519	164.75	89.627	-122.554	125.821	-130.025	0
600.703	59.4505	-157.085	81.9866	176.383	113.605	88.3672	175.928	-169.377	110.466	53.4028	169.809	132.429	-154.122	156.244	0
601.703	-179.461	-150.876	9.79614	130.25	-51.8973	93.7934	73.5419	161.181	-141.251	-32.8399	88.8392	-164.314	173.843	24.56	0
602.702	161.32	-84.2406	24.1198	-141.412	80.2503	145.737	59.7439	-98.3925	-131.73	51.0662	178.045	-126.443	-78.4244	-134.568	0
603.702	-103.529	118.446	102.807	-173.975	-17.8645	62.599	124.003	-157.026	-146.09	32.2392	98.0133	-158.494	-131.503	156.563	0
604.701	-11.0763	-179.895	138.747	81.5473	122.619	112.277	64.3961	93.0566	-146.119	-43.4247	-108.812	163.977	-43.5476	144.843	0
605.701	-163.12	-66.9654	-82.5733	148.91	-169.582	-112.53	39.9321	-113.689	165.609	46.1287	-76.4455	-83.8538	-121.231	-165.765	0
606.7	-138.827	-68.2285	-29.9826	-47.1098	-104.23	-140.69	3.93803	119.896	-111.868	118.155	-120.258	173.432	-137.145	-135.454	0
607.7	-107.284	30.9011	140.577	-159.448	163.98	153.337	-20.7838	30.8133	121.847	83.1131	137.601	-98.8469	-136.279	74.9701	0
608.699	-129.301	-140.999	48.2666	126.083	-7.91863	-84.7629	121.116	-150.915	-167.981	103.764	-129.198	157.553	154.696	-135.296	0
609.699	124.152	-42.7558	-59.169	165.432	117.877	130.956	-21.1921	-56.6038	25.3846	-140.185	-171.787	-167.037	-145.81	177.901	0
610.698	133.609	176.418	-37.2687	81.8795	127.078	-115.273	41.757	161.71	-34.6359	122.07	-119.921	173.318	172.69	175.595	0
611.698	-91.4459	7.19261	-127.605	28.848	-44.145	-99.4081	-101.228	-167.158	102.417	-148.986	-38.8685	-171.975	156.267	-52.0538	0
612.697	-111.846	138.433	147.424	55.0762	83.4583	46.5265	173.414	168.855	108.227	157.97	110.44	13.1587	-2.57687	124.597	0
613.697	179.49	30.8098	-73.631	131.286	-133.744	-89.1433	-54.3599	146.663	158.349	50.9431	140.059	-141.373	-120.359	162.291	0
614.696	147.233	-160.832	-113.166	-45.1382	175.356	91.707	9.99675	-154.7	18.8948	136.607	-156.373	133.458	89.7207	-145.858	0
615.696	-116.421	-176.214	8.55639	70.5948	167.389	-108.37	-61.9157	-24.8669	-168.305	-74.8355	129.805	-130.37	-157.066	-153.299	0
616.695	138.685	-117.289	-16.3436	-9.78181	-130.546	136.896	44.4877	-33.9128	-137.656	-89.6809	-66.2108	172.781	178.224	13.0156	0
617.695	-128.547	-7.30658	7.06549	-29.3705	20.1252	-114.823	40.0749	90.6533	-143.128	-5.34565	-144.285	165.782	-153.753	-70.8847	0
618.694	-138.36	-54.2087	-146.273	-5.06176	-141.458	-119.648	63.2298	108.454	141.622	-64.4923	-72.4121	-176.561	-149.257	-153.119	0
619.694	-111.088	26.42	112.58	-40.6412	-8.76503	-32.4328	98.8546	93.8579	-130.691	-107.091	143.67	170.837	179.358	149.782	0
620.693	-70.7598	-143.626	28.1057	126.719	58.1467	-125.061	-87.7692	146.38	-167.753	-71.7591	69.7921	-131.267	-154.743	160.689	0
621.693	-137.661	-175.853	-43.0147	173.73	-52.656	41.0101	33.504	154.564	-2.67488	76.0406	-116.999	165.711	-166.763	-102.804	0
622.692	-166.378	170.762	-155.076	-92.0747	-126.307	-126.456	83.4348	-159.197	-76.4099	-3.97544	77.4874	-127.228	153.179	-165.659	0
623.692	-152.923	24.1	87.0184	11.0067	-11.6487	-123.313	-138.574	-42.6344	-156.603	-158.38	-137.436	28.6462	172.933	-80.004	0
624.691	-125.833	-98.5925	30.0024	58.7137	-13.2267	-63.2678	144.272	-119.54	-135.012	56.9422	44.9246	-102.063	150.318	120.536	0
625.691	168.038	-60.7309	-67.4189	-43.6105	72.2979	71.5765	31.1813	158.802	-93.2597	-33.8857	163.953	-57.4851	166.859	161.185	0
626.69	39.0796	-145.416	-41.4527	109.887	161.292	84.2635	48.0295	165.713	-110.114	-156.456	71.468	178.165	126.699	-39.643	0
627.69	102.974	-162.799	127.297	-167.931	-143.466	-2.9714	-64.1974	-148.46	62.493	174.183	-59.8274	150.327	125.798	155.473	0
628.689	173.191	157.561	17.89	-42.8818	-150.113	-67.7646	161.781	-161.347	47.9062	74.0324	22.2607	-146.254	-161.824	-18.0331	0
629.689	140.913	-165.819	155.746	71.9431	-91.402	-71.4324	-110.214	-67.2138	102.913	71.9933	-124.898	-79.0667	144.845	43.4558	0
630.688	-89.4888	-85.02	163.426	-87.8488	-175.816	-151.398	175.224	-21.4816	42.8173	-12.5716	-58.6476	-170.957	-128.336	-160.336	0
631.688	81.4999	-20.3665	46.9661	-177.346	150.237	112.882	-124.024	167.597	129.36	112.512	-65.468	123.695	-147.878	160.116	0
632.687	116.783	113.693	2.00576	-144.592	-78.3849	18.0779	35.3435	-98.3094	-177.009	-178.392	169.5	176.421	133.865	-86.3894	0
633.687	174.278	170.257	-150.224	3.07591	-96.2963	55.4454	90.1653	71.0765	-83.8095	35.8478	-43.0802	104.091	155.761	-28.0964	0
634.686	-160.807	-162.707	-26.7678	71.026	0.057714	-26.5664	27.3218	-126.986	-38.5298	176.639	-136.44	175.475	163.708	-169.046	0
635.686	-9.26879	-116.418	1.57794	-61.9859	-139.944	-92.7828	-9.12253	-168.707	147.504	6.09757	154.344	-118.368	149.563	-3.80658	0
636.685	-159.957	26.5439	78.0215	-8.15762	23.1673	109.185	58.2226	154.015	-157.19	-32.8614	25.338	147.8	82.3625	108.193	0
637.685	154.484	-52.5976	130.523	95.7192	165.012	97.181	-48.4743	-107.599	145.609	122.298	-43.5478	-174.314	166.52	-126.243	0
638.684	-160.203	-97.3425	-95.1627	-99.2416	-52.4407	-121.862	129.082	-102.762	107.629	-105.824	56.8478	-104.706	-105.11	99.7917	0
639.684	-121.097	-53.5557	-63.3022	163.333	-64.7088	105.88	58.2692	-148.172	-59.7095	-1.76236	-111.397	-37.3014	-124.54	9.85018	0
640.683	179.414	-85.71	124.51	171.827	-69.4685	164.004	85.488	-132.482	14.6122	-0.291592	-4.98387	-17.921	-176.692	147.452	0
641.683	-54.3685	-129.52	164.007	-70.5329	114.802	55.2698	-36.0005	-171.929	-110.856	-31.0293	-93.1796	-166.258	70.579	-12.1093	0
642.683	-81.9905	-178.971	-26.0049	-160.404	-37.6367	-123.23	-21.9983	144.167	162.002	-96.0484	54.1084	116.658	-156.278	139.09	0
643.682	-97.5073	21.7322	37.435	91.2186	125.189	1.96818	78.4828	-68.5661	-164.372	-68.447	-109.294	-59.73	-128.952	-74.9913	0
644.682	169.131	-137.248	-154.392	69.568	162.66	-11.3425	119.598	-134.925	150.696	60.7649	-152.163	-95.8255	92.6196	172.766	0
645.681	-96.5343	154.478	-41.5196	-131.605	-131.303	-49.4726	-63.6468	-93.9006	133.455	157.825	-118.658	-158.651	-177.748	176.048	0
646.681	-40.3202	131.374	113.623	-34.0387	160.345	-74.4039	-10.261	-160.384	-152.351	-149.777	87.2972	-157.668	-147.396	-101.29	0
647.68	-61.627	49.8844	82.8394	84.9449	1.85398	-136.563	-156.258	155.242	82.9543	156.203	-116.096	59.4739	74.4544	-55.1346	0
648.68	-114.972	164.729	-0.0692567	150.225	-125.463	118.559	153.617	-70.7775	-19.9765	61.3203	-121.928	114.43	-29.4704	-81.2658	0
649.679	-98.0954	-114.826	-160.634	-3.1576	-82.6336	-63.7957	-111.75	-140.024	-153.742	55.0075	61.3588	-80.0285	-161.783	138.409	0
650.679	128.666	-126.018	169.182	-59.7438	-114.125	145.002	34.7487	-128.879	-30.1771	162.484	-33.5294	177.748	-94.8301	-173.383	0
651.678	141.71	-133.633	78.57	84.7299	173.557	135.818	-129.629	-135.855	134.255	166.021	-47.7182	141.352	10.7735	92.5107	0
652.678	151.216	136.143	80.7251	-120.07	127.816	167.795	61.8375	140.565	43.2294	-119.344	-164.786	160.308	-107.25	-101.872	0
653.677	173.04	-88.6203	-107.722	-102.61	161.409	49.5096	-42.9268	158.531	27.3113	150.734	-171.539	-174.786	-149.176	-108.037	0
654.677	56.1021	-117.768	115.642	133.709	-125.156	95.9995	107.787	159.479	-83.7688	76.923	43.7321	-160.18	69.2569	-107.91	0
655.676	-99.6231	-142.292	-164.862	-48.3648	-166.856	157.054	-23.6709	-139.869	170.25	-29.5591	-137.642	29.8102	88.8394	-90.9413	0
656.676	-65.013	-162.562	178.103	-167.96	-63.6979	-92.0893	138.663	158.683	60.1994	86.1239	159.02	-44.4601	-126.985	14.5208	0
657.675	-120.826	156.086	-100.25	10.1141	138.905	-103.064	-127.333	-153.558	-176.145	179.644	-154.135	-105.893	143.57	162.882	0
658.675	28.2821	-159.54	120.968	-64.4479	-14.7454	122.937	-13.8345	161.179	-128.24	-81.2515	73.2177	137.302	5.60979	-107.45	0
659.674	-71.3004	140.177	39.319	97.729	-63.3375	-93.1276	78.1833	133.982	-80.3486	18.7864	62.1289	-136.165	164.032	70.5233	0
660.674	-66.5656	172.212	-102.522	109.462	48.3885	54.6878	-3.22199	120.567	24.5019	-123.997	-178.15	145.523	2.79767	171.058	0
661.673	91.3337	-59.0926	-177.853	-121.984	100.419	62.2976	130.633	-168.672	45.7974	88.4709	-150.184	44.6864	-158.269	-109.358	0
662.673	-163.528	171.209	126.362	56.9549	-128.54	-175.817	-151.984	174.816	-40.3728	-82.64	-108.948	8.83812	7.27114	-58.9134	0
663.672	108.205	60.4803	-77.1828	-146.689	105.386	-126.47	-11.4593	-152.077	-111.448	120.186	81.642	153.27	96.3883	-111.112	0
664.672	-141.644	-143.095	148.483	-171.15	-161.724	-15.6837	-42.3776	-176.718	-96.0158	-39.0569	-118.732	31.3398	-18.2044	-112.366	0
665.671	-131.276	14.8499	-103.154	120.654	-123.31	38.8565	50.3462	-120.926	54.7145	-97.7376	-41.8361	-103.353	40.4248	-100.319	0
666.671	-158.795	-116.269	-83.1966	137.262	20.0632	174.417	-154.746	25.2702	123.763	21.3186	-13.2073	160.806	-149.921	154.443	0
667.67	-138.086	81.847	70.4429	-163.953	-111.061	-76.8562	2.33514	-13.1799	-165.85	-175.35	45.8519	-148.985	-175.551	-153.153	0
668.67	-178.023	-74.4489	68.5666	-132.73	-67.9596	-21.0223	-25.993	-147.571	-153.66	-71.1545	113.547	179.465	-139.904	-159.991	0
669.669	-169.02	138.55	-70.811	34.293	128.684	-81.6173	125.624	-171.945	2.71516	-130.873	-120.811	-162.353	84.0876	176.639	0
670.669	-33.6932	-72.8648	10.6134	-132.924	10.9079	-61.4151	114.256	-91.9337	-47.7744	82.2021	136.486	67.7399	76.7855	49.1454	0
671.668	-121.375	61.2996	142.494	129.901	-151.163	14.0999	66.1756	39.6283	-85.2372	147.721	-104.386	162.565	-111.582	135.028	0
672.668	152.078	24.5225	-75.0313	20.7968	-102.747	-45.2579	-35.1488	-135.419	99.9632	55.2091	-89.4039	-155.905	162.66	-158.102	0
673.667	-99.8976	113.196	43.1402	139.052	-54.901	-158.721	-172.747	-150.594	167.177	-108.623	-170.407	-133.591	73.2784	152.658	0
674.667	-5.04685	80.4984	88.8387	-152.311	51.7221	102.277	101.57	-177.813	121.458	-125.559	-171.498	-42.5509	-130.401	82.9603	0
675.666	-164.426	-62.0919	113.044	35.1115	153.765	-74.7288	111.099	-152.28	-37.3672	-116.864	71.903	-93.5714	172.117	-104.213	0
676.666	-87.4404	-29.9127	110.735	-64.7313	142.4	172.281	-163.32	153.914	-106.533	73.2714	165.895	10.9908	-30.1113	63.8103	0
677.665	-178.429	-143.835	25.01	-99.3179	-119.619	-178.973	5.03727	-127.806	130.709	103.659	125.362	-104.51	178.314	170.283	0
678.665	-135.908	-100.297	67.3665	46.0038	175.883	126.08	-139.882	-151.72	-44.9186	-147.838	-100.337	-49.1742	-143.887	-150.563	0
679.664	-106.135	108.274	-55.9081	24.583	145.619	133.815	-123.291	-123.962	-178.473	-128.636	-24.7755	28.1368	-142.32	-162.589	0
680.664	-61.9967	59.5144	87.6982	163.85	-40.2942	-156.904	-107.32	-104.608	84.1908	145.298	-150.134	70.3717	-3.52858	158.625	0
681.663	52.6094	-45.0278	160.223	151.529	-161.954	-80.3639	-42.7508	-142.861	101.98	-111.166	32.636	-40.3634	-148.12	156.175	0
682.663	-101.906	179.805	101.286	-109.948	-83.7969	-175.559	171.415	-91.458	-136.162	-108.522	-116.419	-171.643	135.345	-1.8998	0
683.662	-113.341	137.264	-77.9548	145.339	-34.1202	-127.477	-115.103	-140.612	109.928	23.8342	110.259	-58.4893	147.779	126.557	0
684.662	56.3468	-137.051	138.355	-104.234	-152.511	-54.213	143.262	-144.718	140.948	36.0662	145.856	-174.663	-31.72	165.478	0
685.661	-171.538	134.207	-7.56052	-10.7686	-3.86793	-135.675	10.7539	-118.865	173.508	122.787	-146.845	-166.338	-164.408	-158.926	0
686.661	-11.0327	32.6848	12.6964	38.566	-56.756	113.957	80.0339	-79.9482	-158.568	-153.961	10.7146	38.1233	-66.4953	115.485	0
687.66	-159.924	-128.935	-9.93451	83.5833	166.895	170.554	-52.2862	-74.853	-149.802	12.711	151.469	-174.809	-40.7078	-90.2431	0
688.66	-178.023	-64.5938	-146.09	-119.844	-83.8194	-174.161	-150.754	-102.989	18.1643	-64.6587	-56.3278	-111.193	-103.989	139.12	0
689.659	-163.722	-133.042	-43.2582	123.749	-179.119	-151.899	-159.184	-150.785	-86.8686	-143.943	-130.934	-93.4166	-164.822	28.663	0
690.659	45.7688	134.69	-126.468	-141.265	20.4174	-27.2755	24.3599	135.121	-144.289	171.497	44.1384	-95.3288	-108.421	117.395	0
691.658	-53.1702	-139.299	-157.488	176.122	-68.8842	173.829	146.714	139.912	-148.029	111.534	-76.4384	42.9132	55.5007	85.5425	0
692.658	-108.259	113.172	139.452	-146.569	20.9256	45.1784	-35.5388	-71.7531	107.028	-158.287	-111.458	-170.726	-134.575	-1.66	0
693.657	-53.5281	-159.988	-31.2843	-6.40843	119.181	-30.0372	-58.2665	170.47	-146.571	150.67	-91.983	57.7283	129.817	151.819	0
694.657	-149.284	152.273	165.217	-121.049	-156.696	-60.0903	118.277	152.77	166.14	-43.3008	-93.269	-151.537	-108.362	-38.5601	0
695.656	142.175	-101.067	128.571	-78.3517	161.666	-44.5211	52.9303	-83.3033	-174.09	148.174	-121.128	-143.635	-74.0483	-105.775	0
696.656	-91.9358	-83.7024	36.5113	-67.3267	1.60741	140.527	-1.1099	-162.627	-146.231	152.178	117.199	102.606	121.952	-35.8055	0
697.655	39.7532	-78.7115	39.0588	-176.409	-25.4848	-135.115	10.1436	-169.352	103.237	141.376	155.252	116.151	-114.005	129.379	0
698.655	73.8661	149.239	-176.328	-116.261	-103.626	166.212	57.0657	-103.651	103.314	-80.5403	-106.22	-134.675	-125.841	-90.618	0
699.654	152.572	-172.777	-151.395	-31.7926	-104.45	-73.483	78.9429	-53.7324	175.712	-40.4054	-75.5374	179.999	-87.8635	151.817	0
700.654	179.899	150.958	-48.457	160.736	71.6387	124.775	-10.0279	-121.446	-116.002	128.985	87.8375	96.2535	-117.477	-140.792	0
701.653	158.227	116.754	167.291	-116.235	19.9368	153.319	140.594	164.327	-72.7963	-167.814	149.436	-10.2558	55.0899	-128.985	0
702.653	-98.2044	57.1118	-150.368	-80.3735	-135.961	-160.378	-48.6685	146.805	-20.8748	-132.282	138.831	-148.739	75.7562	82.9372	0
703.652	173.782	84.6519	28.404	-55.7814	-155.578	-150.427	100.078	-136.149	-43.4007	-152.04	179.972	153.656	-148.247	61.7185	0
704.652	-70.1964	5.71994	1.55404	165.174	80.9052	41.0267	49.7803	173.887	168.021	-131.882	-87.9052	-144.093	-134.429	-159.586	0
705.651	155.021	-90.7709	122.995	-94.3495	58.102	-48.1811	99.3374	82.385	-97.1837	28.2635	164.288	-130.285	169.075	162.199	0
706.651	178.757	-138.75	-2.23021	29.4303	167.413	171.982	-31.963	-88.4412	132.529	84.6384	-9.74272	-90.3576	30.2642	61.0488	0
707.65	-160.257	-94.3368	161.595	177.73	-135.928	104.917	85.5708	-118.097	106.569	75.7173	-157.196	133.018	-156.782	-59.2968	0
708.65	-72.014	169.276	-58.7241	134.938	177.825	-151.292	46.2062	158.883	-81.0326	-151.383	-54.8359	-157.585	155.737	29.7779	0
709.649	30.3667	-30.7273	-65.8593	-150.622	157.428	8.99478	7.36021	-51.4513	165.51	-118.823	-159.175	-66.224	-145.055	-76.1012	0
710.649	2.37065	168.58	52.7384	-100.399	-126.731	74.0818	178.256	-103.045	92.7069	-29.1652	-127.738	-8.62147	-74.7642	-126.494	0
711.648	21.6634	-74.7187	2.02115	99.9232	-3.82784	10.3155	-155.754	-134.212	122.906	-57.6997	-43.8813	-107.299	168.783	-28.6332	0
712.648	-150.41	26.4514	31.8925	-24.9912	125.292	145.547	-90.0532	-162.556	-79.1629	17.6171	-178.812	122.732	58.3472	-71.5797	0
713.647	-45.4558	101.225	49.5463	-150.429	-91.6541	-101.912	-114.818	-107.671	143.913	149.594	-154.49	-84.2756	88.6571	-130.152	0
714.647	171.297	-59.069	95.1482	-166.226	69.0267	-111.018	-152.918	-152.294	-114.287	78.9542	-160.2	28.9476	-126.583	-39.0221	0
715.646	-154.575	-177.758	152.113	1.31303	-159.391	164.376	50.9043	-146.968	-51.3116	-38.6288	6.99411	119.816	-132.749	-146.511	0
716.646	-147.945	-33.3875	-79.2885	32.8788	77.0278	154.673	-30.9898	-174.122	-41.9075	-20.5535	41.9411	-91.0835	-52.9026	162.076	0
717.645	104.406	-153.011	60.1956	163.543	96.1449	-9.97323	21.0381	-117.375	24.1918	-163.191	124.406	-172.022	159.963	-131.546	0
718.645	93.776	-138.823	104.973	145.999	37.2357	62.0903	128.705	137.512	-103.938	126.896	142.991	-107.662	168.574	119.28	0
719.644	158.778	166.528	82.8354	-20.8598	-63.6729	-103.381	-40.72	-43.8156	115.725	-78.8912	-156.355	1.49	149.777	-104.946	0
720.644	89.1119	119.519	115.188	-46.215	-29.0377	-64.7423	56.2807	-60.8823	-148.607	26.5494	53.2281	126.553	108.439	-89.2112	0
721.644	5.60905	-128.069	-17.9546	-46.2539	134.687	179.753	95.7416	-152.86	51.8312	21.4789	-147.199	-92.8226	104.276	-132.536	0
722.643	-47.9828	-51.025	-55.94	-134.679	-58.0445	72.196	156.905	-173.25	-67.9115	114.28	154.569	-89.711	-35.2125	-46.9833	0
723.643	-7.70128	-124.168	72.6354	-70.8211	-81.0204	-58.2218	-34.4813	-157.343	80.6906	114.408	-19.8261	127.652	158.794	-66.1944	0
724.642	-145.172	92.0502	2.01548	-174.48	-87.7954	-41.0623	119.534	127.102	137.776	-159.905	-108.337	-93.5685	-169.723	-17.5154	0
725.642	72.8398	-89.1038	-158.602	-33.4492	71.5231	-96.3664	-103.082	-30.5654	71.8569	-141.096	158.318	170.281	179.282	130.992	0
726.641	-75.1743	98.9113	-45.2325	-39.6393	-84.1145	79.8554	17.8806	-93.4305	-179.68	79.1922	-158.151	175.205	-167.505	-172.971	0
727.641	124.882	-158.084	157.214	4.12459	-48.3297	-128.197	-65.1341	-173.362	-159.805	-105.154	-101.228	-109.939	-21.6842	-128.771	0
728.64	-164.275	-127.244	30.7338	162.817	81.3324	166.151	155.3	90.1965	-19.7102	-151.572	-132.075	-2.71467	-97.6425	-27.2368	0
729.64	-176.61	-60.7118	-126.588	-70.5423	-16.8842	65.624	-15.8803	127.799	141.106	126.866	156.875	-21.4704	126.477	-50.4103	0
730.639	-80.1931	-98.2477	-122.504	-134.486	-102.49	-97.5139	4.6715	145.809	-129.448	-24.5372	-27.2933	123.728	-124.697	-32.7433	0
731.639	70.9255	-94.3675	-94.9384	132.9	78.837	-41.5043	77.6318	-81.8277	51.4784	177.197	-143.053	95.6226	-34.2894	-127.814	0
732.638	-125.6	171.265	134.042	169.159	-128.579	-14.0248	-38.5463	-163.737	123.454	78.5584	75.2645	-113.055	-156.551	-22.5946	0
733.638	-62.0781	-74.4177	40.9627	-18.7988	96.3031	-75.0956	163.008	105.189	170.151	102.853	133.7	-52.1659	18.1206	133.923	0
734.637	163.199	124.672	17.021	-45.2747	22.3817	-154.472	94.3166	-49.9471	159.078	100.096	109.848	148.855	16.7171	-69.0487	0
735.637	-27.218	-140.311	67.5678	-74.4549	-7.77945	119.583	7.66415	114.888	-140.952	73.4511	-95.6521	-15.1357	144.955	-178.444	0
736.636	39.944	-79.7195	-56.6577	-142.572	91.5321	45.7817	156.012	-140.697	150.608	-87.2902	86.1138	-69.98	135.127	-8.19815	0
737.636	59.7572	-28.6894	-124.716	108.629	25.95	102.704	-38.745	-178.518	57.6296	-170.957	-9.60804	-145.944	136.245	75.0956	0
738.635	-152.13	-60.5748	-78.6112	-140.628	-14.8672	139.929	-146.585	-39.6475	-104.769	115.924	-14.1108	-154.728	2.19828	-179.765	0
739.635	-142.505	144.181	-57.0702	-121.245	6.60822	-70.2919	-73.4631	-37.3475	121.088	-128.045	52.5067	-53.2484	-19.2056	-56.7073	0
740.634	136.445	178.261	-0.541043	-178.297	78.0495	96.5953	81.7636	120.854	74.873	51.7281	-174.838	-50.0581	-56.9853	32.9938	0
741.634	-100.531	122.391	-63.8599	-73.8527	-27.8404	-102.249	-85.4093	89.8941	-47.8148	30.4953	-120.895	-105.368	-120.175	63.8549	0
742.633	-127.065	141.063	9.50394	28.1038	143.905	-128.729	-35.1952	-102.999	132.806	11.9673	-56.9263	-38.1739	75.51	137.656	0
743.633	-133.694	-102.577	-66.165	-136.832	67.0884	75.9167	-119.781	-175.598	153.267	-28.8194	-130.001	168.296	-78.3366	40.6694	0
744.632	-118.434	-73.5734	-116.391	-146.372	151.672	32.7819	-65.7476	-118.166	-113.052	-48.4085	-54.2048	-24.7298	-165.405	119.945	0
745.632	85.633	-64.4237	-84.6417	98.0178	-6.61305	-118.56	103.235	-156.609	110.379	-144.966	6.34509	-82.2195	117.42	-116.554	0
746.631	-112.28	-81.8376	100.135	-163.375	76.0155	-166.836	107.09	-148.979	-57.4167	35.148	-133.261	-134.076	-125.552	-136.754	0
747.631	173.791	-31.5863	-99.3124	-25.1122	-138.926	-168.736	-32.6849	169.76	-3.44374	1.42846	-136.695	-100.18	-105.251	70.2629	0
748.63	-49.2781	-122.897	-76.7813	148.071	-176.603	-76.8565	-67.8453	-165.335	-23.2509	-109.094	99.8019	-101.935	-131.829	-7.02293	0
749.63	-141.302	99.6153	175.345	-83.9858	94.2774	-175.452	125.186	-86.645	-73.3453	-165.343	130.911	144.977	-59.5436	-137.363	0
750.629	172.026	124.335	77.3688	118.775	-137.583	-44.2269	-157.799	-108.328	-166.84	77.8751	96.7028	-65.9018	-1.15574	-147.101	0
751.629	-100.51	-59.6847	-135.098	-149.69	127.347	-73.8379	-70.5804	-110.482	36.898	29.9291	-94.634	-89.0396	73.0464	172.052	0
752.628	-97.4909	-138.925	35.6504	-9.09023	-119.575	-93.8094	-106.244	-153.02	177.495	107.313	-16.3075	-144.695	179.64	-58.8949	0
753.628	172.769	-172.321	-56.4516	-68.3969	-97.0648	89.7186	112.359	176.574	-152.379	-38.439	-166.543	2.60482	59.892	169.981	0
754.627	134.421	113.897	81.891	143.256	168.97	164.63	134.345	13.852	97.2769	-70.0546	-179.65	-119.165	-74.1919	-153.769	0
755.627	-161.175	147.335	74.7677	170.914	49.2102	-169.501	-56.095	-109.779	-119.735	6.54376	-100.49	153.348	151.721	-62.1561	0
756.626	-18.8854	32.6204	-64.5741	-157.053	73.9624	22.7889	-127.31	-95.8409	-108.388	-167.607	31.5732	86.2916	-14.7716	-176.821	0
757.626	108.036	152.385	48.1985	74.802	63.6527	11.6413	-104.059	-52.6242	134.259	124.549	139.908	-169.24	16.7262	4.49134	0
758.625	-85.9452	79.4754	96.2845	-166.294	73.3489	134.197	32.2058	66.8321	104.858	-56.1826	-21.5263	-131.421	-106.419	-157.341	0
759.625	-108.72	13.8049	-37.7602	143.62	-56.1891	-175.898	-125.753	-17.6629	-150.024	-38.9575	-88.2122	98.55	174.998	61.227	0
760.624	-31.7737	-76.4798	-113.759	-89.7073	-87.0459	-120.11	135.516	-129.928	-118.45	-31.4208	-96.3936	-144.773	125.83	-116.439	0
761.624	-131.846	165.986	-22.174	161.165	136.516	-161.639	97.6153	-102.227	117.204	80.2841	-78.3028	-104.486	-154.044	-120.267	0
762.623	78.825	-135.418	101.175	129.315	-169.069	131.17	-113.827	-124.144	5.9668	30.1133	129.687	173.593	-129.689	26.0935	0
763.623	78.7064	178.385	82.3649	-50.5371	-83.6851	-6.55233	7.41414	-127.989	-97.3972	52.6584	-124.498	-89.9957	-164.812	15.3057	0
764.622	1.86878	-46.0287	172.662	129.517	-123.961	169.977	-94.2929	-109.45	66.8316	164.746	114.581	-61.0818	-62.7477	-113.789	0
765.622	-15.4332	-28.1483	136.723	-61.8605	-123.83	-112.119	76.401	74.5731	102.555	55.3822	-101.195	-141.602	-80.8457	-153.533	0
766.621	114.599	-98.4024	27.5245	100.722	141.437	-149.929	86.8332	171.334	-175.852	32.2898	-57.6183	24.3172	64.3004	119.692	0
767.621	8.46978	-178.981	93.415	82.4108	-101.495	139.554	99.827	96.048	-173.56	107.654	-37.3386	-114.547	-171.906	-1.62805	0
768.62	-133.259	-5.72534	-161.615	-62.2054	44.7674	-167.997	132.247	113.268	-41.2754	52.4585	140.009	-127.025	-124.57	-132.073	0
769.62	125.082	-142.477	132.907	-110.678	51.8956	4.80605	-21.9793	-3.62835	-27.7572	137.183	-10.2123	-156.416	-53.5706	-141.799	0
770.619	-130.411	-168.883	42.4223	87.9121	69.5226	138.598	-54.3008	81.5688	-33.3425	-69.9205	-147.245	-116.434	-40.2146	-111.361	0
771.619	114.994	47.2182	59.1185	-41.8473	-76.6111	42.3646	-70.985	-25.4858	-164.763	170.639	-142.499	-159.335	34.6622	-179.429	0
772.618	-134.1	-122.399	-118.445	133.217	87.7801	-87.386	-93.4153	-105.625	152.387	142.036	99.0705	-126.235	-153.365	152.954	0
773.618	-129.668	-157.173	-135.737	-125.36	-121.75	93.7414	-49.5932	-120.045	-100.916	-132.79	36.4224	93.5826	70.5216	100.553	0
774.617	61.2567	128.597	107.325	-5.16492	174.436	-12.6531	-78.2957	-131.864	-100.974	-121.534	-94.7016	74.0324	8.45214	-150.969	0
775.617	92.6053	133.655	-6.54553	152.314	-94.5766	32.9308	34.341	-87.5276	-22.3851	87.9385	-175.923	-25.2527	-139.52	-75.9303	0
776.616	57.3524	145.2	123.1	-78.8105	122.717	-52.1038	-36.054	-65.2685	137.839	-122.565	-33.563	82.076	-89.7209	-128.736	0
777.616	-122.754	168.709	-121.734	-46.1	-88.63	-45.9383	14.3423	-136.524	-46.6845	114.752	-47.7063	122.206	67.8159	-165.794	0
778.615	-7.07512	-142.754	-88.5181	159.59	164.047	-134.245	94.0862	-57.5094	66.1462	117.787	38.2435	130.082	56.9838	119.49	0
779.615	83.4072	-32.5157	19.1143	-61.0558	51.28	43.4421	-93.651	-165.683	154.79	-24.7847	102.452	-84.9581	112.848	127.752	0
780.614	106.352	-96.4685	-130.433	41.5734	174.989	-165.86	-145.827	-112.908	-66.4306	128.531	-92.4944	160.042	47.9492	8.53394	0
781.614	92.7582	-65.2762	30.0646	18.3008	88.9283	-123.703	156.831	-95.109	-176.791	-109.675	-104.63	159.255	158.263	155.641	0
782.613	158.436	102.107	-157.542	-16.5563	81.1591	36.0036	104.049	-107.561	84.3466	112.396	162.949	-162.462	137.848	114.504	0
783.613	-159.546	-102.487	-117.282	-179.007	62.8925	-151.889	-146.434	-98.1266	174.726	-43.8721	-100.053	-119.781	-10.826	-131.167	0
784.612	-9.37816	-85.9929	135.418	53.6017	59.996	6.68544	71.8148	-125.298	-43.9052	-86.022	36.2113	-150.945	11.2968	-112.668	0
785.612	-55.9308	-52.8376	-91.4195	-12.8228	-178.562	40.2406	69.0223	-61.493	-27.3635	-71.921	83.8471	179.231	-120.884	89.4799	0
786.611	87.1193	-16.9079	153.831	-143.389	138.756	-113.495	16.8187	-142.99	-35.1763	76.8464	-24.0882	-80.5116	-131.358	143.492	0
787.611	149.609	53.211	95.2567	147.582	-155.124	-40.5764	61.7816	169.506	150.637	31.3878	-25.2771	-2.50833	119.833	39.3697	0
788.61	152.278	-39.9385	60.1613	-73.167	-12.5021	174.296	113.135	141.213	-23.2353	-179.706	103.718	-124.055	-91.7597	54.4487	0
789.61	61.859	-151.286	15.5377	-139.793	-149.835	-150.778	76.2597	121.766	-18.2833	-160.398	-147.424	102.316	15.6716	-149.44	0
790.609	115.013	33.517	17.8934	-137.976	62.0434	-12.7988	10.7524	-162.914	-119.335	-73.4613	-119.233	-18.2388	-134.622	-175.668	0
791.609	49.2327	-58.7285	-22.6953	-78.8282	130.292	-130.043	-174.595	127.901	102.54	12.8112	134.018	104.591	-10.1843	-49.1524	0
792.608	6.84757	-78.1851	38.9507	-179.5	-166.827	-167.733	-125.992	-107.355	106.403	143.772	-110.939	-55.4721	104.146	-0.919187	0
793.608	30.0352	-171.854	-16.3386	33.2203	-123.028	66.4779	-13.1933	135.111	70.6864	-37.1815	31.0539	102.624	-34.1278	-158.68	0
794.607	-15.2477	130.996	68.4086	-30.6434	28.9064	114.568	-28.8167	75.0492	-95.4433	158.362	-125.403	62.3278	-82.1727	-111.013	0
795.607	-9.9652	-23.9204	-16.5268	-157.592	9.58546	-21.7434	-111.548	-74.762	-77.8572	-128.695	-70.4754	-30.2051	-81.6812	169.733	0
796.606	179.235	-162.95	-136.092	108.434	-143.99	-87.3325	-29.4321	-152.345	-23.2929	-19.5502	-83.4969	114.065	119.424	-95.5406	0
797.606	-160.861	148.377	111.632	64.2925	42.8542	-116.476	-135.672	-117.874	135.372	161.303	178.399	57.3771	-78.0503	-55.5179	0
798.605	-136.668	150.815	4.66447	-102.002	118.783	-137.436	90.5874	123.051	85.3847	58.1883	-179.497	157.44	124.104	-39.2091	0
799.605	102.072	-52.9601	128.036	163.948	-150.65	-111.882	107.854	86.1166	149.386	167.985	-75.4579	174.011	-20.8363	-136.464	0
800.605	-117.543	-108.631	172.302	66.5592	63.7035	-40.6444	-41.9195	-140.592	-125.973	-105.209	163.879	-140.65	-110.017	-100.419	0
801.604	-163.866	146.958	-115.73	116.041	-170.916	155.515	129.226	-133.876	-168.25	-25.6229	-121.902	114.301	41.9197	169.229	0
802.604	-28.8242	-148.029	80.85	-101.755	168.607	135.845	13.9154	-63.7443	148.303	173.89	137.978	166.123	-57.4284	-100.645	0
803.603	-19.631	-116.312	-79.2299	31.3168	15.1582	140.165	5.21023	169.185	136.306	3.48436	34.104	-144.668	-78.9868	130.148	0
804.603	-152.128	-171.918	135.257	-164.606	-103.389	-152.717	-112.25	-107.107	50.3131	-179.28	-12.9727	-160.775	169.102	23.0299	0
805.602	-124.711	167.905	-119.014	147.029	29.7802	-119.418	107.792	68.5719	-80.0878	-145.962	116.488	-138.874	106.961	152.843	0
806.602	-93.6426	-33.7644	153.197	-177.753	-80.6533	-11.3197	72.9491	77.9051	-82.5305	-129.86	-125.694	-143.552	-61.4203	-148.724	0
807.601	65.1817	134.455	16.7086	-168.857	-165.373	146.458	73.366	26.7172	76.9845	-159.571	63.4498	34.0063	-156.195	-57.8859	0
808.601	-81.0855	75.8078	-85.0487	-14.4066	119.292	53.2755	-113.144	-150.348	-0.29628	42.4365	-104.298	-54.1686	-125.693	97.1467	0
809.6	-130.252	-140.459	-148.814	-5.45375	25.7187	-150.305	96.1692	-145.108	-150.328	96.3659	-129.367	-34.4806	-124.582	-105.446	0
810.6	171.209	-135.055	105.95	124.591	-58.8088	152.335	-84.6553	-115.716	149.771	66.7788	71.668	39.7176	33.5461	-154.307	0
811.599	87.2079	76.5568	-161.419	112.332	112.101	-21.706	105.297	73.7453	166.966	70.3088	-36.9822	-123.25	-174.066	-116.584	0
812.599	-89.8192	-164.954	124.948	-89.3546	44.675	-175.686	-40.6722	-156.833	-136.183	27.5851	-168.336	-124.762	-98.2578	56.0094	0
813.598	172.036	177.253	-176.388	-166.591	155.059	1.4802	-151.439	-68.2493	149.517	-103.927	151.399	-40.3675	-160.345	-131.827	0
814.598	-15.8866	141.632	-167.67	-66.7868	-38.781	2.71638	79.7876	159.579	16.3248	-146.641	-162.233	159.175	-85.9596	-158.22	0
815.597	-120.492	-127.725	-12.8961	177.565	-19.7624	156.855	89.7729	20.9756	115.271	-81.0036	-4.1863	170.666	-89.9888	-7.282	0
816.597	129.175	-20.3234	115.453	-37.9666	27.2824	-106.731	-29.7382	-81.2507	-65.9553	-120.123	-83.5627	-121.985	123.982	115.755	0
817.596	-68.5647	-152.142	10.9594	113.039	123.012	-115.006	-52.0281	-93.1221	93.112	6.9962	-149.558	-148.805	-117.702	-36.4831	0
818.596	-54.1803	28.7263	28.2912	-29.6471	97.7319	52.5094	8.98034	79.073	152.828	-145.737	157.129	13.3161	-114.873	-82.1008	0
819.595	-154.705	-178.417	50.9182	-47.041	11.4239	113.481	-159.726	78.7992	-43.9482	-61.9066	-52.6866	42.589	103.485	-123.086	0
820.595	-15.0574	25.4336	-36.2289	-89.7543	120.817	-117.727	41.301	15.2087	-123.339	40.5945	-103.837	-158.267	18.3339	-147.407	0
821.594	-150.8	-61.3941	34.4603	-142.754	131.895	42.8428	6.38684	-15.6689	22.903	24.4649	40.1905	-45.8249	-115.942	-164.435	0
822.594	-122.531	39.1688	171.82	-41.4852	87.1659	13.8688	118.588	-143.937	124.002	67.8833	-116.483	31.2825	-133.739	-116.659	0
823.593	-64.7332	-108.772	49.6762	-113.415	112.33	63.0746	-131.485	-146.626	-161.059	-51.0786	179.079	42.633	132.572	-152.812	0
824.593	-112.073	19.1683	-157.899	-166.494	-160.802	-53.3335	71.4699	156.456	160.116	114.126	131.752	-119.429	-1.79057	-92.9525	0
825.592	148.293	-151.854	165.15	-104.298	34.8882	149.277	-1.55033	-60.6441	-132.819	-178.325	23.3752	145.17	-69.6579	41.6365	0
826.592	40.9827	17.0179	73.6101	175.549	76.1754	32.2213	-143.56	166.886	92.6869	-167.839	-140.322	-22.3179	-80.0847	-97.6845	0
827.591	104.225	-1.22601	-108.473	-25.1162	-14.8933	70.944	-140.218	-40.6584	-31.3532	51.0412	-5.03605	-14.7139	-153.059	-132.541	0
828.591	-40.0129	-174.57	128.026	-128.17	-165.98	-95.9651	89.1746	-90.5695	-160.565	3.23747	-142.601	-81.4994	-160.615	-114.089	0
829.59	94.8088	170.912	160.313	8.39652	-89.2667	-78.531	80.0325	133.388	-178.256	5.57515	115.171	114.783	-128.31	16.174	0
830.59	-178.769	-30.3856	42.9319	-74.2144	-148.6	121.815	94.5262	121.9	15.3248	135.078	-91.8829	151.195	-48.1418	-84.5906	0
831.589	-40.1977	-0.481673	-69.069	-82.3689	-106.266	-146.956	-57.1838	-164.779	-102.516	-19.4738	-48.5404	19.8698	-6.33502	43.0901	0
832.589	-23.4863	-63.8559	71.647	162.863	-133.048	-146.322	65.06	-168.378	-17.2251	-105.386	-128.676	-168.199	12.6637	77.3029	0
833.588	84.4878	-32.8142	170.398	148.929	-47.0789	142.409	127.731	-140.288	68.9646	48.2978	-73.4472	-152.969	-135.895	21.295	0
834.588	61.0923	-30.6334	161.937	50.1745	-118.217	143.615	-41.674	-139.719	-79.6822	8.05224	-157.626	-36.6459	-136.468	-33.4743	0
835.587	-42.4989	178.017	-7.56593	-47.8588	-77.3052	-13.0146	-95.1055	-117.566	-27.1005	-56.3373	-154.316	34.0918	34.0642	-83.6567	0
836.587	-96.4889	80.2002	2.68017	-40.0203	-105.018	25.1743	106.667	-32.5752	8.05502	-92.8976	-172.273	-170.019	-104.622	178.649	0
837.586	110.795	130.932	-20.3283	-86.3577	153.594	171.589	-39.6341	-106.218	5.58906	-150.637	53.8624	101.195	-62.5389	-34.5728	0
838.586	-106.635	172.003	156.298	141.773	-136.4	-109.39	110.482	69.0643	145.105	-108.681	-152.645	-105.14	-137.507	-143.995	0
839.585	151.659	-4.81461	-24.7407	-150.299	-55.4402	67.2896	8.46709	-46.3212	-52.3488	129.15	-133.074	-6.27008	-35.38	174.83	0
840.585	33.3345	104.032	57.2858	115.904	-101.353	-118.49	-139.97	-21.6287	72.0709	165.466	-134.52	-138.55	-106.307	147.078	0
841.584	-92.3349	-158.584	-170.839	-45.2351	-134.877	18.6326	141.899	-91.8284	-160.178	103.736	-134.329	124.451	-17.3207	-107.97	0
842.584	-164.52	-44.361	117.905	-110.957	-119.245	22.8589	70.2575	-91.249	-154.432	-7.14742	-115.975	-149.393	-15.7796	-146.361	0
843.583	-10.0917	-16.7008	87.1865	174.419	12.6591	-71.2754	-143.917	-115.78	73.8624	-157.249	127.692	-14.3776	107.022	-30.0041	0
844.583	-82.2908	44.3887	126.406	26.3479	-76.8986	82.0196	27.3322	146.506	44.8288	64.8359	114.167	-176.561	-3.7368	-160.826	0
845.582	174.435	-106.492	39.2589	70.4207	-126.992	-64.5618	177.69	47.2919	-129.805	53.9131	-111.53	-104.009	-53.1369	35.0512	0
846.582	-149.387	125.551	-110.781	58.9619	70.1256	27.9091	-48.9522	170.239	-151.704	-139.721	121.321	89.4562	169.475	-169.067	0
847.581	-51.1619	120.03	-45.4887	144.952	-73.6313	151.392	89.7215	63.5457	-95.6823	-73.3538	-87.633	45.2647	-176.643	-148.332	0
848.581	22.0422	-167.976	-152.359	69.9616	-57.6676	74.4584	86.0783	-75.436	-72.3421	-80.8357	-150.184	-156.521	15.806	-126.055	0
849.58	-166.768	-156.455	-105.944	147.952	-24.5059	36.8897	-153.128	141.107	-79.6586	-166.934	-179.281	121.856	6.34198	21.3551	0
850.58	6.18937	123.609	-116.268	157.801	49.7332	-134.071	109.495	-92.4943	24.6734	174.962	114.682	-101.383	-47.8404	63.2375	0
851.579	117.47	40.9285	-164.247	-165.12	90.9582	-89.4874	159.372	-80.9091	-35.0334	23.4147	-44.8431	107.88	-128.516	-51.6874	0
852.579	-95.4404	-160.568	-3.15753	12.575	-149.959	-124.669	-126.171	-158.288	-156.545	89.6166	124.842	100.699	122.244	146.36	0
853.578	22.3863	12.4065	143.921	90.5927	94.6598	119.04	12.5247	-151.402	111.643	169.192	-41.2084	-84.6645	-126.466	121.594	0
854.578	-123.438	168.743	79.8327	-28.6828	171.254	80.7211	-143.885	56.5896	-45.5952	-50.7521	-85.8628	44.9748	32.8991	-83.9738	0
855.577	30.7506	-79.8081	95.7405	152.781	2.01361	-96.1461	-76.8214	-13.3129	140.031	80.2149	18.3978	-2.67074	-118.371	-152.584	0
856.577	-120.061	161.651	-170.133	7.07927	179.733	-124.507	63.1826	-20.6456	-13.757	53.5818	130.611	-118.906	-51.6011	-94.369	0
857.576	-39.4883	27.6066	19.304	-110.298	26.6369	151.685	-94.0944	-96.278	69.544	-30.1907	59.5315	-17.5605	-12.4181	-6.88935	0
858.576	-128.039	-24.9787	122.372	38.036	-32.8238	-85.2372	113.61	-34.8254	-146.626	59.8294	-4.55382	-75.6674	91.6875	-168.437	0
859.575	-66.7089	-114.451	109.891	-116.316	178.106	104.985	171.515	-107.238	17.3484	17.7891	71.0555	38.7747	178.724	-150.352	0
860.575	-112.022	-80.7637	-81.1642	-60.6035	166.89	-154.086	60.6169	-9.71178	-70.4032	-129.965	171.805	-68.9554	-144.862	0.808514	0
861.574	-76.8899	-111.024	-38.379	119.93	-73.8695	-73.3209	69.1599	-53.5593	-26.1041	-16.8826	-73.796	153.387	-44.7361	-121.604	0
862.574	143.874	103.769	-16.0303	77.6127	-162.726	102.875	133.909	-73.6069	-53.3107	-92.6911	92.5535	168.743	53.7816	-96.7739	0
863.573	68.3954	94.4142	3.39885	85.1196	19.4363	-154.298	107.979	-157.881	-102.868	-88.6986	-18.2259	8.71136	-79.9976	-125.31	0
864.573	-13.7886	-39.5587	-15.9158	162.936	-104.388	-42.9047	158.175	-137.878	132.872	-71.3177	67.2174	-25.8068	27.3977	-101.006	0
865.572	147.461	-4.64121	-108.816	-2.05416	-163.938	156.012	160.977	-140.32	38.5287	-2.60091	-172.161	-168.101	72.7455	-118.369	0
866.572	145.726	-15.1922	-130.488	91.6324	52.361	32.1134	59.2542	99.7292	87.0234	-91.6193	87.2242	-147.12	22.5335	5.92572	0
867.571	-117.738	18.4406	-43.9029	-97.7412	135.191	80.5027	-99.4453	56.135	-122.665	-16.8656	119.7	-141.207	-43.7332	-97.3584	0
868.571	74.4351	-72.5045	-140.202	129.517	169.496	-149.661	-36.9116	-84.7669	-176.916	157.778	151.053	-27.1576	94.4645	-64.7969	0
869.57	-47.1844	-91.2245	82.8965	-69.6704	81.5782	98.0028	77.8448	-57.5249	-161.274	54.6443	85.4524	-93.291	-112.093	-73.1629	0
870.57	-144.615	-103.897	-168.054	87.0382	25.5546	-138.244	-10.2894	-68.5746	17.9812	170.811	-25.413	44.2405	78.5722	-81.5315	0
871.569	144.676	-104.328	35.317	-147.409	-48.9927	-154.356	99.8894	46.3587	165.671	178.317	144.623	-173.953	145.628	-43.089	0
872.569	-120.549	-110.745	-115.877	-46.7488	-9.5374	-115.333	-154.32	110.886	131.861	116.553	95.018	-152.426	112.085	111.317	0
873.568	24.9536	-87.1023	176.545	-157.198	153.911	166.064	38.4913	-131.91	120.353	179.731	-51.9554	-149.336	92.8722	-170.48	0
874.568	-8.40461	-141.666	3.64891	-139.164	88.9077	-133.982	40.5449	-152.788	160.75	52.554	35.2316	-103.545	-25.59	-137.263	0
875.567	-138.645	106.589	27.6265	-83.4146	-168.261	-141.116	14.4345	-76.0027	-27.6254	-148.8	-79.1022	-43.6178	-108.366	-152.649	0
876.567	-17.2077	-36.9387	-74.8595	90.6898	110.877	131.736	-64.6505	-77.1469	-152.123	41.1094	127.567	-86.5584	81.904	-83.436	0
877.566	5.02975	36.0558	174.544	-143.413	-126.416	-105.769	21.3648	-137.479	57.7158	168.806	-167.19	87.8392	-102.144	-66.678	0
878.566	-5.46192	-33.2836	46.2188	59.584	99.2653	18.7168	-159.199	-124.791	18.3623	70.3094	-164.104	-5.82677	-2.74087	165.804	0
879.565	162.473	-179.952	-133.331	-159.113	-98.2996	17.8195	-105.619	-121.423	-145.631	-81.2047	-121.108	173.782	-159.042	-87.5141	0
880.565	130.895	-162.986	-14.8587	-74.3873	84.6859	-136.927	-11.6068	-99.4439	84.0279	-91.2169	122.954	176.931	-141.4	150.307	0
881.565	107.015	-114.229	-100.642	-146.681	61.3223	103.84	14.8984	-21.4868	-113.28	-77.465	163.349	-145.709	-145.854	-48.0941	0
882.564	-179.754	-79.0684	-30.1988	-60.5035	70.5525	-13.6259	-42.3041	-91.2658	-137.091	26.9919	-156.119	-160.463	-138.945	-85.583	0
883.564	155.444	-149.341	98.031	42.7688	-37.495	36.5561	-156.333	-59.8805	-63.3834	37.88	113.956	141.596	79.7998	162.299	0
884.563	-6.03578	-40.6657	178.864	-178.99	18.3029	-13.1156	-134.575	-1.65606	-169.613	-120.603	-90.3034	-39.6691	-26.6904	-104.241	0
885.563	-158.049	-160.151	-155.908	-129.042	111.219	42.4296	-12.2723	26.7259	176.011	93.8516	-168.624	-163.378	-123.045	-141.656	0
886.562	-89.6786	-145.41	-67.5967	-112.787	-159.427	90.3283	-51.7248	-91.2577	-21.8065	-22.1384	174.822	133.742	-126.082	-115.086	0
887.562	164.822	135.863	163.1	159.069	52.6799	0.280057	-135.999	-68.6817	175.442	7.93152	172.763	-54.6327	97.2307	-83.7807	0
888.561	-54.0142	-46.8969	-121.455	53.3212	3.69159	-73.7567	164.224	-31.9243	81.0264	61.9785	-77.8425	172.54	-96.2121	-174.439	0
889.561	-100.267	-69.2782	-96.6091	46.8133	121.414	-133.374	149.316	-135.869	-134.911	115.76	-73.5919	115.113	111.927	-75.8154	0
890.56	-50.7138	-137.933	38.6212	121.957	0.247434	3.85403	-100.866	15.3616	118.421	160.286	121.83	2.93633	94.0552	-97.1916	0
891.56	-49.9966	-80.2946	-179.107	-60.8102	-133.051	-161.997	35.1022	152.156	146.757	12.9906	-31.9535	-8.6195	-11.3557	-85.0367	0
892.559	150.638	41.5727	-82.0913	14.3861	97.1549	-108.481	97.56	-125.399	-147.316	-97.7283	-76.6755	50.321	-147.728	122.116	0
893.559	55.7951	69.0744	30.5697	83.5589	123.199	-109.2	-61.1218	-158.48	-116.614	84.8843	-38.0847	162.384	121.681	-175.428	0
894.558	-163.847	-127.971	88.9531	-123.135	-104.345	-63.3101	81.4255	-143.589	7.36987	-120.618	26.8269	135.429	-141.209	125.11	0
895.558	-97.4003	6.73714	-94.2855	86.8653	72.3067	145.298	-88.3921	58.5023	159.804	-66.1204	-50.3662	-152.702	164.404	-4.01687	0
896.557	30.6082	-37.955	15.3058	-90.2018	100.369	-164.656	165.148	-167.805	-34.9179	-138.899	76.2642	-115.628	-137.504	172.219	0
897.557	-87.3122	-82.1363	62.8581	-45.4979	86.4671	-125.73	-157.15	-164.815	-65.9774	29.2421	-95.964	-40.2906	-83.7128	-172.66	0
898.556	171.111	164.179	-49.4749	-56.5035	-14.978	-94.1014	-51.6558	-11.176	-163.014	159.923	-65.1862	176.63	-109.972	-54.3728	0
899.556	-75.8937	173.637	-111.591	39.7209	-138.771	162.76	124.198	157.818	-162.255	-29.8602	-155.012	179.652	-174.542	114.879	0
900.555	112.197	-5.06617	10.5508	-105.308	60.8343	49.7479	20.5298	-53.3897	-57.9753	72.8809	-104.604	-129.737	-53.3641	-133.979	0
901.555	-175.493	-54.6602	49.8342	107.475	117.391	-51.1109	-136.04	125.308	175.877	118.211	104.205	-102.655	2.57932	144.07	0
902.554	-10.329	-45.0863	33.6962	115.61	-11.3673	-166.399	31.2871	-109.083	-156.532	-134.138	0.164702	-76.0532	153.393	-129.748	0
903.554	132.952	100.119	74.6493	-43.3991	109.942	-139.841	139.472	-116.616	48.4401	-28.5728	-107.935	-146.713	-123.092	-142.49	0
904.553	75.6321	-62.2524	-147.781	155.926	-102.969	-2.00283	-114.402	-61.5835	-123.109	14.0235	177.546	-140.763	-43.229	-130.117	0
905.553	-102.852	-8.96158	-127.93	-77.3844	-58.9865	-168.221	162.032	-98.182	123.351	-75.9922	34.2442	41.9529	-118.213	-17.9048	0
906.552	-140.822	-71.6673	40.1931	70.8879	-86.2649	-28.9452	-101.481	-125.537	174.15	34.1001	-172.385	-75.2343	96.6172	-155.057	0
907.552	112.209	-124.56	167.688	-20.6407	163.873	-46.8838	110.846	150.316	118.932	-73.9867	177.731	-154.593	-116.859	-74.9465	0
908.551	83.8182	-12.7541	-57.9313	12.3639	-173.832	16.0089	-166.883	-106.508	156.308	35.3645	-131.269	149.181	85.6973	-176.398	0
909.551	-72.8591	-88.6909	69.42	157.241	-42.086	100.658	47.9016	-84.6006	156.809	-37.6778	-131.208	172.32	-142.191	-127.083	0
910.55	-51.892	-29.1869	165.265	80.246	87.7233	-111.212	68.9773	-102.845	-132.79	45.9689	-103.028	111.673	-56.3102	-129.465	0
911.55	155.857	81.9477	41.7298	53.4061	-18.0151	-120.637	49.9338	126.659	27.9028	-45.6681	-84.9765	-169.404	-26.0439	-11.5793	0
912.549	79.0761	154.865	65.2513	138.449	-102.881	31.4169	-26.1147	-138.428	103.226	-123.428	-165.776	-94.1172	-56.1171	-147.772	0
913.549	87.774	-133.329	125.061	161.972	157.547	119.834	72.1897	9.65386	-157.589	-39.9332	-174.178	-156.647	170.859	59.1028	0
914.548	-68.2894	94.8722	12.4834	54.1675	-0.345685	-145.352	27.0754	128.927	-90.3723	50.0094	122.556	-113.387	-145.702	135.415	0
915.548	113.505	132.757	25.2846	116.337	-35.0081	-95.36	135.348	-4.58756	-36.0787	13.0147	-80.5887	-18.2173	-136.221	-48.4358	0
916.547	-130.557	-114.662	46.2905	96.4259	22.676	-137.059	76.9421	142.097	70.0885	29.7139	44.2365	-90.6913	-45.1276	-154.622	0
917.547	-5.32167	-177.574	102.839	-41.9732	-161.864	-81.9991	45.4952	-50.5584	-23.3456	111.173	86.5369	-92.5216	27.9172	-157.7	0
918.546	-105.103	-55.1344	7.96729	-168.34	-63.4157	-15.5254	-93.2248	-19.5283	-115.609	12.5328	-35.5344	147.597	-153.396	-52.7758	0
919.546	-179.859	-64.3654	-9.76992	-14.744	-61.2046	167.709	-94.8342	39.1922	-149.252	118.9	-154.428	22.7169	-72.9794	5.46794	0
920.545	87.5849	-106.211	89.0169	47.8354	-172.667	-10.559	-107.557	-97.9557	-111.441	-58.1275	-111.664	60.0295	-129.363	-138.223	0
921.545	25.164	27.4206	163.129	-25.756	15.9895	-86.9822	80.3727	70.4538	-163.085	45.3038	-143.233	73.1419	-57.8524	148.025	0
922.544	-21.8223	93.5148	29.1449	3.30631	-142.679	8.31813	-83.791	-158.197	-168.912	35.7192	-135.475	-101.262	101.97	-154.482	0
923.544	-113.798	69.0096	140.962	-57.138	61.1377	98.8826	125.013	140.089	-114.871	-28.6477	-97.6504	-33.7442	156.622	112.924	0
924.543	-110.536	-167.195	103.751	-38.6437	98.0307	68.5183	-175.891	-159.302	-168.86	-69.0503	-85.1732	83.192	-176.243	-108.74	0
925.543	-145.496	76.2266	61.594	-179.021	101.14	90.4404	102.642	-55.6216	-117.137	-39.86	20.0371	-153.941	79.2908	-160.615	0
926.542	-161.638	54.7156	-37.8242	116.998	37.5969	-166.417	-172.482	161.636	118.132	122.191	102.197	-150.496	151.384	-111.78	0
927.542	25.6008	-101.752	-95.8951	-145.072	-110.63	179.058	-132.385	-32.0768	-83.5914	-117.709	-81.7891	-43.4011	-46.0525	178.08	0
928.541	-57.5919	-94.7578	-106.87	-172.083	-67.2436	-111.807	-38.4681	23.5227	-31.2407	-36.3592	75.8979	-54.122	-151.416	-43.0866	0
929.541	-12.1618	-159.953	-33.7906	-154.444	14.2931	153.608	-108.289	28.601	-31.0979	-96.0962	-50.8472	-69.9737	22.9786	-32.503	0
930.54	-35.9524	-75.7113	-92.5052	-62.6568	116.589	29.8563	-4.29617	157.893	-120.576	110.202	-152.255	154.733	-45.3986	-178.859	0
931.54	163.311	-82.0285	-44.6563	-44.1857	153.751	-35.7064	-65.1641	-93.3901	-50.3681	-102.515	-60.6465	-21.3411	23.4065	51.0714	0
932.539	-131.17	-129.465	-157.238	97.6564	105.828	109.582	-172.889	-126.858	74.8236	143.295	36.7571	133.825	-153.038	-169.919	0
933.539	171.184	168.039	86.9549	-159.506	-135.745	-84.3227	-102.096	59.5082	-11.3494	126.724	-117.401	-26.2387	-77.7197	128.536	0
934.538	-15.1014	-155.626	40.7182	-126.99	40.553	172.704	-169.195	9.70497	-138.416	-43.2105	70.8704	44.4708	-87.0731	-22.333	0
935.538	83.6639	-71.5702	171.057	-148.246	-176.687	113.684	7.31284	125.022	-69.8918	90.7171	11.8428	-124.684	31.6077	-163.076	0
936.537	25.604	-164.403	120.554	-18.1196	-74.3011	-148.036	-121.221	-29.0482	-56.4115	136.28	140.817	114.337	-1.86226	-72.5015	0
937.537	-85.4412	-124.178	-141.9	29.4241	59.0638	49.1572	90.5556	-52.7066	-57.3863	-77.8781	111.067	163.252	-160.067	158.585	0
938.536	-109.593	128.334	104.346	61.9784	-43.9329	177.528	-16.7976	-128.438	-40.3481	38.776	-140.045	-150.861	-114.557	-86.4261	0
939.536	-146.769	-4.88154	-24.516	-172.171	-21.6797	66.0814	-166.375	-135.269	-147.427	141.036	70.2959	136.877	-18.5306	-165.807	0
940.535	-113.96	-169.788	151.698	-20.2534	152.308	174.528	169.829	-137.773	-136.701	90.8915	-88.8285	-85.3944	145.533	-135.709	0
941.535	-15.8407	89.9993	-16.5302	-42.1231	138.298	-9.46676	160.724	-56.6411	-87.0493	1.06788	-95.5747	-55.9659	-75.3184	-96.8095	0
942.534	-179.122	113.353	123.026	-173.29	13.9805	-119.094	133.242	-117.853	42.886	-77.5947	42.7579	-80.8553	-142.746	-115.041	0
943.534	82.1337	134.329	-117.547	-123.389	-49.4077	46.9145	-134.016	-126.807	1.23458	160.459	3.97478	-108.233	-110.788	-114.482	0
944.533	114.87	86.7846	-84.4524	-143.498	-72.1149	-70.5326	-40.8778	-73.3462	-96.1675	117.905	-101.988	-90.4017	-129.226	-72.9972	0
945.533	-161.291	-35.4512	-147.813	-146.507	-59.2239	4.74632	-124.23	132.972	-60.3285	-107.314	-159.04	-35.5317	-128.324	-44.0716	0
946.532	-88.6498	-143.996	94.488	3.88924	81.9645	71.9667	-140.852	-76.4656	-27.2716	57.025	-61.2234	-66.4201	-54.038	-27.4752	0
947.532	171.646	-54.5858	87.2122	-100.571	46.9095	-108.322	44.2479	-152.049	-142.985	-162.906	-89.8155	13.7527	152.863	-104.546	0
948.531	112.79	-69.8921	-52.0831	-87.3709	8.39369	165.393	86.822	-50.1067	30.7778	-88.1139	-142.352	159.601	-155.342	-152.93	0
949.531	-35.1614	-98.6025	112.855	-106.544	2.42079	-72.3591	102.246	-121.923	-38.3798	84.7383	76.8584	3.83357	8.35172	-174.959	0
950.53	-175.687	61.0813	-21.8835	99.7207	11.491	-97.9071	24.1079	169.488	-36.4297	-51.3724	4.84902	86.2706	94.7795	-7.89855	0
951.53	47.5662	-46.4999	-27.3205	-139.957	41.0274	-28.6733	111.06	172.145	-160.924	-68.7764	-101.217	-57.5001	125.535	-42.002	0
952.529	-64.3314	-155.444	-145.216	-133.587	-56.7913	-53.7126	62.9522	-143.856	-149.952	-147.037	-87.5663	-156.62	49.1118	-19.1136	0
953.529	123.782	-97.0592	-146.054	-57.2454	-8.20302	79.055	-94.5759	107.535	-75.5752	-86.0338	76.8993	98.6307	-90.7803	100.184	0
954.528	-160.446	-31.2732	-89.4533	-116.588	55.3695	-102.149	160.321	-110.298	-15.1834	134.277	94.1316	-15.6444	145.653	79.7674	0
955.528	-100.391	-23.0667	55.4029	-113.324	10.8407	66.4836	134.715	117.224	-28.4616	-101.939	6.83416	-49.9144	177.203	-129.808	0
956.527	-77.9075	113.998	-88.0188	15.6285	100.896	-101.847	62.791	169.877	160.843	-119.901	54.5786	-147.036	-14.1571	-75.834	0
957.527	-153.07	-16.539	-108.152	121.459	136.161	-71.4008	29.4382	-68.3647	139.406	-112.071	-78.606	-60.7178	-64.2506	-5.21322	0
958.526	64.7925	-137.905	-146.834	-155.429	-49.6909	139.616	46.597	-141.413	-31.281	156.506	-123.87	58.2768	-73.3424	-137.903	0
959.526	-176.352	16.307	-12.2538	-114.709	26.2162	-67.0256	-25.8599	-90.652	-132.394	-109.501	-88.6737	-72.196	-112.272	-33.761	0
960.525	-92.8753	127.657	88.9929	-171.672	48.3816	49.5798	-123.951	11.5789	120.38	85.9105	9.73835	165.169	-142.916	-126.375	0
961.525	-117.089	9.04856	84.142	-54.592	-112.653	141.026	-108.937	-178.865	142.67	-72.7579	108.912	-134.846	93.7078	-74.9471	0
962.525	-94.9306	-120.937	-169.376	-127.709	130.683	10.074	-46.7736	-88.437	-22.2984	-85.3523	-121.398	-72.2739	-179.412	-14.1355	0
963.524	127.501	96.5402	-99.8845	-163.557	95.9158	178.686	-166.386	-82.537	109.144	75.1133	35.2833	-69.6967	-103.448	91.163	0
964.524	-164.211	-127.432	42.0647	-26.0933	-103.776	164.132	146.385	-94.1916	-133.201	-146.556	-81.3692	-99.497	-74.1293	157.373	0
965.523	-75.9874	-132.357	-118.272	-36.9236	-92.9307	-36.9108	89.0907	-140.948	-115.608	-47.2155	-84.5179	-163.582	-11.1516	-106.617	0
966.523	-172.409	-52.791	-15.4133	3.99721	-5.85992	-75.6505	133.441	-77.6643	-96.1975	114.866	-70.3569	-154.977	-116.846	-141.43	0
967.522	-154.612	70.6001	-32.6839	8.25568	-8.08363	118.798	-19.7803	170.166	-81.6639	-67.42	79.7241	-87.757	-148.416	-157.912	0
968.522	-136.807	-121.823	-52.8549	-142.893	28.1373	-139.4	177.702	-90.7259	-98.341	-94.5458	-91.5558	-9.48819	52.4604	-149.668	0
969.521	-107.708	30.2833	-14.0125	-87.3963	52.3015	-115.854	157.323	-44.3573	1.54528	-18.7256	-101.318	178.863	16.5464	-172.4	0
970.521	-116.594	119.812	-82.1651	-76.3816	72.9212	-157.718	59.2873	-176.855	-102.991	-4.74838	-13.0115	4.89542	-80.0406	-105.607	0
971.52	-98.9503	49.789	-83.0804	-45.29	-83.8674	40.5936	43.4972	-109.975	-75.5003	-101.296	-74.5642	-43.0695	-96.0709	-102.647	0
972.52	-115.45	-84.0555	-52.6907	-65.7796	-19.1841	12.4773	13.0479	-82.0309	-77.5399	-89.4613	-15.1632	-83.163	-37.7519	-113.468	0
973.519	-115.891	-73.3189	153.857	-73.5059	-76.7021	-63.0055	171.191	-47.33	-68.0548	-66.3637	8.20571	3.76122	-81.4177	-132.019	0
974.519	-119.92	-49.3282	-49.9842	-41.9866	-74.6977	-54.5588	-78.3406	-100.918	-59.9565	-59.9852	-77.251	-69.4403	-69.8587	-85.8998	0
975.518	60.3878	121.146	119.186	139.77	136.012	127.494	133.529	154.862	120.078	115.398	124.68	110.923	93.2814	101.539	0
976.518	53.0256	121.445	133.031	141.096	127.996	-34.0561	124.063	61.0605	147.496	141.377	159.625	103.543	125.655	-135.825	0
977.517	53.9627	118.232	145.56	167.01	90.9196	-6.63766	103.839	-81.3796	163.503	98.0898	119.695	177.316	41.3087	-65.9054	0
978.517	73.9701	36.484	164.722	152.595	160.915	57.758	138.414	-79.7254	150.861	38.9048	129.292	160.921	-87.2258	38.2511	0
979.516	44.032	76.5665	82.6333	-138.75	11.8356	-25.9762	-102.754	-151.246	23.4347	129.034	147.279	-37.0425	-36.3376	32.515	0
980.516	35.0577	107.395	55.5003	129.262	134.867	149.851	93.9684	-62.2669	73.7595	88.4379	147.871	179.566	-42.8577	-141.54	0
981.515	87.0626	25.2164	115.086	123.635	-2.628	121.063	-43.1713	-96.3875	100.111	178.499	116.514	-85.3926	-168.836	22.3206	0
982.515	27.322	135.855	102.46	-39.7062	-125.695	28.2088	-60.2102	-46.9117	157.231	-0.364884	138.603	-92.0011	43.1376	92.1799	0
983.514	15.5109	121.12	68.3667	173.668	-31.2868	144.94	24.6185	-46.0818	-80.2054	142.95	116.554	-104.068	-121.934	-36.9329	0
984.514	45.9062	-170.965	40.9045	157.908	168.014	-132.549	7.75915	-133.021	142.064	32.7882	45.2854	169.712	-59.9404	-62.1886	0
985.513	67.5668	82.1525	159.094	115.01	89.084	118.617	47.2298	-140.409	149.743	-137.829	-106.008	166.251	-53.3194	-109.774	0
986.513	69.9045	120.372	-43.6028	-51.3142	155.449	137.565	55.1931	-74.2548	-153.099	-41.0945	175.768	147.519	-105.971	29.1747	0
987.512	107.941	-92.5016	179.232	-31.9279	-126.347	-168.02	33.6908	-67.6749	134.63	118.987	65.6422	-87.1247	-97.117	-36.4906	0
988.512	91.5176	155.571	21.4666	-20.1302	54.2031	68.5952	136.223	-102.72	-151.176	34.517	-87.1684	-74.2212	85.2289	-155.139	0
989.511	119.995	172.249	-107.647	104.124	-56.4137	24.442	-37.4841	-69.6828	150.871	-24.9575	155.239	-4.39424	-143.611	171.89	0
990.511	70.5492	100.256	3.39711	50.322	152.074	117.028	1.85975	-111.969	-95.9171	112.33	-121.152	-132.223	17.5654	-48.1615	0
991.51	77.8809	86.2678	-86.5454	-62.5595	91.3117	118.83	-64.2144	-120.691	171.525	117.574	44.0882	-79.7254	-87.448	-20.9272	0
992.51	53.5841	76.1351	-104.554	-35.0039	-22.6659	-41.2273	26.0505	-70.087	135.647	154.919	-174.025	-81.8738	-84.9823	-142.755	0
993.509	153.482	-160.718	-10.5348	10.6575	177.307	68.1636	-9.77984	-82.5976	-169.366	-63.1196	142.255	156.463	145.855	179.582	0
994.509	-179.226	125.236	-118.688	-148.957	171.785	9.228	118.664	-103.596	133.821	46.9336	-161.607	-72.1374	-146.013	-111.37	0
995.508	-19.9607	146.654	173.086	-99.1485	77.9209	-145.711	151.904	-99.8862	-136.067	83.5424	97.3366	-131.564	173.269	154.775	0
996.508	41.2368	97.0882	-177.978	-89.957	117.315	179.748	69.8673	-146.491	-163.586	166.388	-1.76963	-117.298	-96.5092	-45.1048	0
997.507	109.479	142.719	143.777	174.907	39.2194	121.453	49.2142	-76.3491	27.1615	132.768	-133.175	-107.508	43.7736	-69.4039	0
998.507	-144.996	41.1508	26.0017	52.3356	-70.1345	-174.333	18.8187	-82.438	-151.052	-172.837	111.967	5.47632	-82.4045	-106.001	0
999.506	-165.829	150.51	144.365	-129.148	39.268	76.9366	158.793	-129.916	-76.8922	-43.9911	-111.37	-178.208	7.91043	-85.9321	0
1000.51	12.5382	126.924	137.028	40.1225	-78.9677	-61.2018	-7.8706	-112.412	-150.947	-119.45	-88.7101	-112.561	109.601	-133.223	0
1001.51	49.2814	131.28	103.357	-100.885	-113.933	-34.9082	109.013	-87.4467	-174.469	-148.163	-11.1334	-119.78	-108.067	-93.1651	0
1002.5	167.076	149.382	153.604	-9.46249	-147.505	115.858	13.284	-61.6251	51.1784	-118.172	-107.409	-6.64599	-31.5349	-136.719	0
1003.5	118.981	3.75796	-2.62643	-131.522	120.837	157.384	38.5883	-49.7172	36.6412	140.249	-34.2185	-102.375	-75.948	-74.3002	0
1004.5	128.469	-14.5338	15.5818	-134.742	-142.398	-39.8584	-158.162	-68.6075	-162.61	58.4255	-129.526	-70.4822	96.2523	-147.578	0
1005.5	92.8379	-175.258	80.6598	7.50114	67.4114	-6.73482	134.351	-72.0582	140.92	24.491	-25.5304	-125.081	107.448	1.97358	0
1006.5	148	-90.2708	-158.404	-34.084	-121.404	-82.7087	77.1977	-92.2423	140.207	155.229	-125.859	-167.744	-37.3108	-49.0086	0
1007.5	158.452	-167.875	169.163	155.901	-48.7568	-62.8362	111.69	-82.1701	-155.996	117.551	168.391	-67.9277	105.913	-175.787	0
1008.5	-73.1783	100.063	11.7096	-10.7936	-38.242	-16.6013	-155.703	-95.5779	5.55226	25.3699	-99.8882	127.909	-73.3232	-146.155	0
1009.5	-88.5565	-49.1546	-40.3647	-146.86	154.42	-177.338	134.8	-124.754	122.207	128.828	-122.6	-115.892	-80.1283	-58.7893	0
1010.5	12.1809	179.414	-104.618	38.881	-172.55	-91.6572	26.5015	-67.1615	-128.048	-130.264	178.909	-84.989	148.85	-98.4773	0
1011.5	-159.69	139.046	-108.323	-104.287	25.8656	32.5755	25.4038	-70.5781	-65.5317	-103.03	-55.1467	-122.39	-65.5362	-151.007	0
1012.5	177.319	32.7361	28.5969	-170.142	-41.2733	125.172	-155.692	-176.565	62.387	-132.766	-58.9915	-100.199	-121.627	-96.0161	0
1013.5	-107.308	-156.738	142.864	-44.0972	126.781	-105.513	71.6701	-138.554	-156.511	111.755	-41.1036	-102.531	-62.3192	-54.5833	0
1014.5	-158.15	149.274	-172.131	-96.5158	-154.94	-10.2921	101.515	-120.389	-72.7787	86.4179	118.969	-47.3629	-58.2835	-116.537	0
1015.5	47.4119	8.76256	84.3968	-30.1738	149.927	93.7189	-160.009	-121.714	51.4572	127.811	-27.911	60.3757	-52.5417	-22.8874	0
1016.5	76.0495	41.439	79.9154	13.3254	59.8371	-168.74	126.876	-92.7525	-179.849	-78.296	-158.151	-152.066	-160.202	-47.7992	0
1017.5	129.456	-9.77898	-157.639	122.371	-48.6898	-48.5458	134.115	-28.9477	-81.4475	-117.318	-64.3786	-28.6827	-69.9327	-96.6455	0
1018.5	139.644	-108.767	120.221	-148.675	65.9951	81.4926	113.372	167.29	-16.9449	-152.058	-131.173	-76.5287	89.7631	-47.9796	0
1019.5	-112.221	-77.2598	-143.988	61.5323	177.248	172.305	-81.745	-110.022	168.542	67.7639	-128.1	-6.65703	48.4418	60.9757	0
1020.5	-87.1333	-107.146	79.808	29.1777	94.2192	-42.0059	-139.819	110.992	-81.4262	-63.1575	118.394	-124.97	1.4529	-42.0542	0
1021.5	31.3877	146.158	78.3879	136.095	-29.2257	15.4329	-18.5375	-167.445	-70.7858	-29.0372	-42.5063	0.118319	2.34189	-108.354	0
1022.49	-21.6436	-142.146	69.4216	28.0687	135.341	91.3361	-96.4632	-136.556	-71.4261	-89.1878	-82.5592	146.973	15.0532	-137.484	0
	0
	0.999506
	1.99901
	2.99852
	3.99803
	4.99753
	5.99704
	6.99654
	7.99605
	8.99556
	9.99506
	10.9946
	11.9941
	12.9936
	13.9931
	14.9926
	15.9921
	16.9916
	17.9911
	18.9906
	19.9901
	20.9896
	21.9891
	22.9886
	23.9882
	24.9877
	25.9872
	26.9867
	27.9862
	28.9857
	29.9852
	30.9847
	31.9842
	32.9837
	33.9832
	34.9827
	35.9822
	36.9817
	37.9812
	38.9807
	39.9802
	40.9798
	41.9793
	42.9788
	43.9783
	44.9778
	45.9773
	46.9768
	47.9763
	48.9758
	49.9753
	50.9748
	51.9743
	52.9738
	53.9733
	54.9728
	55.9723
	56.9719
	57.9714
	58.9709
	59.9704
	60.9699
	61.9694
	62.9689
	63.9684
	64.9679
	65.9674
	66.9669
	67.9664
	68.9659
	69.9654
	70.9649
	71.9644
	72.964
	73.9635
	74.963
	75.9625
	76.962
	77.9615
	78.961
	79.9605
	80.96
	81.9595
	82.959
	83.9585
	84.958
	85.9575
	86.957
	87.9565
	88.9561
	89.9556
	90.9551
	91.9546
	92.9541
	93.9536
	94.9531
	95.9526
	96.9521
	97.9516
	98.9511
	99.9506
	100.95
	101.95
	102.949
	103.949
	104.948
	105.948
	106.947
	107.947
	108.946
	109.946
	110.945
	111.945
	112.944
	113.944
	114.943
	115.943
	116.942
	117.942
	118.941
	119.941
	120.94
	121.94
	122.939
	123.939
	124.938
	125.938
	126.937
	127.937
	128.936
	129.936
	130.935
	131.935
	132.934
	133.934
	134.933
	135.933
	136.932
	137.932
	138.931
	139.931
	140.93
	141.93
	142.929
	143.929
	144.928
	145.928
	146.927
	147.927
	148.926
	149.926
	150.925
	151.925
	152.924
	153.924
	154.923
	155.923
	156.922
	157.922
	158.921
	159.921
	160.921
	161.92
	162.92
	163.919
	164.919
	165.918
	166.918
	167.917
	168.917
	169.916
	170.916
	171.915
	172.915
	173.914
	174.914
	175.913
	176.913
	177.912
	178.912
	179.911
	180.911
	181.91
	182.91
	183.909
	184.909
	185.908
	186.908
	187.907
	188.907
	189.906
	190.906
	191.905
	192.905
	193.904
	194.904
	195.903
	196.903
	197.902
	198.902
	199.901
	200.901
	201.9
	202.9
	203.899
	204.899
	205.898
	206.898
	207.897
	208.897
	209.896
	210.896
	211.895
	212.895
	213.894
	214.894
	215.893
	216.893
	217.892
	218.892
	219.891
	220.891
	221.89
	222.89
	223.889
	224.889
	225.888
	226.888
	227.887
	228.887
	229.886
	230.886
	231.885
	232.885
	233.884
	234.884
	235.883
	236.883
	237.882
	238.882
	239.881
	240.881
	241.881
	242.88
	243.88
	244.879
	245.879
	246.878
	247.878
	248.877
	249.877
	250.876
	251.876
	252.875
	253.875
	254.874
	255.874
	256.873
	257.873
	258.872
	259.872
	260.871
	261.871
	262.87
	263.87
	264.869
	265.869
	266.868
	267.868
	268.867
	269.867
	270.866
	271.866
	272.865
	273.865
	274.864
	275.864
	276.863
	277.863
	278.862
	279.862
	280.861
	281.861
	282.86
	283.86
	284.859
	285.859
	286.858
	287.858
	288.857
	289.857
	290.856
	291.856
	292.855
	293.855
	294.854
	295.854
	296.853
	297.853
	298.852
	299.852
	300.851
	301.851
	302.85
	303.85
	304.849
	305.849
	306.848
	307.848
	308.847
	309.847
	310.846
	311.846
	312.845
	313.845
	314.844
	315.844
	316.843
	317.843
	318.842
	319.842
	320.841
	321.841
	322.841
	323.84
	324.84
	325.839
	326.839
	327.838
	328.838
	329.837
	330.837
	331.836
	332.836
	333.835
	334.835
	335.834
	336.834
	337.833
	338.833
	339.832
	340.832
	341.831
	342.831
	343.83
	344.83
	345.829
	346.829
	347.828
	348.828
	349.827
	350.827
	351.826
	352.826
	353.825
	354.825
	355.824
	356.824
	357.823
	358.823
	359.822
	360.822
	361.821
	362.821
	363.82
	364.82
	365.819
	366.819
	367.818
	368.818
	369.817
	370.817
	371.816
	372.816
	373.815
	374.815
	375.814
	376.814
	377.813
	378.813
	379.812
	380.812
	381.811
	382.811
	383.81
	384.81
	385.809
	386.809
	387.808
	388.808
	389.807
	390.807
	391.806
	392.806
	393.805
	394.805
	395.804
	396.804
	397.803
	398.803
	399.803
	400.802
	401.802
	402.801
	403.801
	404.8
	405.8
	406.799
	407.799
	408.798
	409.798
	410.797
	411.797
	412.796
	413.796
	414.795
	415.795
	416.794
	417.794
	418.793
	419.793
	420.792
	421.792
	422.791
	423.791
	424.79
	425.79
	426.789
	427.789
	428.788
	429.788
	430.787
	431.787
	432.786
	433.786
	434.785
	435.785
	436.784
	437.784
	438.783
	439.783
	440.782
	441.782
	442.781
	443.781
	444.78
	445.78
	446.779
	447.779
	448.778
	449.778
	450.777
	451.777
	452.776
	453.776
	454.775
	455.775
	456.774
	457.774
	458.773
	459.773
	460.772
	461.772
	462.771
	463.771
	464.77
	465.77
	466.769
	467.769
	468.768
	469.768
	470.767
	471.767
	472.766
	473.766
	474.765
	475.765
	476.764
	477.764
	478.763
	479.763
	480.762
	481.762
	482.762
	483.761
	484.761
	485.76
	486.76
	487.759
	488.759
	489.758
	490.758
	491.757
	492.757
	493.756
	494.756
	495.755
	496.755
	497.754
	498.754
	499.753
	500.753
	501.752
	502.752
	503.751
	504.751
	505.75
	506.75
	507.749
	508.749
	509.748
	510.748
	511.747
	512.747
	513.746
	514.746
	515.745
	516.745
	517.744
	518.744
	519.743
	520.743
	521.742
	522.742
	523.741
	524.741
	525.74
	526.74
	527.739
	528.739
	529.738
	530.738
	531.737
	532.737
	533.736
	534.736
	535.735
	536.735
	537.734
	538.734
	539.733
	540.733
	541.732
	542.732
	543.731
	544.731
	545.73
	546.73
	547.729
	548.729
	549.728
	550.728
	551.727
	552.727
	553.726
	554.726
	555.725
	556.725
	557.724
	558.724
	559.723
	560.723
	561.723
	562.722
	563.722
	564.721
	565.721
	566.72
	567.72
	568.719
	569.719
	570.718
	571.718
	572.717
	573.717
	574.716
	575.716
	576.715
	577.715
	578.714
	579.714
	580.713
	581.713
	582.712
	583.712
	584.711
	585.711
	586.71
	587.71
	588.709
	589.709
	590.708
	591.708
	592.707
	593.707
	594.706
	595.706
	596.705
	597.705
	598.704
	599.704
	600.703
	601.703
	602.702
	603.702
	604.701
	605.701
	606.7
	607.7
	608.699
	609.699
	610.698
	611.698
	612.697
	613.697
	614.696
	615.696
	616.695
	617.695
	618.694
	619.694
	620.693
	621.693
	622.692
	623.692
	624.691
	625.691
	626.69
	627.69
	628.689
	629.689
	630.688
	631.688
	632.687
	633.687
	634.686
	635.686
	636.685
	637.685
	638.684
	639.684
	640.683
	641.683
	642.683
	643.682
	644.682
	645.681
	646.681
	647.68
	648.68
	649.679
	650.679
	651.678
	652.678
	653.677
	654.677
	655.676
	656.676
	657.675
	658.675
	659.674
	660.674
	661.673
	662.673
	663.672
	664.672
	665.671
	666.671
	667.67
	668.67
	669.669
	670.669
	671.668
	672.668
	673.667
	674.667
	675.666
	676.666
	677.665
	678.665
	679.664
	680.664
	681.663
	682.663
	683.662
	684.662
	685.661
	686.661
	687.66
	688.66
	689.659
	690.659
	691.658
	692.658
	693.657
	694.657
	695.656
	696.656
	697.655
	698.655
	699.654
	700.654
	701.653
	702.653
	703.652
	704.652
	705.651
	706.651
	707.65
	708.65
	709.649
	710.649
	711.648
	712.648
	713.647
	714.647
	715.646
	716.646
	717.645
	718.645
	719.644
	720.644
	721.644
	722.643
	723.643
	724.642
	725.642
	726.641
	727.641
	728.64
	729.64
	730.639
	731.639
	732.638
	733.638
	734.637
	735.637
	736.636
	737.636
	738.635
	739.635
	740.634
	741.634
	742.633
	743.633
	744.632
	745.632
	746.631
	747.631
	748.63
	749.63
	750.629
	751.629
	752.628
	753.628
	754.627
	755.627
	756.626
	757.626
	758.625
	759.625
	760.624
	761.624
	762.623
	763.623
	764.622
	765.622
	766.621
	767.621
	768.62
	769.62
	770.619
	771.619
	772.618
	773.618
	774.617
	775.617
	776.616
	777.616
	778.615
	779.615
	780.614
	781.614
	782.613
	783.613
	784.612
	785.612
	786.611
	787.611
	788.61
	789.61
	790.609
	791.609
	792.608
	793.608
	794.607
	795.607
	796.606
	797.606
	798.605
	799.605
	800.605
	801.604
	802.604
	803.603
	804.603
	805.602
	806.602
	807.601
	808.601
	809.6
	810.6
	811.599
	812.599
	813.598
	814.598
	815.597
	816.597
	817.596
	818.596
	819.595
	820.595
	821.594
	822.594
	823.593
	824.593
	825.592
	826.592
	827.591
	828.591
	829.59
	830.59
	831.589
	832.589
	833.588
	834.588
	835.587
	836.587
	837.586
	838.586
	839.585
	840.585
	841.584
	842.584
	843.583
	844.583
	845.582
	846.582
	847.581
	848.581
	849.58
	850.58
	851.579
	852.579
	853.578
	854.578
	855.577
	856.577
	857.576
	858.576
	859.575
	860.575
	861.574
	862.574
	863.573
	864.573
	865.572
	866.572
	867.571
	868.571
	869.57
	870.57
	871.569
	872.569
	873.568
	874.568
	875.567
	876.567
	877.566
	878.566
	879.565
	880.565
	881.565
	882.564
	883.564
	884.563
	885.563
	886.562
	887.562
	888.561
	889.561
	890.56
	891.56
	892.559
	893.559
	894.558
	895.558
	896.557
	897.557
	898.556
	899.556
	900.555
	901.555
	902.554
	903.554
	904.553
	905.553
	906.552
	907.552
	908.551
	909.551
	910.55
	911.55
	912.549
	913.549
	914.548
	915.548
	916.547
	917.547
	918.546
	919.546
	920.545
	921.545
	922.544
	923.544
	924.543
	925.543
	926.542
	927.542
	928.541
	929.541
	930.54
	931.54
	932.539
	933.539
	934.538
	935.538
	936.537
	937.537
	938.536
	939.536
	940.535
	941.535
	942.534
	943.534
	944.533
	945.533
	946.532
	947.532
	948.531
	949.531
	950.53
	951.53
	952.529
	953.529
	954.528
	955.528
	956.527
	957.527
	958.526
	959.526
	960.525
	961.525
	962.525
	963.524
	964.524
	965.523
	966.523
	967.522
	968.522
	969.521
	970.521
	971.52
	972.52
	973.519
[truncated: 81 more rows]

## Sheet: M48_amp
Frequency	FF	70	60	50	40	30	20	10	AN10	AN20	AN30	AN40	AN50	AN60
0	8.453e-09	8.1502e-09	5.7556e-09	1.1345e-08	5.462e-09	3.393e-09	2.7527e-09	8.654e-09	6.74e-10	6.146e-09	9.24e-10	6.7372e-09	2.57e-10	9.6091e-09	0
0.999506	0.00013167	0.0004275	0.00025023	0.00075925	0.00046653	0.00018963	0.0001341	0.00094241	0.00023977	0.00050163	0.0008807	0.00016936	0.0006628	0.00050604	0
1.99901	7.8341e-05	6.4189e-05	0.00028816	0.00024645	0.00039967	0.00010271	4.299e-05	0.000916	0.00014338	0.00024961	0.00021837	0.00025337	0.0009235	0.00023403	0
2.99852	0.00011543	9.7462e-05	0.00014817	0.00025313	9.8495e-05	5.7833e-05	0.0001077	0.00036154	0.00019312	0.00011445	0.00048686	0.00034327	0.0005046	5.9312e-05	0
3.99803	0.00010371	7.7277e-05	0.00013651	0.00023933	5.4518e-05	3.3729e-05	0.00010934	0.0002937	0.00012627	0.00025438	0.00035957	9.3218e-05	0.00035841	9.0966e-05	0
4.99753	0.00011116	0.00026942	7.0371e-05	0.00016424	5.6471e-05	0.00010916	3.005e-05	0.00036895	4.9373e-05	0.00013817	3.859e-05	0.00013858	0.00031276	0.00012821	0
5.99704	3.2996e-05	7.1685e-05	4.356e-05	0.00012504	5.5407e-05	5.7237e-05	8.4657e-05	0.00019629	2.2311e-05	0.00033303	0.00013037	0.00016754	0.00022352	5.2207e-05	0
6.99654	4.313e-05	5.3444e-05	0.00011512	9.9114e-05	0.00011603	4.4691e-05	7.5963e-05	0.00030198	5.6783e-05	0.00014168	0.00018546	0.00014036	0.00023781	9.9861e-05	0
7.99605	6.9919e-05	0.00020194	0.00013208	0.00022751	8.4368e-05	3.5352e-05	2.4628e-05	0.00020081	0.00013716	0.00023212	0.00013916	9.784e-05	0.00015425	0.00013986	0
8.99556	8.0774e-05	5.8821e-05	8.1913e-05	0.00019857	5.3255e-05	4.8239e-05	3.7021e-05	0.00020186	1.9299e-05	5.9565e-05	8.9698e-05	6.9389e-05	6.9785e-05	4.5263e-05	0
9.99506	8.0274e-05	5.4612e-05	4.1406e-05	4.0545e-05	3.7978e-05	8.4581e-05	5.7015e-05	0.00015166	5.8543e-05	0.00012929	4.461e-05	1.5755e-05	7.1785e-05	6.482e-05	0
10.9946	2.6781e-05	3.9204e-05	3.642e-05	6.7846e-05	3.5534e-05	6.1547e-05	3.7247e-05	0.00011411	6.1851e-05	6.1338e-05	4.2349e-05	8.463e-05	5.8783e-05	2.8109e-05	0
11.9941	4.0733e-06	4.6466e-05	8.2124e-06	0.0001007	6.0458e-05	2.4761e-05	4.7468e-05	0.00015347	6.334e-05	0.00010355	7.1026e-05	8.4213e-06	7.9007e-05	1.636e-05	0
12.9936	4.8823e-05	1.7127e-05	4.8467e-05	5.2955e-05	4.9889e-05	3.0822e-05	2.6632e-05	0.00014596	6.0052e-05	4.9402e-05	7.9468e-05	2.5719e-05	8.5705e-05	4.3785e-05	0
13.9931	3.67e-05	5.1387e-05	4.4599e-05	4.0495e-05	4.0541e-05	3.507e-05	3.0467e-05	9.6622e-05	3.4821e-05	3.2644e-05	6.1531e-05	4.691e-05	0.0001295	1.7632e-05	0
14.9926	1.7274e-05	4.2196e-05	3.0719e-05	9.7316e-05	2.1262e-05	5.1409e-05	4.6185e-05	9.3816e-05	2.88e-05	4.3376e-05	4.3798e-05	6.8393e-05	7.8025e-05	6.8096e-06	0
15.9921	3.6795e-05	5.5313e-05	6.9548e-06	6.5985e-05	5.4343e-05	5.1719e-05	2.1409e-05	0.00012585	2.9175e-05	2.7194e-05	2.4007e-05	7.2446e-05	2.409e-05	2.0566e-05	0
16.9916	2.2946e-05	4.0388e-05	1.0596e-05	5.6886e-05	1.3951e-05	2.5631e-05	2.1159e-05	3.3728e-05	4.1794e-05	9.854e-05	6.7031e-05	5.9757e-05	3.9403e-05	1.9822e-05	0
17.9911	3.5342e-05	5.8584e-06	1.432e-05	3.4206e-05	8.6937e-06	1.2196e-05	2.6294e-05	5.8303e-05	1.2025e-05	6.1032e-05	3.3383e-05	2.487e-05	4.7842e-05	2.7546e-05	0
18.9906	3.2266e-05	2.6468e-05	1.9982e-05	2.117e-05	2.7598e-05	3.1533e-05	3.7218e-05	7.2085e-05	3.6074e-06	2.4754e-05	1.2268e-05	5.1827e-05	6.6232e-05	4.792e-05	0
19.9901	2.0994e-06	1.9644e-05	6.7156e-06	2.4928e-05	3.9687e-05	2.0108e-05	1.224e-05	4.3171e-05	2.0933e-05	4.3487e-05	4.1801e-05	4.2945e-05	4.5422e-05	8.4923e-06	0
20.9896	3.9311e-05	3.6227e-05	1.8025e-05	4.3253e-05	1.2844e-05	3.3921e-06	1.3338e-05	4.6e-05	4.919e-05	5.277e-05	2.4082e-05	3.1032e-05	2.4454e-05	2.7343e-05	0
21.9891	2.9114e-05	5.0335e-05	2.9782e-05	1.5819e-05	9.6894e-06	2.8407e-05	1.4223e-05	5.4971e-05	1.1564e-05	2.2107e-05	4.9093e-05	2.8069e-05	5.7035e-05	1.0033e-05	0
22.9886	8.9224e-06	2.7583e-05	6.5277e-06	2.9721e-05	2.8081e-05	1.4017e-05	2.6763e-05	6.1543e-05	2.6383e-05	1.6694e-05	2.7722e-05	8.1059e-06	2.2037e-05	2.5893e-05	0
23.9882	4.3575e-05	3.4021e-05	3.7154e-05	5.201e-05	4.2746e-05	1.0784e-05	2.1333e-05	7.0228e-05	1.175e-05	2.8748e-05	1.2625e-05	1.4867e-05	2.7867e-05	2.3665e-05	0
24.9877	1.4626e-05	5.4082e-06	3.192e-05	1.4233e-05	8.0887e-06	1.866e-05	1.1951e-05	5.1666e-05	1.8422e-05	2.7709e-05	2.6717e-05	2.9451e-05	1.6175e-05	2.1342e-05	0
25.9872	2.3425e-05	2.7404e-05	1.2282e-05	1.0327e-05	4.0259e-05	1.2171e-05	3.0696e-05	5.4773e-05	2.3833e-05	1.814e-05	1.1512e-05	1.5364e-05	3.087e-05	6.1704e-06	0
26.9867	1.0842e-05	2.8349e-05	1.9329e-05	1.3472e-05	1.1899e-05	7.4647e-06	1.0436e-05	4.5956e-05	2.0543e-05	1.2143e-05	2.4208e-05	3.2506e-05	6.5227e-05	3.0393e-05	0
27.9862	2.8003e-05	1.5508e-05	1.416e-05	1.2239e-05	2.2374e-05	8.9032e-06	1.1249e-05	3.7649e-05	2.2077e-05	2.8627e-05	1.2865e-05	9.2644e-06	4.2055e-05	1.0185e-05	0
28.9857	3.5156e-05	2.3304e-05	1.5135e-05	2.3569e-05	1.107e-05	1.7028e-05	1.448e-05	3.7922e-05	2.2907e-05	3.5441e-05	3.1727e-05	1.9534e-05	8.9319e-06	5.9166e-06	0
29.9852	4.4191e-05	1.6717e-05	1.0011e-05	2.0449e-06	1.3804e-05	7.6187e-06	2.7545e-05	5.4689e-05	1.9743e-05	1.9154e-05	2.0431e-05	2.9132e-05	4.8279e-06	3.7726e-05	0
30.9847	3.5444e-05	3.1771e-05	2.3674e-05	1.5912e-05	1.556e-05	7.3722e-06	9.737e-06	2.2615e-05	1.7539e-05	1.3204e-05	2.9487e-05	4.3871e-05	1.6103e-05	7.5489e-06	0
31.9842	2.8669e-05	2.2499e-05	2.3733e-05	1.4749e-05	1.2801e-05	1.2351e-05	8.9315e-06	3.5539e-05	1.2625e-05	1.9827e-05	1.4453e-05	1.3692e-05	1.0902e-05	1.6242e-05	0
32.9837	5.4218e-06	2.4545e-05	2.6449e-05	2.472e-05	2.3009e-06	4.4121e-06	2.1934e-05	1.9529e-05	1.2977e-05	4.3554e-06	1.3059e-05	2.4231e-05	1.5943e-05	2.1273e-05	0
33.9832	2.7999e-05	1.246e-05	2.1898e-05	7.3437e-06	2.2307e-05	5.5846e-07	3.5329e-06	2.0363e-05	8.3434e-06	1.0204e-07	2.2544e-05	1.126e-05	2.383e-05	4.0172e-06	0		signal-to-noise ratio
34.9827	2.4248e-05	2.2338e-05	1.7261e-05	2.0882e-05	1.7654e-05	1.3171e-05	1.5818e-05	2.2607e-05	2.5467e-06	1.0972e-05	7.4271e-06	1.0069e-05	1.936e-05	1.4281e-05	0		FF	70	60	50	40	30	20	10	AN10	AN20	AN30	AN40	AN50	AN60
35.9822	4.0687e-05	7.5331e-06	2.5848e-05	1.4476e-05	1.5018e-05	1.0217e-05	1.9227e-05	2.395e-05	2.1348e-05	2.4301e-05	1.2214e-06	1.4182e-05	7.4798e-06	5.5463e-06	0		7.57802	8.48101	6.10502	4.30368	4.33213	3.09838	2.37549	0	10.9777	8.3482	9.15566	5.88314	5.86154	4.44481
36.9817	3.5591e-05	1.6206e-05	2.4684e-05	1.1733e-05	5.7033e-06	2.269e-05	1.1803e-05	3.5027e-05	1.0568e-05	2.1183e-05	1.4967e-05	1.9823e-05	2.2011e-05	1.2519e-05	0
37.9812	2.6971e-05	2.4036e-05	5.3988e-06	1.293e-05	1.936e-05	1.5568e-05	1.0896e-05	3.2213e-05	2.5621e-05	4.7531e-06	7.2911e-06	2.6213e-06	1.9536e-05	1.2223e-06	0
38.9807	2.566e-05	7.7154e-06	2.7086e-05	1.9971e-05	1.5368e-05	1.4184e-05	6.2833e-06	1.5853e-05	2.7633e-05	2.9185e-05	7.5769e-06	5.7234e-06	1.9211e-05	2.4294e-05	0
39.9802	2.9616e-05	2.9996e-05	1.4985e-05	9.0368e-06	6.9192e-06	1.078e-05	1.9443e-05	2.4067e-05	8.5061e-06	3.553e-06	1.0117e-05	8.9321e-06	1.4865e-05	2.935e-06	0		black	first try	Kremers_Jan_20130604_1600_M48.csv
40.9798	2.0339e-05	7.5903e-06	7.0615e-06	2.1088e-05	2.9694e-06	8.7193e-06	6.9879e-06	2.676e-05	1.8363e-05	2.0239e-05	2.8791e-05	1.3665e-05	2.3494e-05	1.3839e-05	0
41.9793	2.2059e-05	1.751e-05	1.248e-05	1.8129e-05	2.3007e-05	1.8998e-05	9.9845e-06	1.574e-05	6.6156e-06	8.714e-06	1.9492e-05	3.8229e-06	3.0441e-05	4.8425e-06	0
42.9788	4.1025e-05	7.8927e-06	3.8692e-05	1.6744e-06	1.4254e-05	1.2988e-05	1.0785e-05	2.2446e-05	1.6798e-05	1.1631e-05	5.7811e-06	6.9761e-06	6.1834e-06	1.7766e-05	0
43.9783	7.1027e-06	1.8266e-05	1.9064e-05	2.4842e-05	1.365e-05	1.2019e-05	3.7856e-06	1.3828e-05	1.7535e-05	2.1628e-05	1.2143e-05	3.5864e-05	2.3326e-05	7.9016e-06	0
44.9778	8.3204e-06	1.5104e-05	1.8414e-05	1.5801e-05	2.0201e-05	4.6564e-06	1.2246e-05	2.4833e-05	1.0927e-05	3.3828e-06	1.5621e-05	1.6284e-05	2.1099e-05	1.448e-05	0
45.9773	3.8625e-05	6.1838e-06	1.9433e-05	1.4819e-05	3.3432e-05	1.9606e-05	1.2422e-05	2.1025e-05	2.6333e-05	3.9353e-05	2.403e-05	1.7711e-05	1.2245e-05	2.3063e-06	0
46.9768	6.1816e-05	2.2882e-05	3.0922e-05	2.2996e-05	2.3516e-05	1.7826e-05	8.4371e-06	2.6346e-05	2.9137e-05	2.0817e-05	4.2976e-05	3.0023e-05	1.8748e-05	1.3466e-05	0
47.9763	0.00052898	0.00029022	0.00022171	0.00017165	0.0001044	6.7413e-05	2.1508e-05		0.00025556	0.00024527	0.00025954	0.00017565	0.00013107	5.432e-05	0
48.9758	7.7793e-05	4.5558e-05	4.171e-05	5.6773e-05	2.4682e-05	2.5689e-05	9.6712e-06	2.5105e-05	1.7423e-05	3.7943e-05	1.3719e-05	2.969e-05	2.5974e-05	1.0976e-05	0
49.9753	0.00015829	1.9512e-05	2.1462e-05	0.00012384	4.9341e-05	4.9638e-05	1.7554e-05	2.498e-05	9.4087e-05	3.6654e-05	1.9468e-06	9.3813e-06	1.6457e-05	8.6547e-06	0
50.9748	1.5098e-05	3.1588e-05	9.2239e-06	1.8471e-05	1.8633e-05	6.6713e-06	9.952e-06	1.7666e-05	1.0569e-05	7.7237e-06	1.8891e-05	2.5028e-05	3.1727e-05	1.4347e-05	0
51.9743	1.8431e-05	1.1969e-05	1.5483e-05	5.4077e-06	1.0811e-05	1.1115e-05	1.2985e-05	2.1498e-05	1.283e-05	1.9441e-05	1.4263e-05	8.3226e-06	1.3382e-05	2.3117e-05	0
52.9738	1.6983e-05	1.9506e-05	1.6137e-05	8.0756e-06	2.0909e-05	1.9509e-05	7.3325e-06	2.5531e-05	1.5894e-05	2.2783e-05	6.4288e-06	8.4687e-06	2.5824e-05	8.0588e-06	0
53.9733	2.361e-05	2.2031e-05	1.2404e-05	1.8079e-05	1.7239e-05	1.7578e-05	1.6007e-05	2.1312e-05	2.115e-05	4.0092e-06	1.7139e-06	9.8028e-06	1.0532e-05	1.1276e-05	0
54.9728	1.8472e-05	3.1492e-05	2.4128e-05	7.4956e-06	5.6186e-06	2.1915e-05	1.2059e-05	2.7821e-05	1.0754e-05	7.2983e-06	1.4816e-05	2.8974e-05	2.6422e-05	3.5905e-06	0
55.9723	2.3271e-05	1.2025e-05	8.6865e-06	1.8428e-05	1.4871e-06	2.7618e-05	1.2295e-05	2.4189e-05	3.7131e-05	1.1375e-05	1.6328e-05	1.6189e-05	2.1675e-05	1.1634e-05	0
56.9719	1.9762e-05	1.7927e-05	1.8711e-05	1.132e-05	1.341e-05	1.6957e-05	9.1248e-06	3.288e-05	1.6683e-05	7.1266e-06	2.5719e-05	1.3503e-05	1.5463e-05	9.0237e-07	0
57.9714	1.6192e-05	7.5291e-06	2.2547e-05	7.7066e-06	1.6453e-05	7.8721e-06	6.5662e-06	1.6757e-05	1.147e-05	1.5745e-05	2.4093e-05	1.6856e-05	7.0017e-06	9.836e-06	0
58.9709	5.1753e-05	2.8545e-05	1.0919e-05	3.2523e-05	8.5044e-06	1.2659e-05	1.2841e-05	2.9921e-05	4.2139e-05	3.5452e-06	1.6416e-05	2.0184e-05	1.286e-06	2.1669e-06	0
59.9704	3.6575e-05	1.6048e-05	1.8681e-05	1.6518e-05	1.7716e-05	1.9881e-05	8.7109e-06	3.8653e-05	1.3336e-05	3.0926e-05	1.246e-05	2.7713e-05	1.2304e-05	1.1502e-05	0
60.9699	4.6606e-05	1.1395e-05	2.273e-05	2.3003e-05	7.4705e-06	1.5973e-05	8.7486e-06	1.7989e-05	1.0477e-05	3.3933e-05	2.6298e-06	2.9473e-05	1.0401e-05	1.5546e-05	0
61.9694	2.3727e-05	1.3343e-05	1.1735e-05	7.7075e-06	1.3188e-05	1.6701e-05	9.4905e-06	3.2752e-05	4.8591e-06	1.2487e-05	1.652e-05	4.9056e-06	2.4289e-05	1.6444e-05	0
62.9689	4.1584e-05	2.5695e-06	8.677e-06	5.7503e-06	1.9354e-05	1.454e-05	1.1461e-05	2.1893e-05	2.0089e-05	9.7837e-06	1.4254e-05	2.687e-05	2.1128e-05	7.0722e-06	0
63.9684	6.6582e-06	1.3591e-05	3.3716e-05	2.4058e-05	1.7634e-05	1.5115e-05	1.6176e-05	2.1847e-05	2.324e-05	1.6707e-05	1.0237e-05	2.4078e-05	2.1733e-05	6.3692e-06	0
64.9679	2.5461e-05	2.4881e-05	1.0665e-05	2.2353e-05	2.4263e-05	2.3094e-05	6.8166e-06	2.9437e-05	6.6486e-06	1.0026e-05	1.5861e-05	4.7005e-06	1.0357e-05	1.4608e-05	0
65.9674	2.9187e-05	8.8649e-06	1.1346e-05	9.9458e-06	1.5193e-05	2.0461e-05	1.4515e-05	2.4774e-05	7.2037e-06	4.7313e-05	1.0111e-05	2.2087e-05	1.5946e-05	1.6844e-05	0
66.9669	3.8072e-05	2.4019e-05	1.0885e-05	1.945e-05	1.9022e-05	2.049e-05	2.5407e-05	2.4937e-05	1.1074e-05	1.107e-05	1.5314e-05	4.3681e-06	2.8277e-05	1.3434e-05	0
67.9664	4.2514e-05	9.5106e-06	5.8776e-06	2.9692e-05	2.0581e-05	2.7693e-05	2.1711e-05	2.4428e-05	1.8579e-05	5.4554e-06	1.6745e-05	2.7554e-05	3.2964e-05	9.6275e-06	0
68.9659	4.8193e-05	5.3596e-06	1.7665e-05	1.2287e-05	1.8354e-05	1.6095e-05	1.81e-05	1.0624e-05	2.0098e-05	1.669e-05	1.7444e-05	8.0045e-06	2.228e-05	2.0044e-05	0
69.9654	1.7771e-05	2.8695e-05	8.0095e-06	2.5492e-05	1.1365e-05	1.1965e-05	3.3951e-06	2.9284e-05	1.9045e-05	8.256e-06	5.5789e-06	2.8921e-05	9.4134e-06	1.0253e-05	0
70.9649	4.559e-05	1.1119e-05	1.699e-05	3.5303e-05	1.6623e-05	1.6415e-05	1.2214e-05	1.6264e-05	2.159e-05	1.5224e-05	1.301e-05	2.0446e-05	9.6532e-06	1.9401e-05	0
71.9644	4.0072e-05	3.3422e-05	1.2437e-05	1.7021e-05	2.8983e-05	2.2001e-05	1.0176e-05	1.8938e-05	3.4155e-05	5.8218e-06	1.4568e-05	1.854e-05	5.4584e-06	2.1906e-05	0
72.964	3.9748e-05	3.3116e-05	1.5408e-05	2.2036e-05	7.0632e-06	2.5727e-05	5.1882e-06	3.2783e-05	1.2891e-05	8.698e-06	2.0461e-05	1.8229e-05	1.8529e-05	1.8614e-05	0
73.9635	2.0269e-05	7.3719e-06	1.4256e-05	1.6195e-05	9.8161e-06	2.8729e-06	1.3278e-05	2.7787e-05	2.0417e-05	1.3877e-05	1.6739e-05	3.1262e-05	1.6744e-05	3.528e-06	0
74.963	2.9871e-05	4.2446e-05	1.3139e-05	2.6613e-05	1.226e-05	1.3145e-05	9.2524e-06	2.3611e-05	3.0269e-05	8.3839e-06	1.2874e-05	2.5392e-05	2.4517e-05	2.0209e-05	0
75.9625	3.4768e-05	2.4395e-05	2.5245e-05	8.1e-06	1.3806e-05	1.3172e-05	1.2757e-05	2.222e-05	3.5816e-06	1.5011e-05	1.5958e-05	3.8945e-05	4.8133e-05	1.1712e-05	0
76.962	1.4205e-05	1.5021e-05	3.1664e-05	1.6648e-05	2.6875e-05	2.5278e-05	3.5523e-05	2.5923e-05	2.2248e-05	8.2173e-06	1.4647e-05	9.4554e-06	9.4322e-06	2.2114e-05	0
77.9615	3.0222e-05	4.7667e-06	2.3875e-05	1.005e-05	2.3062e-05	2.5375e-05	9.0692e-06	1.9247e-05	2.4189e-05	2.0367e-05	1.4485e-05	1.0705e-05	1.3305e-05	1.5116e-05	0
78.961	2.7409e-05	3.3507e-05	1.5054e-05	6.3081e-06	2.2234e-05	5.813e-06	5.1514e-06	1.3367e-05	1.2391e-05	8.1042e-06	9.3078e-06	1.8848e-05	2.6559e-05	2.0427e-05	0
79.9605	4.4977e-05	3.0755e-05	4.1488e-06	3.0694e-05	8.1617e-06	2.2563e-06	8.9403e-06	1.0703e-05	9.1623e-06	1.4486e-05	1.9158e-05	2.1793e-05	2.1545e-05	6.4955e-06	0
80.96	4.9065e-05	3.2766e-05	1.0491e-05	1.5118e-05	1.6537e-05	1.2069e-05	1.0838e-05	1.0125e-05	1.6851e-05	2.2469e-05	1.0832e-05	1.3094e-05	3.9835e-05	1.1036e-05	0
81.9595	1.7569e-05	1.3909e-05	1.8882e-05	6.3599e-06	4.6582e-06	6.9726e-06	1.1926e-05	1.5873e-05	4.4686e-05	3.9182e-06	1.2624e-05	7.4653e-06	4.8231e-06	1.8644e-05	0
82.959	5.9797e-06	8.848e-06	2.752e-05	1.4327e-05	1.4774e-05	8.493e-06	2.5197e-05	2.6891e-05	4.9081e-06	2.17e-05	1.0962e-05	1.0885e-05	9.6502e-06	1.1278e-05	0
83.9585	5.0137e-05	3.435e-05	1.2839e-05	1.9414e-05	1.0087e-05	2.8599e-05	1.4675e-05	5.1376e-06	3.173e-05	1.8714e-05	3.6537e-06	9.8293e-06	1.562e-05	1.5485e-05	0
84.958	8.9085e-06	2.1114e-05	8.8918e-06	2.6091e-05	1.2874e-05	7.8979e-06	3.0472e-05	2.5572e-05	6.5703e-06	1.2592e-05	8.5864e-06	2.5577e-05	3.8915e-06	1.9575e-05	0
85.9575	4.1143e-05	1.1401e-05	3.048e-05	2.8966e-05	1.3398e-05	1.4501e-05	9.9585e-06	8.6146e-06	1.5616e-05	1.7433e-05	2.2192e-05	2.7644e-05	1.4258e-06	1.2674e-05	0
86.957	2.954e-05	3.6595e-06	1.866e-05	2.3243e-05	2.258e-06	1.9174e-05	2.1275e-05	1.9511e-05	2.5364e-05	3.2903e-05	1.4639e-05	2.5365e-05	2.157e-05	2.7807e-05	0
87.9565	3.5241e-05	9.0066e-06	1.6732e-05	2.7487e-05	1.3627e-05	1.0125e-05	5.2261e-06	2.421e-05	1.4959e-05	1.4066e-05	1.4829e-05	1.9329e-05	3.179e-05	1.7986e-05	0
88.9561	1.036e-05	1.857e-05	2.5766e-05	1.1637e-05	9.3626e-06	1.1529e-05	1.1654e-05	7.6368e-06	4.0354e-05	9.023e-06	1.3214e-05	4.1248e-05	1.8989e-05	7.939e-06	0
89.9556	5.7733e-05	1.7109e-05	2.1993e-05	3.1702e-05	3.5071e-06	9.8368e-06	4.0651e-06	2.5455e-05	1.5643e-05	1.3866e-05	1.9443e-05	7.867e-06	1.0536e-05	2.0841e-05	0
90.9551	1.2442e-05	3.6165e-05	1.0219e-05	6.1653e-06	1.5029e-05	1.779e-05	9.2528e-06	1.9307e-05	2.4474e-05	1.851e-05	7.7822e-06	2.757e-05	1.5122e-05	9.5419e-06	0
91.9546	1.4996e-05	8.5964e-06	1.4596e-05	2.3052e-05	2.2246e-05	1.4885e-05	2.704e-06	1.6693e-05	1.7273e-05	2.0828e-05	1.9589e-05	9.7238e-06	2.0571e-05	8.6166e-06	0
92.9541	4.014e-05	1.807e-05	2.1411e-05	1.3143e-05	1.1064e-05	8.5735e-06	1.3237e-05	1.2423e-05	3.8447e-05	4.7889e-06	2.2287e-05	1.7822e-05	9.8002e-06	1.6997e-05	0
93.9536	4.5737e-05	1.8199e-05	8.8351e-06	8.1902e-06	9.0049e-06	6.384e-06	1.8614e-05	1.0275e-05	5.1452e-06	3.169e-05	3.5137e-05	2.676e-05	6.0393e-06	1.3028e-05	0
94.9531	3.6023e-05	2.1264e-05	8.2718e-06	1.5029e-05	1.0752e-05	2.7895e-06	8.9479e-06	5.4031e-06	1.0109e-05	8.9175e-06	1.2641e-05	7.9784e-06	1.2095e-05	1.1815e-05	0
95.9526	4.0617e-05	3.7404e-05	3.8272e-05	1.2786e-05	1.1269e-05	2.0893e-06	7.8164e-06	1.2687e-05	3.927e-05	4.906e-05	6.6601e-05	1.5055e-05	7.5982e-06	1.1331e-05	0
96.9521	7.2314e-05	1.1862e-05	1.9894e-05	1.0823e-05	1.8901e-05	5.3646e-06	7.5335e-06	1.3545e-05	2.4108e-05	5.589e-06	2.2005e-05	2.5529e-05	2.2831e-05	7.3961e-06	0
97.9516	3.1089e-05	3.3302e-05	1.1219e-05	1.4977e-05	9.3264e-06	1.4352e-05	7.288e-06	2.1595e-05	1.7959e-05	2.3991e-05	6.2836e-06	1.8404e-05	1.5701e-05	1.4921e-05	0
98.9511	2.8728e-05	2.6186e-05	7.8576e-06	2.2576e-05	3.6768e-06	1.2289e-05	1.1271e-05	2.066e-05	2.0479e-06	5.0654e-06	3.873e-06	1.015e-05	1.8196e-05	1.3965e-05	0
99.9506	4.3859e-05	2.7149e-05	6.8992e-06	2.2151e-05	8.12e-06	1.068e-05	8.4201e-06	1.349e-05	1.9065e-05	5.6546e-06	7.352e-06	4.0585e-07	2.1164e-05	3.7609e-06	0
100.95	1.5016e-05	2.0045e-05	6.5365e-06	1.5213e-05	3.7021e-06	5.2602e-06	2.0041e-05	9.7522e-06	1.6464e-05	7.1912e-06	1.1594e-05	1.5532e-05	1.3834e-05	2.9841e-06	0
101.95	3.2654e-05	1.7209e-05	8.7964e-06	1.7151e-05	3.9666e-06	7.329e-06	8.116e-06	1.3963e-05	1.5559e-05	3.9444e-06	4.3432e-06	1.2229e-05	1.9282e-05	1.1796e-05	0
102.949	4.2694e-05	1.4726e-05	1.8424e-05	2.3954e-05	1.2257e-05	2.9107e-06	1.2876e-05	1.85e-05	1.4329e-05	7.4807e-06	6.3224e-06	1.8592e-05	1.3199e-05	5.585e-06	0
103.949	2.4807e-05	1.6769e-05	2.3681e-05	2.2914e-05	8.899e-06	1.9188e-05	9.6652e-06	7.3612e-06	1.0062e-05	3.3647e-06	1.0802e-05	1.2266e-05	8.1607e-06	4.2884e-06	0
104.948	2.6054e-05	4.5611e-06	1.7421e-06	1.6695e-05	9.1597e-06	2.9739e-06	1.1794e-05	1.6511e-05	1.337e-06	6.1877e-06	6.6213e-06	1.3829e-05	5.0401e-06	7.4887e-06	0
105.948	3.2399e-05	1.0709e-05	6.8157e-06	1.1592e-05	7.0091e-06	3.5243e-06	6.7798e-06	9.0426e-06	2.3544e-06	1.098e-05	1.7535e-05	1.7524e-05	5.6513e-06	5.4406e-06	0
106.947	2.1086e-05	1.4808e-05	1.1889e-05	8.8147e-06	1.1144e-05	1.6088e-05	2.6079e-06	1.7864e-05	9.1356e-06	7.3776e-07	1.4056e-05	1.1713e-05	2.1725e-06	1.9366e-05	0
107.947	3.6014e-05	1.3746e-05	4.5807e-06	1.3501e-05	1.3696e-05	5.5262e-06	4.1257e-06	1.9216e-05	2.0444e-05	1.3412e-05	7.3636e-06	1.5125e-05	1.4233e-05	1.9114e-06	0
108.946	3.9038e-05	2.5923e-05	1.5427e-05	1.1708e-05	1.4587e-05	7.8702e-06	5.0316e-06	4.2715e-06	8.9762e-06	8.3926e-06	5.6064e-06	1.6388e-05	1.1312e-05	1.1541e-05	0
109.946	2.104e-05	1.5989e-05	4.5295e-06	1.2042e-05	5.5189e-06	9.3837e-06	8.1422e-06	2.4621e-05	9.3001e-06	1.3324e-05	4.7117e-06	2.1303e-05	1.1037e-05	8.7605e-06	0
110.945	9.4122e-06	2.236e-05	1.7078e-05	6.5713e-06	8.4768e-06	1.102e-05	6.1534e-06	1.4486e-05	7.7505e-06	1.0908e-05	7.1122e-06	1.0369e-05	5.663e-06	6.4614e-06	0
111.945	2.3734e-05	8.3088e-06	1.2513e-05	2.0227e-05	5.2503e-06	1.08e-05	4.5818e-06	4.7056e-06	1.0239e-05	1.524e-05	7.1043e-06	1.5315e-05	8.7407e-06	4.7299e-06	0
112.944	1.0378e-05	1.1714e-05	1.9897e-05	8.2629e-06	7.3661e-06	9.8327e-06	1.7275e-06	1.9182e-05	1.0697e-05	8.2714e-07	1.1139e-05	1.2703e-05	4.9994e-06	6.3259e-06	0
113.944	5.8014e-05	3.9418e-06	1.5358e-05	1.9569e-06	8.2575e-06	3.3016e-06	1.1556e-05	1.8794e-05	6.4125e-06	1.2349e-05	2.9159e-06	1.1144e-05	6.0393e-06	8.3046e-06	0
114.943	4.2294e-05	5.11e-06	2.1127e-05	1.4193e-05	2.8835e-06	6.6079e-06	1.5566e-05	1.1901e-05	1.4831e-05	1.1396e-05	9.3981e-06	7.309e-06	7.9858e-06	9.8482e-06	0
115.943	1.2119e-05	2.0472e-05	2.6743e-05	4.7781e-06	4.3922e-06	2.0073e-05	8.8272e-06	1.0669e-05	8.3221e-06	2.5929e-06	1.636e-05	1.7907e-05	1.322e-05	1.2167e-05	0
116.942	3.1219e-05	1.9698e-05	1.0181e-05	7.6523e-06	5.0704e-06	7.4276e-06	1.4374e-05	5.008e-06	6.7436e-06	8.8391e-06	3.8914e-06	5.6627e-07	2.3054e-06	8.4357e-06	0
117.942	1.5013e-05	9.3305e-06	1.9575e-05	1.4037e-05	7.0221e-06	5.5936e-06	1.2092e-05	1.6985e-05	1.4417e-05	6.8984e-06	7.8945e-06	1.0916e-05	7.4584e-06	1.1422e-05	0
118.941	1.5314e-05	1.2917e-05	2.0933e-06	1.0553e-05	6.3895e-06	2.2012e-06	1.4645e-05	1.7801e-05	1.3726e-05	1.2035e-05	2.5679e-06	1.5433e-05	1.0409e-05	6.5254e-06	0
119.941	1.5295e-05	1.1697e-05	1.3712e-05	8.4653e-06	7.8028e-06	1.5031e-05	1.3591e-05	1.2768e-05	6.6904e-06	1.4246e-05	5.8284e-06	2.6788e-05	9.8767e-06	3.0067e-06	0
120.94	3.5083e-05	1.6923e-05	5.5844e-06	4.7168e-06	1.4826e-05	1.0726e-05	1.706e-05	1.6477e-05	1.2637e-05	2.3588e-06	1.0757e-05	1.8048e-05	1.4656e-05	3.3541e-06	0
121.94	3.6155e-05	9.1511e-06	1.707e-05	1.5963e-05	3.3441e-06	1.2673e-05	1.4051e-05	1.1055e-05	9.9694e-06	1.3115e-05	3.4588e-06	1.5469e-05	8.2499e-06	7.0822e-06	0
122.939	1.4622e-05	1.3625e-05	2.1701e-05	4.2417e-06	8.2906e-06	4.1522e-06	9.6905e-06	1.303e-05	1.044e-05	1.1863e-05	1.2944e-05	1.4142e-05	1.1797e-05	6.4196e-06	0
123.939	3.8345e-05	6.2937e-06	1.0976e-05	2.3472e-05	9.7817e-06	6.6801e-06	5.9143e-06	4.6684e-06	1.2654e-05	9.5701e-06	6.8047e-06	1.3039e-05	7.1775e-06	4.5443e-06	0
124.938	1.6143e-05	8.3887e-06	3.9831e-06	1.1049e-05	1.1675e-05	1.0734e-05	3.3081e-06	1.7101e-05	7.8283e-06	1.3329e-05	1.6627e-05	4.675e-06	1.8585e-06	4.3881e-06	0
125.938	1.0525e-05	2.3802e-05	6.4075e-06	5.4616e-06	8.6035e-06	2.5684e-06	1.4197e-05	1.2377e-05	1.2576e-05	9.0885e-06	7.6086e-06	2.4146e-05	1.042e-05	1.4809e-05	0
126.937	1.1878e-05	1.0525e-05	1.2175e-05	3.498e-06	3.8143e-06	6.0017e-06	7.1634e-06	3.5254e-06	9.2504e-06	1.7098e-05	1.4756e-05	1.1756e-05	1.164e-05	6.5003e-06	0
127.937	1.5208e-05	8.878e-06	8.1481e-06	5.323e-06	7.9623e-06	1.1314e-05	6.6158e-06	8.6046e-06	1.4196e-05	4.2047e-06	1.406e-05	9.2063e-06	1.0124e-05	9.7513e-06	0
128.936	3.593e-05	1.2171e-05	4.7148e-06	2.1932e-05	8.4436e-06	7.5016e-06	1.9528e-06	1.8038e-05	3.3494e-06	1.2594e-05	8.6885e-06	6.8372e-06	1.3794e-05	3.5988e-06	0
129.936	1.9342e-05	4.6646e-06	1.6306e-05	2.1676e-05	7.9839e-06	7.5728e-06	8.9738e-06	1.5688e-05	9.0353e-06	1.3034e-05	5.4323e-06	1.2864e-05	1.2127e-05	6.7676e-06	0
130.935	1.9909e-05	1.5495e-05	1.0191e-05	1.6547e-05	7.1768e-06	1.7093e-05	8.0982e-06	8.917e-06	7.6256e-06	1.2756e-05	1.0165e-05	2.305e-05	7.248e-06	1.2173e-05	0
131.935	1.9851e-05	6.7747e-06	1.9266e-05	9.0311e-06	4.9411e-06	7.719e-06	9.5815e-06	2.016e-05	2.3574e-06	1.6494e-06	9.2572e-06	9.5008e-06	7.4309e-06	1.4299e-05	0
132.934	1.9385e-05	4.0803e-06	8.6054e-06	6.9189e-06	1.2587e-05	7.7815e-06	8.8212e-06	8.3586e-06	1.0307e-05	1.6751e-05	5.2652e-06	6.8213e-06	1.4766e-05	4.1407e-06	0
133.934	1.1017e-05	1.1549e-05	1.2091e-05	9.5695e-06	3.8939e-06	8.7813e-06	3.3764e-06	6.7798e-06	7.6235e-06	1.2948e-05	1.458e-06	1.6561e-05	8.0646e-06	1.2961e-05	0
134.933	3.6341e-05	1.724e-05	1.5984e-05	3.0787e-06	5.0924e-06	8.5942e-06	4.433e-06	9.4498e-06	9.0501e-07	2.4473e-05	3.1817e-06	1.08e-05	7.2212e-06	7.7894e-06	0
135.933	5.7578e-05	1.1974e-05	1.2021e-05	1.0288e-05	3.2341e-06	1.0098e-05	2.3955e-06	1.3318e-05	3.4696e-06	1.3247e-05	1.0734e-05	1.3082e-05	8.9554e-06	3.7384e-06	0
136.932	3.203e-05	7.8556e-06	1.1497e-05	1.3078e-05	1.1939e-05	1.257e-05	1.7284e-05	1.1562e-05	9.7887e-06	1.8163e-05	8.3143e-06	3.6145e-06	1.4639e-05	5.8217e-06	0
137.932	1.644e-05	2.5251e-06	9.7579e-06	9.4654e-06	1.2997e-05	1.1615e-05	2.0556e-05	1.2461e-05	2.7675e-06	3.1851e-06	3.7605e-06	7.6315e-06	3.4164e-06	1.1278e-05	0
138.931	8.4319e-06	9.2961e-06	4.4479e-06	9.9371e-06	1.0011e-05	6.4191e-06	5.2833e-06	1.3172e-05	8.7055e-06	7.2162e-06	9.1424e-06	8.5096e-06	2.6543e-06	1.0563e-05	0
139.931	3.9343e-05	9.5279e-06	1.0273e-05	1.1816e-05	2.339e-05	1.1828e-05	7.9609e-06	3.9209e-06	1.0803e-05	3.7896e-06	5.179e-06	1.0326e-05	5.4164e-06	7.5358e-06	0
140.93	3.1196e-05	1.5983e-05	4.2801e-06	7.1851e-06	1.0961e-05	4.3394e-06	1.6825e-05	2.7676e-05	7.5028e-06	4.794e-06	3.4218e-06	1.3934e-05	2.4966e-06	3.6292e-06	0
141.93	1.2332e-05	8.1865e-06	1.0017e-05	9.347e-06	9.3668e-06	8.4712e-06	6.7099e-06	9.2806e-06	8.3361e-06	5.9149e-06	9.7561e-06	4.9623e-06	1.7835e-05	7.2781e-06	0
142.929	1.811e-05	1.651e-07	4.7078e-06	1.3293e-05	1.6993e-05	1.0502e-05	1.5399e-05	9.4418e-06	1.2215e-05	7.9242e-06	6.7426e-06	1.1695e-05	6.6623e-06	1.2571e-05	0
143.929	4.0126e-05	8.8396e-06	2.2663e-05	8.0758e-06	5.143e-06	6.6104e-06	2.0376e-06	7.7901e-06	7.968e-06	5.7474e-06	6.2527e-06	1.857e-05	1.3213e-05	5.248e-06	0
144.928	3.8734e-05	1.1107e-05	1.227e-06	1.4425e-05	2.8025e-06	9.1479e-06	7.4483e-06	1.1072e-05	6.2201e-06	1.7794e-06	2.5762e-06	1.1448e-05	9.9337e-06	1.015e-05	0
145.928	3.1979e-05	1.7756e-05	1.4606e-05	1.9272e-05	2.668e-06	1.1739e-05	5.3294e-06	5.9239e-06	5.8765e-06	4.7889e-06	1.2695e-05	1.474e-05	7.5901e-06	4.6931e-06	0
146.927	2.358e-05	7.1015e-06	1.4647e-05	1.7347e-05	1.5076e-05	4.8664e-06	7.8101e-06	8.1739e-06	5.1455e-06	1.1775e-05	1.0322e-05	1.1159e-05	6.8229e-06	1.3023e-05	0
147.927	4.0117e-05	2.0805e-05	6.5422e-07	1.4278e-05	1.2841e-05	9.1182e-06	1.3659e-05	1.5357e-05	1.6797e-05	1.0252e-05	5.9966e-06	3.2754e-06	4.1174e-06	7.7195e-06	0
148.926	2.8434e-05	6.7519e-06	1.2615e-05	8.1663e-06	5.663e-06	2.4671e-06	6.9544e-06	9.8761e-06	1.3576e-05	3.8587e-06	6.6557e-06	1.2943e-05	1.0513e-05	9.5018e-06	0
149.926	1.1097e-05	1.1292e-05	8.5684e-06	1.0866e-05	1.2414e-05	1.2541e-05	1.276e-05	8.5606e-06	1.0324e-05	4.4321e-06	1.431e-05	6.2983e-07	3.4723e-06	8.8323e-06	0
150.925	1.6376e-05	5.6542e-06	2.317e-05	1.8e-06	5.1431e-06	1.0959e-05	8.1035e-06	8.8653e-06	1.344e-05	5.2467e-06	5.0986e-06	7.646e-06	1.0057e-05	5.3778e-06	0
151.925	1.4298e-05	1.2548e-05	1.0954e-05	1.3671e-05	9.6869e-06	6.2642e-06	8.8894e-06	8.4782e-06	6.4589e-06	7.9801e-06	2.5216e-06	1.0042e-05	7.5725e-06	1.0801e-05	0
152.924	1.4183e-05	4.9136e-06	1.527e-05	8.1767e-06	4.0184e-06	1.3586e-06	2.8888e-06	1.2795e-05	9.6803e-06	9.0833e-06	7.8946e-06	7.4722e-06	6.5566e-06	9.1311e-06	0
153.924	1.7966e-05	6.6131e-06	9.6004e-06	6.0295e-06	5.0303e-06	8.9305e-06	4.8639e-06	1.5364e-05	1.1265e-05	6.1739e-06	9.7233e-06	6.4807e-06	3.8877e-06	1.2256e-05	0
154.923	1.996e-05	3.668e-06	8.7854e-06	2.3293e-06	1.0501e-05	2.3893e-06	8.3112e-06	4.0585e-06	1.0558e-05	6.6832e-06	1.063e-05	5.0562e-06	7.8649e-06	1.3047e-06	0
155.923	2.1261e-05	9.0096e-06	1.2891e-05	5.6947e-06	8.5548e-06	1.8003e-06	4.3107e-06	1.5291e-06	6.022e-06	8.6099e-06	1.3132e-06	3.0957e-06	5.0223e-06	4.8488e-06	0
156.922	2.3681e-05	1.7243e-05	8.4434e-06	1.556e-05	3.7361e-06	8.9603e-06	1.4058e-06	1.9268e-06	7.4239e-06	4.4206e-06	7.3507e-06	8.6009e-06	1.0989e-05	1.1489e-05	0
157.922	2.1765e-05	1.3755e-05	7.7547e-06	7.2114e-06	7.6925e-06	1.0531e-05	3.4054e-06	5.8221e-06	1.0147e-05	2.389e-06	6.6543e-06	1.2197e-05	1.1269e-05	1.2321e-05	0
158.921	1.2934e-05	1.248e-05	5.6688e-06	4.9642e-06	6.1024e-06	1.0024e-05	6.3148e-06	1.1891e-05	5.2878e-06	2.9708e-06	2.0705e-06	5.7064e-06	1.1183e-05	2.9485e-06	0
159.921	9.1052e-06	1.6525e-05	4.3499e-06	3.2013e-06	5.7284e-06	5.3212e-06	4.2795e-06	4.5514e-06	1.1411e-05	6.1641e-06	3.7333e-06	7.8597e-06	7.6239e-06	4.2779e-06	0
160.921	4.9915e-06	4.1232e-06	1.7092e-05	2.9068e-06	1.4442e-05	8.0903e-06	2.7346e-06	1.2109e-05	1.2204e-06	5.4824e-06	6.107e-06	2.2842e-06	1.017e-05	8.6282e-06	0
161.92	1.0686e-05	1.8851e-06	8.2917e-06	9.0729e-06	7.1327e-06	7.5333e-06	8.3461e-06	4.7006e-06	4.8218e-06	7.3295e-06	1.0008e-05	6.9079e-06	8.03e-06	1.7229e-05	0
162.92	7.3262e-06	2.3478e-05	9.3745e-06	1.1129e-05	1.7975e-06	6.2689e-06	2.0305e-06	1.5609e-05	1.523e-05	8.1548e-06	5.9313e-06	1.0473e-05	1.4531e-05	3.3565e-06	0
163.919	2.6439e-05	1.0268e-05	1.0482e-05	1.3028e-05	1.27e-05	2.4591e-06	3.2212e-06	6.6241e-06	1.7505e-05	1.3713e-06	6.188e-06	1.926e-05	1.9433e-06	3.4962e-06	0
164.919	1.7963e-05	1.1205e-05	1.3644e-05	7.7263e-06	1.4314e-05	6.449e-06	6.6715e-06	1.7487e-06	6.1857e-06	7.9476e-06	9.7839e-06	2.2873e-06	3.2534e-06	8.8799e-06	0
165.918	9.9539e-06	2.7794e-06	6.9825e-06	1.0916e-06	3.9641e-06	8.7971e-06	7.844e-06	9.7117e-06	5.075e-06	2.9289e-07	2.542e-06	9.3773e-06	1.1092e-05	6.6421e-06	0
166.918	9.2312e-06	1.8124e-06	1.678e-05	2.9336e-05	1.18e-05	1.0066e-05	8.2341e-06	7.503e-06	1.5869e-05	1.8165e-05	4.4135e-06	5.3429e-06	4.8676e-06	7.6965e-06	0
167.917	1.411e-05	1.4573e-05	1.5285e-05	2.0225e-05	1.364e-05	3.0598e-06	4.9467e-06	9.8926e-06	1.2044e-05	1.2616e-05	6.3017e-06	9.9459e-06	5.8098e-06	4.3864e-06	0
168.917	1.393e-05	9.7614e-06	6.8334e-06	4.2477e-06	1.1272e-05	3.0851e-06	2.7586e-06	2.2294e-05	1.5176e-05	5.0913e-06	1.1351e-05	1.0819e-05	3.624e-06	7.9844e-06	0
169.916	1.865e-05	1.3721e-05	5.0613e-06	1.5777e-05	5.61e-06	1.3953e-05	1.0591e-05	1.5715e-05	1.1522e-05	3.1848e-06	1.41e-05	8.5975e-06	1.5776e-05	5.1051e-06	0
170.916	7.2036e-06	2.603e-06	1.6154e-05	2.1299e-05	1.5601e-05	4.5021e-06	1.6287e-06	5.1842e-06	1.6988e-05	4.1669e-06	2.5405e-06	8.9796e-06	1.1581e-05	1.5077e-05	0
171.915	1.2282e-05	4.7715e-06	7.7521e-06	7.2407e-06	2.6138e-06	4.539e-06	4.255e-06	3.7534e-06	4.079e-06	1.0272e-05	4.0594e-06	1.1906e-05	6.306e-06	3.8778e-06	0
172.915	1.923e-05	2.5045e-06	7.1547e-06	1.1074e-05	5.3376e-06	7.0071e-06	4.7528e-06	5.0163e-06	8.3631e-06	1.2041e-05	7.5127e-06	3.6622e-06	3.8499e-06	6.9153e-06	0
173.914	3.0892e-05	3.1762e-06	7.7941e-06	1.8089e-05	1.1962e-05	7.2341e-06	4.1857e-06	1.3324e-05	2.1151e-06	1.5003e-06	6.4976e-06	1.0332e-05	4.1747e-06	5.3934e-06	0
174.914	1.5694e-05	1.071e-05	8.4498e-06	1.801e-05	3.0832e-06	8.7848e-06	2.9343e-06	5.2459e-06	1.4243e-06	6.6643e-06	7.835e-06	1.5677e-05	7.168e-07	7.2492e-06	0
175.913	1.1367e-05	1.7487e-05	1.1115e-05	1.0118e-05	7.9643e-06	6.294e-06	8.2584e-06	4.5928e-06	1.9118e-05	1.6417e-06	6.8123e-06	7.7944e-06	1.0059e-05	7.1957e-06	0
176.913	9.5285e-06	1.7348e-05	6.0881e-06	4.3331e-06	2.1436e-06	2.1303e-06	3.5368e-06	3.1844e-06	5.4134e-06	6.0557e-06	5.2928e-06	3.0399e-06	7.5367e-06	7.5373e-06	0
177.912	1.0423e-05	1.132e-05	2.88e-06	6.137e-06	6.4016e-06	2.7048e-06	3.9303e-06	2.3238e-06	5.329e-06	4.5569e-06	1.2742e-06	1.8552e-05	5.9776e-06	1.0109e-05	0
178.912	9.0843e-06	1.4044e-05	4.0921e-06	6.7083e-06	6.9586e-06	6.2182e-06	9.0408e-06	1.3768e-05	1.1764e-05	3.9426e-06	9.7075e-06	8.196e-06	2.9232e-06	7.3014e-06	0
179.911	6.1598e-06	1.5654e-05	9.445e-06	6.1117e-06	1.1153e-05	1.0384e-05	5.1564e-06	6.0465e-06	1.0693e-05	2.4165e-06	2.7126e-06	6.6955e-06	4.8266e-06	8.5114e-06	0
180.911	4.004e-05	2.8274e-05	5.8049e-06	1.0134e-05	4.7435e-06	4.4995e-06	1.6794e-06	2.0061e-06	1.0134e-05	3.9828e-06	2.6955e-06	9.8885e-06	3.0239e-06	9.8608e-06	0
181.91	4.3247e-06	1.4928e-05	5.917e-06	8.2851e-06	1.1727e-05	3.0689e-06	3.1979e-06	9.3903e-06	2.7751e-06	4.5468e-06	1.5666e-06	4.7464e-06	3.3787e-06	6.4653e-06	0
182.91	1.8818e-06	1.0293e-05	6.0807e-06	5.1561e-06	3.3482e-06	3.6522e-06	1.0154e-05	6.5755e-06	1.3703e-05	4.6663e-06	1.0451e-05	4.0328e-06	9.9823e-06	7.1462e-06	0
183.909	2.0988e-05	1.6893e-05	4.6636e-06	9.6655e-06	9.0471e-06	4.7023e-06	3.061e-06	6.4436e-06	5.4874e-06	3.6554e-06	4.7387e-06	9.9064e-06	4.8854e-06	1.0831e-05	0
184.909	4.3876e-06	9.5208e-06	2.919e-06	6.527e-06	7.8631e-06	5.4158e-06	1.1893e-05	7.0288e-06	6.5963e-06	8.1088e-06	4.5138e-06	1.0096e-05	1.2901e-05	1.2026e-05	0
185.908	2.1288e-05	9.1409e-06	1.2613e-05	9.5117e-06	2.6264e-06	5.8696e-06	1.4788e-05	1.2193e-05	5.3965e-06	6.4935e-06	7.9658e-06	1.4815e-05	1.5128e-06	1.1417e-05	0
186.908	1.2467e-05	1.066e-05	3.1607e-06	1.6327e-05	1.0497e-05	1.4212e-06	9.3683e-06	1.3447e-05	1.4726e-05	2.8203e-06	3.2652e-06	9.097e-06	1.1633e-05	1.0449e-05	0
187.907	9.6278e-06	4.5987e-06	1.054e-05	8.6755e-06	9.9614e-06	2.4752e-06	6.4752e-06	3.2232e-06	3.6631e-06	9.5807e-06	1.0406e-05	6.5938e-06	5.5393e-06	9.7616e-06	0
188.907	1.4389e-05	6.2916e-06	1.0268e-05	1.6121e-05	4.5644e-06	6.1655e-06	3.5253e-06	1.2363e-05	5.0059e-06	4.7722e-06	9.0493e-06	9.2242e-06	1.4506e-06	4.8861e-06	0
189.906	1.9218e-05	7.0998e-06	1.1014e-05	1.0256e-05	7.0228e-06	5.1908e-06	6.3574e-07	8.216e-06	7.8455e-06	1.7442e-06	4.3549e-06	5.0889e-06	1.0299e-05	2.7096e-06	0
190.906	3.9807e-06	4.6101e-06	2.2265e-06	1.1574e-05	9.1201e-06	6.202e-06	2.6969e-06	1.0299e-05	1.2016e-05	3.553e-06	5.1568e-06	7.5649e-06	7.8478e-06	5.0423e-06	0
191.905	6.6505e-06	4.4098e-06	3.0598e-06	1.1653e-05	3.2658e-06	2.908e-06	5.9613e-06	9.5575e-06	1.6315e-05	6.3094e-06	5.1393e-06	2.9596e-06	7.2934e-06	2.852e-06	0
192.905	7.1584e-06	2.2216e-05	1.6617e-06	2.0572e-06	1.276e-05	4.2708e-06	7.1358e-06	9.0566e-06	2.1453e-05	3.9493e-06	2.719e-06	9.3864e-06	1.4383e-06	1.3147e-05	0
193.904	2.2167e-05	5.6341e-06	5.6217e-06	1.651e-05	7.0448e-06	5.3166e-06	5.9574e-06	6.7977e-06	1.1339e-05	1.3173e-05	4.4545e-06	1.1458e-05	1.0146e-05	2.674e-06	0
194.904	1.4137e-05	9.9628e-06	7.6779e-06	8.2276e-06	3.3575e-06	3.8795e-06	3.1724e-06	2.3737e-06	2.0159e-06	1.4429e-05	7.077e-06	8.6783e-06	6.011e-06	1.6474e-06	0
195.903	1.9737e-05	1.1317e-05	8.7824e-06	6.8907e-06	2.454e-06	6.0347e-06	5.0473e-06	8.9327e-06	5.0494e-06	7.8842e-06	7.9279e-07	5.189e-06	4.6114e-06	5.935e-06	0
196.903	1.4006e-05	8.9462e-06	1.1028e-05	7.4081e-06	2.4366e-06	3.6638e-06	6.3952e-06	9.059e-06	1.0001e-05	8.8607e-06	5.0296e-06	5.152e-06	2.4583e-06	6.952e-06	0
197.902	8.5649e-06	1.4757e-05	1.6191e-05	9.1985e-06	2.745e-06	2.1538e-06	1.1118e-05	1.4617e-05	4.5266e-06	5.0022e-06	9.969e-06	9.941e-06	6.9794e-06	2.9415e-06	0
198.902	1.6795e-05	1.2571e-05	1.4118e-06	1.0689e-05	4.7486e-06	5.9483e-06	6.6945e-06	5.7713e-06	1.5376e-05	9.1654e-06	1.0935e-06	1.4514e-05	4.6727e-06	2.5424e-06	0
199.901	2.3166e-05	1.9713e-05	7.8225e-06	6.3322e-06	6.5945e-06	3.0266e-06	5.6655e-06	9.1524e-06	3.563e-06	1.3061e-05	6.6108e-06	9.394e-06	1.346e-05	9.5589e-06	0
200.901	1.2837e-05	1.0843e-05	3.2602e-06	6.0047e-06	8.1211e-06	1.0423e-05	2.149e-06	9.8704e-06	8.4289e-06	2.0295e-06	4.2299e-06	6.84e-06	2.9593e-06	7.0597e-06	0
201.9	2.9604e-05	8.5102e-06	7.7556e-06	6.4533e-06	3.1699e-06	4.7977e-06	9.418e-06	6.5902e-06	9.741e-06	1.098e-05	2.8422e-06	1.2377e-05	9.5629e-07	1.148e-05	0
202.9	2.3883e-05	5.9525e-06	6.8634e-06	7.1953e-06	3.1965e-06	3.6044e-06	6.4984e-06	6.049e-06	1.0857e-05	4.8293e-06	1.185e-05	1.4277e-05	1.0658e-05	8.6552e-06	0
203.899	1.8671e-06	1.5199e-05	6.7091e-06	1.3607e-05	7.8985e-06	5.3087e-06	3.7155e-06	4.3616e-06	1.7414e-05	1.0463e-05	1.472e-05	8.0971e-06	9.0176e-06	7.2002e-06	0
204.899	9.7269e-06	1.0163e-05	9.3683e-06	4.9617e-07	8.5001e-06	3.2756e-06	6.2391e-06	1.292e-06	1.2055e-06	3.1397e-06	8.8542e-06	1.5001e-06	6.9828e-06	1.5813e-05	0
205.898	6.5508e-06	1.0959e-05	4.4868e-06	1.354e-06	7.3064e-06	8.5422e-06	2.3292e-06	1.1397e-05	9.3756e-06	6.1869e-06	1.7474e-06	1.3047e-05	9.8959e-06	5.9739e-06	0
206.898	6.5444e-06	1.0185e-05	5.9718e-06	1.18e-05	4.2552e-06	6.5369e-06	2.0513e-06	1.2337e-05	7.9505e-07	4.2104e-06	1.2445e-05	5.7938e-06	2.1695e-06	5.8175e-06	0
207.897	1.5133e-05	2.0084e-05	7.496e-06	9.8548e-06	6.3592e-06	2.9897e-06	6.1017e-06	6.2377e-06	3.7912e-06	5.5171e-06	1.0054e-05	4.6746e-06	6.5582e-06	5.8331e-06	0
208.897	1.0742e-05	2.725e-06	5.9715e-06	9.7789e-06	7.6697e-07	3.8062e-06	4.8337e-06	8.6901e-06	9.0941e-07	3.804e-06	9.4439e-06	7.0809e-06	1.5747e-06	1.153e-05	0
209.896	2.4246e-05	7.4148e-06	1.2548e-05	3.1491e-06	8.4224e-06	2.2038e-06	3.6485e-06	5.9085e-06	6.8862e-07	1.5193e-06	2.3538e-06	3.3064e-06	1.4608e-05	2.5764e-06	0
210.896	8.0988e-06	5.5662e-06	7.2904e-06	5.6091e-06	3.6293e-06	8.4208e-06	1.5187e-06	5.2277e-06	8.6288e-07	3.0081e-06	2.8735e-06	3.4021e-06	1.0443e-05	3.0613e-06	0
211.895	1.5769e-05	1.2062e-05	8.3772e-06	8.6858e-06	6.4717e-06	6.6376e-06	6.5008e-06	1.1236e-05	6.1923e-06	1.0494e-05	2.9366e-06	6.6461e-06	5.9985e-06	2.1557e-06	0
212.895	1.2631e-05	1.1388e-05	7.4295e-06	8.0591e-06	1.1625e-05	6.6437e-06	2.4672e-06	4.3109e-06	4.7534e-06	5.0995e-06	1.0065e-05	1.2373e-05	5.7883e-06	3.3036e-06	0
213.894	8.0688e-06	5.0517e-07	3.6227e-06	4.5389e-06	9.5365e-06	6.0272e-06	1.1637e-05	8.012e-06	7.0708e-06	7.9525e-06	3.6114e-06	4.3574e-06	1.1395e-05	2.3261e-06	0
214.894	7.0377e-06	1.0386e-05	3.8852e-06	1.4199e-05	1.2647e-05	2.4121e-06	2.6752e-06	2.8393e-06	5.6237e-06	6.1035e-06	4.244e-06	9.1942e-06	8.5417e-06	8.7461e-06	0
215.893	4.7021e-06	4.2225e-06	1.9503e-06	1.0987e-05	6.8128e-06	8.2333e-06	8.5429e-06	8.5646e-06	9.8569e-06	7.7801e-06	2.8459e-06	4.5135e-06	2.1491e-06	3.6893e-06	0
216.893	1.8936e-05	2.8161e-06	8.0469e-06	6.8711e-06	1.4395e-06	6.6588e-06	5.5326e-06	1.1585e-05	8.1401e-07	4.2209e-06	6.0468e-06	1.6233e-06	7.466e-06	9.5409e-06	0
217.892	2.5992e-05	2.1052e-05	3.2669e-06	3.0544e-06	7.5915e-06	9.1087e-07	7.0974e-06	2.8031e-06	1.1027e-05	4.3674e-06	4.4283e-06	2.4406e-06	4.9163e-06	5.4454e-07	0
218.892	2.0659e-05	6.6252e-06	8.5386e-06	1.4038e-05	6.6112e-06	3.1304e-06	1.6153e-06	2.1092e-06	9.658e-06	6.4226e-06	6.0765e-06	2.4744e-06	4.0084e-06	9.6539e-06	0
219.891	5.6195e-06	1.087e-05	1.0708e-05	1.5055e-05	2.5116e-06	6.0623e-06	2.628e-06	1.1722e-05	1.0625e-05	7.8736e-06	1.034e-05	7.3258e-06	3.4057e-06	7.4717e-06	0
220.891	5.5621e-06	1.9792e-06	5.7743e-06	9.3922e-06	1.4758e-06	1.9261e-06	4.7541e-06	6.1019e-06	6.0461e-06	4.0995e-06	6.3915e-06	7.8714e-08	1.171e-05	4.1342e-06	0
221.89	2.185e-05	8.0056e-06	8.855e-07	1.6688e-05	6.2058e-06	2.5829e-06	4.916e-06	4.7378e-06	1.4885e-06	9.897e-06	2.3426e-06	1.6317e-05	2.8333e-06	3.245e-06	0
222.89	8.6853e-06	9.774e-06	4.3543e-06	7.4104e-06	5.8631e-07	3.2161e-06	1.4521e-06	7.0354e-06	2.3669e-06	3.8774e-06	7.455e-06	1.043e-05	5.2015e-06	8.5258e-06	0
223.889	1.4363e-05	9.8291e-06	5.0646e-06	8.1421e-06	4.1398e-06	4.6148e-06	1.1218e-06	6.8025e-06	1.0152e-05	6.6873e-06	6.0782e-06	1.0509e-05	8.0659e-06	8.2899e-06	0
224.889	8.7776e-06	1.9824e-06	2.8527e-06	2.3379e-06	4.9778e-06	4.6649e-07	2.304e-06	3.2504e-06	7.4947e-06	6.5456e-06	3.2213e-06	1.007e-06	9.2072e-06	8.2236e-06	0
225.888	9.4043e-06	1.0985e-05	3.4317e-06	6.859e-06	2.3474e-06	2.526e-06	4.4629e-06	4.9903e-06	6.2887e-06	8.0365e-06	2.0859e-06	1.3327e-05	5.9558e-06	3.4178e-06	0
226.888	1.2639e-05	1.0671e-05	6.7679e-06	2.8021e-06	5.6063e-06	4.3841e-06	1.1149e-06	1.0196e-05	1.1152e-05	9.812e-06	5.2521e-06	1.7302e-06	4.2312e-06	3.097e-06	0
227.887	2.0831e-05	1.2419e-05	5.5231e-06	1.3737e-05	2.7243e-06	4.9162e-06	6.6492e-06	6.7135e-06	4.0987e-06	6.429e-06	7.3261e-06	9.328e-06	2.4501e-06	1.3446e-06	0
228.887	5.0645e-06	1.5785e-05	6.919e-06	7.1917e-06	2.6684e-06	4.571e-06	4.4559e-06	3.1241e-06	8.6035e-06	1.3924e-05	5.7358e-06	6.1711e-06	3.8262e-06	3.0882e-06	0
229.886	1.3107e-05	2.3316e-06	6.9953e-06	4.9551e-06	5.3847e-06	6.8485e-06	4.363e-06	5.3098e-06	4.6578e-06	4.4245e-06	3.3551e-06	4.7619e-06	7.6495e-06	3.1661e-06	0
230.886	2.0674e-05	6.931e-06	4.098e-06	1.3345e-05	5.9684e-06	5.3319e-06	1.6049e-06	8.165e-06	8.3407e-06	4.3343e-06	7.6965e-06	2.149e-06	7.1179e-06	4.8274e-06	0
231.885	3.6408e-06	2.2933e-06	9.7265e-06	8.2119e-06	7.0748e-06	4.0114e-06	2.2953e-06	6.5102e-06	5.5361e-06	1.3504e-05	6.0599e-06	6.5145e-06	2.8244e-06	3.2531e-06	0
232.885	6.4951e-06	7.7635e-06	7.1279e-06	1.5167e-05	3.4702e-06	4.5781e-06	3.1217e-06	4.4693e-06	8.8324e-06	4.4176e-06	9.5028e-06	2.6149e-06	3.5749e-06	4.6616e-06	0
233.884	1.3261e-05	1.5029e-06	1.0822e-05	1.5105e-06	2.4321e-06	9.4571e-06	4.9091e-06	2.9089e-06	6.4173e-06	7.6575e-06	8.0856e-06	6.6213e-06	9.1934e-06	9.505e-06	0
234.884	1.3519e-05	1.057e-05	1.1447e-05	4.4322e-06	7.0395e-06	2.4757e-06	5.8461e-06	7.2602e-06	1.7612e-05	8.4123e-06	4.1907e-06	8.4444e-06	2.1527e-06	1.7509e-06	0
235.883	9.1322e-06	9.8297e-06	9.9305e-06	4.4424e-06	1.0186e-05	8.8303e-06	4.4255e-06	9.1911e-06	8.2753e-06	3.0434e-06	7.5113e-06	6.7794e-06	6.4931e-07	2.9607e-06	0
236.883	1.3429e-06	1.2152e-05	6.4872e-06	4.7911e-06	3.846e-06	3.1354e-06	7.0217e-06	5.0592e-06	5.2674e-06	2.1245e-06	7.3787e-06	4.9396e-06	7.2474e-06	5.6366e-06	0
237.882	2.229e-05	8.6919e-06	6.7758e-06	1.0147e-05	8.6717e-06	1.1085e-05	2.988e-06	9.1849e-06	5.8891e-06	3.8281e-06	1.359e-06	2.705e-06	3.949e-06	5.9016e-06	0
238.882	1.4807e-05	6.8961e-06	8.789e-06	5.6169e-06	2.7969e-06	2.4886e-06	1.3035e-06	4.4449e-06	1.054e-05	6.0268e-06	7.7652e-06	6.9725e-06	3.0276e-06	3.1389e-06	0
239.881	4.0958e-06	1.2794e-06	1.1493e-05	7.3308e-06	5.2373e-06	5.6597e-06	6.9078e-06	4.0529e-06	9.9137e-06	7.6995e-06	5.017e-06	4.7968e-06	2.0543e-06	8.8893e-07	0
240.881	2.2068e-06	9.1808e-06	3.9228e-06	1.6339e-06	2.2774e-06	9.0361e-06	4.5582e-06	5.2301e-06	4.3797e-06	7.913e-06	4.8259e-06	4.6969e-06	1.7653e-06	2.6902e-06	0
241.881	6.4564e-06	5.2629e-06	4.1727e-06	5.139e-06	3.383e-06	8.6119e-06	3.5073e-06	3.9326e-06	2.1163e-06	6.6071e-06	1.2711e-06	3.9516e-06	6.0425e-06	8.6961e-06	0
242.88	8.0512e-06	1.0302e-05	1.3796e-05	8.1858e-06	2.3286e-06	4.5309e-06	2.9685e-06	5.1402e-06	8.5688e-06	3.5131e-06	1.0173e-06	3.1912e-06	4.8277e-06	4.4363e-06	0
243.88	7.2686e-06	1.5862e-05	1.1941e-05	2.4033e-06	7.7925e-06	4.2418e-06	7.2644e-06	7.8332e-06	3.9128e-06	1.4185e-06	2.6359e-06	5.9127e-06	5.898e-06	5.1096e-07	0
244.879	5.4038e-06	1.311e-05	9.4731e-06	4.4973e-06	4.0237e-06	2.2588e-06	3.5397e-06	3.0825e-06	4.0341e-06	7.0289e-06	6.9696e-06	1.1203e-06	7.5782e-07	6.5619e-06	0
245.879	5.8151e-06	1.0361e-05	4.7856e-07	8.9303e-06	4.6917e-06	2.4504e-06	1.4471e-06	1.375e-05	2.094e-06	9.6345e-06	2.8756e-06	2.2267e-06	5.4524e-06	4.5353e-06	0
246.878	1.5138e-05	2.8772e-06	3.354e-06	3.7334e-06	8.6934e-06	3.7453e-06	3.3113e-06	8.8826e-06	8.0166e-06	4.6417e-06	2.0566e-06	3.2946e-06	5.6787e-06	6.1916e-06	0
247.878	1.5805e-05	7.0046e-06	9.1428e-06	1.9772e-06	2.6717e-06	4.2919e-06	7.2235e-06	2.7157e-06	8.4989e-06	2.9917e-06	2.1488e-06	5.683e-06	6.1387e-06	8.9686e-07	0
248.877	4.9376e-06	3.5167e-06	2.9665e-06	1.4187e-05	1.4902e-06	5.2564e-06	5.481e-06	5.6632e-06	4.0961e-06	4.8455e-06	4.5399e-06	8.6327e-06	3.1622e-06	1.7044e-06	0
249.877	1.2265e-05	4.1149e-06	2.747e-06	5.3528e-06	5.1873e-06	8.4389e-06	3.8901e-06	6.367e-06	5.2935e-06	3.705e-06	1.0137e-05	8.842e-06	6.5234e-06	8.6529e-06	0
250.876	3.6602e-06	8.8036e-06	1.2223e-05	1.8438e-06	2.4234e-06	3.3855e-06	9.8227e-06	8.7981e-06	6.9643e-06	8.6937e-06	3.4609e-06	6.0238e-06	1.0163e-05	1.551e-06	0
251.876	1.4183e-05	5.29e-06	1.5477e-06	7.2973e-06	4.213e-06	8.6314e-07	6.8415e-06	8.5078e-06	6.311e-06	3.3666e-06	3.7789e-06	2.0532e-06	4.8677e-06	4.0956e-06	0
252.875	3.369e-06	3.1517e-06	1.2944e-05	1.2413e-05	3.5727e-06	1.0344e-06	3.031e-06	4.5756e-06	1.2899e-06	6.053e-06	6.0589e-06	5.2762e-06	2.0928e-06	3.1316e-06	0
253.875	1.2563e-05	4.463e-06	1.9623e-06	8.0866e-06	2.5166e-06	3.5908e-06	5.6559e-06	3.6237e-06	1.1551e-05	2.0442e-06	5.6115e-06	3.6704e-06	8.6452e-06	2.1416e-06	0
254.874	7.6319e-06	4.525e-06	2.132e-06	6.2549e-06	2.3233e-06	9.9257e-06	3.7043e-06	6.4982e-06	8.6256e-06	3.7542e-06	7.7476e-06	3.9702e-06	3.0427e-06	3.3135e-06	0
255.874	8.8525e-06	3.0916e-06	8.2308e-06	3.1541e-06	1.8248e-06	4.5975e-06	2.2945e-06	8.0426e-06	7.1341e-06	5.5907e-06	3.1377e-06	6.082e-06	1.9296e-06	4.911e-06	0
256.873	4.4155e-06	1.2475e-05	3.1689e-06	6.8096e-06	2.656e-06	1.7611e-06	5.7715e-06	5.581e-06	7.3791e-06	7.0762e-06	7.8494e-07	3.4346e-06	5.5381e-06	6.281e-06	0
257.873	1.2427e-05	1.5292e-06	2.8052e-06	7.842e-06	5.2754e-06	7.9904e-06	4.789e-06	2.7166e-06	5.9829e-06	6.5244e-06	5.7847e-06	9.0634e-06	7.6802e-06	4.3444e-06	0
258.872	7.3146e-06	6.1281e-06	6.5187e-06	1.6808e-05	7.5021e-06	3.5484e-06	3.7263e-06	1.1808e-06	9.4627e-06	3.5069e-06	3.3268e-06	6.0243e-06	4.014e-07	5.9101e-06	0
259.872	8.4235e-06	1.4512e-06	1.1411e-06	8.8881e-06	6.5861e-06	5.4387e-06	8.4439e-06	7.3928e-06	8.605e-06	1.0986e-06	3.1467e-06	2.1332e-06	5.4296e-06	6.1332e-06	0
260.871	4.1722e-06	7.9324e-06	3.7776e-06	1.0306e-05	4.6352e-06	3.0627e-06	4.9497e-06	7.6984e-06	8.851e-06	3.9277e-06	2.0435e-06	4.8177e-06	6.3955e-06	2.1963e-06	0
261.871	7.9063e-06	9.2647e-06	4.3139e-06	7.6749e-06	3.5326e-06	3.2843e-06	1.4577e-06	4.8311e-06	7.172e-06	2.4833e-06	5.6297e-06	5.3813e-06	6.4222e-06	2.4196e-06	0
262.87	6.1642e-06	4.6067e-06	5.4954e-06	6.7543e-06	7.1892e-06	4.2769e-06	4.6489e-06	4.4507e-06	1.6464e-06	5.6124e-06	5.5108e-06	6.6219e-06	7.6248e-06	7.9525e-06	0
263.87	8.1369e-06	6.2918e-06	5.1453e-06	3.4061e-06	3.8523e-06	8.8869e-07	8.2373e-07	2.225e-06	4.8178e-06	2.223e-06	5.3734e-06	1.1319e-05	4.4741e-06	2.2156e-06	0
264.869	2.3427e-06	8.9973e-06	8.6144e-06	4.5425e-06	6.9402e-07	2.269e-06	3.0388e-06	5.6268e-06	3.1333e-06	4.6469e-06	6.444e-06	1.4967e-06	2.7482e-06	1.5436e-06	0
265.869	6.7469e-06	7.8621e-06	2.6109e-06	2.4913e-06	3.8237e-06	6.8531e-06	6.2218e-06	2.56e-06	5.1559e-06	4.6484e-06	8.0968e-06	3.8715e-06	4.1254e-06	3.0747e-06	0
266.868	7.8877e-06	6.2764e-06	5.8569e-06	7.4231e-06	6.1992e-06	3.9357e-06	5.4745e-06	1.645e-06	4.1933e-06	8.4542e-06	9.6633e-07	2.6531e-06	3.3422e-06	3.7894e-06	0
267.868	1.1631e-05	3.5524e-06	1.1193e-05	3.7625e-06	4.9721e-06	2.7877e-06	4.642e-06	3.7002e-06	3.7272e-07	6.2841e-06	7.4064e-06	7.4222e-07	2.3873e-06	2.6231e-06	0
268.867	1.4808e-05	1.1187e-05	6.5118e-06	4.6785e-06	3.8092e-06	5.9195e-07	4.2227e-06	7.9672e-06	3.7779e-06	7.8443e-06	2.938e-06	3.8269e-06	3.8886e-06	4.4213e-06	0
269.867	2.4478e-06	7.4061e-06	1.8793e-06	5.1135e-06	3.5021e-06	2.1679e-06	1.2091e-06	6.696e-06	2.7927e-06	3.1545e-06	9.7157e-06	3.1016e-06	5.9292e-06	4.2539e-06	0
270.866	1.1241e-05	3.6201e-06	5.2636e-06	9.2387e-06	3.8614e-06	2.3315e-06	5.3827e-06	7.1765e-06	8.3323e-07	5.5251e-06	9.6647e-06	6.3756e-06	9.7257e-06	2.2807e-06	0
271.866	4.6427e-06	6.2507e-06	4.8977e-06	4.3216e-06	3.1243e-06	5.119e-06	5.2734e-06	4.6428e-06	3.2062e-06	7.4543e-06	2.7843e-06	5.3167e-06	7.1043e-06	4.4434e-06	0
272.865	5.0924e-06	6.2538e-06	4.6094e-06	4.6019e-06	6.0637e-06	3.3537e-06	2.5327e-06	3.1282e-06	4.2438e-07	3.5437e-06	2.906e-06	2.886e-06	2.362e-06	2.7155e-06	0
273.865	1.0969e-05	7.1899e-06	9.0553e-06	8.4555e-06	7.1787e-06	2.3656e-06	4.4596e-06	7.3768e-06	1.3018e-05	4.6218e-06	1.3492e-06	5.5817e-06	1.2445e-06	2.7621e-06	0
274.864	1.4301e-05	2.8589e-06	3.5242e-06	5.9845e-06	4.2191e-06	3.2606e-06	1.778e-06	5.186e-06	2.7391e-06	4.1488e-06	2.2415e-06	8.1861e-06	5.7274e-06	2.4741e-06	0
275.864	7.8195e-06	1.318e-05	7.0935e-06	2.8016e-06	6.922e-06	4.0419e-06	5.8039e-06	3.7745e-06	4.3071e-06	4.8667e-06	5.4078e-06	3.305e-06	4.6096e-06	2.6348e-06	0
276.863	1.3056e-05	3.9168e-06	1.0989e-05	8.3692e-06	3.4426e-06	4.1553e-06	4.7808e-06	4.4816e-06	2.1595e-06	8.9572e-06	5.4594e-06	9.4078e-06	7.2901e-06	4.4486e-06	0
277.863	1.5048e-05	1.5427e-05	4.941e-06	7.6033e-06	5.1139e-06	6.1705e-06	4.3953e-06	6.023e-06	1.8557e-06	5.5591e-06	3.9889e-06	2.3267e-06	6.634e-06	1.0097e-05	0
278.862	8.8437e-06	2.5813e-06	2.7564e-06	1.1814e-05	5.5598e-07	1.9095e-06	2.3669e-06	6.0381e-06	6.1893e-06	1.9316e-06	6.5225e-06	2.8906e-06	2.3869e-06	3.791e-06	0
279.862	4.726e-06	2.1249e-06	1.6633e-06	3.0567e-06	5.6434e-06	7.8971e-06	2.5478e-06	3.8761e-06	6.8823e-06	5.9708e-06	7.2778e-06	7.4284e-06	3.8402e-06	6.5302e-07	0
280.861	9.2574e-06	7.4375e-06	5.1453e-06	2.6016e-06	4.005e-06	2.4678e-06	7.731e-06	6.88e-06	2.6768e-06	2.2286e-06	6.0357e-06	6.8743e-06	8.1609e-07	1.2369e-06	0
281.861	6.4964e-06	5.3295e-06	2.4624e-06	7.4104e-06	4.9664e-06	7.9355e-06	4.3258e-06	2.2092e-06	1.5013e-05	5.3296e-06	9.7524e-07	4.6809e-06	1.803e-06	6.0369e-06	0
282.86	1.3392e-05	1.1435e-06	1.3205e-05	3.5984e-06	3.3701e-06	2.8426e-06	2.226e-06	5.2984e-06	3.5844e-06	8.9777e-07	3.508e-06	3.1801e-06	3.5672e-06	1.4488e-06	0
283.86	5.6324e-06	7.4086e-06	3.4183e-06	1.7762e-06	5.3284e-06	7.048e-06	5.0514e-06	6.2436e-06	8.4024e-06	2.6436e-06	7.1161e-06	2.9931e-06	2.0344e-06	5.8405e-06	0
284.859	6.0069e-08	7.3771e-06	3.0634e-06	7.8968e-06	5.0987e-06	7.3822e-06	3.8769e-06	5.6706e-06	3.6512e-06	3.1266e-06	4.9086e-06	1.0214e-06	5.5175e-06	4.2346e-06	0
285.859	9.6278e-06	1.2199e-05	4.3814e-06	2.0116e-06	1.9789e-06	5.2734e-06	2.5414e-06	9.8934e-06	3.5666e-06	1.9938e-06	3.8454e-06	3.609e-06	6.9445e-06	5.5025e-06	0
286.858	9.5597e-06	5.3712e-06	5.0809e-06	2.5682e-06	8.5769e-06	4.7201e-06	2.8799e-06	6.4934e-06	4.6656e-06	5.9231e-06	1.3099e-06	3.5943e-06	4.0499e-06	3.0478e-06	0
287.858	4.6899e-06	6.1346e-06	4.3404e-06	3.4627e-06	1.6696e-06	3.0182e-06	5.1018e-06	8.3407e-06	1.1201e-05	1.1654e-06	2.542e-06	8.5356e-06	4.8219e-06	1.8726e-06	0
288.857	9.0975e-06	3.3002e-06	1.4359e-06	9.722e-07	5.4602e-06	4.2905e-06	4.2291e-06	5.5417e-06	1.0245e-05	6.2925e-06	1.3428e-06	5.0496e-06	6.6989e-06	4.858e-06	0
289.857	1.3154e-05	7.0651e-06	1.6812e-06	4.9306e-06	1.6914e-06	1.1645e-06	3.433e-06	1.0566e-05	6.1276e-06	6.1301e-06	6.2185e-06	4.9409e-06	7.0923e-06	2.2931e-06	0
290.856	3.057e-06	4.6941e-06	9.9858e-06	3.4244e-06	5.0541e-06	1.5734e-06	5.7299e-06	5.3686e-06	1.0287e-05	4.1117e-06	2.4043e-06	6.5333e-06	5.2802e-06	9.1011e-07	0
291.856	4.2944e-06	1.6851e-06	9.9258e-06	6.0953e-06	2.5205e-06	4.7624e-06	5.6844e-06	7.364e-06	7.9049e-06	5.5028e-06	3.7614e-06	2.8299e-06	3.3282e-06	1.2553e-06	0
292.855	8.4042e-06	1.3252e-06	8.3588e-06	5.1704e-06	3.5785e-06	6.1082e-06	3.3189e-06	5.7734e-06	5.1384e-06	5.1184e-06	6.2619e-07	5.1784e-06	4.914e-06	6.7091e-06	0
293.855	6.2854e-06	3.9235e-06	7.704e-06	1.1285e-06	5.7848e-06	5.0215e-06	2.5441e-06	2.6395e-06	7.9779e-06	3.31e-06	2.4116e-06	3.1268e-06	1.915e-06	3.1817e-06	0
294.854	5.5402e-06	2.7136e-06	7.3377e-06	1.7745e-06	2.3251e-06	4.9164e-06	3.6267e-06	6.8061e-06	4.2591e-06	6.8793e-06	3.6959e-06	2.6286e-06	1.4886e-06	4.4043e-06	0
295.854	9.908e-06	5.7185e-06	4.7162e-06	5.1898e-06	5.5461e-07	3.8508e-07	3.02e-06	5.049e-06	9.8246e-06	4.4344e-06	5.3916e-06	4.5557e-06	2.9964e-06	3.8438e-06	0
296.853	1.1947e-05	9.3098e-06	6.1007e-06	1.4835e-06	2.7809e-06	2.4558e-06	4.4369e-06	4.3517e-06	8.0038e-06	2.0809e-06	1.9317e-06	2.8184e-06	2.9082e-07	1.5539e-06	0
297.853	1.1208e-05	7.3939e-06	2.4987e-06	2.0689e-06	2.8815e-06	3.4708e-06	2.3906e-06	4.9095e-06	4.2465e-06	1.0248e-05	4.4168e-06	8.9012e-06	1.9309e-06	2.2454e-06	0
298.852	1.395e-05	4.2651e-06	4.3687e-06	4.7448e-06	2.9806e-06	1.196e-06	5.0228e-06	3.6e-06	2.67e-06	6.253e-06	2.1669e-06	2.1338e-06	3.7047e-06	3.0613e-06	0
299.852	2.337e-06	6.5731e-06	4.5039e-06	6.2735e-06	1.5428e-06	5.5004e-07	2.6024e-06	6.5696e-06	5.4555e-06	7.4805e-06	2.2323e-06	3.5896e-06	1.6784e-06	3.2234e-06	0
300.851	9.3884e-06	8.9443e-06	1.9706e-06	6.7755e-06	6.3468e-06	2.9159e-06	3.0256e-06	1.4031e-06	3.4832e-06	1.1738e-05	4.8775e-06	1.0224e-06	4.2975e-06	3.3019e-07	0
301.851	5.9028e-06	7.2249e-06	4.5468e-06	6.6935e-06	8.9856e-07	1.5997e-06	1.7019e-06	6.0679e-06	7.1899e-06	1.4569e-06	3.0005e-06	8.9759e-06	3.134e-06	4.8899e-06	0
302.85	8.2887e-06	3.4542e-06	5.3947e-06	1.3548e-06	3.6759e-06	3.6769e-06	3.2674e-06	4.9276e-06	2.3962e-06	6.5585e-06	4.1891e-06	3.1837e-06	2.0885e-06	3.3443e-06	0
303.85	1.1751e-05	4.6703e-06	2.9645e-06	1.7557e-06	1.8592e-06	1.1211e-06	1.4787e-06	5.493e-06	4.8896e-06	3.384e-06	6.3647e-06	6.2372e-07	3.6237e-07	3.5769e-06	0
304.849	3.1692e-06	4.2576e-06	3.8604e-06	2.7983e-06	4.0666e-06	5.0229e-06	9.9888e-07	7.8472e-06	9.0232e-06	2.3264e-06	3.1732e-06	3.799e-06	5.8989e-06	5.6597e-06	0
305.849	4.8702e-06	5.6558e-06	2.8418e-06	2.9799e-06	5.0041e-06	4.0335e-06	2.1075e-06	4.1647e-06	8.6021e-06	2.1162e-06	1.9029e-06	6.221e-06	4.1408e-06	1.4391e-06	0
306.848	1.6272e-05	5.9674e-06	2.5274e-06	5.0605e-06	3.0184e-06	3.2484e-06	1.0045e-06	4.7465e-06	2.969e-06	3.0645e-06	4.6436e-06	4.1255e-06	7.4817e-06	4.9809e-07	0
307.848	4.2434e-06	1.0365e-06	4.3009e-06	3.7823e-06	4.6448e-06	4.5529e-06	3.7032e-07	6.0573e-06	6.8338e-06	1.5136e-06	4.9461e-06	4.153e-06	2.5027e-06	1.414e-06	0
308.847	1.2295e-05	4.817e-06	5.3362e-06	1.0241e-06	6.6694e-06	4.6785e-07	1.7907e-06	5.2576e-06	3.5241e-06	1.0289e-06	8.2294e-07	5.8861e-06	2.9488e-06	1.9377e-06	0
309.847	6.697e-06	5.2218e-06	2.8979e-06	5.8655e-06	3.8257e-06	2.6034e-06	2.7111e-06	4.5235e-06	3.5297e-06	1.9614e-06	2.422e-06	2.5593e-06	1.9419e-06	4.2256e-06	0
310.846	7.1365e-06	9.3876e-06	4.8826e-06	3.0327e-07	2.4733e-06	2.4901e-06	4.4635e-06	3.4879e-06	4.4986e-06	5.8215e-06	4.9721e-06	3.1992e-06	3.3631e-06	2.5326e-06	0
311.846	7.6721e-06	3.2768e-06	2.8596e-06	5.599e-06	7.7706e-07	2.965e-06	3.9226e-06	6.384e-06	5.8187e-06	5.8683e-06	2.7792e-06	2.4943e-06	1.5786e-06	3.0587e-06	0
312.845	6.0014e-06	5.8982e-06	2.0664e-06	3.7685e-06	3.1139e-06	3.8636e-06	1.632e-06	5.7923e-06	5.6478e-06	4.5848e-06	2.6488e-06	4.1066e-06	2.8856e-06	1.9465e-06	0
313.845	7.0841e-06	5.5452e-06	3.3068e-06	3.2965e-06	4.552e-06	2.9425e-06	1.6146e-06	1.5969e-06	8.0472e-06	3.933e-06	1.9927e-06	5.9684e-06	2.9977e-06	2.521e-06	0
314.844	4.3854e-06	3.1679e-06	4.9457e-06	6.4793e-06	1.2429e-06	2.3608e-06	5.0383e-06	1.952e-06	4.8503e-06	1.304e-06	2.4645e-06	3.6078e-06	3.1668e-06	3.1825e-06	0
315.844	8.1754e-06	3.2676e-06	5.3627e-06	5.9907e-06	2.5867e-06	4.1034e-06	2.6166e-06	2.2962e-06	2.5937e-06	2.6441e-06	3.3647e-06	1.6656e-06	3.6369e-06	2.8577e-06	0
316.843	2.796e-06	3.8542e-06	4.5151e-06	6.2869e-06	4.6292e-06	2.16e-06	4.8381e-06	9.7567e-07	3.8242e-06	8.9056e-07	2.2271e-06	4.2863e-06	1.4504e-06	8.8248e-07	0
317.843	3.8367e-06	2.5181e-06	5.9753e-06	3.1381e-06	4.2838e-07	3.2852e-06	1.8838e-06	5.7748e-06	7.2293e-06	6.2489e-06	1.4443e-06	3.0294e-06	1.9352e-06	1.1351e-06	0
318.842	8.8485e-06	5.51e-06	5.9062e-06	5.8836e-06	2.8091e-06	2.2062e-06	5.0046e-06	3.3292e-06	5.5831e-06	4.4349e-06	5.6347e-06	5.8024e-06	3.3397e-06	1.8352e-06	0
319.842	3.5859e-06	3.4673e-06	1.7152e-06	7.9717e-06	1.9415e-06	8.8845e-07	3.9826e-06	1.6753e-06	1.1916e-05	4.414e-06	7.2459e-07	1.5196e-06	3.9633e-06	2.9492e-06	0
320.841	4.6078e-06	8.5759e-06	6.0716e-06	3.577e-06	3.5368e-06	5.8059e-06	1.2232e-06	4.1008e-06	3.5284e-06	3.7323e-06	4.0734e-06	3.6264e-07	2.3144e-06	1.1634e-06	0
321.841	7.5423e-06	8.4187e-06	6.451e-06	2.6502e-06	1.4935e-06	5.5163e-06	3.6748e-06	2.9148e-06	5.1381e-06	3.5326e-06	1.8339e-06	2.4849e-06	3.2661e-06	3.9991e-06	0
322.841	6.343e-06	4.8918e-06	5.1922e-06	6.5402e-06	3.1788e-06	6.0929e-06	1.9969e-06	3.655e-06	4.2922e-06	4.0452e-06	2.7036e-06	4.3108e-06	1.3862e-06	2.7171e-06	0
323.84	1.2277e-05	2.7438e-06	1.651e-06	3.6173e-06	2.0991e-06	5.9443e-06	3.3522e-06	1.8978e-06	6.0731e-06	5.1921e-06	4.9327e-06	1.1007e-06	1.7918e-06	5.5524e-06	0
324.84	4.8028e-06	1.1032e-06	2.5059e-06	1.3926e-06	2.0659e-06	2.6615e-06	3.0346e-06	2.0026e-06	1.7664e-06	2.8647e-06	4.0146e-06	4.4675e-06	3.591e-06	5.7159e-06	0
325.839	7.7816e-06	4.14e-06	3.1865e-06	6.7538e-06	2.9026e-06	1.4451e-06	7.7395e-06	1.1237e-06	2.2101e-06	3.474e-06	4.7664e-06	5.6519e-06	7.7488e-07	2.6874e-06	0
326.839	6.8979e-06	1.0163e-06	6.3547e-06	2.9777e-06	4.1664e-06	2.3024e-06	3.3793e-06	3.3732e-06	7.0319e-06	2.0069e-06	4.1372e-06	3.392e-06	3.51e-06	2.2626e-06	0
327.838	3.6995e-06	4.9374e-06	4.2564e-06	3.7881e-06	4.1905e-06	4.2795e-06	2.5435e-06	3.7329e-06	3.539e-06	3.3899e-06	1.3397e-06	2.9071e-06	1.1874e-06	2.7616e-06	0
328.838	3.0336e-06	1.6471e-06	7.3815e-07	2.5365e-06	5.3522e-06	2.6376e-06	1.9423e-06	5.2196e-07	3.4068e-07	1.2819e-06	1.5777e-06	7.2221e-06	1.5309e-06	5.6216e-07	0
329.837	8.3995e-06	4.8019e-06	4.9648e-06	1.7355e-06	4.9109e-06	2.0869e-06	4.2671e-06	6.0465e-06	2.6124e-06	2.2767e-06	2.7067e-06	4.5847e-06	3.2582e-06	4.6902e-06	0
330.837	2.3115e-06	4.2771e-06	8.3043e-06	6.1348e-06	3.5188e-06	2.2322e-06	2.2257e-06	4.1101e-06	5.9402e-06	3.206e-06	4.5566e-06	3.3575e-06	4.5361e-06	1.0041e-06	0
331.836	5.1194e-06	3.2578e-06	1.5115e-06	5.0987e-06	1.5246e-06	1.2325e-06	2.4579e-06	7.2571e-06	7.4179e-06	5.0506e-07	3.9436e-06	3.2424e-06	2.4368e-06	8.6002e-07	0
332.836	5.0942e-06	4.7203e-06	1.4926e-06	9.1122e-06	3.3348e-06	2.2987e-06	1.11e-06	1.4784e-06	4.8125e-06	6.804e-06	3.6395e-06	6.1262e-06	2.9214e-06	3.9781e-06	0
333.835	3.9101e-06	8.703e-06	1.716e-07	1.1788e-05	6.5761e-06	5.0015e-06	1.4375e-06	7.4837e-06	2.8724e-06	4.8834e-06	3.9855e-06	2.985e-06	3.1021e-06	3.3388e-06	0
334.835	5.1544e-06	5.5941e-06	3.991e-06	7.8365e-07	3.3273e-06	4.1231e-06	3.1162e-06	2.9136e-06	2.39e-06	2.833e-06	5.9892e-06	5.2532e-06	4.388e-06	5.1337e-06	0
335.834	2.0391e-06	2.3658e-06	5.7675e-06	4.0605e-06	4.7946e-06	1.089e-06	2.8739e-06	1.9965e-06	4.3511e-06	6.2899e-06	1.7814e-06	1.1134e-06	1.9347e-06	3.2253e-06	0
336.834	6.5962e-06	3.4987e-06	3.3803e-06	3.2056e-06	1.0102e-06	4.2889e-06	1.4941e-06	8.1823e-07	7.3248e-06	4.7585e-06	4.0899e-06	3.7635e-06	4.2362e-06	1.4026e-06	0
337.833	6.5734e-06	4.6052e-06	5.0754e-06	7.2602e-06	2.3987e-06	3.4866e-06	2.1516e-06	2.6125e-06	6.4698e-06	3.6935e-06	1.6598e-06	2.1931e-06	1.3766e-06	1.3705e-06	0
338.833	2.6244e-06	1.0744e-06	1.235e-06	6.3648e-06	1.0472e-06	3.1729e-06	2.1125e-06	7.4043e-06	4.1476e-06	5.9127e-06	3.7223e-06	1.6037e-06	5.8205e-06	1.2802e-06	0
339.832	1.1709e-05	2.9235e-06	1.5972e-06	9.5208e-07	1.5634e-06	4.7608e-06	2.0729e-06	5.2613e-06	5.003e-06	3.0012e-06	7.0035e-07	3.1295e-06	5.7127e-06	3.1033e-06	0
340.832	5.8942e-06	5.4722e-06	1.0256e-06	5.5134e-06	6.7956e-06	2.3869e-06	2.7286e-06	4.0105e-06	3.5161e-06	3.4958e-06	1.363e-06	3.4544e-06	3.6466e-06	6.6907e-07	0
341.831	7.1195e-06	2.0372e-06	6.3459e-06	2.7205e-06	4.6407e-06	2.2221e-06	4.7998e-06	4.7643e-06	5.8765e-06	9.6453e-07	4.7701e-06	4.5267e-06	5.1653e-06	2.7715e-06	0
342.831	7.48e-06	5.2494e-06	7.0468e-06	2.0559e-06	2.7884e-06	3.1874e-06	4.3275e-06	5.9677e-06	2.1734e-06	3.9902e-06	2.3871e-06	2.6818e-06	1.4104e-06	4.1101e-06	0
343.83	8.4526e-06	1.7946e-06	4.5777e-06	4.216e-06	7.5697e-07	1.9334e-06	2.276e-06	5.3766e-06	4.4436e-06	5.648e-06	2.5642e-06	5.0294e-06	1.8616e-06	3.7711e-06	0
344.83	9.1692e-06	6.7544e-06	3.5891e-06	5.0505e-06	2.8987e-06	4.2858e-06	2.5474e-06	4.0921e-06	1.9372e-06	1.6849e-06	4.5451e-06	1.0697e-06	6.062e-06	3.5295e-06	0
345.829	5.9779e-06	4.3445e-06	1.9415e-06	5.2375e-06	3.2462e-06	2.1132e-06	2.4289e-06	4.3577e-06	3.591e-06	2.6796e-06	2.2434e-06	5.3045e-06	1.1151e-06	2.0991e-06	0
346.829	5.9573e-06	1.5628e-06	4.7657e-06	3.3111e-06	2.8357e-06	2.0999e-06	2.9223e-06	7.9117e-06	1.3162e-06	3.6024e-06	3.8762e-06	4.6358e-06	3.5137e-06	7.5104e-07	0
347.828	1.925e-06	1.9231e-06	3.244e-06	2.8059e-06	1.6714e-06	2.7289e-06	1.091e-06	1.4873e-06	1.4438e-06	1.0616e-06	6.133e-06	3.9762e-06	5.3496e-06	3.4047e-06	0
348.828	4.9887e-06	1.9213e-06	6.0656e-06	3.1209e-06	3.0707e-06	1.0285e-06	1.8884e-06	7.6112e-06	2.4497e-06	1.8941e-06	2.7539e-06	3.382e-06	4.0332e-06	8.4306e-07	0
349.827	8.222e-06	4.1324e-06	2.8417e-06	1.052e-06	2.1398e-06	2.0638e-06	2.6928e-06	5.525e-06	3.6188e-06	4.1007e-06	2.2837e-06	2.7848e-06	1.7275e-06	3.3087e-06	0
350.827	1.186e-06	5.8522e-06	4.4798e-06	1.8319e-06	8.6154e-07	1.66e-06	1.741e-06	7.3579e-06	5.6314e-06	3.5307e-06	3.5503e-06	2.8862e-06	4.9692e-06	2.7924e-06	0
351.826	9.0202e-06	3.9245e-06	3.1254e-06	7.4453e-06	3.5134e-06	2.9223e-06	2.8052e-06	6.6998e-06	5.9855e-06	4.4408e-06	1.0754e-06	4.6184e-06	3.7257e-06	1.508e-06	0
352.826	4.8199e-06	4.8842e-06	2.4393e-06	3.4861e-06	1.4993e-06	2.2263e-06	5.9059e-07	1.7477e-06	2.2399e-06	1.4517e-06	1.1605e-06	3.2332e-06	4.8259e-06	1.9016e-06	0
353.825	2.4442e-06	4.8284e-06	2.1546e-06	5.5799e-06	3.99e-06	4.0518e-06	1.6715e-06	4.4513e-06	2.731e-06	1.7416e-06	2.566e-06	3.1969e-06	4.9183e-06	2.2837e-06	0
354.825	3.1101e-06	3.6187e-06	6.2792e-06	3.653e-06	2.1706e-06	3.6199e-06	1.6152e-06	6.081e-07	3.2853e-06	3.4565e-06	2.5519e-06	1.1587e-06	4.319e-06	1.8547e-06	0
355.824	3.9165e-06	1.6256e-06	3.821e-06	1.6125e-06	1.5792e-06	1.5524e-06	1.1923e-06	2.8508e-06	5.1342e-06	1.6105e-06	1.6389e-06	5.3594e-06	3.8342e-06	2.1755e-06	0
356.824	4.5603e-06	2.9458e-06	2.9276e-06	1.3575e-06	2.1883e-06	1.7273e-06	1.9022e-06	3.1577e-06	3.5274e-06	1.5923e-06	3.0626e-06	3.2065e-06	1.3306e-06	2.5345e-06	0
357.823	6.3906e-06	5.8034e-06	3.7947e-08	4.6088e-06	2.1871e-06	2.0916e-06	2.8877e-06	1.4049e-06	3.4411e-06	6.3579e-06	4.8474e-06	5.7377e-06	1.6058e-06	1.32e-06	0
358.823	1.4596e-06	3.1494e-06	5.4948e-06	2.6892e-06	2.5524e-06	3.578e-06	2.3174e-06	5.9437e-06	4.946e-06	3.8596e-06	2.3402e-06	7.859e-06	4.1297e-06	4.6174e-06	0
359.822	5.8375e-06	3.3188e-06	2.7196e-06	7.2475e-07	1.3629e-06	1.3877e-06	2.2713e-06	3.3114e-06	9.0426e-07	4.4188e-06	3.4901e-06	4.1752e-06	1.0405e-06	3.5313e-07	0
360.822	3.6523e-06	3.3125e-06	4.9362e-06	1.4056e-06	2.3989e-06	2.0587e-06	3.3946e-06	4.3072e-06	4.051e-06	6.7459e-07	2.9365e-06	2.4818e-06	7.2802e-06	1.6193e-06	0
361.821	7.3595e-07	3.3762e-06	1.5415e-06	4.7572e-06	1.8221e-06	2.809e-06	2.5686e-06	5.1528e-06	4.2103e-06	7.8588e-07	2.7233e-06	2.1081e-06	1.0064e-06	1.4551e-06	0
362.821	4.7481e-06	4.6422e-06	2.6968e-06	4.0669e-06	3.8912e-06	1.9095e-06	2.4242e-06	4.8618e-06	2.1125e-06	2.122e-06	3.3305e-06	2.5124e-06	2.5248e-06	1.6802e-06	0
363.82	4.7497e-06	3.3043e-06	7.6134e-07	3.083e-06	6.7962e-06	1.7708e-06	3.9184e-07	1.8545e-06	2.8541e-06	9.0074e-07	3.7364e-06	2.3831e-06	3.3098e-06	2.5551e-06	0
364.82	3.2147e-06	2.1805e-06	3.4752e-06	5.6355e-06	4.0691e-06	3.0934e-07	2.5569e-06	8.7988e-07	3.695e-06	3.0327e-06	2.1335e-06	3.5632e-06	1.1746e-06	1.4308e-06	0
365.819	1.6451e-06	1.7889e-06	4.3933e-06	1.558e-06	4.0234e-07	1.8847e-06	5.2334e-07	7.3705e-06	3.1998e-06	4.6856e-06	2.8025e-06	5.8434e-06	1.0841e-06	3.2221e-06	0
366.819	4.2256e-06	3.5211e-06	2.8719e-06	3.9317e-06	1.1942e-06	6.1073e-07	3.2276e-06	2.9293e-06	3.4034e-06	1.0365e-06	5.3633e-07	3.5806e-06	2.8992e-06	6.2543e-06	0
367.818	1.5897e-06	1.0294e-06	3.7447e-06	5.4475e-06	2.1879e-06	5.5868e-06	2.7031e-06	4.2494e-06	3.0236e-06	4.8262e-06	3.9002e-06	4.1529e-07	1.6244e-06	9.0321e-07	0
368.818	2.1594e-06	9.897e-06	7.5699e-06	8.1861e-07	1.2048e-06	2.0689e-06	7.8431e-07	2.3885e-06	3.7191e-06	1.7714e-06	5.5034e-06	1.4305e-06	1.2841e-06	6.2647e-07	0
369.817	1.3041e-06	5.0722e-06	3.2402e-06	1.4837e-06	2.6818e-06	2.1757e-06	3.983e-06	1.4328e-06	2.0982e-06	2.6998e-06	3.0087e-06	3.6111e-06	2.7537e-06	1.6612e-06	0
370.817	3.6725e-06	1.5894e-06	4.504e-06	4.0971e-06	4.2136e-06	4.2385e-06	2.8575e-06	4.7626e-06	1.2023e-06	6.2658e-06	2.5976e-06	2.5145e-06	9.2689e-07	4.1239e-06	0
371.816	7.3886e-06	1.0342e-06	3.545e-06	2.9807e-06	5.3848e-06	3.4765e-06	4.5778e-06	4.6916e-06	1.5537e-06	2.0653e-06	4.4043e-07	1.7503e-06	1.3541e-06	1.8336e-06	0
372.816	4.5824e-06	9.2201e-07	4.1496e-06	2.9878e-06	2.7976e-06	2.9226e-06	7.4797e-07	4.9329e-06	4.3481e-06	3.1803e-06	2.7005e-07	2.1006e-06	1.5909e-06	3.3051e-06	0
373.815	2.8859e-06	4.2042e-06	4.0488e-06	2.5527e-06	2.6615e-06	4.2874e-06	3.6309e-06	3.9061e-06	2.7174e-06	4.5141e-07	4.0864e-07	2.5717e-06	1.5081e-06	3.1872e-06	0
374.815	6.4481e-06	4.8294e-06	4.4496e-06	4.8734e-06	5.3517e-06	3.3966e-06	4.9707e-06	3.6348e-06	6.5302e-06	2.5344e-06	3.4127e-06	4.2521e-06	2.5405e-06	3.081e-06	0
375.814	5.5609e-07	1.6347e-06	3.3628e-06	5.1698e-06	3.5547e-06	3.9091e-06	3.4556e-06	2.127e-06	1.1203e-06	1.6377e-06	3.4203e-06	1.0873e-06	3.0939e-06	3.5319e-06	0
376.814	3.6203e-06	3.8416e-06	3.9564e-06	1.8115e-06	3.1981e-06	1.4829e-06	3.346e-06	5.1081e-06	3.1771e-06	1.6766e-06	1.3124e-06	1.5666e-06	3.9519e-06	4.2823e-06	0
377.813	6.4931e-06	2.6727e-06	1.6897e-06	2.3387e-06	2.313e-06	7.8952e-07	3.1167e-06	6.4351e-06	5.4936e-06	3.3109e-06	2.5527e-06	2.5617e-06	3.743e-06	2.8551e-06	0
378.813	2.2268e-06	9.1506e-07	4.7187e-06	2.5277e-06	2.5784e-06	2.0904e-06	2.777e-06	3.2049e-06	3.1891e-06	4.2904e-06	3.6723e-06	1.794e-06	3.0549e-06	3.4884e-06	0
379.812	2.7802e-06	3.8356e-06	8.7854e-07	4.3449e-06	7.3872e-07	2.3675e-06	3.2511e-06	4.3464e-06	4.4721e-06	3.4956e-06	1.8805e-06	4.1964e-06	2.3027e-06	2.7616e-06	0
380.812	4.2028e-06	5.9558e-06	7.9712e-07	3.8541e-06	1.3748e-06	3.5356e-06	1.2039e-06	3.6877e-06	4.8618e-06	1.9762e-06	5.0786e-06	3.6052e-06	1.6686e-06	2.9662e-06	0
381.811	3.4586e-06	2.7673e-06	6.5226e-06	8.1509e-06	1.858e-06	5.0705e-06	4.2199e-06	1.564e-06	4.9851e-06	7.875e-07	1.4821e-06	1.9927e-06	1.1644e-06	2.5228e-06	0
382.811	4.9135e-06	1.8751e-06	1.6636e-06	3.0174e-06	2.223e-06	9.19e-07	1.8622e-06	3.139e-06	2.716e-06	1.1032e-06	4.0337e-06	3.7128e-06	1.7153e-06	9.6743e-07	0
383.81	2.7413e-06	3.88e-06	4.5643e-06	1.3549e-06	3.5957e-06	1.4318e-06	2.2978e-06	4.1945e-06	2.0145e-06	3.1424e-06	7.2336e-07	3.6759e-06	2.9239e-06	3.1364e-06	0
384.81	3.3909e-06	4.8944e-06	3.4085e-06	4.2913e-06	2.855e-06	2.0286e-06	2.6624e-06	2.552e-06	2.6237e-06	9.6643e-07	2.5783e-06	3.5317e-06	2.3286e-06	2.5108e-06	0
385.809	5.4586e-06	5.342e-06	4.4221e-06	3.7852e-06	2.6535e-07	2.774e-06	1.3387e-06	3.1829e-06	1.3357e-06	4.1245e-06	2.3566e-06	9.2656e-07	2.7001e-06	2.4533e-06	0
386.809	2.2572e-06	1.9533e-06	1.9054e-06	6.9889e-06	1.9026e-06	2.1395e-06	3.1998e-06	6.5996e-06	2.799e-06	9.996e-07	3.5365e-06	3.1599e-06	2.2958e-06	3.7456e-07	0
387.808	4.9373e-06	5.1921e-06	3.2281e-06	2.7717e-06	1.0154e-06	1.1981e-06	2.4849e-06	6.2239e-06	2.4468e-06	3.6703e-06	1.1051e-06	1.3748e-06	9.3754e-07	2.461e-06	0
388.808	4.7858e-06	2.8881e-06	4.7076e-06	6.7319e-06	2.6826e-06	3.8911e-06	3.2266e-06	6.0821e-06	2.4029e-06	2.5926e-06	8.7239e-07	2.3402e-06	1.176e-06	6.6275e-07	0
389.807	1.2969e-06	2.9317e-06	1.1249e-06	1.7722e-06	3.6165e-06	5.4043e-06	1.7875e-06	3.0256e-06	3.2819e-06	3.3397e-06	3.6163e-06	2.7718e-06	1.151e-06	4.1762e-07	0
390.807	1.9352e-06	2.6408e-07	3.6705e-06	4.2432e-06	7.0941e-07	1.4548e-06	2.8e-07	2.6266e-06	2.3157e-06	2.8973e-06	1.7004e-06	3.1362e-06	2.6502e-07	1.3901e-06	0
391.806	3.0953e-06	2.2393e-06	3.8975e-06	1.2293e-06	7.8013e-07	2.5224e-06	2.1478e-06	4.1794e-06	6.3052e-06	1.5883e-06	3.6544e-06	1.0732e-06	1.9117e-06	2.035e-06	0
392.806	5.7208e-06	5.4261e-07	4.0052e-06	5.5577e-06	2.7339e-07	1.7766e-06	2.2606e-06	2.887e-06	4.0874e-06	3.7605e-06	2.4914e-06	2.7537e-06	2.5828e-06	1.3142e-06	0
393.805	1.2299e-06	3.9894e-06	3.53e-06	1.8499e-06	6.5816e-07	1.5999e-06	2.6628e-06	9.2502e-07	3.6861e-06	7.2877e-06	3.3364e-06	4.6752e-06	2.0349e-06	1.1497e-06	0
394.805	1.7128e-06	3.358e-06	2.9483e-06	5.4902e-06	1.1381e-06	3.5146e-06	1.0365e-06	5.1128e-06	1.9051e-06	4.9906e-06	3.7611e-06	3.0269e-06	2.0862e-06	1.7166e-06	0
395.804	3.2386e-06	3.1607e-06	3.5104e-06	2.6878e-06	2.781e-06	2.7055e-06	2.3188e-06	1.3183e-06	1.8831e-06	4.9579e-06	1.6082e-06	2.181e-06	1.2955e-06	2.9779e-06	0
396.804	1.6221e-06	3.6064e-06	2.6151e-06	1.9748e-06	1.0811e-06	2.0307e-06	2.1687e-06	4.1604e-06	4.4336e-06	3.4291e-07	1.2819e-06	2.3529e-06	4.0532e-06	6.1067e-07	0
397.803	2.6915e-06	5.6803e-06	5.3403e-06	3.4105e-06	1.5063e-06	1.5358e-06	2.4538e-06	1.1471e-06	1.4655e-06	2.2791e-06	4.8053e-07	2.4106e-06	3.6661e-06	1.9953e-06	0
398.803	7.5091e-06	2.2736e-06	1.1112e-06	2.7202e-06	2.1612e-06	2.0539e-06	5.9373e-06	3.4208e-06	4.5954e-06	3.5758e-06	2.8589e-06	7.9834e-07	1.6216e-07	2.6037e-06	0
399.803	7.5138e-06	1.7647e-06	3.9367e-06	8.4046e-07	1.5755e-06	3.7163e-06	1.265e-06	2.564e-06	1.5447e-06	2.1742e-06	1.8529e-06	4.4655e-06	1.8227e-06	2.3393e-06	0
400.802	4.0587e-06	1.4493e-06	2.0328e-06	4.3089e-06	3.6613e-06	2.8026e-06	1.4425e-06	2.6023e-06	5.1345e-06	3.213e-06	1.4077e-06	2.3163e-06	3.1782e-06	3.0625e-06	0
401.802	7.3692e-06	6.0196e-06	2.1538e-06	8.1678e-07	1.7915e-06	2.5796e-06	1.9889e-06	2.401e-06	1.8631e-06	2.0714e-06	2.8291e-06	2.7974e-06	3.8017e-06	1.0122e-06	0
402.801	2.5843e-06	2.8116e-06	2.3572e-06	2.533e-06	9.858e-07	2.2985e-06	2.5257e-06	5.7222e-06	2.7883e-06	4.6143e-06	2.4839e-06	1.3349e-06	1.808e-06	4.0434e-06	0
403.801	1.2624e-06	1.7639e-06	1.3112e-06	3.6997e-06	3.6531e-06	2.6741e-06	2.2534e-06	6.2744e-06	4.1118e-06	1.6838e-06	2.2009e-06	2.6427e-06	3.3536e-06	6.0129e-07	0
404.8	5.5322e-06	3.4295e-06	8.9389e-07	2.3199e-06	2.2633e-06	1.9907e-06	3.7762e-07	4.6429e-06	2.4576e-06	8.4024e-07	2.2706e-06	1.8594e-06	8.2314e-07	4.1341e-06	0
405.8	7.6294e-06	2.3577e-06	1.9342e-06	3.345e-06	1.5712e-06	2.2513e-06	3.0356e-06	5.5811e-06	2.5476e-06	2.4261e-06	1.4419e-06	6.067e-07	3.1821e-06	2.1262e-06	0
406.799	6.2809e-06	1.7569e-06	4.611e-06	2.8149e-06	6.979e-07	1.3003e-06	3.3942e-06	1.9707e-06	3.4831e-06	4.2641e-06	1.9171e-06	2.8251e-06	5.5522e-07	1.8197e-06	0
407.799	1.8571e-06	1.493e-06	1.7931e-06	4.0896e-06	1.2571e-06	2.2327e-06	9.5282e-07	2.8137e-06	4.7894e-06	3.2378e-06	9.8904e-07	9.208e-07	3.8134e-06	5.2463e-07	0
408.798	1.7579e-06	4.0647e-06	2.5366e-06	4.385e-06	1.6242e-06	2.3284e-06	1.3956e-06	3.2191e-06	2.305e-06	1.7614e-06	5.2191e-07	7.0567e-07	3.3685e-06	6.943e-07	0
409.798	3.3157e-06	2.6372e-06	1.289e-06	3.4902e-06	1.5899e-06	2.817e-06	1.0657e-06	1.85e-06	1.5669e-06	1.9638e-06	2.5307e-06	5.3873e-07	1.7351e-06	3.3791e-06	0
410.797	2.8254e-06	3.869e-06	1.7277e-06	4.595e-06	1.5143e-06	2.4598e-06	1.8203e-06	3.744e-06	4.0715e-06	2.2895e-06	9.4799e-07	1.6829e-06	1.2452e-06	2.6582e-06	0
411.797	3.1861e-06	1.3508e-06	3.6087e-06	7.1429e-06	1.0368e-06	3.2037e-06	2.9e-06	4.3353e-06	4.4827e-06	1.5577e-06	3.5774e-06	7.2564e-07	3.832e-06	7.2149e-07	0
412.796	2.5394e-06	7.742e-06	2.4588e-06	2.8604e-06	7.9589e-07	6.6522e-07	2.1024e-06	2.4654e-06	3.3702e-07	1.4973e-06	1.3059e-06	1.4714e-06	5.0597e-07	2.6313e-06	0
413.796	3.8069e-06	4.427e-06	2.8109e-06	5.0868e-06	1.2143e-06	1.4006e-06	2.9727e-06	2.2678e-06	4.1174e-06	3.6263e-06	1.1738e-06	1.3302e-06	2.627e-06	1.3628e-06	0
414.795	2.9956e-06	3.8519e-06	1.4159e-06	3.7003e-06	2.5565e-06	2.5765e-06	5.9889e-07	2.6139e-06	1.6927e-06	1.4592e-06	1.1625e-06	4.6396e-06	2.2791e-06	2.3792e-06	0
415.795	4.5067e-06	3.1117e-06	1.6317e-06	4.7502e-06	2.7457e-06	1.6423e-06	1.3385e-06	4.8596e-06	2.3784e-06	1.5224e-06	2.3402e-06	3.0152e-06	1.7924e-06	2.5117e-06	0
416.794	3.2058e-06	2.7999e-06	2.5795e-06	1.2703e-06	1.6417e-06	7.7756e-07	1.5898e-06	3.7717e-06	1.3909e-06	5.2307e-06	2.028e-06	2.4061e-06	1.5909e-06	2.5891e-06	0
417.794	2.3623e-06	3.472e-06	3.8937e-06	2.2091e-07	2.7147e-06	5.5685e-07	1.103e-07	3.0027e-06	2.9347e-06	2.208e-06	2.1196e-06	3.8269e-06	6.1595e-07	1.6698e-06	0
418.793	2.8689e-06	2.1989e-06	2.539e-06	3.2337e-06	1.5796e-06	1.0408e-06	1.0246e-06	3.3228e-06	1.0794e-06	2.4044e-06	1.6322e-07	1.3771e-06	5.0832e-06	1.4246e-06	0
419.793	3.2366e-06	2.2506e-06	2.7776e-06	3.2551e-06	1.6219e-06	2.1346e-06	3.4477e-07	3.2675e-06	4.2121e-06	1.9176e-06	1.8532e-06	3.5808e-06	1.336e-06	1.2529e-06	0
420.792	3.1272e-06	1.7043e-06	5.1508e-06	3.7063e-06	4.2362e-07	1.4713e-06	7.7991e-07	1.6162e-06	3.5227e-06	1.5906e-06	4.5268e-06	4.5689e-06	3.5311e-06	2.7788e-06	0
421.792	2.3566e-06	5.6634e-06	3.0575e-06	1.8402e-06	3.9718e-06	2.394e-06	2.7448e-06	4.1562e-06	3.2821e-06	3.5524e-06	2.8441e-06	1.5574e-06	4.3368e-06	1.7297e-06	0
422.791	2.5876e-06	3.2895e-06	1.4203e-06	8.8313e-07	1.0287e-06	1.4786e-06	2.8934e-06	3.3574e-06	9.6823e-07	3.5023e-06	2.332e-06	3.1448e-06	2.9547e-06	5.652e-07	0
423.791	2.3758e-06	4.2123e-06	1.0449e-06	1.8649e-06	1.6045e-06	1.7323e-06	1.4269e-06	5.5032e-06	4.6542e-06	2.1667e-06	2.3259e-06	1.1572e-06	1.7744e-06	1.8285e-06	0
424.79	2.8857e-06	1.2825e-06	4.3076e-06	2.1572e-06	9.7124e-07	1.5777e-06	1.8705e-06	3.6502e-06	1.6373e-06	2.3349e-06	1.3251e-06	5.1573e-06	1.8703e-06	6.0994e-07	0
425.79	1.7302e-06	5.3168e-06	2.2177e-06	1.5967e-06	4.3394e-06	5.7801e-06	7.3245e-07	4.4775e-06	2.6868e-06	2.5716e-06	2.5739e-06	1.1335e-06	4.1866e-06	1.1897e-06	0
426.789	4.572e-06	3.3768e-06	3.0991e-06	1.5489e-06	2.8947e-06	1.0715e-06	1.5732e-06	7.655e-07	2.1486e-06	5.0684e-07	1.7851e-06	2.3824e-06	1.7796e-06	3.6204e-06	0
427.789	1.2823e-06	5.9155e-06	1.6077e-06	5.8037e-06	4.5979e-06	2.6737e-06	2.372e-06	3.9517e-06	1.758e-06	4.7882e-07	1.885e-07	3.0156e-06	6.1396e-06	1.5878e-06	0
428.788	2.0332e-06	7.2277e-07	1.3784e-06	9.7521e-07	3.4016e-06	1.1266e-06	3.7596e-06	4.9613e-06	1.6428e-06	3.7642e-06	1.8787e-06	7.7272e-07	2.5337e-06	2.1537e-06	0
429.788	2.6968e-06	1.2295e-06	3.1831e-06	1.6378e-06	3.3299e-06	1.6131e-06	2.0409e-06	3.4062e-06	3.351e-06	9.2612e-07	1.9755e-06	3.201e-07	3.0918e-06	9.2914e-07	0
430.787	2.5083e-06	2.5978e-06	1.6359e-06	2.8529e-06	2.835e-06	2.3576e-06	3.2766e-06	6.825e-06	3.5408e-06	6.1512e-07	1.2195e-06	3.3058e-06	6.6452e-07	1.5377e-06	0
431.787	9.7871e-06	1.021e-06	4.4533e-06	2.5604e-06	2.5929e-06	2.8326e-06	1.086e-07	4.4627e-06	1.2671e-06	3.3754e-06	1.7761e-06	3.7808e-06	2.7323e-06	1.1887e-06	0
432.786	3.2895e-06	1.2983e-06	2.1595e-06	2.2916e-06	1.8382e-06	1.9328e-06	1.4908e-06	3.3962e-06	2.8018e-06	3.3426e-06	1.8891e-06	2.4805e-06	1.4351e-06	8.1894e-07	0
433.786	7.2765e-06	1.1081e-06	2.5657e-06	7.9941e-07	1.6131e-06	3.3939e-06	1.6823e-06	2.257e-06	4.4258e-06	6.4927e-07	2.5088e-06	1.2818e-06	9.0281e-07	2.632e-06	0
434.785	2.6099e-06	4.2126e-06	4.7858e-06	2.2338e-06	8.091e-07	3.356e-06	3.2636e-07	3.0275e-06	1.0802e-06	1.668e-06	4.7827e-06	1.1394e-06	2.1045e-06	4.1459e-06	0
435.785	1.2726e-06	2.1078e-06	3.5595e-06	1.8502e-06	3.2681e-06	1.5664e-06	1.3258e-06	3.5971e-06	3.4405e-06	4.1131e-06	2.7978e-06	9.6523e-07	1.1109e-06	1.0835e-06	0
436.784	3.2139e-06	4.6858e-06	2.61e-06	6.7522e-08	1.3531e-06	5.5569e-07	3.2649e-06	3.7037e-06	3.7097e-06	2.5413e-06	3.7764e-06	1.4058e-06	6.042e-07	1.0181e-06	0
437.784	2.1282e-06	2.8283e-06	6.7283e-07	2.5472e-06	6.9261e-07	2.5319e-06	1.9261e-06	3.5186e-06	1.2795e-06	1.6061e-06	2.0659e-06	3.8643e-06	7.4278e-07	9.1003e-07	0
438.783	1.9294e-06	2.8018e-06	2.8974e-07	3.6669e-06	2.185e-06	1.0238e-06	1.0987e-06	3.7367e-06	3.2952e-06	2.6981e-06	2.3229e-06	1.403e-06	8.4143e-07	3.2701e-06	0
439.783	5.4829e-06	3.727e-06	6.3358e-07	2.2439e-06	1.2292e-06	1.9809e-06	4.2534e-06	5.4603e-06	2.5165e-06	1.9399e-06	8.0854e-07	1.6517e-06	3.7934e-06	1.4459e-06	0
440.782	4.4654e-06	1.9881e-06	1.5188e-06	2.9529e-06	8.3542e-07	2.997e-06	1.6973e-06	2.1351e-06	4.4625e-06	1.939e-06	1.4261e-06	1.0772e-06	1.2322e-06	2.02e-06	0
441.782	3.7796e-06	5.1889e-06	4.6941e-06	9.1061e-07	2.1819e-06	1.0474e-06	9.4817e-07	5.2064e-06	2.6546e-06	1.7678e-06	2.7536e-06	2.2791e-06	1.3986e-06	1.298e-06	0
442.781	1.8832e-06	3.5042e-06	1.7682e-06	1.0733e-06	1.0481e-06	1.9497e-06	1.5708e-06	2.1388e-06	2.8447e-07	2.7947e-06	2.5376e-07	1.0183e-06	1.6811e-06	3.1108e-06	0
443.781	3.7675e-06	2.1361e-06	2.0973e-06	1.5256e-06	1.029e-06	2.9606e-06	1.1202e-06	1.8237e-06	3.1343e-06	3.1248e-06	2.1477e-06	2.7637e-06	2.807e-06	7.5488e-07	0
444.78	5.2107e-06	1.2246e-06	4.0573e-06	1.1807e-06	6.106e-07	3.2965e-06	2.5302e-06	3.611e-06	1.8995e-06	1.8053e-06	3.2951e-06	1.3817e-06	1.0798e-06	4.7189e-07	0
445.78	2.3963e-06	2.291e-06	1.9437e-06	1.0049e-06	1.967e-06	2.5488e-06	1.2114e-06	5.7682e-06	1.8272e-06	3.088e-06	1.4224e-06	5.5207e-07	2.9286e-06	1.0189e-06	0
446.779	4.5558e-06	5.8757e-07	3.1869e-06	1.3127e-06	1.8213e-06	2.0998e-06	1.5162e-06	3.7947e-06	3.2861e-06	1.51e-06	2.0489e-06	2.6738e-06	2.8423e-06	2.1623e-06	0
447.779	2.2966e-06	2.8501e-06	2.7712e-06	3.1068e-06	2.8613e-06	1.0732e-06	1.1684e-06	1.3837e-06	5.5321e-06	3.7743e-06	1.421e-06	5.5352e-07	2.2984e-06	2.7813e-06	0
448.778	4.557e-06	3.2505e-06	4.1703e-07	1.8827e-06	1.7144e-06	2.5257e-06	1.2597e-06	4.9364e-06	3.9781e-06	1.6049e-06	1.1886e-06	1.6081e-06	1.2308e-06	3.0522e-06	0
449.778	2.1621e-06	2.9222e-06	2.2009e-06	3.4478e-06	1.2052e-06	3.6965e-06	1.4674e-06	4.1781e-06	3.5216e-06	1.2332e-06	7.9509e-07	1.1805e-06	2.3566e-06	1.6901e-06	0
450.777	3.4419e-06	1.3794e-06	3.4894e-06	2.4547e-06	2.2642e-06	2.0579e-06	8.6213e-07	3.8519e-06	1.4979e-06	1.0527e-06	1.693e-06	3.0453e-06	9.2004e-07	1.4275e-06	0
451.777	4.2637e-06	2.9111e-06	2.0545e-06	1.3356e-06	3.6589e-06	2.2237e-06	1.107e-06	3.7866e-06	3.6894e-06	3.3529e-06	8.2822e-07	2.2102e-06	2.3985e-06	2.1491e-06	0
452.776	3.9635e-06	3.0785e-06	1.2559e-06	3.6143e-06	8.7502e-07	3.5121e-06	2.2429e-06	2.0122e-06	2.5679e-06	1.4243e-06	1.4602e-06	1.1505e-06	1.004e-06	2.6784e-06	0
453.776	2.519e-06	4.7297e-06	2.9898e-06	4.7557e-06	1.3339e-06	1.8833e-06	3.6404e-06	3.1841e-06	1.326e-06	1.6948e-06	1.7882e-06	2.4408e-06	7.8502e-07	4.7859e-07	0
454.775	2.3619e-06	3.2876e-06	1.675e-06	1.0628e-06	1.4508e-06	1.7355e-06	1.1951e-06	5.6111e-06	7.0162e-07	6.7467e-06	4.816e-07	1.8271e-06	1.9108e-06	2.7188e-06	0
455.775	4.8341e-06	1.8427e-06	1.7863e-06	2.9202e-06	3.0574e-06	2.8606e-06	2.9237e-06	3.1132e-06	1.9814e-06	4.7446e-06	1.0609e-06	1.5479e-06	2.0946e-06	1.926e-06	0
456.774	2.8412e-06	1.6155e-06	3.4167e-06	2.6506e-06	1.7765e-06	2.9002e-06	1.1556e-06	3.1233e-06	3.254e-06	9.193e-07	1.043e-06	8.475e-07	1.6719e-06	9.8322e-07	0
457.774	2.4067e-06	3.0253e-06	3.5139e-06	3.5521e-06	7.7291e-07	1.915e-06	1.4835e-06	5.5269e-06	3.1492e-06	2.0365e-06	1.8649e-07	1.8316e-06	6.3738e-07	2.0083e-06	0
458.773	1.5948e-06	2.5165e-06	5.9312e-07	3.878e-06	1.8765e-06	6.5085e-07	1.2735e-06	4.4667e-06	2.2004e-06	6.5478e-07	1.5811e-06	1.8915e-06	2.3593e-06	1.5368e-06	0
459.773	4.1621e-06	3.2562e-06	1.9862e-06	2.8167e-06	2.0366e-06	1.2903e-06	3.1998e-06	3.3707e-06	3.2223e-06	2.0093e-06	2.53e-06	1.261e-06	1.4694e-06	1.9432e-06	0
460.772	2.3825e-06	1.807e-06	2.1192e-06	1.8225e-06	2.6843e-06	2.6653e-06	3.1467e-06	4.6703e-06	2.8943e-06	1.25e-06	9.8348e-07	1.8637e-06	2.5243e-06	1.3368e-06	0
461.772	2.2659e-06	3.8226e-06	4.3978e-06	4.2905e-06	3.0524e-06	1.3699e-06	1.5556e-06	3.8848e-06	1.9163e-06	2.244e-06	2.9673e-06	4.1529e-07	1.8568e-06	2.2163e-06	0
462.771	1.3594e-06	1.2642e-06	2.1693e-06	1.7089e-06	4.7071e-07	8.9898e-07	2.1311e-06	3.7968e-06	3.2874e-06	2.6331e-06	1.9441e-06	2.0593e-06	2.2266e-06	2.2005e-06	0
463.771	2.9736e-06	4.1166e-06	4.9354e-06	1.3128e-06	1.2576e-06	2.3794e-06	2.1461e-06	4.4367e-06	1.7546e-06	3.9077e-06	2.1028e-06	2.8897e-06	2.7393e-06	1.3658e-06	0
464.77	1.9665e-06	2.6226e-06	1.6373e-06	3.515e-06	1.085e-06	1.9595e-06	1.4141e-06	4.0387e-06	1.2256e-06	1.9048e-06	1.6453e-06	1.2282e-06	2.6172e-06	1.1631e-06	0
465.77	3.9755e-06	4.0355e-07	2.5772e-06	2.589e-06	1.0394e-06	1.5191e-06	1.6325e-06	3.8836e-06	3.6591e-06	1.9286e-06	4.5232e-06	1.9313e-06	2.9708e-06	1.0279e-06	0
466.769	3.5987e-06	1.6526e-06	6.4225e-07	5.6894e-06	1.228e-06	3.5742e-07	2.5262e-06	1.6069e-06	3.6409e-06	1.9621e-06	4.0116e-07	1.768e-06	2.5946e-06	6.9933e-08	0
467.769	1.055e-06	5.3657e-07	2.8984e-06	2.2075e-06	1.8222e-06	1.5878e-06	2.9553e-06	3.484e-06	2.8222e-06	2.7101e-06	7.2385e-07	2.0991e-06	1.3816e-06	1.2692e-06	0
468.768	2.9781e-06	4.5515e-07	1.7122e-06	3.838e-06	8.4627e-07	1.9647e-06	2.1635e-06	4.2263e-06	1.8536e-06	1.9288e-06	1.7058e-06	1.8443e-06	1.3684e-06	2.3104e-06	0
469.768	3.6806e-06	1.8488e-06	5.9403e-06	7.3303e-07	1.5474e-06	1.4547e-06	1.6885e-06	3.294e-06	1.835e-06	1.6214e-06	1.2818e-06	1.2855e-06	4.45e-07	2.8583e-07	0
470.767	5.8489e-06	7.1133e-07	1.7221e-06	4.0874e-06	1.3551e-06	1.3243e-06	2.4213e-06	3.6666e-06	3.6489e-06	9.6099e-07	2.6424e-06	1.8175e-06	1.095e-06	9.507e-07	0
471.767	3.5564e-06	1.1462e-06	3.1319e-06	5.0667e-06	1.0466e-06	1.3593e-06	2.3266e-06	3.5815e-06	2.706e-06	1.807e-06	2.7697e-06	9.3842e-07	1.865e-06	7.2335e-07	0
472.766	1.9038e-06	2.6931e-06	5.3343e-07	1.3637e-06	3.0966e-06	1.2865e-06	3.2298e-06	4.8945e-06	2.013e-06	4.4052e-06	1.4923e-06	1.7433e-06	2.0653e-06	1.5595e-06	0
473.766	3.1098e-06	3.5292e-06	7.8314e-07	3.9705e-06	2.2045e-06	2.361e-06	3.9536e-07	4.393e-06	1.8957e-06	3.3242e-06	1.4826e-06	1.7412e-06	1.0666e-06	1.4765e-06	0
474.765	2.6098e-06	1.7528e-06	2.7746e-06	3.3006e-06	2.9281e-06	3.9187e-06	2.7238e-06	4.2802e-06	9.8488e-07	1.9728e-06	6.2942e-07	2.2777e-06	1.3596e-06	1.8577e-06	0
475.765	1.8439e-06	4.2813e-06	4.9037e-06	2.537e-06	1.5801e-06	1.522e-06	1.9324e-06	5.3474e-06	1.2219e-06	2.1487e-06	2.8461e-06	3.7611e-07	1.5143e-06	9.6068e-07	0
476.764	3.4609e-06	2.5703e-06	7.3543e-06	3.0371e-06	1.9007e-06	1.5804e-06	2.9447e-06	1.7584e-06	4.2439e-06	8.4828e-07	6.3347e-07	1.7715e-06	1.9849e-06	2.5468e-06	0
477.764	1.0457e-06	2.0085e-06	3.2227e-06	3.6467e-06	8.1343e-07	2.8719e-06	2.1313e-06	3.7124e-06	2.0104e-06	1.2475e-06	2.6244e-06	1.9297e-06	4.779e-06	2.1086e-06	0
478.763	1.5776e-07	1.1074e-06	3.2459e-06	4.6963e-06	9.6235e-07	1.7335e-06	1.9561e-06	2.789e-06	1.6499e-06	2.1959e-06	2.6817e-06	2.5257e-06	1.9983e-06	2.2166e-06	0
479.763	2.3797e-06	8.1148e-07	1.2689e-06	1.3688e-06	2.1594e-06	1.4858e-06	2.4238e-06	3.2144e-06	1.9637e-06	9.0528e-07	1.3854e-06	2.312e-06	2.8254e-06	9.1547e-07	0
480.762	1.1599e-06	1.619e-06	1.1412e-06	5.2541e-06	1.897e-06	1.4959e-06	1.5923e-06	4.3028e-06	8.6763e-07	2.462e-06	2.6826e-07	1.0221e-06	1.542e-06	1.736e-06	0
481.762	3.8325e-06	1.9224e-06	1.3503e-06	5.6613e-07	1.8622e-06	6.2949e-07	1.0951e-06	2.6534e-06	2.1315e-06	1.6317e-06	8.514e-07	1.9891e-06	8.4093e-07	2.0923e-06	0
482.762	1.9911e-06	3.0787e-06	9.8645e-07	3.8667e-06	2.1867e-06	1.5229e-06	1.817e-06	2.7668e-06	1.0912e-06	1.5022e-06	1.5621e-06	1.553e-06	1.8735e-06	3.0981e-06	0
483.761	5.0597e-06	3.1325e-06	1.9928e-06	2.0676e-06	1.373e-07	1.7769e-06	9.7441e-07	3.7236e-06	1.1754e-06	2.9214e-07	2.8255e-06	1.1658e-06	6.9238e-07	2.3889e-06	0
484.761	5.4463e-06	1.4632e-06	2.323e-06	3.7099e-06	1.5275e-06	5.3213e-07	3.5234e-07	3.5796e-06	1.3216e-06	2.9323e-06	1.6378e-06	5.7798e-07	1.3273e-06	1.1762e-06	0
485.76	5.5528e-06	4.7705e-06	1.3325e-06	1.0833e-06	1.1616e-06	2.2236e-06	1.5048e-06	5.5871e-06	3.0716e-06	1.904e-06	2.7918e-06	1.5283e-06	1.2836e-06	1.2738e-06	0
486.76	2.0345e-06	2.1587e-06	3.7843e-07	2.4514e-06	8.3104e-07	7.2807e-07	2.2662e-06	3.3761e-06	1.8216e-06	3.3345e-06	2.1592e-06	2.9202e-06	1.1031e-06	1.4827e-06	0
487.759	2.0667e-06	9.264e-07	3.3054e-06	2.0205e-06	2.5605e-06	9.7167e-07	1.7938e-08	1.0936e-06	1.9665e-06	2.1329e-06	3.0714e-06	1.6083e-06	2.9662e-06	1.0182e-06	0
488.759	3.0687e-06	4.7579e-07	2.3876e-06	3.1325e-06	3.8235e-07	2.3078e-06	7.3514e-07	1.4936e-06	7.4788e-07	2.1332e-06	1.0084e-06	9.3519e-07	7.7583e-07	1.9313e-06	0
489.758	1.5488e-06	2.9879e-06	3.4513e-06	3.3251e-06	1.9432e-06	1.4264e-06	1.2963e-06	1.7949e-06	6.9301e-07	3.3666e-06	2.3764e-06	3e-07	8.0519e-07	2.6648e-06	0
490.758	1.4207e-06	3.2637e-06	1.4777e-06	2.5373e-06	1.6478e-06	5.1576e-07	1.8219e-06	3.7345e-06	1.5635e-06	2.1132e-06	3.842e-06	2.385e-06	3.0483e-06	1.8847e-06	0
491.757	1.9068e-06	5.7728e-07	2.3369e-06	1.2279e-06	1.8134e-06	1.9373e-06	3.1719e-06	6.1366e-06	1.4895e-06	1.7113e-06	1.1997e-06	2.3959e-06	1.676e-06	1.2775e-06	0
492.757	2.1205e-06	2.2963e-06	1.2658e-06	1.6044e-06	1.412e-06	1.4863e-06	9.8957e-07	2.5256e-06	2.4868e-06	2.3061e-06	1.9889e-06	1.7627e-06	5.2791e-07	1.8016e-06	0
493.756	1.7001e-06	2.9472e-06	7.9579e-07	1.8112e-06	9.9662e-07	2.7176e-06	2.181e-06	4.7987e-06	2.1276e-06	1.5362e-06	1.8053e-06	2.0947e-06	1.5586e-06	1.2022e-06	0
494.756	3.3097e-06	3.6526e-06	4.489e-06	3.7512e-06	1.4359e-06	5.5371e-07	1.5878e-06	3.6613e-06	5.8906e-06	7.6242e-07	2.2864e-06	1.008e-06	5.0871e-07	1.1027e-06	0
495.755	2.5512e-06	1.2047e-06	2.6817e-06	2.3025e-06	2.0525e-06	1.9248e-06	2.1632e-06	2.3361e-06	2.202e-06	1.4053e-06	8.2679e-07	8.2015e-07	2.7958e-06	1.321e-06	0
496.755	2.4257e-06	1.2418e-06	5.1803e-06	1.2961e-06	4.0375e-06	2.8949e-06	2.1815e-06	3.5183e-06	2.1705e-06	1.0895e-06	2.5816e-06	3.5145e-06	1.7869e-06	2.7075e-06	0
497.754	1.3737e-07	1.8721e-06	1.541e-06	6.2854e-07	2.8841e-06	2.2768e-06	3.3738e-06	3.3722e-06	1.5194e-06	2.1979e-06	1.7626e-06	1.8938e-06	3.1075e-06	1.0178e-06	0
498.754	3.2927e-06	3.2563e-06	4.921e-06	2.2379e-06	3.1854e-07	1.0611e-06	1.9742e-06	1.9517e-06	2.772e-06	1.5728e-06	4.6246e-07	2.0078e-06	2.1248e-06	1.8218e-06	0
499.753	7.0735e-06	4.5204e-06	2.8652e-06	2.7472e-06	1.2154e-06	1.6472e-06	3.5294e-06	3.397e-06	2.3583e-06	2.2351e-06	1.6485e-06	2.246e-07	1.7684e-06	3.3084e-06	0
[truncated: 1,579 more rows]

## Sheet: M48_phase
response freq\stimulus size	FF	70	60	50	40	30	20	10	AN10	AN20	AN30	AN40	AN50	AN60
0	0	0	0	180	180	0	180	180	0	180	0	0	180	180	0
[truncated: 2,079 more rows]

## Sheet: L36_amp
Frequency	FF	70	60	50	40	30	20	10	AN10	AN20	AN30	AN40	AN50	AN60
[truncated: 2,080 more rows]

[truncated: 16 more sheets: L36_phase, M36_amp, M36_phase, L30_amp, L30_phase, M30_amp, M30_phase, L12_amp, L12_phase, M12_amp, M12_phase, L8_amp, L8_phase, M8_amp, M8_phase, L-M ratio]
