# Supplementary material for: The Spatial Properties of L- and M-Cone Inputs to Electroretinograms That Reflect Different Types of Post-Receptoral Processing
Source: PLoS One. 2015 Mar 18;10(3):e0121218. doi: 10.1371/journal.pone.0121218 (PMC4364754; doi:10.1371/journal.pone.0121218)
Supplement: S2 File — (XLSX) [file pone.0121218.s006.xlsx]

## Sheet: L48_amp
Frequency	FF	70	60	50	40	30	20	10	AN10	AN20	AN30	AN40	AN50	AN60
0	5.28e-10	3.704e-09	6.9303e-08	8.296e-09	9.206e-09	4.687e-09	9.17e-09	1.921e-09	2.7891e-08	3.807e-08	5.8894e-09	1.73e-10	1.9262e-08	6.451e-09	0
0.999506	0.0013519	0.0030122	0.0010995	0.00089064	0.0040166	0.0013916	0.0023813	0.0023303	0.0015651	0.0050502	0.00098494	0.00067049	0.003089	0.0015612	0
1.99901	0.0009279	0.0011107	0.0039777	0.0012961	0.0038879	0.001806	0.00068444	0.00023223	0.0025745	0.0015431	0.00051534	0.0013285	0.0011156	0.00075884	0
2.99852	0.00056651	0.00083612	0.0020082	0.0003067	0.0017186	0.00075086	0.00014445	0.0003638	0.00097916	0.0010631	0.00088895	0.00097157	0.00058127	0.00027487	0
3.99803	0.00066478	0.00082668	0.0014594	0.00011947	0.0010152	0.00043461	0.00010097	0.00060471	0.0018965	0.0027805	0.00011579	0.00018311	0.00073164	0.00023603	0
4.99753	0.00063247	0.00030729	0.00075244	0.00029193	0.00028047	0.00082258	0.00027348	0.00072845	0.00075025	0.0022477	0.00041266	0.00026251	0.00050807	0.00040838	0
5.99704	0.00091194	0.00044165	0.0008938	0.00049797	0.0015543	0.00027285	0.00033356	0.00042863	0.00095217	0.0007361	8.885e-05	0.0001063	0.00016075	0.00025023	0
6.99654	0.00033142	0.00030649	0.00074608	0.00089857	0.00058166	6.4016e-05	0.00018926	0.00053099	0.00070572	0.00087442	0.00048758	0.00063926	0.00011371	0.00014431	0
7.99605	0.0006148	9.5616e-05	0.0005265	0.00029431	0.00087588	0.00022397	0.00033261	8.0879e-05	0.00032867	0.0010021	0.00021538	0.00023664	0.0006215	0.00016872	0
8.99556	0.00019387	0.00032665	0.00095141	0.00019007	0.00057317	0.00014346	0.00018801	0.00029913	0.00037761	0.00044517	0.00031639	0.00010879	0.00025908	0.00012069	0
9.99506	0.00015922	9.9387e-05	0.00030492	0.00017244	0.00086963	0.00018103	0.00016442	8.57e-05	0.00023962	0.00033273	0.0001231	0.00032995	0.00011546	0.00022749	0
10.9946	0.00020361	0.00023714	0.00036445	0.00011001	0.00046361	0.00012449	0.00021941	8.2611e-05	0.00039472	0.00027521	0.00014892	0.00022879	0.00022231	8.0654e-05	0
11.9941	0.00028498	0.00015966	0.00036527	0.00019028	0.0005944	0.00012141	0.00012519	2.8719e-05	0.00014587	0.00041474	0.00021175	0.00012221	5.0598e-05	0.00013853	0
12.9936	0.00021876	2.5144e-05	0.00038526	0.00011732	0.0003609	0.00014789	0.00016056	0.00012125	5.9945e-05	0.00028569	0.00013173	4.5509e-05	0.00028184	0.00015233	0
13.9931	0.00013182	0.00020229	0.0004235	9.0331e-05	0.00022946	0.00014412	4.0061e-05	0.00016793	0.00013833	0.00028033	0.00015005	0.00023857	0.00019069	0.00013464	0
14.9926	0.00021682	3.4012e-05	0.00031296	0.00015091	0.00012974	5.0609e-05	6.0059e-05	9.842e-05	0.00016802	0.00033261	0.00015737	0.0001772	0.00012375	0.00019019	0
15.9921	9.8322e-05	2.1741e-05	0.00018553	0.00015751	0.00022478	3.3827e-05	0.0001509	6.9911e-05	0.00015324	0.00020334	4.4038e-05	0.00012442	0.00014512	0.00010631	0
16.9916	2.8983e-05	5.7738e-05	0.00021803	4.0746e-05	0.00013204	4.5211e-05	8.3457e-05	0.00021356	3.9603e-05	5.5703e-05	0.00013141	9.2617e-05	0.00014793	0.00012589	0
17.9911	7.7965e-05	0.00011711	0.00017047	5.1527e-05	0.0002093	0.00017426	7.281e-05	8.155e-05	0.00013675	0.00022805	7.1438e-05	7.3004e-05	5.0137e-05	4.0512e-05	0
18.9906	0.00011105	5.473e-05	0.00022587	8.3378e-05	0.00030228	2.0019e-05	0.0001372	0.00012241	0.00012576	0.00014249	5.9694e-05	0.00011074	9.3833e-05	0.00017252	0
19.9901	9.1695e-05	0.00012363	0.00020109	7.6414e-05	0.00018523	3.8874e-05	5.1873e-05	8.2384e-05	0.00017312	0.00028038	4.5342e-05	9.7481e-05	0.00016477	8.6643e-05	0
20.9896	1.441e-05	0.00012149	5.555e-05	1.7417e-05	0.00029518	6.3699e-05	4.9748e-05	0.00014276	4.958e-05	0.0001488	5.2122e-05	8.8134e-05	0.00013863	9.4359e-05	0
21.9891	4.3547e-05	8.4498e-06	0.0001399	6.3776e-05	0.0002553	7.0607e-06	3.3959e-05	8.1595e-05	1.9661e-05	0.00013967	1.332e-05	3.2149e-05	2.2795e-05	5.6007e-05	0
22.9886	0.00010587	1.8205e-05	0.00017196	8.5823e-05	0.00017354	7.8756e-05	5.7817e-05	2.3482e-05	5.6588e-05	1.8571e-05	3.3899e-05	9.761e-05	6.4328e-05	5.1979e-05	0
23.9882	6.1659e-05	7.8997e-05	0.00012586	4.9783e-05	0.00011663	1.9206e-05	5.7676e-05	4.5822e-05	7.2131e-05	0.00019995	6.5288e-06	0.00010545	3.5016e-05	0.000103	0
24.9877	3.9102e-05	7.5533e-05	4.1942e-05	3.0693e-05	6.8349e-05	3.3578e-05	5.0371e-05	7.924e-05	8.7191e-05	5.6671e-05	8.2857e-05	5.0164e-05	2.7109e-05	8.9828e-05	0
25.9872	6.2715e-05	3.0862e-05	6.0723e-05	6.7057e-05	0.00019444	7.105e-05	2.2915e-05	2.6223e-05	0.00011609	0.00016192	4.2169e-05	4.0335e-05	5.8628e-05	7.484e-05	0
26.9867	8.0006e-05	7.9959e-05	0.00011375	4.7961e-05	0.00018964	8.8439e-05	2.7647e-05	8.3014e-05	6.522e-05	9.7208e-05	6.7075e-05	5.1399e-05	6.492e-05	3.273e-05	0
27.9862	9.1184e-05	6.9122e-06	7.8617e-05	2.7092e-05	0.00018957	2.304e-05	3.507e-05	4.8454e-05	2.1396e-05	0.00017275	3.5352e-05	5.5958e-05	6.3469e-05	4.6065e-05	0
28.9857	0.00012928	3.6311e-05	4.9577e-05	1.4899e-05	0.00021058	3.3064e-05	6.4409e-05	9.3423e-05	6.8995e-06	6.1092e-05	3.7617e-05	4.6561e-05	2.7376e-05	5.4535e-05	0
29.9852	7.6961e-05	6.797e-06	7.2703e-05	1.9235e-05	0.00012361	2.0677e-05	3.8144e-05	6.5521e-05	1.4403e-05	9.3955e-05	2.0541e-05	2.149e-05	3.3618e-05	5.3991e-05	0
30.9847	3.304e-05	6.6616e-06	3.8474e-05	5.1818e-05	0.00012857	6.3141e-06	3.5085e-05	3.475e-05	4.6181e-05	2.8523e-05	5.1097e-05	7.8059e-05	4.8744e-05	2.6293e-05	0
31.9842	5.2916e-05	3.4379e-05	3.8485e-05	3.1577e-05	9.4922e-05	1.1798e-05	3.2029e-05	5.4306e-05	7.2768e-05	6.365e-05	5.4589e-05	7.8547e-05	2.4318e-05	3.8718e-05	0
32.9837	0.00012168	3.4965e-05	5.7062e-05	1.9292e-05	0.00013497	8.5899e-06	1.6277e-05	6.2451e-05	3.696e-05	2.8186e-05	5.3322e-05	4.9985e-05	3.2464e-05	3.119e-05	0
33.9832	8.5558e-06	3.6275e-05	1.996e-05	1.2592e-05	4.5111e-05	1.2914e-05	5.4478e-05	2.1134e-05	3.3483e-05	7.2235e-05	9.5028e-06	6.6807e-05	2.2233e-05	5.9153e-05	0		signal-to-noise ratio
34.9827	9.1734e-05	2.0508e-05	5.3783e-05	2.2591e-05	9.6218e-05	3.4529e-05	6.25e-05	3.2727e-05	4.5154e-05	6.8513e-05	1.1777e-05	1.9677e-05	2.8996e-05	4.1696e-05	0		FF	70	60	50	40	30	20	10	AN10	AN20	AN30	AN40	AN50	AN60
35.9822	6.4307e-05	1.467e-05	1.3404e-05	1.1376e-05	0.00012803	1.7502e-05	2.2648e-05	3.2022e-05	1.3488e-05	5.9413e-05	1.8674e-05	5.2299e-05	3.1562e-05	5.2725e-05	0		9.92532	5.58932	10.9239	6.82655	0	7.74999	3.05251	0	5.11361	3.9957	7.7332	5.03579	8.16848	4.17966
36.9817	7.7668e-05	3.5501e-05	3.9911e-05	3.0751e-05	9.453e-05	1.529e-05	3.8922e-05	3.1776e-05	8.5047e-06	6.333e-05	2.5978e-05	2.9188e-05	3.3738e-05	4.3336e-05	0
37.9812	5.1238e-05	3.5778e-05	8.02e-05	5.8403e-06	9.47e-05	1.0322e-05	4.8625e-05	2.3038e-05	3.5488e-05	5.1809e-05	2.2033e-05	3.9791e-05	2.449e-05	3.639e-05	0
38.9807	9.7765e-05	1.3613e-05	6.2439e-05	2.0296e-05	0.00010309	1.8355e-05	1.0487e-05	3.8596e-05	3.2492e-05	3.0389e-05	1.5308e-05	4.8264e-05	3.6653e-05	3.4662e-05	0				Full-field					Others configuration
39.9802	5.9261e-05	2.3792e-05	3.0219e-05	6.963e-06	8.3082e-05	2.1368e-05	3.5354e-05	3.8001e-05	6.4784e-06	3.5334e-05	6.0151e-05	4.7943e-05	4.1145e-05	5.1926e-05	0		black	first try	Tsaousis_Konstantinos_20130514_1307_L48ff.csv					Tsaousis_Konstantinos_20130731_1537_L48
40.9798	8.5245e-05	2.0503e-05	5.4024e-05	3.5152e-05	0.00010272	4.8108e-06	2.2535e-05	3.0711e-05	1.6243e-05	1.4324e-05	1.389e-05	4.6781e-05	2.8279e-05	2.6164e-05	0
41.9793	0.00010733	4.3468e-05	1.8368e-05	9.412e-06	9.503e-05	5.5714e-06	7.0927e-05	1.2359e-05	1.3497e-05	3.1646e-05	3.3832e-05	5.1742e-05	2.0938e-05	3.1806e-05	0
42.9788	4.717e-05	2.629e-05	2.1198e-05	1.9065e-05	6.5153e-05	2.0107e-05	3.6011e-05	2.4163e-05	8.0553e-06	7.1616e-05	4.8999e-05	3.2836e-05	2.4077e-05	3.1307e-05	0
43.9783	9.5173e-05	1.1764e-05	4.3609e-05	1.6678e-05	7.8222e-05	8.4874e-06	2.7806e-05	6.8393e-06	4.32e-05	4.4264e-05	8.6327e-06	5.1868e-05	3.8733e-05	3.7882e-05	0
44.9778	6.5521e-05	1.5197e-05	2.5195e-05	1.7656e-05	9.5336e-05	7.5355e-06	3.6052e-05	2.5206e-05	7.1909e-06	1.0581e-05	2.0458e-05	7.7888e-06	2.7457e-05	3.2848e-05	0
45.9773	7.7654e-05	1.6181e-05	2.889e-05	3.1961e-05	4.9655e-05	6.6253e-06	3.1954e-05	2.49e-05	1.8379e-05	3.8063e-05	2.9353e-05	3.3403e-05	3.494e-05	1.9602e-05	0
46.9768	0.00011717	5.6534e-05	4.6413e-05	2.8467e-05	8.923e-05	1.1417e-05	1.2478e-05	1.9548e-05	8.6585e-05	4.9374e-06	3.4182e-05	1.2868e-05	2.4122e-05	1.2075e-05	0
47.9763	0.0015882	0.0004244	0.00036986	0.0002327		0.00014985	7.7668e-05		0.00041242	0.00024595	0.000336	0.00023287	0.00022632	0.00010976	0
48.9758	0.00020286	9.5327e-05	2.1303e-05	3.9708e-05	9.7013e-05	2.7254e-05	3.841e-05	3.6543e-05	7.4718e-05	0.00011817	5.2716e-05	7.9618e-05	3.1291e-05	4.0446e-05	0
49.9753	0.00010469	9.5448e-05	0.00012366	0.00011366	0.00012794	3.988e-05	3.3655e-05	0.00016626	0.00053191	0.0001928	0.00023871	0.00020866	2.1158e-05	0.00025809	0
50.9748	6.2825e-05	2.4483e-05	1.4802e-05	2.0869e-05	9.1013e-05	8.2407e-06	5.2489e-05	1.6533e-05	2.0258e-06	3.7668e-05	7.0886e-05	1.7144e-05	4.6331e-05	4.5796e-05	0
51.9743	9.5864e-05	1.5936e-05	1.6785e-05	1.5641e-05	9.0367e-05	8.0256e-06	4.3908e-06	2.8691e-05	4.8548e-05	1.3246e-05	4.3175e-05	5.2015e-05	4.3878e-05	4.267e-05	0
52.9738	5.5019e-05	1.6775e-05	2.3767e-05	4.7549e-06	0.00010247	1.5407e-05	4.5947e-05	2.2748e-05	3.512e-05	2.2326e-05	4.5938e-05	5.5703e-05	2.8329e-05	2.6016e-05	0
53.9733	5.5736e-05	1.5381e-05	3.5059e-05	1.2341e-05	5.8388e-05	6.7613e-06	3.2033e-05	1.9064e-05	2.6643e-05	2.6225e-05	3.5049e-05	3.4484e-05	2.186e-05	2.9397e-05	0
54.9728	5.6722e-05	3.6831e-05	2.9612e-05	2.418e-05	8.5264e-05	2.0702e-05	4.0071e-05	1.3656e-05	2.9271e-05	3.3748e-05	2.4617e-05	4.427e-05	2.0774e-05	3.3115e-05	0
55.9723	0.00013973	2.9001e-05	3.3162e-05	1.3613e-05	8.3563e-05	1.5357e-06	2.8957e-05	2.7947e-05	5.1301e-05	4.6223e-05	4.469e-05	3.9513e-05	2.6813e-05	4.6542e-05	0
56.9719	3.4952e-05	1.8928e-05	1.0726e-05	1.1001e-05	5.8231e-05	2.0064e-05	1.8224e-06	2.6575e-05	1.1005e-05	4.021e-05	2.2253e-05	1.0582e-05	1.5783e-05	3.3143e-05	0
57.9714	4.0845e-05	1.2485e-05	1.6109e-05	4.8808e-06	6.2258e-05	1.7716e-05	3.4719e-05	3.4225e-05	3.3119e-05	6.2514e-05	1.3077e-05	6.3226e-05	1.1526e-05	1.3866e-05	0
58.9709	6.6258e-05	2.6017e-05	2.4582e-05	7.9788e-06	4.2146e-05	4.6194e-05	2.5266e-05	2.0248e-05	5.7653e-05	2.7382e-05	3.0335e-05	1.8205e-05	2.7109e-05	2.6843e-05	0
59.9704	6.5204e-05	3.1649e-05	1.3883e-05	1.2882e-05	6.8639e-05	9.763e-06	4.2945e-05	2.7137e-05	1.0413e-05	3.3025e-05	2.9029e-05	3.6293e-05	4.9929e-06	2.9486e-05	0
60.9699	4.8712e-05	3.1398e-05	1.6566e-05	1.3049e-05	5.2701e-05	2.2481e-05	1.4881e-05	1.9904e-05	2.1898e-05	3.9031e-05	1.9875e-05	2.7749e-05	1.7488e-05	1.717e-05	0
61.9694	9.9163e-05	3.9415e-05	2.2064e-05	1.3989e-05	8.2715e-05	1.3142e-05	1.7338e-05	2.121e-05	2.9101e-05	3.7675e-05	4.0694e-05	1.8915e-05	1.5261e-05	1.8026e-05	0
62.9689	5.7049e-05	2.1343e-05	3.8405e-05	3.0063e-05	0.00010095	3.377e-05	3.1277e-06	5.1181e-06	1.7626e-05	1.9936e-05	3.377e-05	1.8596e-05	1.2825e-05	1.1671e-05	0
63.9684	0.00010094	1.6612e-05	1.6287e-05	3.1501e-05	8.6426e-05	2.1961e-05	1.0936e-05	5.6306e-05	2.5502e-05	2.0462e-05	3.2666e-05	3.0776e-05	3.0133e-05	2.1535e-05	0
64.9679	2.0364e-05	4.2573e-05	1.6542e-05	1.5366e-05	4.6591e-05	1.358e-05	2.7735e-05	1.6008e-05	5.6573e-05	1.5805e-05	1.2424e-05	5.5163e-05	3.971e-05	4.3512e-05	0
65.9674	2.3574e-05	1.5022e-05	2.4815e-05	1.4413e-05	6.675e-05	1.6367e-05	6.4575e-06	2.5042e-05	1.0141e-05	1.9614e-05	4.7747e-05	3.0712e-05	1.5633e-05	1.1261e-05	0
66.9669	4.2357e-05	2.2437e-05	1.8776e-06	8.0924e-06	4.8896e-05	5.6606e-06	3.3574e-05	8.0068e-06	5.1196e-05	3.0947e-05	1.6094e-05	2.1611e-05	3.3019e-06	4.6975e-05	0
67.9664	2.9126e-05	3.3892e-05	3.2616e-05	1.3433e-05	5.1844e-05	4.0636e-05	2.2842e-05	1.3425e-05	3.729e-06	8.1239e-05	3.1732e-05	1.2912e-05	2.6279e-05	2.7898e-05	0
68.9659	9.2737e-05	2.0509e-05	3.5026e-05	1.2568e-05	5.8763e-05	1.2794e-05	2.4014e-05	2.5154e-05	4.7318e-05	2.7661e-05	3.2182e-05	3.1344e-05	1.5163e-05	1.3755e-05	0
69.9654	4.0784e-05	1.8491e-05	1.9582e-05	8.447e-06	8.1377e-05	1.8756e-05	1.7967e-05	4.0322e-05	7.737e-05	3.1363e-05	4.4376e-05	3.3671e-05	2.8815e-05	3.3866e-06	0
70.9649	6.3115e-05	1.1489e-05	1.7286e-05	5.8103e-06	6.5927e-05	2.9141e-05	4.7143e-05	7.7295e-06	2.2084e-05	1.5289e-05	2.7088e-05	3.8333e-05	1.5407e-05	3.2679e-05	0
71.9644	5.975e-05	3.3148e-05	2.3025e-05	2.9674e-06	4.9705e-05	1.1865e-05	4.1003e-05	3.0875e-05	1.113e-05	5.9481e-05	1.0323e-05	2.6327e-05	3.0067e-05	1.9772e-05	0
72.964	3.1533e-05	2.876e-05	7.1872e-06	1.7217e-05	6.5848e-05	5.8273e-06	1.2242e-05	2.5935e-05	2.9439e-05	4.7013e-05	9.6215e-06	3.8298e-05	3.2537e-05	2.1015e-05	0
73.9635	0.0001076	3.5342e-05	3.4518e-05	9.3575e-06	5.429e-05	5.8047e-06	2.755e-05	1.455e-05	1.6981e-05	3.4762e-06	1.2805e-05	2.5284e-05	4.692e-06	4.0795e-05	0
74.963	6.1928e-05	1.4265e-05	2.1036e-05	1.6692e-05	4.824e-05	2.163e-05	3.081e-05	1.2495e-05	5.4599e-05	2.6808e-05	3.3851e-05	1.8525e-05	1.2053e-05	2.9157e-05	0
75.9625	3.0008e-05	2.3626e-05	1.1554e-05	2.5574e-05	4.7228e-05	2.3455e-05	3.6318e-05	2.1869e-06	1.5456e-05	1.9782e-05	3.4597e-05	3.3429e-05	2.8521e-05	1.0228e-05	0
76.962	2.0619e-05	3.2185e-05	8.3238e-06	1.9083e-05	2.0329e-05	1.9844e-05	8.3342e-06	2.3291e-05	4.2256e-05	6.8843e-06	1.0492e-05	1.7179e-05	1.5944e-05	9.443e-06	0
77.9615	4.0629e-05	7.3761e-06	1.4635e-05	1.4748e-05	2.223e-05	1.8709e-05	2.3041e-05	2.3627e-05	1.2781e-05	1.8525e-05	4.6297e-05	2.5593e-05	2.4993e-05	3.7968e-05	0
78.961	8.1151e-06	2.3842e-05	7.5746e-06	1.5736e-05	8.8963e-05	3.0651e-05	6.5426e-06	4.0029e-05	2.9963e-05	2.5726e-05	4.0518e-05	5.4855e-06	2.1534e-05	1.4687e-05	0
79.9605	6.184e-05	1.0276e-05	1.5223e-05	2.7145e-05	2.4291e-05	1.6425e-05	2.5447e-05	1.5221e-05	2.3013e-06	3.54e-05	1.7137e-05	1.8161e-05	1.1268e-05	1.883e-05	0
80.96	2.6935e-05	1.5621e-05	4.8592e-06	1.3065e-05	6.517e-05	3.767e-06	3.5073e-05	3.2618e-05	2.7397e-05	1.9637e-05	2.5212e-05	1.3938e-05	1.0716e-05	2.0652e-05	0
81.9595	3.7406e-05	2.1206e-05	2.2009e-05	7.5521e-06	3.9083e-05	2.2632e-05	2.2503e-05	2.0393e-05	2.0003e-05	2.208e-05	1.0532e-05	3.021e-05	1.7603e-05	2.6916e-05	0
82.959	8.4999e-05	7.5774e-06	2.2694e-05	9.1211e-06	2.5858e-05	2.2766e-05	2.948e-05	3.2337e-05	3.2915e-05	1.5568e-05	6.7274e-06	5.8194e-05	1.4637e-05	3.3671e-05	0
83.9585	2.5846e-05	4.2645e-06	2.0271e-05	1.0068e-05	1.8763e-05	1.215e-05	2.5915e-05	3.0437e-06	2.8655e-05	1.5751e-05	2.7771e-05	2.7508e-05	2.0329e-05	1.6471e-05	0
84.958	3.3332e-05	8.7485e-06	6.9287e-06	1.3953e-05	7.0476e-05	2.4097e-05	8.5494e-06	2.1943e-05	2.4276e-05	6.456e-05	1.4505e-05	2.6264e-05	2.4701e-05	2.8248e-05	0
85.9575	4.7911e-05	3.5875e-05	1.2194e-05	3.3422e-06	3.9995e-05	6.4655e-06	2.0791e-05	2.1934e-05	2.178e-05	6.0469e-06	3.4243e-05	7.3873e-06	7.8753e-06	6.2164e-06	0
86.957	4.4534e-05	1.8929e-05	3.4035e-06	2.4124e-05	5.7195e-05	1.7714e-05	1.5705e-05	4.6466e-05	5.6254e-06	2.6705e-05	1.481e-05	4.1881e-05	2.1536e-05	1.5106e-05	0
87.9565	1.5015e-05	1.6169e-05	1.8325e-05	8.5568e-06	4.2386e-05	2.0989e-05	2.0307e-05	3.6972e-05	5.2523e-05	5.9717e-05	6.6861e-06	3.6842e-05	9.4913e-06	2.2229e-05	0
88.9561	4.4054e-05	1.3468e-05	2.1614e-05	1.0306e-05	4.4102e-05	3.6145e-06	1.1596e-05	1.6777e-05	1.7089e-05	2.7695e-06	2.0909e-05	2.2153e-05	1.6643e-05	8.2644e-06	0
89.9556	9.5986e-05	1.0462e-05	3.5332e-05	2.5877e-05	4.6212e-05	1.5233e-05	1.1111e-05	3.7064e-05	3.1054e-05	2.5165e-05	3.573e-05	6.7666e-06	1.3062e-05	1.6604e-05	0
90.9551	2.4789e-05	2.0693e-05	2.2826e-05	8.1016e-06	3.6507e-05	6.1493e-06	1.0305e-05	1.3651e-05	3.2914e-05	3.5813e-05	4.1554e-05	3.9173e-05	6.4438e-06	1.9049e-05	0
91.9546	2.9151e-05	3.7287e-05	9.5277e-06	8.0447e-06	5.3314e-05	1.5112e-05	1.8473e-05	1.3788e-05	4.5733e-05	5.5747e-05	7.3918e-06	7.9804e-06	6.4682e-06	3.4353e-05	0
92.9541	6.7476e-05	1.1461e-05	8.1453e-06	4.2319e-06	3.4567e-05	1.012e-05	4.9385e-05	1.2625e-05	2.0541e-05	2.1e-05	2.7926e-05	2.8358e-05	8.5214e-06	3.0557e-05	0
93.9536	4.7068e-05	3.6145e-05	2.2208e-05	1.1365e-06	4.8165e-05	1.3248e-05	1.3786e-05	1.985e-05	2.8911e-05	4.6533e-05	2.0117e-05	1.9155e-05	1.6318e-05	2.2745e-05	0
94.9531	3.1233e-05	3.7014e-05	1.7095e-05	3.3987e-05	3.2516e-05	3.0613e-06	2.9698e-05	1.1092e-05	2.7553e-05	2.133e-05	3.1778e-05	2.6757e-05	1.9138e-05	2.9065e-05	0
95.9526	4.8674e-05	0.00015032	0.0001077	9.6004e-05	8.6183e-05	2.7938e-05	2.025e-05	1.9986e-05	0.00015613	0.00013149	0.00014153	9.3188e-05	4.353e-05	3.1648e-05	0
96.9521	7.5311e-05	5.4943e-05	3.1149e-05	4.8751e-05	7.0758e-06	1.1634e-05	1.4202e-05	1.5445e-05	4.8351e-05	1.56e-05	2.5566e-05	3.1671e-05	9.2575e-06	2.5904e-05	0
97.9516	5.6459e-05	2.4148e-05	1.1158e-05	2.9361e-05	6.1789e-05	1.7482e-05	1.3297e-05	3.1928e-05	3.8513e-05	1.5413e-05	7.6395e-06	1.0905e-05	1.1447e-05	5.0739e-06	0
98.9511	7.3056e-05	1.6772e-05	3.3096e-05	1.0758e-05	4.5511e-05	1.3098e-05	2.2075e-05	1.5728e-05	2.0944e-05	3.0289e-05	4.7249e-06	3.0899e-05	1.4485e-05	1.6411e-05	0
99.9506	5.8406e-05	1.5004e-05	5.4684e-06	8.7027e-06	4.0385e-05	1.0739e-05	6.5978e-06	1.8733e-05	2.3945e-05	1.2898e-05	9.0525e-06	2.8781e-05	2.5185e-05	3.4417e-06	0
100.95	7.3173e-05	5.1666e-06	1.3806e-05	1.1466e-05	6.9507e-05	8.7174e-06	1.0424e-05	1.9344e-05	3.6615e-05	3.8163e-05	2.5533e-05	2.3974e-05	1.9314e-05	1.9847e-05	0
101.95	2.0917e-05	2.732e-05	9.3857e-06	4.6711e-06	3.2841e-05	1.4944e-05	1.9707e-05	1.8691e-05	1.737e-05	8.5378e-06	1.0719e-05	3.3595e-05	4.5407e-06	2.3978e-05	0
102.949	2.0138e-05	2.4095e-05	1.421e-05	2.3264e-05	2.9511e-05	1.3689e-05	2.0933e-05	2.7603e-05	1.3148e-05	2.3537e-05	1.5222e-05	2.3449e-05	1.3956e-05	3.5661e-06	0
103.949	3.1603e-05	1.8502e-05	2.6039e-05	2.2797e-05	5.8035e-05	3.4081e-06	3.145e-05	8.3552e-06	9.3835e-06	2.5305e-05	2.0335e-05	2.1609e-05	7.4965e-06	3.2496e-05	0
104.948	2.6941e-05	1.6502e-05	1.1629e-05	1.4373e-05	2.5514e-05	1.2843e-05	9.6906e-06	8.6243e-06	2.5537e-06	1.5262e-05	1.2684e-05	7.9068e-06	1.5996e-05	2.2001e-05	0
105.948	4.1038e-05	3.7409e-05	5.9072e-06	2.3387e-05	3.4336e-05	1.5051e-05	1.2293e-05	1.6206e-05	9.6643e-06	1.2892e-05	2.8507e-05	3.1372e-05	4.3954e-06	2.0894e-05	0
106.947	3.5812e-05	4.0127e-06	2.5844e-05	5.0051e-06	5.7963e-05	9.3462e-06	3.3171e-05	1.2806e-05	8.1288e-06	1.5966e-05	1.2801e-06	1.9252e-05	1.6548e-05	3.0039e-05	0
107.947	5.7522e-05	1.0273e-05	1.8373e-05	9.0542e-06	4.7405e-05	3.1324e-06	3.7395e-05	4.197e-06	2.1538e-05	1.1033e-05	3.7006e-05	3.881e-06	1.2522e-05	8.7477e-06	0
108.946	3.0901e-05	2.3493e-05	2.7197e-05	1.0439e-05	2.6751e-05	7.2495e-06	6.2543e-06	1.7158e-05	2.4702e-06	2e-05	3.5492e-06	1.6304e-05	3.4018e-06	1.3274e-05	0
109.946	2.9335e-05	1.5547e-05	1.0743e-05	5.4186e-06	3.3674e-05	8.1048e-06	1.9939e-05	1.7868e-05	1.2829e-05	2.3848e-05	2.5088e-05	2.0164e-05	5.7096e-06	1.8836e-05	0
110.945	5.2541e-05	2.8e-05	1.6098e-05	1.0403e-05	4.4177e-05	1.1195e-05	2.2865e-05	5.2753e-06	1.4178e-05	7.8504e-06	3.066e-05	9.4089e-06	1.3908e-05	2.1962e-05	0
111.945	5.9652e-05	4.3133e-06	1.2441e-05	1.0612e-05	4.523e-05	1.5581e-05	2.3727e-05	1.5354e-05	2.3189e-05	2.77e-05	7.9138e-06	3.5988e-05	4.0016e-06	1.5137e-05	0
112.944	2.9892e-05	1.151e-05	5.9067e-06	5.4607e-06	3.3499e-05	1.0289e-05	1.5613e-05	1.3614e-05	1.2845e-05	1.6238e-05	2.8883e-06	7.8565e-06	2.1095e-06	1.3609e-05	0
113.944	8.9946e-05	1.8493e-05	9.6326e-06	8.7368e-06	2.9113e-05	1.2462e-05	3.6234e-05	8.8823e-06	1.8558e-05	1.5769e-05	2.4174e-05	2.7336e-05	6.9317e-06	9.961e-06	0
114.943	2.6124e-05	2.8544e-06	1.7344e-05	1.2791e-05	2.9788e-05	9.6016e-06	1.418e-05	1.3784e-05	1.5738e-05	4.6394e-06	1.0259e-05	1.3655e-05	1.0569e-05	1.1126e-05	0
115.943	3.1633e-05	2.5587e-05	2.3954e-05	8.2908e-06	1.821e-05	6.369e-06	1.205e-05	1.853e-05	1.3301e-05	1.6289e-05	1.0083e-05	3.2032e-05	3.3615e-06	7.984e-06	0
116.942	1.1519e-05	1.3367e-05	1.3561e-05	1.3604e-05	3.0662e-05	1.0171e-05	2.5087e-05	1.0192e-05	1.3712e-05	2.4884e-05	1.6182e-05	1.6011e-05	2.1173e-05	9.8158e-06	0
117.942	5.3553e-05	7.9469e-06	1.5328e-05	1.6188e-05	4.2567e-05	1.2134e-06	1.0036e-05	2.2514e-05	1.4531e-05	1.4563e-05	2.5501e-05	7.0392e-06	3.8874e-06	1.932e-05	0
118.941	4.5119e-06	1.6677e-05	9.4286e-06	4.8338e-06	3.1473e-05	1.5349e-05	1.7957e-05	9.228e-06	1.5212e-05	3.0819e-05	1.4534e-05	1.8859e-05	4.2169e-06	1.1888e-05	0
119.941	2.4144e-05	2.1001e-05	1.26e-05	9.384e-06	4.8186e-05	1.2734e-05	2.6218e-06	1.7452e-05	5.9081e-06	1.54e-05	1.3225e-05	8.993e-06	1.7142e-05	9.5085e-06	0
120.94	4.7041e-05	6.2183e-06	1.4823e-05	5.4887e-06	2.2075e-05	1.1733e-05	7.6925e-06	1.4868e-05	1.2402e-05	2.2678e-05	2.4017e-05	2.6604e-05	1.18e-05	1.5174e-05	0
121.94	3.652e-05	1.4457e-05	4.5758e-06	1.0498e-05	4.5983e-05	5.2682e-06	1.6927e-05	6.2381e-06	8.872e-06	1.6771e-05	2.0178e-05	2.6599e-05	1.3591e-05	1.3117e-05	0
122.939	8.5653e-05	4.8225e-06	2.0045e-05	1.2446e-05	9.9689e-06	6.0914e-06	5.7941e-06	1.5442e-05	3.014e-05	2.1493e-05	6.6541e-06	2.1975e-05	5.0929e-06	3.1928e-05	0
123.939	8.6772e-05	5.0376e-06	8.7501e-06	6.6677e-06	2.2387e-05	1.9494e-06	2.9334e-05	1.7712e-05	6.1816e-06	9.1284e-06	2.6696e-05	2.0067e-05	4.9073e-06	1.4862e-05	0
124.938	4.9763e-05	1.3464e-05	1.2341e-05	1.5026e-05	2.3142e-05	1.3025e-05	1.3781e-05	1.5704e-05	1.2145e-05	2.5861e-06	1.986e-05	9.2893e-06	2.7936e-06	1.0329e-05	0
125.938	1.2973e-05	1.0737e-05	1.4903e-05	1.411e-05	3.0544e-05	8.5125e-06	3.1265e-05	1.8367e-05	2.0331e-05	1.644e-05	1.2285e-05	2.2125e-05	3.1208e-06	1.683e-05	0
126.937	8.2373e-05	7.6425e-06	5.2075e-06	1.3295e-05	2.8979e-05	1.1759e-05	5.5959e-06	1.3313e-05	6.3579e-06	1.4494e-05	1.0711e-05	9.6179e-06	7.9272e-07	2.2195e-05	0
127.937	6.5667e-05	1.995e-05	2.5634e-05	1.2825e-05	3.1341e-05	4.6393e-06	2.6578e-05	1.3713e-05	1.9897e-05	3.4906e-05	9.8919e-06	4.4271e-06	7.2553e-06	1.4081e-05	0
128.936	7.4057e-05	5.2083e-06	1.1983e-05	1.8072e-06	3.9062e-05	1.3993e-05	9.8513e-06	1.3746e-05	1.1832e-05	8.8569e-06	5.9972e-06	1.3259e-05	5.5417e-06	2.3032e-05	0
129.936	5.6133e-05	1.4718e-05	1.8672e-05	6.0412e-06	3.5133e-05	4.1159e-06	1.6151e-05	1.6006e-05	3.2999e-06	1.368e-05	1.2086e-05	1.604e-05	8.0485e-06	1.657e-05	0
130.935	3.0566e-05	2.164e-05	6.6113e-06	1.5003e-06	3.1079e-05	5.9791e-06	1.7471e-05	1.1299e-05	3.8411e-06	1.9969e-05	3.4878e-06	2.7658e-05	1.1116e-05	1.519e-05	0
131.935	6.4512e-05	1.0662e-06	1.4586e-05	6.3605e-06	2.8096e-05	1.085e-05	1.3726e-05	1.2711e-05	2.1005e-05	2.391e-05	1.2905e-05	1.2568e-05	4.0358e-06	1.5257e-05	0
132.934	1.8884e-05	1.0893e-05	1.211e-05	1.1174e-05	2.9214e-05	6.8798e-06	9.5248e-06	4.3487e-06	9.4423e-06	2.3714e-05	1.8352e-05	1.9043e-05	9.9821e-06	5.2139e-06	0
133.934	7.2511e-05	6.3611e-06	1.3884e-05	5.5751e-06	1.5312e-05	1.0528e-05	2.0072e-05	1.1781e-05	1.2634e-05	2.3112e-05	1.4225e-05	2.8286e-05	1.7553e-05	7.0954e-06	0
134.933	6.6286e-05	2.4931e-05	6.0405e-06	4.7283e-06	4.2909e-05	6.1238e-06	5.0625e-06	1.5279e-05	9.5438e-06	5.2043e-06	8.5811e-06	1.1045e-05	1.0334e-05	2.7329e-06	0
135.933	1.8902e-05	4.7076e-06	1.323e-05	1.3739e-05	4.0811e-05	8.4907e-06	3.3702e-06	1.0694e-05	7.9769e-06	1.8095e-05	4.0606e-06	1.5095e-05	1.2016e-05	6.8369e-06	0
136.932	6.4485e-05	3.3231e-05	9.3424e-06	6.7647e-06	1.7852e-05	4.8855e-06	1.6257e-05	1.2442e-05	4.846e-06	6.0023e-06	1.2254e-05	1.4137e-05	3.8495e-06	1.3062e-05	0
137.932	3.0305e-05	1.7212e-05	2.3612e-05	1.0319e-05	3.6157e-05	1.2415e-05	1.8951e-05	1.1825e-06	1.1899e-05	1.4873e-05	7.9274e-06	1.9565e-05	1.1831e-05	1.4544e-05	0
138.931	4.2737e-05	1.3675e-05	1.5752e-06	9.758e-06	9.7607e-06	9.8149e-06	5.6303e-06	1.8551e-05	2.0782e-05	4.9433e-06	1.2711e-05	1.9595e-05	7.2722e-06	9.835e-06	0
139.931	2.0422e-05	4.5281e-06	1.4519e-05	6.7637e-06	4.1944e-05	4.3473e-06	1.9224e-05	1.136e-05	7.559e-06	8.4747e-06	1.2862e-05	1.2678e-05	1.1481e-05	2.8612e-05	0
140.93	3.9472e-05	1.4046e-05	1.0319e-05	8.0418e-06	3.6164e-05	6.0887e-06	1.2073e-05	9.3756e-06	1.5537e-05	7.9447e-06	2.1706e-05	2.1204e-05	5.045e-06	1.9261e-05	0
141.93	5.0083e-05	1.9837e-05	4.7575e-06	7.1853e-06	1.8935e-05	1.2277e-05	2.5786e-05	4.08e-06	1.484e-05	8.0499e-06	7.3532e-06	1.0961e-05	7.0017e-06	1.8861e-05	0
142.929	8.2487e-05	1.576e-05	1.177e-05	1.0603e-05	3.0664e-05	6.9925e-06	7.9731e-06	6.8887e-06	1.0649e-05	1.496e-05	2.8259e-06	2.149e-05	7.8007e-06	1.5542e-05	0
143.929	5.512e-05	1.1885e-05	1.9324e-05	1.5589e-05	1.8085e-05	1.5617e-05	6.8546e-06	5.7351e-06	2.2122e-05	1.7462e-05	2.431e-05	5.4049e-06	1.31e-05	6.037e-06	0
144.928	1.974e-05	9.5036e-06	4.4665e-06	3.4753e-06	2.6217e-05	1.1856e-05	4.9579e-06	1.1012e-05	2.5557e-05	3.8418e-05	2.4325e-05	1.8344e-05	4.6806e-06	1.5225e-05	0
145.928	2.7331e-05	1.41e-05	1.4483e-05	2.9652e-06	2.5421e-05	4.0138e-06	1.4117e-05	1.1118e-05	1.0194e-05	1.5354e-05	1.8025e-05	1.9668e-05	8.4045e-06	1.2085e-05	0
146.927	5.325e-05	1.617e-05	5.2004e-06	8.4457e-06	4.7697e-05	1.1088e-06	1.0465e-05	5.9545e-06	1.5984e-05	2.1947e-05	2.3366e-05	2.2862e-05	5.5483e-06	1.4095e-05	0
147.927	7.9583e-05	1.0586e-05	1.2042e-05	5.9706e-06	3.8462e-05	7.0688e-06	2.4799e-05	9.7914e-06	7.8853e-06	3.5838e-06	1.2067e-05	1.8572e-05	4.2348e-06	8.2735e-06	0
148.926	3.8897e-05	7.5632e-06	6.0799e-06	1.695e-05	3.4992e-05	6.9747e-06	7.2146e-06	1.2144e-05	2.4688e-05	2.5338e-05	2.1569e-05	2.4792e-05	6.5967e-06	1.2066e-05	0
149.926	4.2653e-05	2.7305e-05	6.2449e-06	1.431e-05	7.0467e-06	6.1631e-06	1.7555e-05	1.2907e-05	1.6383e-05	1.463e-05	3.1364e-06	3.9277e-06	9.0236e-06	1.3549e-05	0
150.925	7.2026e-05	1.2127e-05	2.3924e-06	8.5681e-06	6.8785e-06	7.5142e-06	2.0558e-05	6.8053e-06	1.7832e-05	2.5151e-05	6.4161e-06	3.2651e-06	3.8188e-06	9.7245e-06	0
151.925	1.2074e-05	1.1858e-05	7.2817e-06	1.3155e-05	1.2258e-05	2.9392e-06	1.8452e-05	1.2365e-05	1.5754e-05	1.6537e-05	1.7225e-05	8.9238e-06	1.0615e-05	1.259e-05	0
152.924	2.6761e-05	1.1487e-05	5.6446e-06	2.6931e-06	1.1628e-05	7.7709e-06	2.0919e-05	2.6484e-05	1.2988e-05	2.202e-05	2.0181e-05	2.0774e-06	4.1745e-06	8.6115e-06	0
153.924	3.8589e-05	2.429e-05	3.0968e-06	4.1992e-06	1.0096e-05	1.2127e-05	2.5206e-05	1.5339e-05	1.0943e-05	1.8706e-05	1.1322e-05	1.1213e-05	4.627e-06	1.5137e-05	0
154.923	4.2835e-05	8.4493e-06	8.7827e-06	4.9809e-06	3.9979e-05	8.1077e-06	1.4099e-05	7.4241e-06	2.0839e-06	1.5341e-05	1.3007e-05	2.6909e-05	3.0047e-06	9.7913e-06	0
155.923	1.7839e-05	9.1242e-06	9.6002e-06	3.7806e-06	3.5377e-05	8.6607e-06	4.7118e-06	3.5995e-06	3.79e-06	9.9219e-06	9.3453e-06	1.8694e-05	1.2697e-05	1.229e-05	0
156.922	5.8571e-05	8.8497e-06	6.8763e-06	5.3234e-06	4.3391e-05	7.0524e-06	1.3447e-05	7.1427e-06	1.2808e-05	9.2509e-06	1.7392e-05	9.9362e-06	1.1619e-06	1.4707e-05	0
157.922	3.0679e-05	6.8116e-06	4.0399e-06	5.6384e-06	3.2452e-05	6.2335e-06	1.3838e-05	1.8249e-05	1.6483e-06	1.7296e-05	1.0186e-05	2.1577e-06	5.0893e-06	1.4843e-05	0
158.921	3.8533e-05	2.1677e-05	8.6413e-06	8.4345e-06	2.6512e-05	6.3854e-06	7.1946e-06	2.0432e-05	1.1207e-05	3.7316e-06	1.1878e-05	1.4637e-05	7.384e-06	9.9086e-06	0
159.921	2.8097e-05	1.1044e-05	4.9677e-06	7.3266e-06	1.7253e-05	9.6905e-06	2.1131e-05	1.1943e-06	1.3867e-05	1.2579e-05	4.2221e-06	1.6731e-05	1.3343e-05	8.8596e-06	0
160.921	2.9752e-05	9.8137e-06	2.1001e-05	6.5649e-06	2.0443e-05	5.3265e-06	1.6152e-05	1.3038e-05	9.2309e-06	1.3039e-05	2.2982e-05	9.5766e-06	9.4766e-06	1.0457e-05	0
161.92	3.3747e-05	1.3747e-05	9.2237e-06	6.0973e-06	2.9629e-05	9.9158e-06	1.1063e-05	9.6481e-06	6.9519e-06	6.1054e-06	1.0984e-05	1.3869e-05	1.4416e-05	1.5383e-05	0
162.92	3.5044e-05	2.18e-05	1.6507e-05	3.7298e-06	1.1251e-05	8.2204e-06	1.2559e-05	8.4028e-06	6.9111e-06	1.2998e-05	3.0579e-06	9.0116e-06	7.2104e-06	1.5551e-05	0
163.919	4.6225e-05	9.5528e-06	7.5232e-06	4.9292e-06	1.7327e-05	3.4155e-06	1.5664e-05	8.6228e-06	1.6153e-05	1.2415e-05	1.1773e-05	1.2519e-05	9.0387e-06	1.6567e-05	0
164.919	8.5322e-05	1.1538e-05	6.7552e-06	7.829e-06	1.3096e-05	6.5558e-06	7.1401e-06	8.4309e-06	7.122e-06	3.8111e-06	1.5447e-05	8.6223e-06	1.6201e-06	1.5395e-05	0
165.918	4.5199e-05	6.5643e-06	9.6487e-06	6.4149e-07	1.734e-05	1.1263e-05	2.3009e-05	1.6443e-05	4.5577e-06	1.7263e-05	5.0655e-06	1.1396e-05	5.1382e-06	1.2963e-05	0
166.918	4.3436e-05	6.2979e-06	1.6436e-05	3.6489e-06	3.6893e-05	1.0655e-05	4.4823e-06	1.6313e-05	3.6302e-06	1.8205e-05	3.1164e-05	6.9264e-06	2.4012e-06	1.1174e-05	0
167.917	9.121e-06	1.9038e-06	1.2519e-05	1.5443e-05	2.2887e-05	4.8843e-06	1.5607e-05	2.7666e-06	6.9389e-06	1.2336e-05	1.174e-05	1.4535e-05	8.1865e-06	2.3349e-05	0
168.917	4.059e-05	2.9001e-06	1.7612e-06	8.0526e-06	8.3867e-06	6.822e-06	7.0334e-06	1.0008e-05	8.9081e-06	1.5726e-05	1.8908e-05	1.9183e-05	4.8235e-06	8.1497e-06	0
169.916	2.3166e-05	3.2225e-06	1.1731e-05	1.1243e-06	3.8018e-05	4.6806e-06	1.2666e-05	1.8098e-05	1.593e-05	1.1339e-05	1.2655e-05	1.0762e-05	9.7546e-06	1.2224e-05	0
170.916	9.612e-06	1.5456e-05	5.7172e-06	7.677e-06	1.9527e-05	2.5142e-06	4.3353e-06	6.8675e-06	7.5888e-06	1.2343e-05	1.3533e-05	5.6155e-06	3.3522e-06	1.4657e-05	0
171.915	3.7279e-05	1.9626e-05	7.9357e-06	2.689e-06	2.518e-05	3.6585e-06	3.6969e-06	1.5976e-05	1.2503e-05	1.6529e-05	9.8826e-06	1.0674e-05	6.8734e-06	4.5191e-06	0
172.915	6.919e-06	5.1551e-06	5.6716e-06	5.0285e-06	2.8363e-05	4.7288e-06	9.9726e-06	9.898e-06	8.5686e-06	1e-05	5.305e-06	8.6708e-06	4.6427e-06	4.4479e-06	0
173.914	1.841e-05	4.9267e-06	1.1049e-05	7.6591e-06	1.7945e-05	3.9606e-06	1.3858e-05	4.5634e-06	1.924e-05	1.069e-05	4.0118e-06	1.2612e-05	5.8817e-06	6.489e-06	0
174.914	4.2783e-05	1.1679e-05	7.2755e-06	6.4953e-06	2.9921e-05	7.6405e-06	1.1071e-05	8.1617e-06	1.672e-05	7.5754e-06	4.9903e-06	1.4312e-05	7.5586e-06	5.5002e-06	0
175.913	4.2231e-05	1.5823e-05	4.0224e-06	2.6878e-06	2.3751e-05	9.5423e-06	9.0042e-06	3.3547e-06	1.0685e-05	1.1819e-05	1.181e-05	1.8477e-05	3.2873e-06	1.6327e-05	0
176.913	4.8689e-05	7.3174e-06	8.3161e-06	2.8886e-06	2.6549e-05	2.0348e-06	1.0215e-05	9.8778e-06	1.109e-05	1.5758e-05	7.5407e-06	7.7537e-07	1.7918e-06	1.1778e-05	0
177.912	3.9749e-05	5.0573e-06	5.1391e-06	6.5737e-06	3.4088e-05	4.9787e-06	1.4429e-05	3.8039e-06	7.0583e-06	1.4665e-05	8.8606e-06	1.909e-05	5.5309e-06	1.2842e-05	0
178.912	2.7131e-05	7.0118e-06	1.423e-05	5.0026e-06	1.0838e-05	9.4583e-06	1.7341e-05	5.8069e-06	1.6782e-06	9.3388e-06	5.417e-06	1.1268e-05	2.7172e-06	1.1029e-05	0
179.911	6.7809e-05	1.4338e-05	1.2109e-05	7.4669e-06	5.2541e-06	6.5166e-06	1.8878e-05	1.169e-05	4.7626e-06	8.6244e-06	4.9457e-06	7.191e-06	4.1409e-06	1.7223e-05	0
180.911	3.2899e-05	1.2706e-05	9.6965e-06	2.8767e-06	1.746e-05	9.0035e-06	1.3446e-05	1.8017e-06	6.9104e-06	1.0019e-05	1.0299e-05	8.0136e-06	6.2247e-06	1.319e-05	0
181.91	4.7118e-05	3.3462e-06	3.8002e-06	1.1634e-06	1.27e-05	2.3771e-06	1.4425e-05	8.3073e-06	1.414e-05	1.294e-05	1.6397e-05	1.2061e-05	6.2175e-06	7.0923e-06	0
182.91	6.1424e-05	9.971e-06	9.0878e-06	3.7912e-06	3.2643e-05	6.093e-06	7.6303e-06	6.2034e-06	1.0445e-05	5.0879e-06	1.3643e-05	8.4069e-06	9.3818e-07	1.7544e-05	0
183.909	4.5306e-05	1.7587e-05	6.1134e-06	4.1207e-06	2.4932e-05	1.0991e-06	6.9886e-06	1.0738e-05	9.8675e-06	1.021e-05	7.071e-06	1.1215e-05	5.5655e-06	1.3829e-05	0
184.909	5.0562e-05	2.0027e-05	7.5307e-06	3.1145e-06	2.6871e-05	5.2086e-06	5.6151e-06	8.5472e-06	9.5284e-06	1.4731e-05	1.0839e-05	8.5573e-06	4.2934e-06	1.1322e-05	0
185.908	5.413e-05	6.4666e-06	9.0314e-06	6.3236e-06	2.1119e-05	4.4388e-06	1.2473e-05	9.6674e-06	1.9646e-05	9.7754e-06	1.0923e-05	1.1432e-05	3.9119e-06	1.0129e-05	0
186.908	9.1827e-06	1.5356e-05	9.5936e-06	2.6861e-06	2.3448e-05	7.6743e-06	9.4423e-06	2.9179e-06	3.8788e-06	1.2656e-05	6.0637e-06	9.5277e-06	4.8122e-06	6.7139e-06	0
187.907	3.9246e-05	6.3634e-06	5.4281e-06	7.3688e-06	1.3559e-05	8.0042e-07	2.7886e-05	7.8415e-06	1.6552e-05	1.0264e-05	8.4413e-06	1.2875e-05	6.8095e-06	1.2423e-05	0
188.907	5.8206e-05	6.6532e-06	7.5012e-06	4.08e-06	1.3503e-05	1.3866e-06	7.7679e-06	1.5963e-06	2.7651e-06	1.666e-05	7.0779e-06	8.5119e-06	4.9998e-06	2.928e-06	0
189.906	5.1762e-05	6.7618e-06	1.1401e-05	3.3569e-06	2.1547e-05	1.0582e-05	4.7841e-06	3.2214e-06	9.9921e-06	1.1967e-05	8.8793e-06	9.5298e-06	6.8594e-06	1.2299e-05	0
190.906	4.7879e-05	7.4983e-06	1.4622e-05	8.9414e-06	2.457e-05	5.4162e-06	5.7182e-06	1.1337e-05	1.3979e-05	5.9507e-06	4.502e-06	8.4999e-06	4.3345e-06	4.4343e-06	0
191.905	1.752e-05	1.8673e-05	2.0321e-05	3.0866e-06	1.804e-05	2.7466e-06	4.0031e-06	9.4503e-06	7.2555e-06	9.8693e-06	7.7164e-06	9.3622e-06	1.0376e-05	1.1444e-05	0
192.905	1.915e-05	6.3528e-06	5.3824e-06	7.7566e-06	2.1234e-05	5.4827e-06	1.1963e-05	9.2054e-06	3.3858e-06	1.0134e-05	1.1273e-05	1.0279e-05	8.158e-06	1.0238e-05	0
193.904	2.4529e-05	7.2879e-06	6.7046e-06	4.9625e-06	1.4361e-05	3.3668e-06	1.0318e-05	5.7244e-06	2.4303e-06	1.0725e-05	1.1227e-05	7.1849e-06	3.4763e-06	1.1233e-05	0
194.904	2.6871e-05	9.6713e-06	8.1997e-06	4.913e-06	1.866e-05	4.6343e-06	9.8619e-06	7.6434e-06	6.8397e-06	5.9644e-06	1.1916e-05	1.0664e-05	2.2093e-06	1.0059e-05	0
195.903	1.8986e-05	3.7727e-06	8.2957e-06	4.8865e-06	2.4315e-05	3.4915e-06	2.5555e-06	5.6998e-06	3.6697e-06	1.013e-05	7.582e-06	9.9183e-06	2.9336e-06	1.289e-05	0
196.903	1.6455e-05	6.4115e-06	2.1589e-06	4.0705e-06	1.5094e-05	6.1751e-06	1.3336e-05	3.3809e-06	4.9852e-06	1.1089e-05	3.2802e-06	4.5772e-06	2.3777e-06	1.1811e-05	0
197.902	2.3901e-05	1.1066e-05	1.0605e-05	9.8542e-07	1.1335e-05	6.4385e-06	1.2153e-05	9.8439e-06	1.3903e-05	1.0103e-05	6.0331e-06	1.3085e-05	3.0495e-06	1.0542e-05	0
198.902	1.2461e-05	1.5234e-05	1.127e-05	2.0473e-06	1.8495e-05	7.2809e-06	1.4904e-05	6.3609e-06	6.1785e-06	4.9871e-07	1.0184e-05	8.2912e-06	6.8612e-06	3.4481e-07	0
199.901	1.5388e-05	5.8441e-06	1.2739e-05	5.8639e-06	1.682e-05	3.0091e-06	5.3786e-06	1.235e-05	1.0562e-05	1.1056e-05	4.1794e-06	1.0739e-05	4.1685e-06	8.4161e-06	0
200.901	4.5817e-05	6.8566e-06	1.8039e-05	5.6825e-06	1.0571e-05	7.5916e-06	9.5638e-06	7.6389e-06	2.4354e-06	1.476e-05	6.527e-06	6.5675e-07	7.9169e-06	1.2016e-05	0
201.9	2.7856e-05	1.1329e-05	1.3589e-05	4.4248e-06	2.6678e-05	8.9906e-06	3.0719e-06	1.0283e-05	5.1013e-06	1.134e-05	8.681e-06	9.8033e-06	5.0895e-07	9.6195e-06	0
202.9	2.6311e-05	9.3829e-06	2.8413e-06	4.1893e-06	2.1514e-05	8.3398e-06	1.2464e-05	7.6794e-06	8.4122e-06	1.2622e-05	3.8498e-06	1.2906e-05	2.4115e-06	9.4376e-06	0
203.899	1.4808e-05	6.6615e-06	4.2576e-06	2.8409e-06	2.7064e-05	5.7428e-06	7.6491e-06	5.1931e-06	9.5793e-06	2.4165e-06	8.9515e-06	1.4199e-05	4.1063e-06	7.895e-06	0
204.899	5.8201e-05	7.3002e-06	8.1791e-06	2.8929e-06	2.5756e-05	5.0346e-06	3.9522e-06	4.5518e-06	4.9248e-06	1.5438e-05	8.6397e-06	5.0792e-06	5.99e-06	1.2797e-05	0
205.898	2.7695e-05	4.0037e-06	6.16e-06	3.8493e-06	2.3063e-05	1.12e-06	4.2473e-06	6.0487e-06	1.2194e-05	6.1044e-06	3.7747e-06	5.1589e-06	2.5914e-06	1.6739e-05	0
206.898	4.3963e-05	1.0441e-05	9.3088e-06	1.8451e-06	2.5849e-05	6.9977e-06	5.4094e-06	2.3652e-06	1.9398e-05	2.4077e-06	7.6943e-06	2.1865e-06	7.9279e-06	1.4454e-05	0
207.897	2.3805e-05	3.8827e-06	4.6272e-06	3.983e-06	1.8928e-05	1.6083e-06	1.0181e-05	6.5674e-06	1.4256e-05	9.5369e-06	1.2813e-05	6.8414e-06	2.5045e-06	1.1226e-05	0
208.897	3.358e-06	1.0507e-05	1.3933e-05	8.432e-06	1.4978e-05	1.8562e-06	1.5789e-06	6.5938e-06	7.7699e-06	1.7918e-05	6.6337e-06	1.1526e-05	7.3384e-06	7.2033e-06	0
209.896	4.5484e-05	9.5863e-06	3.2761e-06	7.1818e-06	2.0596e-05	9.4737e-06	9.9322e-06	1.0349e-05	1.1762e-05	1.0733e-05	5.282e-06	1.1452e-05	2.8801e-06	2.0582e-06	0
210.896	2.7164e-05	9.6833e-06	1.1205e-05	5.7495e-06	2.8162e-05	1.7947e-06	6.7718e-06	9.7701e-06	1.0297e-05	9.0253e-06	6.8022e-06	7.6557e-06	5.5286e-06	3.3764e-06	0
211.895	2.5587e-05	1.6597e-05	9.6081e-06	5.0072e-06	2.393e-05	6.8374e-06	7.4804e-06	9.69e-06	2.9924e-06	6.8707e-06	6.6975e-06	7.9195e-06	7.8042e-06	6.7692e-06	0
212.895	2.0985e-05	7.9575e-06	3.5092e-06	6.4859e-06	1.9716e-05	3.4081e-06	9.9686e-06	8.2034e-06	9.3423e-06	4.665e-06	4.1914e-06	1.9903e-05	7.9629e-06	1.2108e-05	0
213.894	8.4235e-06	1.049e-05	1.1527e-05	1.5334e-06	1.596e-05	6.785e-06	1.9886e-05	9.6644e-06	1.1197e-05	1.3428e-05	7.9721e-06	1.1055e-05	6.0302e-06	1.785e-05	0
214.894	3.5736e-05	6.3808e-06	3.0057e-06	3.2339e-06	2.5451e-05	2.9295e-06	5.1628e-06	1.2026e-05	1.6161e-05	8.7966e-06	6.9245e-06	7.2334e-06	5.0475e-06	7.3195e-06	0
215.893	2.4751e-05	6.6413e-06	1.2473e-05	2.1618e-06	1.4253e-05	1.1607e-06	1.403e-05	1.3635e-05	5.1858e-06	8.7851e-06	8.436e-06	8.563e-06	5.7613e-06	8.877e-06	0
216.893	6.617e-06	5.7368e-06	2.0969e-06	3.3378e-06	1.1974e-05	3.5352e-06	2.2878e-05	6.897e-06	6.8447e-06	8.3814e-06	7.57e-06	1.4835e-05	4.8169e-06	3.7259e-06	0
217.892	1.1917e-05	8.3104e-06	3.5023e-06	4.3988e-06	2.1319e-05	4.0544e-06	1.6441e-05	1.3706e-05	1.1311e-05	7.3096e-06	1.3059e-06	1.7351e-06	3.183e-06	5.2989e-06	0
218.892	2.7094e-05	1.1426e-05	3.0927e-06	1.7592e-06	2.9992e-05	2.2794e-06	1.3813e-05	2.2869e-06	1.4922e-05	1.3836e-05	9.7836e-06	4.528e-06	4.1437e-06	7.0883e-06	0
219.891	1.0041e-05	7.3141e-06	7.8687e-06	1.1715e-06	2.8124e-05	4.1766e-06	8.4747e-06	1.4112e-06	4.1487e-06	1.1166e-05	1.7203e-05	5.4188e-06	5.1047e-06	9.2331e-06	0
220.891	3.9623e-05	1.2816e-05	2.427e-06	1.3253e-06	3.4101e-05	9.9439e-06	2.9774e-06	4.4786e-06	6.436e-06	1.4053e-05	4.813e-06	1.4825e-05	8.0708e-06	5.4887e-06	0
221.89	1.8489e-05	3.2564e-06	8.4528e-06	4.5499e-06	3.0379e-05	3.0707e-06	3.878e-06	1.4512e-06	7.0368e-06	1.2682e-05	8.5709e-06	1.205e-05	7.5467e-06	1.0203e-05	0
222.89	8.9027e-06	1.4088e-05	1.4211e-05	3.86e-06	1.1825e-05	5.1912e-06	1.5571e-05	1.2039e-05	3.2281e-06	8.243e-06	2.6915e-06	4.1855e-06	5.2409e-06	8.2951e-06	0
223.889	1.245e-05	1.0451e-05	7.0389e-06	3.474e-06	1.4906e-05	4.0245e-06	9.0923e-06	2.4104e-06	1.0323e-05	1.3336e-05	7.6727e-06	5.9616e-06	8.8012e-06	8.3296e-06	0
224.889	1.4063e-05	5.8363e-06	6.5897e-06	6.4371e-06	1.6219e-05	1.7463e-06	2.5693e-06	3.0262e-06	1.1078e-05	5.6764e-06	7.6047e-06	6.9778e-06	2.3615e-06	1.0267e-05	0
225.888	1.0701e-05	1.5336e-05	3.6682e-06	7.8892e-06	1.2116e-05	5.7487e-07	5.2888e-06	9.1074e-06	3.1217e-06	4.8909e-06	2.9471e-06	6.3609e-06	1.0859e-05	1.0506e-05	0
226.888	1.3989e-05	5.6764e-06	1.539e-05	1.2453e-05	2.202e-05	6.9173e-06	1.0033e-05	6.3694e-06	7.4215e-06	1.2106e-05	2.0349e-06	1.1771e-05	3.6959e-06	8.2173e-06	0
227.887	2.3947e-05	3.6684e-06	1.0968e-05	3.9973e-06	1.6688e-05	5.5854e-06	1.0992e-05	8.4117e-06	9.1296e-06	1.0888e-05	7.7583e-06	8.6194e-06	3.3383e-06	4.9375e-06	0
228.887	1.8327e-05	6.6647e-06	3.112e-06	4.9103e-06	1.4333e-05	6.9067e-06	2.7492e-06	9.2988e-06	4.6865e-06	1.6993e-05	1.2625e-05	4.5713e-06	6.2623e-06	7.4062e-06	0
229.886	1.2585e-05	7.8268e-06	9.8888e-06	2.5484e-06	1.4696e-05	1.7494e-06	1.4076e-05	7.3708e-06	5.7184e-06	2.2326e-06	9.3592e-06	1.2553e-05	4.9943e-06	7.0819e-06	0
230.886	2.7666e-05	1.1641e-05	6.3407e-06	2.9698e-06	1.9799e-05	3.7361e-06	8.3762e-06	1.8517e-05	3.1599e-06	1.1772e-05	5.547e-06	7.7353e-06	3.1604e-06	4.6219e-06	0
231.885	2.3557e-05	5.4519e-06	4.4108e-06	4.1963e-06	1.9597e-05	3.2305e-06	3.1597e-06	8.5864e-06	3.6902e-06	7.5804e-06	8.2585e-06	3.0716e-06	3.1207e-06	1.4208e-05	0
232.885	3.8934e-06	1.5806e-05	1.3341e-05	2.8827e-06	2.161e-05	5.2407e-06	9.9005e-06	8.7595e-06	2.1299e-06	1.3632e-05	1.1627e-05	7.4998e-06	1.1677e-06	9.8447e-06	0
233.884	1.1508e-05	5.415e-06	9.1409e-06	6.9328e-06	1.8023e-05	3.0992e-06	1.7402e-05	8.2619e-06	5.0175e-06	9.3366e-06	6.5467e-06	1.2495e-05	5.6642e-06	1.0786e-05	0
234.884	2.1886e-05	1.061e-05	1.2624e-05	3.5917e-06	1.5979e-05	3.8302e-06	2.2148e-06	3.6852e-06	1.1269e-05	1.1038e-06	8.7501e-06	3.6557e-06	1.1442e-06	1.2191e-05	0
235.883	5.2884e-05	8.1605e-06	5.7585e-06	1.6708e-06	1.6827e-05	1.284e-06	6.7866e-06	1.4784e-05	9.8335e-06	1.245e-05	6.2405e-06	1.6691e-05	9.519e-06	1.497e-05	0
236.883	1.2508e-05	3.6034e-06	4.7126e-06	7.1257e-06	1.8657e-05	1.526e-06	5.3029e-06	8.484e-06	8.6136e-06	5.9015e-06	8.1084e-06	1.1113e-05	9.161e-06	1.3746e-05	0
237.882	1.9457e-05	8.1522e-06	7.3709e-06	1.9445e-06	9.2637e-06	2.072e-06	3.8243e-06	6.6327e-06	3.5847e-06	5.0156e-06	3.2577e-06	1.2336e-05	7.3888e-06	9.8133e-06	0
238.882	2.3896e-05	8.128e-06	1.9127e-06	3.7959e-06	1.7618e-05	4.9376e-06	9.4898e-06	6.6477e-06	1.3779e-05	3.9983e-06	2.4423e-06	1.2261e-05	2.5639e-06	5.627e-06	0
239.881	2.8731e-05	4.3751e-06	7.2886e-06	6.9196e-06	1.4291e-05	3.7526e-06	8.4282e-06	4.1619e-06	5.0661e-06	4.2611e-06	8.4063e-06	1.7492e-05	1.9576e-06	7.9197e-06	0
240.881	9.55e-06	6.1916e-06	2.0574e-06	2.2588e-06	2.7007e-05	2.5039e-06	1.4985e-05	3.6238e-06	1.0451e-05	1.95e-05	1.6243e-05	1.2215e-05	6.8009e-06	1.2902e-05	0
241.881	1.7045e-05	9.3124e-07	2.757e-06	2.5001e-06	1.6499e-05	2.7078e-06	6.4935e-06	6.5264e-06	6.4023e-07	2.7357e-06	1.1009e-05	1.4374e-05	8.3778e-06	5.0758e-06	0
242.88	1.4369e-05	5.4643e-06	4.654e-06	4.2182e-06	2.5317e-05	4.8299e-06	7.2511e-06	4.3117e-06	7.9441e-06	1.0778e-05	7.9267e-06	1.2636e-05	7.7648e-06	1.2763e-05	0
243.88	4.6005e-06	8.5848e-06	5.167e-06	4.5832e-07	1.7859e-05	2.0791e-06	5.9034e-06	7.3036e-06	3.7802e-06	5.0484e-06	6.5662e-06	5.2653e-06	5.3928e-06	5.0235e-06	0
244.879	6.6985e-06	1.513e-05	6.202e-06	1.9975e-06	2.3539e-05	9.1448e-07	5.0379e-06	4.1696e-06	4.0371e-06	1.0424e-05	9.4402e-06	1.3149e-05	7.3891e-06	1.076e-05	0
245.879	1.671e-05	6.9579e-06	9.7713e-06	5.108e-06	1.682e-05	2.76e-06	1.2155e-05	5.0698e-06	9.695e-06	1.1512e-05	4.1879e-06	4.3901e-06	3.0279e-06	5.378e-06	0
246.878	3.5434e-05	7.2198e-06	3.7488e-06	3.6351e-06	2.311e-05	4.3199e-06	6.1067e-06	6.4935e-06	4.0322e-06	1.5142e-05	2.9926e-06	1.639e-06	3.7947e-07	1.2316e-05	0
247.878	1.8406e-05	4.6369e-06	3.8622e-07	4.8813e-06	2.6185e-05	4.7855e-06	7.0708e-06	1.2114e-05	3.6967e-06	5.5648e-06	5.3595e-06	1.6636e-05	3.4738e-06	6.8868e-06	0
248.877	2.034e-05	9.384e-06	1.067e-06	1.1534e-06	1.7952e-05	2.8257e-06	8.9297e-06	8.2632e-06	7.5917e-06	1.5565e-05	8.5066e-06	4.5244e-06	8.1985e-06	1.2211e-05	0
249.877	2.4789e-05	8.4598e-06	6.3999e-06	5.1107e-06	1.5629e-05	1.5551e-06	4.6446e-06	1.2055e-05	1.6243e-05	4.8261e-06	5.3005e-06	6.4633e-06	6.6506e-07	1.0638e-05	0
250.876	1.2759e-05	2.667e-06	7.4223e-06	4.861e-06	1.5581e-05	5.8452e-06	4.6856e-06	4.8703e-06	4.0766e-06	6.7494e-06	6.827e-06	1.2377e-05	4.1944e-06	6.7238e-06	0
251.876	1.0246e-05	2.7759e-06	5.96e-06	2.9268e-07	1.1854e-05	4.3507e-06	4.3693e-06	4.8275e-06	8.4984e-06	1.0148e-05	8.2093e-06	1.2729e-05	3.4153e-06	5.3471e-06	0
252.875	3.7108e-06	1.0626e-05	5.223e-06	2.7632e-06	1.0423e-05	1.919e-06	1.184e-05	1.0694e-05	1.3239e-05	4.1084e-06	1.411e-05	2.0867e-06	1.2943e-06	1.1342e-05	0
253.875	1.6889e-05	4.3214e-06	7.7654e-06	4.9267e-06	1.1557e-05	7.2859e-06	9.1148e-06	5.5987e-06	7.5907e-06	1.5593e-05	6.5182e-06	1.0367e-05	1.0112e-06	7.2386e-06	0
254.874	1.002e-05	9.8289e-06	1.035e-05	2.7142e-06	1.2462e-05	4.3722e-06	9.1597e-06	7.5291e-06	6.6398e-06	9.5376e-06	3.3243e-06	5.8677e-06	3.7442e-06	8.0723e-06	0
255.874	7.6071e-06	4.4764e-06	1.2064e-05	3.5144e-06	1.6223e-05	7.5409e-06	1.2313e-05	5.495e-06	5.9503e-06	5.485e-06	9.2807e-06	1.1991e-05	8.3484e-06	8.3083e-06	0
256.873	2.3234e-05	8.5847e-06	2.3167e-06	1.4982e-06	1.7871e-05	5.3435e-06	3.354e-06	7.6913e-06	7.693e-06	8.2449e-06	4.438e-06	1.2109e-05	2.0975e-06	4.9394e-06	0
257.873	1.4544e-05	6.4878e-06	6.1764e-06	2.93e-06	1.7725e-05	3.3712e-06	8.4103e-06	6.7182e-06	1.3198e-05	1.0445e-05	8.6947e-06	7.9641e-06	2.4973e-06	6.9291e-06	0
258.872	1.7534e-05	3.9815e-06	3.4365e-06	3.3438e-06	1.6775e-05	2.1917e-06	1.1103e-05	4.7668e-06	5.8003e-06	1.5592e-05	7.9837e-06	1.4367e-05	4.4234e-06	7.0868e-06	0
259.872	2.1229e-05	5.3734e-06	6.1853e-06	1.2533e-06	1.5002e-05	3.9676e-06	8.2156e-06	5.1838e-06	3.1565e-06	5.1704e-06	1.0136e-05	5.196e-06	1.8902e-06	2.1143e-06	0
260.871	1.1352e-05	8.6524e-06	5.6774e-06	1.5498e-06	1.244e-05	5.2549e-06	6.8908e-06	4.958e-06	9.3967e-06	8.4495e-06	1.8953e-06	3.8902e-06	6.4757e-06	4.7087e-06	0
261.871	1.6074e-05	7.9465e-06	1.7448e-06	1.715e-06	1.7422e-05	4.5879e-06	8.4884e-06	4.6545e-06	9.994e-06	8.1164e-06	7.7016e-06	8.4181e-06	4.3214e-06	5.4079e-06	0
262.87	1.1018e-05	4.0824e-06	4.6556e-06	3.9689e-06	2.1459e-05	1.0794e-06	7.1882e-06	4.3137e-06	5.5694e-06	4.635e-06	5.2288e-06	9.5475e-06	3.8397e-06	7.5492e-06	0
263.87	2.5261e-05	2.6412e-06	5.6419e-06	1.1738e-06	1.9045e-05	2.3853e-06	6.8009e-06	5.1146e-06	2.9333e-06	8.4733e-06	5.4405e-06	1.3294e-05	3.567e-06	1.1342e-05	0
264.869	1.1451e-05	8.527e-06	1.5057e-06	2.2361e-06	1.5618e-05	4.6281e-06	8.4129e-06	4.9796e-06	6.1334e-06	4.057e-06	6.4566e-06	8.2602e-06	1.0375e-06	3.4856e-06	0
265.869	2.4277e-05	5.1334e-06	5.5115e-06	1.3079e-06	1.3743e-05	1.5803e-06	3.9555e-06	6.1632e-06	7.6102e-06	4.9059e-06	4.9444e-06	1.4998e-05	6.477e-06	5.9136e-06	0
266.868	1.8749e-05	1.09e-06	6.5745e-06	2.8747e-06	1.6308e-05	1.9961e-06	6.223e-06	4.5709e-06	3.3111e-06	5.7499e-06	5.6015e-06	5.0514e-06	6.2787e-06	4.4779e-06	0
267.868	1.503e-05	9.9596e-06	1.8071e-06	5.6733e-06	1.0144e-05	5.03e-06	4.5238e-06	2.6551e-06	2.4674e-06	9.3377e-06	7.661e-06	1.487e-05	6.3225e-06	6.4587e-06	0
268.867	7.9606e-06	1.3702e-06	4.4398e-06	1.533e-06	1.4815e-05	9.4646e-06	1.3037e-05	3.9229e-06	1.432e-05	3.4687e-06	2.8763e-06	3.7198e-06	2.8042e-06	5.8466e-06	0
269.867	2.9827e-06	6.3438e-06	1.1888e-05	5.2114e-06	1.8416e-05	2.6854e-06	1.098e-05	4.7288e-06	5.8503e-06	7.6494e-06	4.4336e-06	5.7623e-06	4.0662e-06	9.4992e-06	0
270.866	3.3811e-05	6.7233e-06	4.4322e-06	5.0111e-06	1.998e-05	4.5391e-07	1.1705e-06	4.3888e-06	1.2343e-05	3.7071e-06	8.3617e-06	8.6836e-06	4.0979e-06	7.5989e-06	0
271.866	6.9936e-06	1.2304e-06	4.5134e-06	4.3384e-06	1.3645e-05	1.685e-06	8.338e-06	3.295e-06	5.0277e-06	8.5714e-06	4.8984e-06	1.4388e-05	3.6798e-06	4.308e-06	0
272.865	2.5082e-05	7.7527e-06	3.3833e-06	4.28e-06	1.2705e-05	4.5603e-06	2.4015e-06	5.3612e-06	7.7486e-06	5.4835e-06	8.5723e-06	5.7011e-06	6.2025e-06	1.8212e-06	0
273.865	2.1652e-05	1.9307e-06	1.0487e-06	3.0925e-06	1.1081e-05	3.7569e-06	6.31e-06	7.6274e-06	7.8159e-06	5.0273e-06	1.7598e-06	2.5485e-06	7.8163e-06	6.7307e-06	0
274.864	1.9184e-05	4.8815e-06	7.5534e-06	2.8114e-06	1.0096e-05	4.7042e-06	9.3691e-06	4.7768e-06	6.3828e-06	8.9954e-06	4.7284e-06	8.5994e-06	3.9295e-06	6.4863e-06	0
275.864	1.1945e-05	3.0852e-06	5.5994e-06	1.4993e-06	1.299e-05	6.0714e-07	8.2881e-06	6.0857e-06	4.3436e-06	9.3689e-06	3.5388e-06	1.173e-05	1.5715e-06	7.8088e-06	0
276.863	1.6414e-05	7.2259e-06	2.8333e-06	1.2356e-06	1.9626e-05	2.7104e-06	2.7198e-06	6.7465e-06	3.8606e-06	5.7101e-06	5.296e-06	4.2325e-06	2.7141e-06	4.8012e-06	0
277.863	1.7918e-05	6.7802e-06	5.4018e-06	2.1732e-06	1.3281e-05	2.4251e-06	3.9813e-06	6.32e-06	3.2681e-06	7.287e-06	5.279e-06	4.0639e-06	1.7653e-06	3.7751e-06	0
278.862	7.1527e-06	4.777e-06	2.0649e-06	1.2832e-06	1.5407e-05	2.9405e-06	8.1857e-06	7.6596e-06	9.5687e-07	1.0054e-05	7.6274e-06	1.1155e-05	2.7032e-06	5.0362e-06	0
279.862	1.1384e-05	8.216e-06	1.6519e-06	2.2164e-06	1.7796e-05	1.3575e-06	6.6548e-06	5.353e-06	5.9391e-06	9.7347e-06	6.1758e-06	7.2488e-06	1.7912e-06	6.117e-06	0
280.861	1.2964e-05	8.3585e-06	4.4318e-06	1.1122e-06	1.446e-05	4.0978e-06	5.9829e-06	6.9397e-06	6.6606e-06	5.9639e-06	7.816e-06	1.2135e-05	8.0173e-06	4.3708e-06	0
281.861	2.1499e-06	1.0946e-06	4.3948e-06	3.0431e-06	1.3833e-05	2.3601e-06	9.7466e-06	3.2075e-06	4.4928e-06	8.7319e-06	8.5681e-06	3.5852e-06	8.8978e-07	6.7238e-06	0
282.86	1.6583e-05	3.2003e-06	3.7072e-06	9.8558e-07	1.3447e-05	5.401e-06	8.3981e-06	1.4615e-06	9.9364e-06	6.3044e-06	2.9926e-06	1.1314e-05	6.6011e-06	7.3721e-06	0
283.86	8.9315e-06	3.6731e-06	6.2226e-06	1.2023e-06	7.5591e-06	4.8731e-06	5.5926e-06	5.1842e-06	1.5927e-06	4.8517e-06	4.6687e-06	1.2661e-05	1.6851e-06	1.0142e-05	0
284.859	1.2971e-05	4.5763e-06	5.801e-06	1.6195e-06	1.4558e-05	7.0587e-06	6.7911e-06	6.2722e-06	3.7881e-06	1.0268e-05	5.5384e-06	5.6596e-06	3.2373e-06	5.3661e-06	0
285.859	3.6958e-06	2.7199e-06	1.6613e-06	1.4156e-06	2.3046e-05	3.9734e-06	4.1968e-06	6.3324e-06	5.1161e-06	7.3373e-06	6.2185e-06	7.892e-06	1.8278e-06	1.0135e-05	0
286.858	3.8091e-06	2.9767e-06	2.2698e-06	4.0114e-06	6.9048e-06	2.8397e-06	5.2833e-06	7.6406e-06	4.9173e-06	5.9656e-06	3.3075e-06	9.2009e-06	3.3139e-06	4.5951e-06	0
287.858	1.6497e-05	2.8967e-06	1.0711e-05	4.1111e-06	2.4643e-05	1.4619e-06	1.1927e-05	4.7824e-06	1.1037e-05	8.4243e-06	5.5536e-06	8.6857e-06	5.2865e-06	9.5067e-06	0
288.857	1.6481e-05	6.2695e-06	2.478e-06	5.1005e-06	1.5147e-05	3.037e-06	9.4511e-06	1.7132e-06	6.322e-06	4.2774e-06	1.3351e-06	4.6223e-06	2.1591e-06	5.1387e-06	0
289.857	1.4992e-05	4.8628e-06	2.6636e-06	4.5271e-07	1.7985e-05	3.8784e-06	5.2061e-06	4.8341e-06	1.1513e-05	5.9954e-06	2.7386e-06	4.6506e-06	1.5346e-06	1.0566e-05	0
290.856	2.2226e-05	2.1853e-06	4.5115e-06	2.3865e-06	1.1519e-05	2.7915e-06	8.7088e-06	1.039e-05	3.3756e-06	8.4267e-06	4.9159e-06	4.4715e-06	2.521e-06	9.7143e-06	0
291.856	7.3392e-06	2.3896e-06	6.3219e-06	2.2019e-06	1.4051e-05	2.7685e-06	1.0347e-05	3.3875e-06	5.6035e-06	6.6192e-06	6.1815e-06	1.6884e-05	6.8886e-06	1.2038e-05	0
292.855	1.6028e-05	2.6121e-06	5.5305e-06	7.6348e-07	1.1271e-05	2.2463e-06	3.9013e-06	3.7018e-06	4.9978e-06	7.1617e-06	5.4807e-06	4.134e-06	5.5236e-06	7.3851e-06	0
293.855	5.3226e-06	8.9345e-06	9.1818e-06	2.807e-06	1.0585e-05	2.5739e-06	8.9952e-06	5.8542e-06	7.7256e-06	1.0161e-05	6.1703e-06	3.9527e-06	1.5132e-06	7.4384e-06	0
294.854	5.6367e-06	1.2778e-06	5.2024e-06	3.6498e-06	1.5664e-05	2.5207e-06	2.7135e-06	1.2837e-06	2.7802e-06	8.4008e-06	3.2432e-06	8.1779e-07	5.4025e-06	8.73e-06	0
295.854	4.3007e-06	9.7906e-06	6.3026e-06	5.1721e-06	1.5743e-05	4.849e-06	5.1001e-06	3.9606e-06	5.5996e-06	5.1401e-06	9.431e-06	9.3834e-06	1.2875e-06	6.4738e-06	0
296.853	6.3647e-06	4.9433e-06	7.5634e-06	4.9065e-06	1.6282e-05	1.0591e-06	6.338e-06	4.5914e-06	6.0014e-06	1.0185e-06	2.6581e-06	3.1908e-06	1.2873e-06	7.838e-06	0
297.853	1.1007e-05	3.7775e-06	3.0269e-06	8.7852e-07	1.5182e-05	3.5341e-06	8.2427e-06	1.1943e-06	9.5464e-06	3.2463e-06	5.3651e-06	1.057e-05	3.7885e-06	8.263e-06	0
298.852	6.3385e-06	6.6935e-06	7.0007e-06	1.9262e-07	1.3349e-05	5.0583e-06	3.0496e-06	5.9472e-06	8.5332e-06	8.2552e-06	4.3343e-06	9.0705e-06	6.81e-07	4.8102e-06	0
299.852	8.1396e-06	1.9939e-06	5.1161e-06	8.6509e-07	1.4402e-05	7.319e-07	4.674e-06	8.0707e-06	3.3109e-06	1.0945e-05	5.7725e-06	6.4952e-06	8.8119e-07	3.8505e-06	0
300.851	9.7888e-06	7.3041e-06	7.5965e-06	2.8783e-06	1.9573e-05	4.3634e-06	5.0549e-06	6.0283e-06	1.0195e-05	9.3951e-06	2.7875e-06	6.8051e-06	4.0791e-06	8.1676e-06	0
301.851	1.4747e-05	6.7652e-06	5.4266e-06	3.7205e-06	1.6176e-05	3.5167e-06	7.2977e-06	3.2874e-06	1.1141e-06	7.2923e-06	3.477e-06	8.8038e-06	2.8667e-06	8.7325e-06	0
302.85	1.0112e-05	5.8e-06	5.4378e-06	1.066e-06	1.3507e-05	5.3277e-06	1.2346e-06	5.8411e-06	4.7595e-06	5.6441e-06	6.8089e-06	8.412e-06	3.3062e-06	5.0401e-06	0
303.85	5.1324e-06	2.1548e-06	3.2432e-06	1.8437e-06	2.0263e-05	1.114e-06	7.1125e-06	1.3533e-06	4.8383e-06	6.5933e-06	6.5075e-06	1.0734e-05	2.9795e-06	7.6834e-06	0
304.849	1.232e-05	5.5066e-06	1.2765e-06	2.5576e-06	2.0098e-05	2.527e-06	9.0471e-06	8.4128e-06	5.1297e-06	1.0128e-05	4.8125e-06	3.3918e-06	2.0222e-06	9.1026e-06	0
305.849	6.5111e-06	3.9279e-06	5.6924e-06	1.9283e-06	1.4322e-05	3.797e-06	5.2829e-06	5.9356e-06	3.1771e-06	4.5829e-06	2.7461e-06	1.6128e-06	3.7115e-06	1.0551e-05	0
306.848	1.2618e-05	6.0928e-06	7.6008e-06	2.0501e-06	2.0315e-05	1.3557e-06	9.456e-06	2.7253e-06	6.6691e-06	8.3356e-06	5.0126e-06	1.0605e-05	3.618e-06	6.2708e-06	0
307.848	7.4332e-06	2.5851e-06	4.848e-06	3.7473e-06	1.2385e-05	4.7363e-06	8.7065e-06	3.928e-06	6.2643e-06	8.9621e-06	2.1324e-06	2.6739e-06	3.0803e-06	8.6623e-06	0
308.847	2.4615e-05	5.5555e-07	4.557e-06	2.8807e-06	8.1701e-06	5.3122e-06	5.6149e-06	2.4154e-06	7.9788e-06	1.0504e-05	5.0928e-06	7.0116e-06	3.1439e-06	4.9336e-06	0
309.847	7.2465e-06	8.0137e-06	8.581e-06	1.8565e-06	1.1237e-05	1.8056e-06	8.4684e-06	5.522e-06	2.5032e-06	6.1241e-06	7.2797e-06	7.0865e-06	1.6036e-06	8.5513e-06	0
310.846	1.0191e-05	1.7841e-06	2.561e-06	1.4801e-06	8.4045e-06	3.4554e-06	7.1688e-06	3.4961e-06	2.4346e-06	2.7941e-06	6.116e-06	5.8313e-06	3.9801e-06	3.3376e-06	0
311.846	8.8549e-06	6.1874e-06	2.195e-06	2.8242e-06	7.6661e-06	1.0012e-06	6.5055e-06	3.8863e-06	3.8291e-06	6.8502e-06	1.4545e-06	2.7069e-06	1.1959e-06	8.7013e-06	0
312.845	8.7261e-06	4.1144e-06	1.6413e-06	2.313e-06	1.5776e-05	2.5747e-06	7.2897e-06	6.3524e-06	1.1289e-06	1.0996e-05	3.7642e-06	7.8908e-06	2.1801e-06	3.36e-06	0
313.845	3.8134e-06	7.25e-06	6.1118e-06	2.7044e-06	1.2286e-05	3.4372e-06	7.9422e-06	4.0628e-06	3.8772e-06	6.4164e-06	7.4229e-06	5.2349e-06	1.5606e-06	1.0064e-05	0
314.844	3.5074e-06	7.3781e-06	1.0242e-06	1.4995e-06	1.9109e-05	3.6406e-06	1.9464e-06	6.1174e-06	4.9974e-06	9.663e-06	5.8969e-06	5.6611e-06	5.1049e-06	5.1019e-06	0
315.844	5.6812e-06	5.6883e-06	5.0273e-06	3.5015e-06	2.1336e-05	2.5345e-06	8.8284e-07	6.8787e-06	3.7598e-06	5.3507e-06	2.9413e-06	8.7518e-06	1.6787e-06	7.6802e-06	0
316.843	1.0897e-05	8.5653e-06	2.2937e-06	4.0401e-06	1.5868e-05	1.8953e-06	5.6793e-06	3.1837e-06	2.5107e-06	5.9917e-06	8.8492e-06	2.4655e-06	7.9962e-07	5.2114e-06	0
317.843	5.9569e-06	4.3148e-06	2.5731e-06	1.7266e-06	1.2091e-05	3.4862e-06	8.1331e-06	4.84e-06	8.4475e-06	1.0868e-05	6.0015e-06	6.9632e-06	3.9038e-06	9.1116e-06	0
318.842	6.0416e-06	5.5771e-06	3.0376e-06	1.9354e-06	1.4071e-05	2.4009e-06	4.2729e-06	2.5599e-06	4.5503e-06	5.3258e-06	5.0964e-06	9.6718e-06	1.0107e-06	9.6879e-06	0
319.842	1.111e-05	4.7894e-06	2.1464e-06	6.7412e-07	1.6959e-05	4.9554e-06	2.9676e-06	2.5256e-06	6.934e-06	2.6262e-06	7.4999e-06	5.6531e-06	4.4525e-06	5.9672e-06	0
320.841	1.0442e-05	3.4917e-06	3.1489e-06	1.8859e-06	1.5641e-05	2.8704e-06	6.8212e-06	4.198e-06	6.3808e-06	9.3589e-06	5.993e-06	3.6985e-06	2.4052e-06	8.2101e-06	0
321.841	4.1274e-06	1.0923e-05	2.5615e-06	3.6261e-06	1.2093e-05	3.6186e-06	6.5613e-06	3.3982e-06	4.0351e-06	7.1662e-06	6.9302e-06	2.4718e-06	2.4436e-06	2.9038e-06	0
322.841	5.8133e-07	4.1933e-06	4.7094e-07	9.4401e-07	1.5646e-05	1.6343e-06	2.885e-06	4.2342e-06	1.6531e-06	5.3507e-06	4.3137e-06	1.3279e-05	7.3762e-06	5.3281e-06	0
323.84	2.3717e-05	8.9026e-06	3.0771e-06	3.5777e-06	1.4528e-05	2.3905e-06	1.1432e-05	3.9082e-06	3.3333e-06	5.6948e-06	9.3565e-07	1.8064e-06	1.6605e-06	4.2166e-06	0
324.84	1.1402e-05	2.1812e-06	2.8785e-06	4.0009e-06	1.2016e-05	6.1042e-07	4.0973e-06	4.1488e-06	4.8167e-06	1.0776e-05	3.8333e-06	7.3805e-06	6.8634e-07	5.5572e-06	0
325.839	2.6317e-06	2.2322e-06	5.2852e-07	1.8421e-06	1.8487e-05	3.3878e-06	3.8092e-06	3.7957e-06	7.8734e-06	5.2444e-06	6.5668e-06	8.5592e-06	2.2187e-06	6.5004e-06	0
326.839	4.9563e-06	6.2593e-06	1.621e-06	1.043e-06	1.3929e-05	2.9075e-06	8.4214e-06	6.9759e-06	5.8545e-06	5.7786e-06	1.1456e-05	6.643e-06	1.7875e-06	4.0558e-06	0
327.838	1.4284e-05	1.7005e-06	2.1113e-06	4.0538e-06	1.6692e-05	4.1928e-06	3.2155e-06	6.0622e-06	1.5587e-06	5.2671e-06	4.5232e-06	6.3459e-06	2.2367e-06	5.6203e-06	0
328.838	9.2253e-06	3.7487e-06	4.0542e-06	1.9831e-06	1.7846e-05	8.3997e-07	6.0314e-06	3.2471e-06	3.8053e-06	5.3141e-06	5.5008e-06	4.3673e-06	2.4013e-06	6.576e-06	0
329.837	3.0378e-06	1.1569e-06	5.8459e-07	8.8352e-07	1.3459e-05	3.7049e-06	8.0759e-06	4.5323e-06	8.0549e-06	2.2007e-06	8.0284e-06	1.0234e-05	1.6923e-06	2.1108e-06	0
330.837	1.5563e-05	2.8602e-06	5.732e-06	3.5262e-06	1.2559e-05	4.6804e-06	4.6317e-06	3.217e-06	1.8557e-06	7.1135e-06	4.9208e-06	5.2439e-06	6.3082e-06	8.679e-06	0
331.836	9.7462e-06	4.7169e-06	6.4805e-06	1.7616e-06	1.0235e-05	2.2278e-06	4.3651e-06	8.1733e-06	3.597e-06	6.5827e-06	2.3318e-06	1.2873e-05	5.3038e-06	6.0507e-06	0
332.836	8.0334e-06	8.9258e-06	3.1946e-06	1.9697e-06	1.0141e-05	9.5486e-07	8.4049e-06	7.0872e-06	5.0882e-06	5.8862e-06	4.3034e-06	6.9885e-06	1.0165e-06	6.3641e-06	0
333.835	8.0867e-06	1.3988e-06	2.3891e-06	4.4189e-07	1.093e-05	2.9401e-07	5.9756e-06	3.5124e-06	1.0098e-06	5.6952e-06	2.5467e-06	2.7668e-06	1.1449e-06	2.8781e-07	0
334.835	8.5617e-06	4.4769e-06	3.4095e-06	1.5941e-06	1.0496e-05	2.3798e-06	1.6266e-06	3.4929e-06	2.6772e-06	6.8543e-06	4.3863e-06	6.4444e-06	3.1875e-06	5.7008e-06	0
335.834	1.3392e-05	3.3566e-06	6.3535e-07	3.7087e-06	1.0222e-05	2.6863e-06	4.5729e-06	2.3185e-06	5.6787e-06	5.6624e-06	1.0156e-05	8.8529e-06	1.2778e-06	7.5967e-06	0
336.834	1.1917e-05	2.243e-06	1.8302e-06	1.5971e-06	1.5707e-05	2.3693e-06	6.0024e-06	2.7591e-06	4.4843e-06	7.1688e-06	3.154e-06	1.6341e-06	5.855e-07	2.3304e-06	0
337.833	1.4123e-05	1.6098e-06	3.2813e-06	3.063e-06	1.1613e-05	3.7207e-06	6.1593e-06	6.0262e-06	8.9235e-06	4.2725e-06	2.8524e-06	4.9467e-06	4.4193e-06	4.5388e-06	0
338.833	5.3321e-06	2.7733e-06	1.1618e-06	2.075e-06	1.9275e-05	1.7008e-06	9.3917e-06	3.9429e-06	6.6666e-07	8.4715e-06	2.1912e-06	1.0561e-05	2.4046e-06	5.7566e-06	0
339.832	7.1021e-06	2.3196e-06	5.6671e-06	2.2102e-06	9.4349e-06	2.0448e-06	7.3502e-06	5.3096e-06	4.9097e-06	4.2191e-06	6.1212e-06	5.4656e-06	2.9021e-06	5.6503e-06	0
340.832	4.5587e-06	2.5651e-06	5.1057e-06	3.5103e-06	1.3966e-05	1.2736e-06	2.9213e-06	3.4097e-06	5.5768e-06	4.2555e-06	4.7813e-06	3.6056e-06	6.221e-07	7.1207e-06	0
341.831	6.4617e-06	5.7984e-06	1.6924e-06	1.3847e-06	1.2713e-05	1.6982e-06	2.7148e-06	1.9795e-06	4.099e-06	4.4223e-06	2.5805e-06	7.6347e-06	3.8187e-06	7.6927e-06	0
342.831	3.6493e-07	4.4483e-06	3.6859e-06	3.8898e-06	1.1535e-05	1.0055e-06	5.7905e-06	6.3714e-06	2.2047e-06	8.193e-06	2.7433e-06	5.0631e-06	3.6265e-06	6.4469e-06	0
343.83	1.0245e-05	5.59e-06	1.7161e-06	4.6996e-06	1.3338e-05	2.5157e-06	6.4705e-06	3.8947e-06	4.3074e-06	8.5354e-06	8.0988e-06	6.4184e-06	1.1247e-06	6.6176e-06	0
344.83	1.238e-05	4.543e-06	2.6798e-06	1.6593e-06	1.9607e-05	1.6901e-06	5.1027e-06	7.2075e-06	5.181e-06	6.9429e-06	5.8992e-06	3.6181e-06	1.2907e-06	6.7584e-06	0
345.829	3.2589e-06	6.6368e-06	2.4449e-06	1.4799e-06	1.0283e-05	1.4684e-06	2.7013e-06	5.0478e-06	2.4984e-06	6.0963e-06	4.0019e-06	3.468e-06	3.5496e-06	3.9208e-06	0
346.829	1.7325e-06	5.5545e-06	5.4744e-06	2.5441e-06	1.2146e-05	3.7841e-06	5.2869e-06	3.9507e-06	2.6711e-06	6.9032e-06	7.8232e-06	4.4671e-06	2.4215e-06	7.3169e-06	0
347.828	1.0828e-05	2.6034e-06	2.5916e-06	2.0532e-06	1.15e-05	1.9946e-06	2.1315e-06	5.349e-06	3.6648e-06	6.1313e-06	4.569e-06	1.0037e-06	1.8167e-06	4.9433e-06	0
348.828	4.9454e-06	4.8277e-06	2.5641e-06	1.8621e-06	1.2021e-05	1.8746e-06	5.7858e-06	4.4463e-06	3.2581e-06	9.0925e-06	8.6776e-06	1.0417e-05	4.6862e-07	3.7175e-06	0
349.827	3.5719e-06	8.391e-06	1.1338e-06	4.3074e-06	1.5942e-05	2.7874e-06	2.9636e-06	1.5103e-05	5.4624e-06	7.6765e-06	7.1806e-06	7.0018e-06	5.8628e-06	2.876e-06	0
350.827	1.2117e-05	5.2303e-06	2.6949e-06	1.519e-06	1.5067e-05	2.9977e-06	6.4491e-06	4.6956e-06	1.9933e-06	7.762e-06	5.0678e-06	7.1661e-06	4.5945e-06	7.5416e-06	0
351.826	4.583e-06	5.9342e-06	3.2322e-06	1.7416e-06	1.318e-05	2.546e-06	4.8725e-06	3.087e-06	3.8456e-06	5.8068e-06	6.451e-06	5.6743e-06	1.4276e-06	4.286e-06	0
352.826	4.6102e-06	5.5462e-06	2.7309e-06	1.8997e-06	1.239e-05	4.0679e-06	9.2055e-06	4.4616e-06	5.2437e-06	9.0296e-06	5.6798e-06	9.1628e-06	1.0419e-06	2.6901e-06	0
353.825	4.6632e-06	3.9833e-06	3.311e-06	3.7237e-06	9.8106e-06	1.8361e-06	3.5185e-06	2.9844e-06	4.1299e-06	6.3907e-06	5.212e-06	6.7599e-06	2.8568e-06	1.1794e-05	0
354.825	3.3413e-06	6.5105e-06	4.4004e-06	2.2089e-06	1.3798e-05	7.8879e-07	5.1098e-06	3.3481e-06	1.9017e-06	5.0006e-06	4.5446e-06	5.2816e-06	9.3876e-07	8.2446e-06	0
355.824	2.5448e-06	9.6486e-06	5.1033e-07	1.6967e-06	1.4767e-05	1.6508e-06	5.8908e-06	2.4353e-06	4.6415e-06	6.7857e-06	3.5597e-06	7.2892e-06	1.9104e-06	6.6866e-06	0
356.824	5.8759e-06	4.8667e-06	2.4204e-06	2.7818e-06	1.1961e-05	3.3564e-06	2.9972e-06	4.5239e-06	4.2634e-06	7.2932e-06	3.8914e-06	4.332e-06	2.8784e-06	3.952e-06	0
357.823	8.4437e-06	2.0432e-06	1.7213e-06	9.6576e-07	1.1463e-05	4.2248e-06	1.053e-06	7.3435e-06	2.405e-06	7.2725e-06	3.9684e-06	9.2486e-06	1.503e-06	6.2307e-06	0
358.823	1.197e-05	1.462e-06	4.0624e-06	1.3969e-06	1.5566e-05	3.2568e-06	4.1925e-06	2.9365e-06	3.2938e-06	5.3448e-06	4.4341e-06	4.2875e-06	2.1685e-06	7.0628e-06	0
359.822	3.6644e-06	2.6769e-06	1.2477e-06	1.6368e-06	1.0154e-05	5.7741e-06	3.9687e-06	5.0988e-06	3.7837e-06	7.1751e-06	8.1468e-06	7.4611e-06	2.2705e-06	5.2491e-06	0
360.822	1.2388e-05	3.9636e-06	4.9071e-06	1.6104e-06	1.1351e-05	5.3017e-06	3.7638e-06	3.4906e-06	2.5667e-06	5.8676e-06	2.223e-06	6.8274e-06	1.3073e-06	6.7763e-06	0
361.821	5.7796e-06	1.5555e-06	2.2284e-06	2.7819e-06	1.1876e-05	2.7627e-06	6.7816e-06	3.611e-06	3.1944e-06	5.6914e-06	4.7715e-06	4.6162e-06	1.0908e-06	5.4996e-06	0
362.821	3.5024e-06	2.4304e-06	8.7904e-07	1.0912e-06	1.4705e-05	3.4213e-06	5.1349e-06	6.1589e-06	5.479e-06	7.3541e-06	5.3756e-06	8.231e-06	1.4544e-06	7.5626e-06	0
363.82	1.4404e-05	3.7234e-06	5.8608e-06	2.978e-06	1.2552e-05	1.4243e-06	7.3156e-06	5.2817e-06	7.5644e-06	4.3692e-06	2.97e-06	4.9455e-06	3.1054e-07	4.3721e-06	0
364.82	6.0728e-06	4.8773e-06	3.9758e-06	1.7898e-06	1.2596e-05	2.62e-06	8.5619e-06	3.8191e-06	3.1567e-06	7.1526e-06	1.2381e-06	5.1341e-06	2.9875e-06	9.1948e-06	0
365.819	4.4477e-06	3.7681e-06	3.3599e-06	2.1823e-06	1.1983e-05	1.3635e-06	3.3518e-06	3.647e-06	1.5719e-06	6.2191e-06	4.2649e-06	1.2757e-05	4.5822e-06	9.1412e-06	0
366.819	1.0228e-05	3.0966e-06	4.6195e-06	2.0171e-06	9.4131e-06	1.2058e-06	3.8273e-06	5.964e-06	3.8246e-06	8.6041e-06	2.9837e-06	4.1752e-06	1.5261e-06	6.4352e-06	0
367.818	6.8732e-06	5.9933e-06	4.0729e-06	1.5326e-06	1.5007e-05	1.376e-06	4.4503e-06	4.0435e-06	8.4829e-07	5.1409e-06	6.2966e-06	8.2972e-06	1.2844e-06	5.4355e-06	0
368.818	3.7387e-06	3.0456e-06	4.7693e-06	3.493e-06	1.2283e-05	2.672e-06	6.4929e-06	2.9113e-06	6.0672e-06	7.713e-06	6.9337e-06	3.1819e-06	2.1099e-06	4.7079e-06	0
369.817	2.5881e-06	6.1689e-06	7.1807e-07	1.4274e-06	1.1775e-05	6.2347e-07	1.1271e-06	3.3325e-06	3.0799e-06	6.2337e-06	5.6058e-06	5.9163e-06	2.3329e-06	8.1396e-06	0
370.817	3.8982e-06	2.2499e-06	3.6221e-06	3.1374e-06	1.0273e-05	2.1155e-06	5.9676e-06	5.5898e-06	2.287e-06	6.1902e-06	6.4018e-06	8.1905e-06	3.5048e-06	9.3991e-06	0
371.816	7.391e-06	2.6601e-06	3.1806e-06	6.5477e-07	1.1519e-05	1.8296e-06	6.3195e-06	4.1404e-06	8.907e-07	7.6989e-06	1.3105e-06	8.1782e-06	7.9017e-07	4.7183e-06	0
372.816	1.1441e-05	2.6076e-06	4.105e-06	1.9072e-06	1.743e-05	6.3939e-07	4.4581e-06	5.38e-06	5.8963e-06	4.1225e-06	4.7897e-06	4.6633e-06	2.5301e-06	2.8624e-06	0
373.815	3.8924e-06	4.3022e-06	2.961e-06	3.7778e-06	1.0625e-05	1.7447e-06	2.617e-06	5.9065e-06	4.3967e-06	4.8572e-06	3.4073e-06	7.8263e-06	1.4406e-06	4.2774e-06	0
374.815	7.0628e-06	8.6644e-07	2.3857e-06	9.8322e-07	1.3673e-05	2.2717e-06	5.8916e-06	3.0467e-06	2.5419e-06	7.9699e-06	5.2693e-06	4.8885e-06	4.0989e-06	9.0802e-06	0
375.814	5.6452e-06	2.4581e-06	7.6144e-07	1.5251e-06	8.9714e-06	2.041e-06	6.642e-06	3.218e-06	4.6518e-06	8.9207e-06	5.1931e-06	6.8301e-06	1.0856e-06	2.3288e-06	0
376.814	7.2742e-06	2.4182e-06	3.1722e-06	1.4437e-06	1.1242e-05	1.6713e-06	4.6039e-06	2.3642e-06	1.1414e-06	7.7355e-06	5.5226e-06	7.4036e-06	1.1632e-06	4.5751e-06	0
377.813	8.323e-06	2.0633e-06	8.7954e-07	6.1369e-07	1.6164e-05	2.109e-06	5.7407e-06	3.4387e-06	3.1354e-06	2.8297e-06	4.1072e-06	4.9502e-06	1.0406e-06	5.6015e-06	0
378.813	7.1788e-06	3.5582e-06	1.4724e-06	2.5031e-06	7.762e-06	2.7919e-06	3.8524e-06	2.8717e-06	3.2962e-06	5.0758e-06	3.0064e-06	5.5177e-06	3.2278e-06	4.1548e-06	0
379.812	7.2944e-06	3.4854e-06	2.2797e-06	2.2016e-06	1.388e-05	1.98e-06	9.7509e-06	9.5358e-07	4.9222e-06	1.0018e-05	3.8041e-06	4.3785e-06	3.5971e-06	5.6843e-06	0
380.812	5.0195e-06	2.5857e-06	1.9909e-06	1.8831e-06	1.1045e-05	5.1036e-07	5.5813e-06	3.6582e-06	3.092e-06	6.8519e-06	6.0031e-06	3.8717e-06	2.8906e-06	5.7848e-06	0
381.811	3.1156e-06	2.2222e-06	1.5879e-06	1.4196e-06	1.1909e-05	1.1819e-06	6.5792e-06	1.4278e-06	4.2849e-06	7.9397e-06	3.6156e-06	6.2882e-06	7.1529e-07	3.1287e-06	0
382.811	1.8927e-06	7.0554e-06	3.0594e-06	1.7625e-06	1.0333e-05	1.4595e-06	3.4643e-06	4.3738e-06	3.2195e-06	7.1567e-06	3.7337e-06	6.9529e-06	1.1841e-06	7.7495e-06	0
383.81	5.5323e-06	3.5726e-06	2.5489e-06	1.7472e-06	1.5705e-05	2.3541e-06	5.2729e-06	2.3453e-06	3.5939e-06	6.4209e-06	3.8521e-06	4.7151e-06	3.4713e-06	6.168e-06	0
384.81	4.1464e-06	1.0661e-06	2.379e-06	2.077e-06	7.6597e-06	1.8902e-06	3.5291e-06	3.5878e-06	2.1004e-06	5.1354e-06	2.2848e-06	7.8031e-06	4.3926e-06	4.3363e-06	0
385.809	4.8046e-06	4.5038e-06	1.9672e-06	6.2714e-07	1.1362e-05	2.5066e-06	4.9385e-06	5.7642e-06	3.8244e-06	3.1122e-06	3.807e-06	5.0327e-06	2.2801e-06	4.3532e-06	0
386.809	3.2032e-06	1.3154e-06	6.621e-06	1.6055e-06	1.3783e-05	2.5397e-06	4.7796e-06	4.9172e-06	3.4698e-06	5.6064e-06	4.3361e-06	3.9624e-06	2.0386e-06	4.3362e-06	0
387.808	4.5792e-06	6.4132e-06	1.6736e-06	2.8889e-06	1.4065e-05	3.7738e-06	1.898e-06	4.8145e-06	6.0837e-06	5.5806e-06	1.2733e-06	5.3739e-06	2.7398e-06	1.8619e-06	0
388.808	8.6463e-06	2.5227e-06	3.9982e-06	1.6367e-06	1.4541e-05	2.6806e-07	3.7006e-06	5.3056e-06	2.7212e-06	4.2025e-06	3.7317e-06	3.5064e-06	3.4847e-06	4.0812e-06	0
389.807	8.2514e-06	3.427e-06	7.0872e-07	1.1869e-06	1.2094e-05	7.3394e-07	7.7473e-06	3.38e-06	1.6269e-06	7.0326e-06	4.546e-06	2.307e-06	4.0867e-06	6.8969e-06	0
390.807	3.5661e-06	7.7118e-07	4.3112e-06	2.6441e-06	1.1747e-05	1.2409e-06	2.041e-06	6.0688e-06	2.6392e-06	4.7564e-06	4.4023e-06	3.2218e-06	1.5918e-06	5.3944e-06	0
391.806	7.1139e-06	3.6738e-06	3.7173e-06	1.1602e-06	1.2316e-05	2.0647e-06	3.7211e-06	2.728e-06	4.2645e-06	8.7061e-06	3.1947e-06	6.2227e-06	2.0994e-06	4.1659e-06	0
392.806	4.2151e-06	3.3791e-06	4.7278e-06	1.9444e-06	1.3298e-05	9.5404e-07	4.2532e-06	1.3842e-06	1.2648e-06	5.0051e-06	4.1617e-06	6.0475e-06	1.9123e-06	4.8627e-06	0
393.805	1.5045e-06	3.0954e-06	2.1416e-06	1.1383e-06	1.3397e-05	2.2493e-06	3.0907e-06	6.3872e-06	2.2789e-06	5.8161e-06	4.6896e-06	7.0536e-06	1.9107e-06	5.7989e-06	0
394.805	1.8178e-06	4.6773e-06	2.7731e-06	1.5791e-06	1.0303e-05	1.8334e-06	4.6861e-06	4.3708e-06	2.4229e-06	5.0715e-06	2.1876e-06	5.475e-06	2.8367e-06	5.8002e-06	0
395.804	5.4961e-06	4.2424e-06	1.6228e-06	3.1847e-06	1.5293e-05	2.9232e-06	5.3484e-06	3.2006e-06	4.602e-07	5.4386e-06	2.8933e-06	4.2839e-06	2.3007e-06	4.0652e-06	0
396.804	2.5852e-06	1.6562e-06	6.0018e-06	3.1475e-07	1.1131e-05	1.7222e-06	1.1836e-06	4.3795e-06	2.723e-06	3.1491e-06	9.5244e-07	4.6647e-06	2.0426e-06	3.3967e-06	0
397.803	5.5636e-06	1.7831e-06	4.627e-06	1.039e-06	1.2511e-05	2.4963e-06	4.0885e-06	4.584e-06	8.914e-07	6.0288e-06	5.6649e-06	6.8149e-06	2.4386e-06	5.0695e-06	0
398.803	7.7784e-06	2.7077e-06	3.4349e-06	1.2573e-06	1.1804e-05	3.9481e-07	4.2926e-06	2.9284e-06	1.6484e-06	5.3307e-06	4.9396e-06	3.8115e-06	1.4011e-06	5.9474e-06	0
399.803	3.4817e-06	3.6503e-06	7.5878e-07	1.1215e-06	1.0538e-05	2.8749e-06	6.5102e-06	6.3211e-06	1.7228e-06	8.1612e-06	6.3969e-06	8.7566e-07	3.2162e-06	5.8039e-06	0
400.802	7.1744e-06	6.8544e-06	2.8627e-06	1.5181e-06	1.083e-05	2.6249e-06	5.3346e-06	4.7288e-06	1.5819e-06	3.0479e-06	2.4353e-06	2.0941e-06	1.7476e-06	6.2023e-06	0
401.802	6.5685e-06	4.3612e-07	4.7218e-06	1.7641e-06	1.3522e-05	2.0092e-06	4.5081e-06	3.5704e-06	4.8553e-06	2.7409e-06	3.7867e-06	7.6382e-06	1.2362e-06	4.0183e-06	0
402.801	7.6672e-06	3.4223e-06	3.7428e-06	1.2474e-06	1.054e-05	2.1174e-06	5.2881e-06	1.7731e-06	2.7333e-06	5.2723e-06	4.842e-06	8.1127e-06	3.763e-06	6.4968e-06	0
403.801	3.2689e-06	3.7597e-06	1.0455e-06	1.4907e-06	1.2901e-05	2.3436e-06	2.0465e-06	4.1263e-06	1.3387e-06	6.4371e-06	1.5634e-06	7.3392e-06	1.7029e-06	5.2244e-06	0
404.8	5.6878e-06	5.0789e-06	1.2311e-06	5.2624e-07	1.115e-05	5.1308e-07	4.8095e-06	2.2343e-06	3.6341e-06	3.6025e-06	3.7471e-06	4.1097e-06	2.9699e-06	4.6422e-06	0
405.8	5.7981e-06	3.5405e-06	1.2544e-06	6.078e-07	1.2304e-05	6.6834e-07	4.6868e-06	4.651e-06	3.295e-06	6.9341e-06	4.513e-06	4.0309e-06	5.7021e-07	6.0473e-06	0
406.799	3.132e-06	2.9594e-06	3.2462e-06	1.608e-06	9.8618e-06	2.6529e-06	6.3789e-06	4.3409e-06	1.7409e-06	4.6708e-06	5.0568e-06	6.5252e-06	2.9892e-06	4.6999e-06	0
407.799	4.7524e-06	1.7308e-06	1.9399e-06	1.3577e-06	1.2115e-05	1.6683e-06	3.4135e-06	3.7567e-07	2.9874e-06	4.4534e-06	3.2711e-06	6.1601e-06	3.1055e-06	3.8999e-06	0
408.798	3.6815e-06	2.1248e-06	1.4465e-06	1.0108e-06	1.2007e-05	1.5601e-06	7.9223e-06	4.3926e-06	2.6518e-06	4.1468e-06	1.4047e-06	4.5446e-06	2.6169e-06	4.2797e-06	0
409.798	1.5503e-06	1.1203e-06	1.8425e-06	1.6193e-06	1.359e-05	2.8009e-06	3.7268e-06	3.287e-06	2.9854e-06	4.9312e-06	3.0263e-06	4.7254e-06	1.2809e-06	3.0385e-06	0
410.797	2.1817e-06	3.6572e-06	5.355e-06	1.4835e-06	1.2783e-05	2.5107e-06	2.4716e-06	2.5619e-06	3.0023e-06	6.5402e-06	2.9721e-06	7.4941e-06	1.0735e-06	5.1784e-06	0
411.797	7.6643e-06	3.9896e-06	2.3405e-06	1.5094e-06	1.1959e-05	2.535e-06	3.4366e-06	2.5737e-06	1.6508e-06	6.2835e-06	4.6883e-06	4.7562e-06	2.2747e-06	6.4522e-06	0
412.796	2.0536e-06	4.4534e-06	1.4531e-06	1.9643e-06	9.8359e-06	5.8514e-07	7.5507e-06	4.6913e-06	3.9998e-06	7.9149e-06	3.8427e-06	2.7531e-06	1.5045e-06	7.4736e-06	0
413.796	3.4996e-06	3.6267e-06	2.7355e-06	3.5199e-06	1.307e-05	1.5004e-06	5.139e-06	2.0073e-06	8.4893e-06	6.2427e-06	2.1768e-06	8.0439e-06	2.041e-06	4.5274e-06	0
414.795	6.6948e-06	3.0279e-06	4.3383e-06	2.2144e-06	1.2586e-05	1.0882e-06	6.1723e-06	5.8046e-06	4.1986e-07	5.3506e-06	7.5834e-06	2.9967e-06	2.9189e-06	4.8727e-06	0
415.795	1.3623e-06	2.299e-06	4.0228e-06	1.4292e-06	1.113e-05	5.5028e-07	6.6302e-06	4.6719e-06	1.6102e-06	8.4143e-06	2.9307e-06	3.163e-06	1.6222e-06	5.216e-06	0
416.794	6.814e-06	6.357e-07	2.8441e-06	7.6406e-07	1.3865e-05	3.4712e-06	3.0433e-06	5.4107e-06	2.7419e-06	7.4513e-06	4.0924e-06	5.1555e-06	1.3084e-06	4.7567e-06	0
417.794	6.3686e-06	4.2785e-06	2.7722e-06	1.9829e-06	1.359e-05	2.4208e-06	2.8346e-06	2.538e-06	2.1033e-06	4.9176e-06	3.8015e-06	5.4454e-06	1.5375e-06	5.4628e-06	0
418.793	3.6842e-06	5.4823e-06	3.2163e-06	2.3894e-06	1.0068e-05	1.9177e-06	5.6957e-06	3.7631e-06	3.759e-06	3.7068e-06	1.653e-06	2.625e-06	3.704e-06	6.0266e-06	0
419.793	6.7866e-06	2.21e-06	2.6074e-06	2.4246e-06	1.1583e-05	2.5174e-06	3.5991e-06	2.8702e-06	3.8758e-06	4.8007e-06	3.8931e-06	6.3808e-06	2.8584e-06	6.12e-06	0
420.792	5.308e-06	4.1296e-06	2.0628e-06	4.6872e-07	1.2392e-05	1.9331e-06	2.9852e-06	3.4789e-06	1.7509e-06	3.992e-06	1.7738e-06	3.5873e-06	1.3917e-06	5.3349e-06	0
421.792	5.6846e-06	3.8456e-06	2.633e-06	2.6437e-06	1.1302e-05	6.7343e-07	2.6763e-06	4.5504e-06	2.8566e-06	5.7907e-06	3.752e-06	4.7873e-06	1.9653e-06	4.8643e-06	0
422.791	3.8919e-06	2.3338e-06	3.6878e-06	4.6401e-07	1.0523e-05	9.9317e-07	5.8887e-06	3.3783e-06	2.8176e-06	4.6183e-06	2.7699e-06	5.1479e-06	3.9927e-06	6.216e-06	0
423.791	1.0376e-05	4.0895e-06	7.0282e-07	1.4266e-06	1.1582e-05	1.2329e-06	6.723e-06	2.8492e-06	5.1481e-06	5.821e-06	3.6588e-06	4.014e-06	1.8523e-06	2.3018e-06	0
424.79	5.5947e-06	2.9717e-06	4.7795e-06	1.2191e-06	9.1054e-06	1.5904e-06	4.8538e-06	5.5968e-06	6.7607e-06	3.8588e-06	3.1271e-06	2.6555e-06	3.8308e-07	5.8421e-06	0
425.79	5.6434e-06	1.3292e-06	2.8724e-06	1.9091e-06	1.0602e-05	7.3612e-07	4.923e-06	6.8335e-06	1.6424e-06	4.9583e-06	5.5488e-06	5.3103e-06	2.1506e-06	5.5392e-06	0
426.789	4.9573e-06	1.8471e-06	4.48e-06	1.0904e-06	1.0962e-05	5.2214e-07	4.086e-06	4.5353e-06	1.3629e-06	8.4656e-06	5.864e-06	6.9602e-06	2.3765e-06	5.7589e-06	0
427.789	5.1912e-06	3.7724e-06	3.3007e-06	2.0936e-06	1.079e-05	6.8832e-07	5.7551e-06	4.6246e-06	1.5574e-06	4.7017e-06	5.0279e-06	5.032e-06	1.6881e-06	4.4366e-06	0
428.788	2.7281e-06	1.887e-06	4.4065e-06	2.5799e-06	1.2014e-05	1.1083e-06	3.0276e-06	4.091e-06	1.1768e-06	4.7074e-06	6.3426e-06	5.7675e-06	1.4455e-06	3.5344e-06	0
429.788	3.3699e-06	1.1607e-06	3.1456e-06	2.8789e-06	1.1791e-05	7.1724e-07	3.9281e-06	3.1962e-06	3.3246e-06	5.9885e-06	3.5313e-06	5.5368e-06	1.3628e-06	3.3924e-06	0
430.787	5.7344e-06	4.271e-06	2.7229e-06	1.2039e-06	1.2655e-05	4.6506e-07	1.9677e-06	6.1955e-06	1.5353e-06	5.3154e-06	5.1938e-06	3.838e-06	1.3273e-06	5.5321e-06	0
431.787	5.9129e-06	3.0067e-06	1.1857e-06	2.0332e-06	1.4246e-05	4.3774e-06	3.6856e-06	4.3031e-06	2.4798e-06	4.7201e-06	3.8925e-06	4.7494e-06	6.8664e-07	5.721e-06	0
432.786	5.065e-06	3.4672e-06	4.5439e-06	2.5465e-06	1.2671e-05	2.0539e-06	3.4004e-06	5.487e-06	2.557e-06	5.3466e-06	4.58e-06	2.8204e-06	1.1813e-06	5.9493e-06	0
433.786	6.1345e-06	9.1767e-07	1.0987e-06	5.1386e-07	1.0907e-05	9.1278e-07	4.6139e-06	1.8922e-06	4.8202e-06	4.6987e-06	6.0243e-06	5.2709e-06	3.7477e-06	3.1807e-06	0
434.785	3.7158e-06	2.5948e-06	3.7224e-06	1.4733e-06	1.1876e-05	2.001e-06	1.8557e-06	4.6514e-06	2.5384e-06	5.3243e-06	2.0849e-06	5.5396e-06	3.3354e-06	3.3472e-06	0
435.785	1.2116e-06	1.4527e-06	3.8347e-06	1.0918e-06	1.3288e-05	1.7601e-06	5.4212e-06	3.0549e-06	1.828e-06	6.2055e-06	6.3944e-06	9.2789e-07	3.0418e-06	5.1098e-06	0
436.784	8.2556e-06	1.6503e-06	1.9089e-06	1.6068e-06	1.0839e-05	1.1348e-06	3.6873e-06	1.261e-06	3.7529e-06	6.7021e-06	4.5846e-06	7.1461e-06	2.6607e-06	5.2367e-06	0
437.784	4.4527e-06	3.0149e-06	1.5082e-06	6.6435e-07	1.2293e-05	4.141e-07	2.4478e-06	5.0544e-06	2.8332e-06	4.8437e-06	3.2885e-06	5.0838e-06	1.2771e-06	3.0668e-06	0
438.783	3.5189e-06	2.894e-06	5.5413e-06	1.1809e-06	1.0773e-05	3.6173e-07	4.898e-06	5.5505e-06	6.0913e-06	5.2753e-06	2.6966e-06	4.4617e-06	2.4694e-06	4.3861e-06	0
439.783	3.0506e-06	7.4573e-06	2.6761e-06	1.1827e-06	1.422e-05	2.8787e-06	3.6737e-06	1.7148e-06	2.6221e-06	4.343e-06	3.7133e-06	6.6307e-06	2.0974e-06	3.9652e-06	0
440.782	2.0272e-06	1.9239e-06	1.9521e-06	2.2889e-06	1.2154e-05	2.4673e-06	4.7716e-06	5.3184e-06	1.3237e-06	6.0071e-06	6.6571e-06	4.3645e-06	3.6303e-06	4.8242e-06	0
441.782	1.9094e-06	2.9703e-06	2.4543e-06	5.7891e-07	9.5542e-06	1.5104e-06	4.2084e-06	1.971e-06	1.6949e-06	3.0493e-06	2.0578e-06	8.7486e-06	1.1094e-06	4.8904e-06	0
442.781	3.2971e-06	3.2946e-06	3.6824e-06	2.0858e-06	1.2249e-05	1.2357e-06	3.8492e-06	2.9358e-06	1.1573e-06	6.5036e-06	2.4552e-06	3.0844e-06	3.7617e-06	4.588e-06	0
443.781	4.1457e-06	2.2334e-06	2.3935e-06	1.6515e-06	1.1648e-05	8.2583e-07	1.7262e-06	3.7349e-06	1.1685e-06	5.9344e-06	3.6831e-06	4.5839e-06	5.4078e-07	4.8321e-06	0
444.78	6.7452e-06	5.4486e-06	1.3038e-06	1.807e-06	1.1939e-05	2.28e-06	2.6486e-06	3.1503e-06	2.0595e-06	5.3467e-06	3.451e-06	4.6147e-06	2.3043e-06	7.4426e-06	0
445.78	3.0361e-06	1.8031e-06	1.8842e-06	2.08e-06	9.1045e-06	2.7787e-06	5.6125e-06	3.7925e-06	2.1602e-06	1.8523e-06	2.1084e-06	6.1751e-06	4.1756e-07	6.7633e-06	0
446.779	4.1147e-06	2.0455e-06	7.237e-08	1.6686e-06	1.0521e-05	1.3512e-06	2.4949e-06	5.6192e-06	2.5989e-06	6.3133e-06	3.6987e-06	4.0809e-06	2.4325e-06	6.7345e-06	0
447.779	6.5954e-06	3.244e-06	1.1786e-06	1.1663e-06	1.227e-05	2.3404e-06	3.5386e-06	4.9546e-06	1.6239e-06	4.7604e-06	3.1067e-06	4.9677e-06	1.1388e-06	4.534e-06	0
448.778	5.2031e-06	1.122e-06	2.7955e-06	1.3225e-06	1.0894e-05	7.8272e-07	7.0121e-06	2.5054e-06	2.4063e-06	4.0952e-06	2.5077e-06	5.5137e-06	3.0305e-06	4.1e-06	0
449.778	7.9085e-06	4.9884e-06	1.8582e-06	2.1238e-06	1.202e-05	2.2552e-06	5.3868e-06	5.0113e-07	4.0029e-06	6.309e-06	3.7767e-06	3.4009e-06	3.7248e-06	6.2443e-06	0
450.777	5.6843e-06	8.5023e-07	2.1981e-06	2.5258e-06	9.8186e-06	1.5929e-06	3.392e-06	3.653e-06	4.8929e-06	6.1708e-06	7.8244e-06	7.642e-06	2.0957e-06	4.4451e-06	0
451.777	1.8154e-06	2.6788e-06	3.3428e-06	1.4887e-06	1.5314e-05	1.5724e-06	2.706e-06	5.8381e-06	6.1531e-06	7.6648e-06	3.5309e-06	5.4075e-06	2.1697e-06	6.1592e-06	0
452.776	3.8007e-06	2.6442e-06	9.2817e-07	1.1476e-06	1.0678e-05	8.9682e-07	6.6672e-06	5.5723e-06	2.5093e-06	5.7901e-06	2.3177e-06	4.7512e-06	2.6929e-06	4.3079e-06	0
453.776	5.5649e-06	2.4913e-06	1.8758e-06	7.7408e-07	1.2273e-05	1.8116e-06	4.3997e-06	4.1836e-06	1.768e-06	5.5012e-06	2.1946e-06	4.3841e-06	1.814e-06	6.866e-06	0
454.775	6.0961e-06	4.9754e-06	1.7347e-06	1.0709e-06	1.1617e-05	1.6353e-06	4.6792e-06	2.3258e-06	3.5354e-07	3.0366e-06	2.1711e-06	4.7926e-06	9.7397e-07	3.7326e-06	0
455.775	7.6085e-06	4.5853e-06	9.1876e-07	9.0955e-07	1.2239e-05	2.0502e-06	2.7254e-06	4.4389e-06	1.3553e-06	4.7813e-06	4.956e-06	4.6048e-06	3.5849e-07	6.3706e-06	0
456.774	5.5633e-06	1.4136e-06	1.2536e-06	1.4414e-06	1.2739e-05	1.0886e-06	2.8329e-06	3.6369e-06	3.0637e-06	5.3749e-06	4.6324e-06	5.7764e-06	4.2151e-06	4.775e-06	0
457.774	8.902e-06	3.4807e-06	1.4691e-06	2.0264e-06	1.0758e-05	2.1258e-06	5.0299e-06	2.3161e-06	2.0275e-06	6.6229e-06	2.69e-06	3.7514e-06	1.1045e-06	4.4083e-06	0
458.773	3.5813e-06	3.2367e-07	3.248e-06	5.8941e-07	1.2396e-05	1.6203e-06	2.9961e-06	1.6167e-06	3.2996e-06	4.3187e-06	3.1175e-06	2.9553e-06	9.5045e-07	5.9992e-06	0
459.773	1.2276e-05	2.5861e-06	4.0718e-07	1.6198e-06	1.0906e-05	1.7828e-06	4.8451e-06	5.123e-06	2.463e-06	5.7363e-06	4.6805e-06	4.9876e-06	1.134e-06	6.6374e-06	0
460.772	1.4296e-06	9.1903e-07	1.254e-06	1.6889e-06	9.0669e-06	5.7152e-09	5.0716e-06	3.1543e-06	4.7909e-06	5.7614e-06	3.7118e-06	4.2035e-06	1.2556e-06	6.9051e-06	0
461.772	3.9323e-06	2.7575e-06	2.2958e-06	5.2193e-07	9.5437e-06	1.0495e-06	4.997e-06	2.7818e-06	1.9389e-06	4.7824e-06	5.2472e-06	6.5841e-06	8.408e-07	6.1557e-06	0
462.771	9.3143e-06	3.8419e-06	1.5785e-06	1.0599e-06	1.0096e-05	9.5766e-07	4.0904e-06	1.841e-06	1.5085e-06	4.3487e-06	2.986e-06	4.5583e-06	6.7545e-07	5.5465e-06	0
463.771	3.2601e-06	5.6997e-06	1.226e-06	1.8149e-06	9.2003e-06	1.0309e-06	4.4315e-06	4.3036e-06	2.7137e-06	4.4278e-06	4.2374e-06	3.8209e-06	2.1619e-06	5.8806e-06	0
464.77	7.0363e-06	3.6109e-06	2.2772e-06	9.3618e-07	1.2363e-05	4.9324e-07	4.2265e-06	1.9222e-06	2.7764e-06	6.9055e-06	5.5992e-06	3.1754e-06	1.5732e-06	6.1679e-06	0
465.77	4.9763e-06	1.8155e-06	1.5438e-06	2.18e-06	1.1365e-05	2.4157e-07	4.6501e-06	1.5972e-06	2.6921e-06	6.0041e-06	4.3493e-06	3.6717e-06	3.6238e-07	4.0091e-06	0
466.769	5.5059e-06	7.6942e-07	2.1275e-06	1.4143e-06	1.4142e-05	2.7217e-06	4.8197e-06	4.7368e-06	2.1761e-06	6.6527e-06	2.4051e-06	2.624e-06	2.5091e-06	4.0825e-06	0
467.769	5.9555e-06	2.493e-06	1.5895e-06	1.5423e-06	1.2081e-05	2.7634e-06	2.4797e-06	2.3624e-06	2.5367e-06	5.6903e-06	4.1176e-06	3.4094e-06	7.2035e-07	5.4188e-06	0
468.768	4.5573e-06	2.4767e-06	1.6312e-06	8.1722e-07	1.2589e-05	3.3341e-06	4.3211e-06	2.9423e-06	2.8928e-06	5.0072e-06	3.6922e-06	5.7103e-06	2.4066e-06	6.7367e-06	0
469.768	4.4051e-06	5.9343e-07	8.0435e-07	2.3671e-06	1.0773e-05	1.9701e-06	4.7284e-06	2.0751e-06	1.396e-06	5.9236e-06	4.0279e-06	4.5011e-06	1.5253e-06	6.0414e-06	0
470.767	6.7434e-06	3.874e-06	6.837e-07	1.7432e-06	1.0208e-05	2.1805e-06	4.9752e-06	2.4592e-06	1.1785e-06	4.8336e-06	2.0901e-06	5.1424e-06	3.1576e-06	6.0927e-06	0
471.767	2.3164e-06	4.7173e-06	2.1336e-06	2.1878e-06	9.4863e-06	7.9395e-07	9.6214e-07	3.4319e-06	3.4943e-06	4.9827e-06	5.7665e-06	4.5172e-06	1.4751e-06	4.633e-06	0
472.766	8.3044e-06	2.1882e-07	2.6092e-06	7.6242e-07	1.0876e-05	1.2135e-06	6.4311e-06	4.5281e-06	8.1781e-07	6.1361e-06	4.1292e-06	4.2755e-06	3.5933e-06	2.6819e-06	0
473.766	2.3486e-06	2.8451e-06	3.1908e-06	1.2619e-06	1.1483e-05	5.425e-07	3.8765e-06	1.8633e-06	3.2091e-06	5.822e-06	5.7218e-06	6.2307e-06	1.1712e-06	4.8074e-06	0
474.765	3.3717e-06	4.9259e-06	4.4291e-06	1.4113e-06	1.1452e-05	4.2073e-06	3.8373e-06	4.1262e-06	1.7358e-06	6.2364e-06	3.3151e-06	4.7696e-06	1.4517e-06	5.5234e-06	0
475.765	2.3207e-06	2.7973e-06	2.8348e-06	2.7513e-06	1.2738e-05	1.328e-06	2.0489e-06	3.7124e-06	3.8697e-06	6.6357e-06	3.9441e-06	3.2833e-06	1.279e-06	3.9975e-06	0
476.764	1.0472e-06	1.4626e-06	1.1262e-06	1.5356e-06	1.1006e-05	1.7533e-06	5.655e-06	2.7315e-06	2.4923e-06	4.1423e-06	3.2568e-06	5.0258e-06	2.5369e-06	4.7061e-06	0
477.764	2.0103e-06	4.6161e-06	1.1014e-06	5.0872e-07	1.0968e-05	9.7978e-07	4.0296e-06	3.9136e-06	1.0185e-06	5.556e-06	4.8656e-06	2.5844e-06	1.8789e-06	5.6045e-06	0
478.763	3.7356e-06	1.8838e-06	2.8835e-06	2.7807e-06	1.2833e-05	2.8397e-07	1.1621e-06	1.4318e-06	3.5194e-06	5.3656e-06	2.1462e-06	3.5045e-06	3.2144e-06	6.939e-06	0
479.763	2.4105e-06	1.1861e-06	1.2693e-06	2.6049e-06	1.2356e-05	2.4039e-06	3.611e-06	1.8201e-06	1.7409e-06	5.1403e-06	3.6386e-06	3.4421e-06	9.1802e-07	5.3605e-06	0
480.762	7.2737e-06	1.5353e-06	2.7407e-06	2.7866e-06	1.1821e-05	7.839e-07	3.5368e-06	2.7691e-06	3.5115e-06	6.1841e-06	4.5767e-06	3.5784e-06	1.8395e-06	3.7888e-06	0
481.762	3.3718e-06	2.3734e-06	2.8615e-06	1.7741e-06	1.1695e-05	1.0543e-06	3.4305e-06	3.5217e-06	3.2368e-06	5.7874e-06	1.6819e-06	8.1785e-06	2.853e-06	3.941e-06	0
482.762	5.7736e-06	2.4551e-06	1.6897e-06	1.3971e-06	9.4043e-06	1.1384e-07	4.1744e-06	4.3576e-06	2.7505e-06	6.6075e-06	2.1952e-06	2.471e-06	2.5966e-06	5.0976e-06	0
483.761	4.7535e-06	2.8013e-06	1.1858e-06	6.2304e-07	1.0609e-05	4.733e-06	3.0973e-06	4.8676e-06	4.9068e-06	5.2151e-06	3.6549e-06	4.4994e-06	1.3958e-06	3.9119e-06	0
484.761	1.3225e-06	1.1077e-06	1.8787e-06	1.4559e-06	1.0581e-05	1.5211e-06	3.9319e-06	2.1054e-06	7.726e-07	6.1882e-06	2.9869e-06	5.8376e-06	1.8031e-06	3.3152e-06	0
485.76	4.2481e-06	3.1477e-06	3.0618e-06	2.0786e-06	1.065e-05	3.0468e-06	6.3521e-06	4.3238e-06	2.5646e-06	5.7303e-06	1.5934e-06	6.8369e-06	2.0551e-06	5.9058e-06	0
486.76	8.4003e-06	2.7254e-06	1.847e-06	9.8745e-07	9.4048e-06	2.4409e-06	2.8116e-06	2.8192e-06	2.2473e-06	4.5177e-06	4.3976e-06	3.7496e-06	2.3069e-06	5.5735e-06	0
487.759	8.7908e-06	2.4505e-06	2.5715e-06	1.9374e-06	1.1439e-05	8.8649e-07	4.8373e-06	3.3683e-06	1.1526e-06	3.9264e-06	3.0333e-06	6.899e-06	2.3363e-06	5.2176e-06	0
488.759	5.3958e-06	1.531e-06	1.6637e-06	1.4925e-06	1.3652e-05	2.2066e-06	3.5953e-06	2.5379e-06	1.1941e-06	4.5413e-06	4.5091e-06	5.8143e-06	2.3917e-06	4.347e-06	0
489.758	3.9526e-06	4.0984e-06	3.2388e-06	1.8238e-06	1.0606e-05	2.1518e-06	4.4217e-06	1.4205e-06	3.2118e-06	6.3355e-06	3.6639e-06	6.7898e-06	1.3957e-06	4.7198e-06	0
490.758	7.9867e-06	3.0587e-06	2.0877e-06	1.1273e-06	1.3147e-05	1.7637e-06	1.6733e-06	2.9818e-06	1.8053e-06	6.7079e-06	3.2521e-06	4.2802e-06	2.4372e-06	4.5679e-06	0
491.757	2.1669e-06	2.4479e-06	3.7786e-06	2.6818e-07	1.3777e-05	2.8672e-06	2.0253e-06	3.2748e-06	2.544e-06	6.454e-06	4.0951e-06	5.0537e-06	2.2656e-06	5.5902e-06	0
492.757	2.5379e-06	3.7099e-06	1.329e-06	1.4046e-06	9.597e-06	1.2948e-06	3.5227e-06	4.3655e-06	1.731e-06	6.3039e-06	3.2225e-06	6.3668e-06	1.8586e-06	4.1419e-06	0
493.756	9.4706e-06	3.5889e-06	3.5975e-06	3.2283e-07	1.0926e-05	1.0174e-06	3.9187e-06	4.8663e-06	2.9183e-06	5.4724e-06	2.6883e-06	4.2588e-06	1.0264e-06	6.3019e-06	0
494.756	4.7749e-06	2.0988e-06	1.3139e-06	1.1512e-06	1.0357e-05	2.5885e-06	4.7707e-06	3.4826e-06	9.7662e-07	5.7816e-06	4.2959e-06	3.7174e-06	2.0549e-06	4.2739e-06	0
495.755	1.8257e-06	3.4868e-06	1.6268e-06	1.241e-06	1.1154e-05	4.727e-06	3.5378e-06	4.1704e-06	8.8764e-07	6.8517e-06	3.5479e-06	5.8838e-06	1.2341e-06	5.4632e-06	0
496.755	6.3751e-06	3.3358e-06	2.7411e-06	8.2898e-07	1.0298e-05	4.3149e-07	4.8091e-06	2.5658e-06	2.7683e-06	4.2336e-06	5.7824e-06	2.5202e-06	3.0813e-06	5.0377e-06	0
497.754	6.9645e-06	2.6167e-06	2.1344e-06	2.7421e-06	1.1328e-05	1.6707e-06	3.6388e-06	5.2221e-06	9.6268e-07	6.0414e-06	6.1945e-06	5.9229e-06	2.382e-06	5.4845e-06	0
498.754	1.5683e-06	1.6176e-06	7.473e-07	3.0164e-06	1.0542e-05	2.2262e-06	4.3712e-06	3.6633e-06	1.2991e-06	4.0025e-06	4.5149e-06	4.5895e-06	2.1877e-06	2.8589e-06	0
499.753	7.0596e-07	1.4863e-06	3.1863e-06	7.4683e-07	1.0388e-05	3.2361e-06	6.2374e-07	3.1198e-06	1.6823e-06	3.8802e-06	4.3602e-06	5.8624e-06	1.5627e-06	3.3581e-06	0
500.753	5.5905e-06	1.0602e-06	3.0352e-06	1.8581e-06	1.3971e-05	9.2214e-07	5.6748e-06	2.7773e-06	3.0778e-06	7.2922e-06	3.2831e-06	3.0367e-06	2.0075e-06	4.7775e-06	0
501.752	6.1559e-06	3.8789e-06	4.4468e-06	9.1875e-07	1.0564e-05	1.4375e-06	2.4637e-06	2.3389e-06	1.6207e-06	4.5753e-06	3.1315e-06	9.347e-06	1.9326e-06	5.7026e-06	0
502.752	3.9475e-07	7.9103e-07	6.3724e-07	5.8941e-07	1.1073e-05	2.7162e-06	4.4499e-06	4.1547e-06	1.0497e-06	5.6655e-06	6.4057e-06	5.1633e-06	4.3329e-07	5.2368e-06	0
503.751	5.1871e-06	1.2228e-06	2.6001e-06	9.9818e-07	1.4431e-05	1.6358e-06	3.9595e-06	3.2529e-06	1.3601e-06	5.4971e-06	5.4051e-06	3.069e-06	2.9362e-06	4.4749e-06	0
504.751	4.1383e-06	1.0814e-06	2.5569e-06	1.036e-06	1.3024e-05	2.137e-06	4.0069e-06	3.5104e-06	2.3421e-06	4.0915e-06	2.249e-06	4.0098e-06	8.4503e-07	6.5806e-06	0
505.75	2.4379e-06	3.6948e-06	8.015e-07	6.9369e-07	1.2337e-05	2.6074e-06	3.3615e-06	4.9774e-06	1.6726e-06	5.2146e-06	3.8429e-06	3.9791e-06	2.809e-07	5.1143e-06	0
506.75	1.9739e-06	3.6013e-06	1.5025e-06	2.0451e-06	1.0661e-05	9.8394e-07	5.9135e-06	4.0127e-06	3.8551e-06	4.5919e-06	3.3638e-06	4.2451e-06	1.2414e-06	5.3367e-06	0
507.749	2.1939e-06	9.8436e-07	3.2407e-06	1.6967e-06	1.1108e-05	1.6377e-06	2.8092e-06	3.1624e-06	2.5635e-06	6.7344e-06	1.7755e-06	5.3692e-06	1.9408e-06	4.5282e-06	0
508.749	6.2502e-06	2.6337e-06	8.8879e-07	4.9297e-07	1.2069e-05	1.6232e-06	4.2053e-06	3.1614e-06	8.4191e-07	6.2062e-06	4.9096e-06	5.9482e-06	1.5788e-06	4.6945e-06	0
509.748	3.2398e-06	2.5342e-06	2.5566e-06	2.6222e-06	1.0389e-05	1.9351e-06	5.9912e-06	2.6569e-06	3.9423e-07	5.0827e-06	2.7086e-06	5.2459e-06	1.7591e-06	6.1085e-06	0
510.748	7.2006e-06	2.042e-06	2.6202e-06	1.1157e-06	1.12e-05	1.9426e-06	4.6037e-06	3.1904e-06	1.9451e-06	6.2591e-06	6.1682e-06	4.1826e-06	1.1129e-06	3.6787e-06	0
511.747	1.3228e-06	3.8244e-06	3.1309e-06	1.5672e-06	1.1804e-05	3.4063e-07	5.768e-06	3.9505e-06	2.6139e-07	6.1077e-06	1.8541e-06	7.2865e-06	5.2238e-07	4.1775e-06	0
512.747	7.2006e-06	2.042e-06	2.6202e-06	1.1157e-06	1.12e-05	1.9426e-06	4.6037e-06	3.1904e-06	1.9451e-06	6.2591e-06	6.1682e-06	4.1826e-06	1.1129e-06	3.6787e-06	0
513.746	3.2398e-06	2.5342e-06	2.5566e-06	2.6222e-06	1.0389e-05	1.9351e-06	5.9912e-06	2.6569e-06	3.9423e-07	5.0827e-06	2.7086e-06	5.2459e-06	1.7591e-06	6.1085e-06	0
514.746	6.2502e-06	2.6337e-06	8.8879e-07	4.9297e-07	1.2069e-05	1.6232e-06	4.2053e-06	3.1614e-06	8.4191e-07	6.2062e-06	4.9096e-06	5.9482e-06	1.5788e-06	4.6945e-06	0
515.745	2.1939e-06	9.8436e-07	3.2407e-06	1.6967e-06	1.1108e-05	1.6377e-06	2.8092e-06	3.1624e-06	2.5635e-06	6.7344e-06	1.7755e-06	5.3692e-06	1.9408e-06	4.5282e-06	0
516.745	1.9739e-06	3.6013e-06	1.5025e-06	2.0451e-06	1.0661e-05	9.8394e-07	5.9135e-06	4.0127e-06	3.8551e-06	4.5919e-06	3.3638e-06	4.2451e-06	1.2414e-06	5.3367e-06	0
517.744	2.4379e-06	3.6948e-06	8.015e-07	6.9369e-07	1.2337e-05	2.6074e-06	3.3615e-06	4.9774e-06	1.6726e-06	5.2146e-06	3.8429e-06	3.9791e-06	2.809e-07	5.1143e-06	0
518.744	4.1383e-06	1.0814e-06	2.5569e-06	1.036e-06	1.3024e-05	2.137e-06	4.0069e-06	3.5104e-06	2.3421e-06	4.0915e-06	2.249e-06	4.0098e-06	8.4503e-07	6.5806e-06	0
519.743	5.1871e-06	1.2228e-06	2.6001e-06	9.9818e-07	1.4431e-05	1.6358e-06	3.9595e-06	3.2529e-06	1.3601e-06	5.4971e-06	5.4051e-06	3.069e-06	2.9362e-06	4.4749e-06	0
520.743	3.9475e-07	7.9103e-07	6.3724e-07	5.8941e-07	1.1073e-05	2.7162e-06	4.4499e-06	4.1547e-06	1.0497e-06	5.6655e-06	6.4057e-06	5.1633e-06	4.3329e-07	5.2368e-06	0
521.742	6.1559e-06	3.8789e-06	4.4468e-06	9.1875e-07	1.0564e-05	1.4375e-06	2.4637e-06	2.3389e-06	1.6207e-06	4.5753e-06	3.1315e-06	9.347e-06	1.9326e-06	5.7026e-06	0
522.742	5.5905e-06	1.0602e-06	3.0352e-06	1.8581e-06	1.3971e-05	9.2214e-07	5.6748e-06	2.7773e-06	3.0778e-06	7.2922e-06	3.2831e-06	3.0367e-06	2.0075e-06	4.7775e-06	0
523.741	7.0596e-07	1.4863e-06	3.1863e-06	7.4683e-07	1.0388e-05	3.2361e-06	6.2374e-07	3.1198e-06	1.6823e-06	3.8802e-06	4.3602e-06	5.8624e-06	1.5627e-06	3.3581e-06	0
524.741	1.5683e-06	1.6176e-06	7.473e-07	3.0164e-06	1.0542e-05	2.2262e-06	4.3712e-06	3.6633e-06	1.2991e-06	4.0025e-06	4.5149e-06	4.5895e-06	2.1877e-06	2.8589e-06	0
525.74	6.9645e-06	2.6167e-06	2.1344e-06	2.7421e-06	1.1328e-05	1.6707e-06	3.6388e-06	5.2221e-06	9.6268e-07	6.0414e-06	6.1945e-06	5.9229e-06	2.382e-06	5.4845e-06	0
526.74	6.3751e-06	3.3358e-06	2.7411e-06	8.2898e-07	1.0298e-05	4.3149e-07	4.8091e-06	2.5658e-06	2.7683e-06	4.2336e-06	5.7824e-06	2.5202e-06	3.0813e-06	5.0377e-06	0
527.739	1.8257e-06	3.4868e-06	1.6268e-06	1.241e-06	1.1154e-05	4.727e-06	3.5378e-06	4.1704e-06	8.8764e-07	6.8517e-06	3.5479e-06	5.8838e-06	1.2341e-06	5.4632e-06	0
528.739	4.7749e-06	2.0988e-06	1.3139e-06	1.1512e-06	1.0357e-05	2.5885e-06	4.7707e-06	3.4826e-06	9.7662e-07	5.7816e-06	4.2959e-06	3.7174e-06	2.0549e-06	4.2739e-06	0
529.738	9.4706e-06	3.5889e-06	3.5975e-06	3.2283e-07	1.0926e-05	1.0174e-06	3.9187e-06	4.8663e-06	2.9183e-06	5.4724e-06	2.6883e-06	4.2588e-06	1.0264e-06	6.3019e-06	0
530.738	2.5379e-06	3.7099e-06	1.329e-06	1.4046e-06	9.597e-06	1.2948e-06	3.5227e-06	4.3655e-06	1.731e-06	6.3039e-06	3.2225e-06	6.3668e-06	1.8586e-06	4.1419e-06	0
531.737	2.1669e-06	2.4479e-06	3.7786e-06	2.6818e-07	1.3777e-05	2.8672e-06	2.0253e-06	3.2748e-06	2.544e-06	6.454e-06	4.0951e-06	5.0537e-06	2.2656e-06	5.5902e-06	0
532.737	7.9867e-06	3.0587e-06	2.0877e-06	1.1273e-06	1.3147e-05	1.7637e-06	1.6733e-06	2.9818e-06	1.8053e-06	6.7079e-06	3.2521e-06	4.2802e-06	2.4372e-06	4.5679e-06	0
533.736	3.9526e-06	4.0984e-06	3.2388e-06	1.8238e-06	1.0606e-05	2.1518e-06	4.4217e-06	1.4205e-06	3.2118e-06	6.3355e-06	3.6639e-06	6.7898e-06	1.3957e-06	4.7198e-06	0
534.736	5.3958e-06	1.531e-06	1.6637e-06	1.4925e-06	1.3652e-05	2.2066e-06	3.5953e-06	2.5379e-06	1.1941e-06	4.5413e-06	4.5091e-06	5.8143e-06	2.3917e-06	4.347e-06	0
535.735	8.7908e-06	2.4505e-06	2.5715e-06	1.9374e-06	1.1439e-05	8.8649e-07	4.8373e-06	3.3683e-06	1.1526e-06	3.9264e-06	3.0333e-06	6.899e-06	2.3363e-06	5.2176e-06	0
536.735	8.4003e-06	2.7254e-06	1.847e-06	9.8745e-07	9.4048e-06	2.4409e-06	2.8116e-06	2.8192e-06	2.2473e-06	4.5177e-06	4.3976e-06	3.7496e-06	2.3069e-06	5.5735e-06	0
537.734	4.2481e-06	3.1477e-06	3.0618e-06	2.0786e-06	1.065e-05	3.0468e-06	6.3521e-06	4.3238e-06	2.5646e-06	5.7303e-06	1.5934e-06	6.8369e-06	2.0551e-06	5.9058e-06	0
538.734	1.3225e-06	1.1077e-06	1.8787e-06	1.4559e-06	1.0581e-05	1.5211e-06	3.9319e-06	2.1054e-06	7.726e-07	6.1882e-06	2.9869e-06	5.8376e-06	1.8031e-06	3.3152e-06	0
539.733	4.7535e-06	2.8013e-06	1.1858e-06	6.2304e-07	1.0609e-05	4.733e-06	3.0973e-06	4.8676e-06	4.9068e-06	5.2151e-06	3.6549e-06	4.4994e-06	1.3958e-06	3.9119e-06	0
540.733	5.7736e-06	2.4551e-06	1.6897e-06	1.3971e-06	9.4043e-06	1.1384e-07	4.1744e-06	4.3576e-06	2.7505e-06	6.6075e-06	2.1952e-06	2.471e-06	2.5966e-06	5.0976e-06	0
541.732	3.3718e-06	2.3734e-06	2.8615e-06	1.7741e-06	1.1695e-05	1.0543e-06	3.4305e-06	3.5217e-06	3.2368e-06	5.7874e-06	1.6819e-06	8.1785e-06	2.853e-06	3.941e-06	0
542.732	7.2737e-06	1.5353e-06	2.7407e-06	2.7866e-06	1.1821e-05	7.839e-07	3.5368e-06	2.7691e-06	3.5115e-06	6.1841e-06	4.5767e-06	3.5784e-06	1.8395e-06	3.7888e-06	0
543.731	2.4105e-06	1.1861e-06	1.2693e-06	2.6049e-06	1.2356e-05	2.4039e-06	3.611e-06	1.8201e-06	1.7409e-06	5.1403e-06	3.6386e-06	3.4421e-06	9.1802e-07	5.3605e-06	0
544.731	3.7356e-06	1.8838e-06	2.8835e-06	2.7807e-06	1.2833e-05	2.8397e-07	1.1621e-06	1.4318e-06	3.5194e-06	5.3656e-06	2.1462e-06	3.5045e-06	3.2144e-06	6.939e-06	0
545.73	2.0103e-06	4.6161e-06	1.1014e-06	5.0872e-07	1.0968e-05	9.7978e-07	4.0296e-06	3.9136e-06	1.0185e-06	5.556e-06	4.8656e-06	2.5844e-06	1.8789e-06	5.6045e-06	0
546.73	1.0472e-06	1.4626e-06	1.1262e-06	1.5356e-06	1.1006e-05	1.7533e-06	5.655e-06	2.7315e-06	2.4923e-06	4.1423e-06	3.2568e-06	5.0258e-06	2.5369e-06	4.7061e-06	0
547.729	2.3207e-06	2.7973e-06	2.8348e-06	2.7513e-06	1.2738e-05	1.328e-06	2.0489e-06	3.7124e-06	3.8697e-06	6.6357e-06	3.9441e-06	3.2833e-06	1.279e-06	3.9975e-06	0
548.729	3.3717e-06	4.9259e-06	4.4291e-06	1.4113e-06	1.1452e-05	4.2073e-06	3.8373e-06	4.1262e-06	1.7358e-06	6.2364e-06	3.3151e-06	4.7696e-06	1.4517e-06	5.5234e-06	0
549.728	2.3486e-06	2.8451e-06	3.1908e-06	1.2619e-06	1.1483e-05	5.425e-07	3.8765e-06	1.8633e-06	3.2091e-06	5.822e-06	5.7218e-06	6.2307e-06	1.1712e-06	4.8074e-06	0
550.728	8.3044e-06	2.1882e-07	2.6092e-06	7.6242e-07	1.0876e-05	1.2135e-06	6.4311e-06	4.5281e-06	8.1781e-07	6.1361e-06	4.1292e-06	4.2755e-06	3.5933e-06	2.6819e-06	0
551.727	2.3164e-06	4.7173e-06	2.1336e-06	2.1878e-06	9.4863e-06	7.9395e-07	9.6214e-07	3.4319e-06	3.4943e-06	4.9827e-06	5.7665e-06	4.5172e-06	1.4751e-06	4.633e-06	0
552.727	6.7434e-06	3.874e-06	6.837e-07	1.7432e-06	1.0208e-05	2.1805e-06	4.9752e-06	2.4592e-06	1.1785e-06	4.8336e-06	2.0901e-06	5.1424e-06	3.1576e-06	6.0927e-06	0
553.726	4.4051e-06	5.9343e-07	8.0435e-07	2.3671e-06	1.0773e-05	1.9701e-06	4.7284e-06	2.0751e-06	1.396e-06	5.9236e-06	4.0279e-06	4.5011e-06	1.5253e-06	6.0414e-06	0
554.726	4.5573e-06	2.4767e-06	1.6312e-06	8.1722e-07	1.2589e-05	3.3341e-06	4.3211e-06	2.9423e-06	2.8928e-06	5.0072e-06	3.6922e-06	5.7103e-06	2.4066e-06	6.7367e-06	0
555.725	5.9555e-06	2.493e-06	1.5895e-06	1.5423e-06	1.2081e-05	2.7634e-06	2.4797e-06	2.3624e-06	2.5367e-06	5.6903e-06	4.1176e-06	3.4094e-06	7.2035e-07	5.4188e-06	0
556.725	5.5059e-06	7.6942e-07	2.1275e-06	1.4143e-06	1.4142e-05	2.7217e-06	4.8197e-06	4.7368e-06	2.1761e-06	6.6527e-06	2.4051e-06	2.624e-06	2.5091e-06	4.0825e-06	0
557.724	4.9763e-06	1.8155e-06	1.5438e-06	2.18e-06	1.1365e-05	2.4157e-07	4.6501e-06	1.5972e-06	2.6921e-06	6.0041e-06	4.3493e-06	3.6717e-06	3.6238e-07	4.0091e-06	0
558.724	7.0363e-06	3.6109e-06	2.2772e-06	9.3618e-07	1.2363e-05	4.9324e-07	4.2265e-06	1.9222e-06	2.7764e-06	6.9055e-06	5.5992e-06	3.1754e-06	1.5732e-06	6.1679e-06	0
559.723	3.2601e-06	5.6997e-06	1.226e-06	1.8149e-06	9.2003e-06	1.0309e-06	4.4315e-06	4.3036e-06	2.7137e-06	4.4278e-06	4.2374e-06	3.8209e-06	2.1619e-06	5.8806e-06	0
560.723	9.3143e-06	3.8419e-06	1.5785e-06	1.0599e-06	1.0096e-05	9.5766e-07	4.0904e-06	1.841e-06	1.5085e-06	4.3487e-06	2.986e-06	4.5583e-06	6.7545e-07	5.5465e-06	0
561.723	3.9323e-06	2.7575e-06	2.2958e-06	5.2193e-07	9.5437e-06	1.0495e-06	4.997e-06	2.7818e-06	1.9389e-06	4.7824e-06	5.2472e-06	6.5841e-06	8.408e-07	6.1557e-06	0
562.722	1.4296e-06	9.1903e-07	1.254e-06	1.6889e-06	9.0669e-06	5.7152e-09	5.0716e-06	3.1543e-06	4.7909e-06	5.7614e-06	3.7118e-06	4.2035e-06	1.2556e-06	6.9051e-06	0
563.722	1.2276e-05	2.5861e-06	4.0718e-07	1.6198e-06	1.0906e-05	1.7828e-06	4.8451e-06	5.123e-06	2.463e-06	5.7363e-06	4.6805e-06	4.9876e-06	1.134e-06	6.6374e-06	0
564.721	3.5813e-06	3.2367e-07	3.248e-06	5.8941e-07	1.2396e-05	1.6203e-06	2.9961e-06	1.6167e-06	3.2996e-06	4.3187e-06	3.1175e-06	2.9553e-06	9.5045e-07	5.9992e-06	0
565.721	8.902e-06	3.4807e-06	1.4691e-06	2.0264e-06	1.0758e-05	2.1258e-06	5.0299e-06	2.3161e-06	2.0275e-06	6.6229e-06	2.69e-06	3.7514e-06	1.1045e-06	4.4083e-06	0
566.72	5.5633e-06	1.4136e-06	1.2536e-06	1.4414e-06	1.2739e-05	1.0886e-06	2.8329e-06	3.6369e-06	3.0637e-06	5.3749e-06	4.6324e-06	5.7764e-06	4.2151e-06	4.775e-06	0
567.72	7.6085e-06	4.5853e-06	9.1876e-07	9.0955e-07	1.2239e-05	2.0502e-06	2.7254e-06	4.4389e-06	1.3553e-06	4.7813e-06	4.956e-06	4.6048e-06	3.5849e-07	6.3706e-06	0
568.719	6.0961e-06	4.9754e-06	1.7347e-06	1.0709e-06	1.1617e-05	1.6353e-06	4.6792e-06	2.3258e-06	3.5354e-07	3.0366e-06	2.1711e-06	4.7926e-06	9.7397e-07	3.7326e-06	0
569.719	5.5649e-06	2.4913e-06	1.8758e-06	7.7408e-07	1.2273e-05	1.8116e-06	4.3997e-06	4.1836e-06	1.768e-06	5.5012e-06	2.1946e-06	4.3841e-06	1.814e-06	6.866e-06	0
570.718	3.8007e-06	2.6442e-06	9.2817e-07	1.1476e-06	1.0678e-05	8.9682e-07	6.6672e-06	5.5723e-06	2.5093e-06	5.7901e-06	2.3177e-06	4.7512e-06	2.6929e-06	4.3079e-06	0
571.718	1.8154e-06	2.6788e-06	3.3428e-06	1.4887e-06	1.5314e-05	1.5724e-06	2.706e-06	5.8381e-06	6.1531e-06	7.6648e-06	3.5309e-06	5.4075e-06	2.1697e-06	6.1592e-06	0
572.717	5.6843e-06	8.5023e-07	2.1981e-06	2.5258e-06	9.8186e-06	1.5929e-06	3.392e-06	3.653e-06	4.8929e-06	6.1708e-06	7.8244e-06	7.642e-06	2.0957e-06	4.4451e-06	0
573.717	7.9085e-06	4.9884e-06	1.8582e-06	2.1238e-06	1.202e-05	2.2552e-06	5.3868e-06	5.0113e-07	4.0029e-06	6.309e-06	3.7767e-06	3.4009e-06	3.7248e-06	6.2443e-06	0
574.716	5.2031e-06	1.122e-06	2.7955e-06	1.3225e-06	1.0894e-05	7.8272e-07	7.0121e-06	2.5054e-06	2.4063e-06	4.0952e-06	2.5077e-06	5.5137e-06	3.0305e-06	4.1e-06	0
575.716	6.5954e-06	3.244e-06	1.1786e-06	1.1663e-06	1.227e-05	2.3404e-06	3.5386e-06	4.9546e-06	1.6239e-06	4.7604e-06	3.1067e-06	4.9677e-06	1.1388e-06	4.534e-06	0
576.715	4.1147e-06	2.0455e-06	7.237e-08	1.6686e-06	1.0521e-05	1.3512e-06	2.4949e-06	5.6192e-06	2.5989e-06	6.3133e-06	3.6987e-06	4.0809e-06	2.4325e-06	6.7345e-06	0
577.715	3.0361e-06	1.8031e-06	1.8842e-06	2.08e-06	9.1045e-06	2.7787e-06	5.6125e-06	3.7925e-06	2.1602e-06	1.8523e-06	2.1084e-06	6.1751e-06	4.1756e-07	6.7633e-06	0
578.714	6.7452e-06	5.4486e-06	1.3038e-06	1.807e-06	1.1939e-05	2.28e-06	2.6486e-06	3.1503e-06	2.0595e-06	5.3467e-06	3.451e-06	4.6147e-06	2.3043e-06	7.4426e-06	0
579.714	4.1457e-06	2.2334e-06	2.3935e-06	1.6515e-06	1.1648e-05	8.2583e-07	1.7262e-06	3.7349e-06	1.1685e-06	5.9344e-06	3.6831e-06	4.5839e-06	5.4078e-07	4.8321e-06	0
580.713	3.2971e-06	3.2946e-06	3.6824e-06	2.0858e-06	1.2249e-05	1.2357e-06	3.8492e-06	2.9358e-06	1.1573e-06	6.5036e-06	2.4552e-06	3.0844e-06	3.7617e-06	4.588e-06	0
581.713	1.9094e-06	2.9703e-06	2.4543e-06	5.7891e-07	9.5542e-06	1.5104e-06	4.2084e-06	1.971e-06	1.6949e-06	3.0493e-06	2.0578e-06	8.7486e-06	1.1094e-06	4.8904e-06	0
582.712	2.0272e-06	1.9239e-06	1.9521e-06	2.2889e-06	1.2154e-05	2.4673e-06	4.7716e-06	5.3184e-06	1.3237e-06	6.0071e-06	6.6571e-06	4.3645e-06	3.6303e-06	4.8242e-06	0
583.712	3.0506e-06	7.4573e-06	2.6761e-06	1.1827e-06	1.422e-05	2.8787e-06	3.6737e-06	1.7148e-06	2.6221e-06	4.343e-06	3.7133e-06	6.6307e-06	2.0974e-06	3.9652e-06	0
584.711	3.5189e-06	2.894e-06	5.5413e-06	1.1809e-06	1.0773e-05	3.6173e-07	4.898e-06	5.5505e-06	6.0913e-06	5.2753e-06	2.6966e-06	4.4617e-06	2.4694e-06	4.3861e-06	0
585.711	4.4527e-06	3.0149e-06	1.5082e-06	6.6435e-07	1.2293e-05	4.141e-07	2.4478e-06	5.0544e-06	2.8332e-06	4.8437e-06	3.2885e-06	5.0838e-06	1.2771e-06	3.0668e-06	0
586.71	8.2556e-06	1.6503e-06	1.9089e-06	1.6068e-06	1.0839e-05	1.1348e-06	3.6873e-06	1.261e-06	3.7529e-06	6.7021e-06	4.5846e-06	7.1461e-06	2.6607e-06	5.2367e-06	0
587.71	1.2116e-06	1.4527e-06	3.8347e-06	1.0918e-06	1.3288e-05	1.7601e-06	5.4212e-06	3.0549e-06	1.828e-06	6.2055e-06	6.3944e-06	9.2789e-07	3.0418e-06	5.1098e-06	0
588.709	3.7158e-06	2.5948e-06	3.7224e-06	1.4733e-06	1.1876e-05	2.001e-06	1.8557e-06	4.6514e-06	2.5384e-06	5.3243e-06	2.0849e-06	5.5396e-06	3.3354e-06	3.3472e-06	0
589.709	6.1345e-06	9.1767e-07	1.0987e-06	5.1386e-07	1.0907e-05	9.1278e-07	4.6139e-06	1.8922e-06	4.8202e-06	4.6987e-06	6.0243e-06	5.2709e-06	3.7477e-06	3.1807e-06	0
590.708	5.065e-06	3.4672e-06	4.5439e-06	2.5465e-06	1.2671e-05	2.0539e-06	3.4004e-06	5.487e-06	2.557e-06	5.3466e-06	4.58e-06	2.8204e-06	1.1813e-06	5.9493e-06	0
591.708	5.9129e-06	3.0067e-06	1.1857e-06	2.0332e-06	1.4246e-05	4.3774e-06	3.6856e-06	4.3031e-06	2.4798e-06	4.7201e-06	3.8925e-06	4.7494e-06	6.8664e-07	5.721e-06	0
592.707	5.7344e-06	4.271e-06	2.7229e-06	1.2039e-06	1.2655e-05	4.6506e-07	1.9677e-06	6.1955e-06	1.5353e-06	5.3154e-06	5.1938e-06	3.838e-06	1.3273e-06	5.5321e-06	0
593.707	3.3699e-06	1.1607e-06	3.1456e-06	2.8789e-06	1.1791e-05	7.1724e-07	3.9281e-06	3.1962e-06	3.3246e-06	5.9885e-06	3.5313e-06	5.5368e-06	1.3628e-06	3.3924e-06	0
594.706	2.7281e-06	1.887e-06	4.4065e-06	2.5799e-06	1.2014e-05	1.1083e-06	3.0276e-06	4.091e-06	1.1768e-06	4.7074e-06	6.3426e-06	5.7675e-06	1.4455e-06	3.5344e-06	0
595.706	5.1912e-06	3.7724e-06	3.3007e-06	2.0936e-06	1.079e-05	6.8832e-07	5.7551e-06	4.6246e-06	1.5574e-06	4.7017e-06	5.0279e-06	5.032e-06	1.6881e-06	4.4366e-06	0
596.705	4.9573e-06	1.8471e-06	4.48e-06	1.0904e-06	1.0962e-05	5.2214e-07	4.086e-06	4.5353e-06	1.3629e-06	8.4656e-06	5.864e-06	6.9602e-06	2.3765e-06	5.7589e-06	0
597.705	5.6434e-06	1.3292e-06	2.8724e-06	1.9091e-06	1.0602e-05	7.3612e-07	4.923e-06	6.8335e-06	1.6424e-06	4.9583e-06	5.5488e-06	5.3103e-06	2.1506e-06	5.5392e-06	0
598.704	5.5947e-06	2.9717e-06	4.7795e-06	1.2191e-06	9.1054e-06	1.5904e-06	4.8538e-06	5.5968e-06	6.7607e-06	3.8588e-06	3.1271e-06	2.6555e-06	3.8308e-07	5.8421e-06	0
599.704	1.0376e-05	4.0895e-06	7.0282e-07	1.4266e-06	1.1582e-05	1.2329e-06	6.723e-06	2.8492e-06	5.1481e-06	5.821e-06	3.6588e-06	4.014e-06	1.8523e-06	2.3018e-06	0
600.703	3.8919e-06	2.3338e-06	3.6878e-06	4.6401e-07	1.0523e-05	9.9317e-07	5.8887e-06	3.3783e-06	2.8176e-06	4.6183e-06	2.7699e-06	5.1479e-06	3.9927e-06	6.216e-06	0
601.703	5.6846e-06	3.8456e-06	2.633e-06	2.6437e-06	1.1302e-05	6.7343e-07	2.6763e-06	4.5504e-06	2.8566e-06	5.7907e-06	3.752e-06	4.7873e-06	1.9653e-06	4.8643e-06	0
602.702	5.308e-06	4.1296e-06	2.0628e-06	4.6872e-07	1.2392e-05	1.9331e-06	2.9852e-06	3.4789e-06	1.7509e-06	3.992e-06	1.7738e-06	3.5873e-06	1.3917e-06	5.3349e-06	0
603.702	6.7866e-06	2.21e-06	2.6074e-06	2.4246e-06	1.1583e-05	2.5174e-06	3.5991e-06	2.8702e-06	3.8758e-06	4.8007e-06	3.8931e-06	6.3808e-06	2.8584e-06	6.12e-06	0
604.701	3.6842e-06	5.4823e-06	3.2163e-06	2.3894e-06	1.0068e-05	1.9177e-06	5.6957e-06	3.7631e-06	3.759e-06	3.7068e-06	1.653e-06	2.625e-06	3.704e-06	6.0266e-06	0
605.701	6.3686e-06	4.2785e-06	2.7722e-06	1.9829e-06	1.359e-05	2.4208e-06	2.8346e-06	2.538e-06	2.1033e-06	4.9176e-06	3.8015e-06	5.4454e-06	1.5375e-06	5.4628e-06	0
606.7	6.814e-06	6.357e-07	2.8441e-06	7.6406e-07	1.3865e-05	3.4712e-06	3.0433e-06	5.4107e-06	2.7419e-06	7.4513e-06	4.0924e-06	5.1555e-06	1.3084e-06	4.7567e-06	0
607.7	1.3623e-06	2.299e-06	4.0228e-06	1.4292e-06	1.113e-05	5.5028e-07	6.6302e-06	4.6719e-06	1.6102e-06	8.4143e-06	2.9307e-06	3.163e-06	1.6222e-06	5.216e-06	0
608.699	6.6948e-06	3.0279e-06	4.3383e-06	2.2144e-06	1.2586e-05	1.0882e-06	6.1723e-06	5.8046e-06	4.1986e-07	5.3506e-06	7.5834e-06	2.9967e-06	2.9189e-06	4.8727e-06	0
609.699	3.4996e-06	3.6267e-06	2.7355e-06	3.5199e-06	1.307e-05	1.5004e-06	5.139e-06	2.0073e-06	8.4893e-06	6.2427e-06	2.1768e-06	8.0439e-06	2.041e-06	4.5274e-06	0
610.698	2.0536e-06	4.4534e-06	1.4531e-06	1.9643e-06	9.8359e-06	5.8514e-07	7.5507e-06	4.6913e-06	3.9998e-06	7.9149e-06	3.8427e-06	2.7531e-06	1.5045e-06	7.4736e-06	0
611.698	7.6643e-06	3.9896e-06	2.3405e-06	1.5094e-06	1.1959e-05	2.535e-06	3.4366e-06	2.5737e-06	1.6508e-06	6.2835e-06	4.6883e-06	4.7562e-06	2.2747e-06	6.4522e-06	0
612.697	2.1817e-06	3.6572e-06	5.355e-06	1.4835e-06	1.2783e-05	2.5107e-06	2.4716e-06	2.5619e-06	3.0023e-06	6.5402e-06	2.9721e-06	7.4941e-06	1.0735e-06	5.1784e-06	0
613.697	1.5503e-06	1.1203e-06	1.8425e-06	1.6193e-06	1.359e-05	2.8009e-06	3.7268e-06	3.287e-06	2.9854e-06	4.9312e-06	3.0263e-06	4.7254e-06	1.2809e-06	3.0385e-06	0
614.696	3.6815e-06	2.1248e-06	1.4465e-06	1.0108e-06	1.2007e-05	1.5601e-06	7.9223e-06	4.3926e-06	2.6518e-06	4.1468e-06	1.4047e-06	4.5446e-06	2.6169e-06	4.2797e-06	0
615.696	4.7524e-06	1.7308e-06	1.9399e-06	1.3577e-06	1.2115e-05	1.6683e-06	3.4135e-06	3.7567e-07	2.9874e-06	4.4534e-06	3.2711e-06	6.1601e-06	3.1055e-06	3.8999e-06	0
616.695	3.132e-06	2.9594e-06	3.2462e-06	1.608e-06	9.8618e-06	2.6529e-06	6.3789e-06	4.3409e-06	1.7409e-06	4.6708e-06	5.0568e-06	6.5252e-06	2.9892e-06	4.6999e-06	0
617.695	5.7981e-06	3.5405e-06	1.2544e-06	6.078e-07	1.2304e-05	6.6834e-07	4.6868e-06	4.651e-06	3.295e-06	6.9341e-06	4.513e-06	4.0309e-06	5.7021e-07	6.0473e-06	0
618.694	5.6878e-06	5.0789e-06	1.2311e-06	5.2624e-07	1.115e-05	5.1308e-07	4.8095e-06	2.2343e-06	3.6341e-06	3.6025e-06	3.7471e-06	4.1097e-06	2.9699e-06	4.6422e-06	0
619.694	3.2689e-06	3.7597e-06	1.0455e-06	1.4907e-06	1.2901e-05	2.3436e-06	2.0465e-06	4.1263e-06	1.3387e-06	6.4371e-06	1.5634e-06	7.3392e-06	1.7029e-06	5.2244e-06	0
620.693	7.6672e-06	3.4223e-06	3.7428e-06	1.2474e-06	1.054e-05	2.1174e-06	5.2881e-06	1.7731e-06	2.7333e-06	5.2723e-06	4.842e-06	8.1127e-06	3.763e-06	6.4968e-06	0
621.693	6.5685e-06	4.3612e-07	4.7218e-06	1.7641e-06	1.3522e-05	2.0092e-06	4.5081e-06	3.5704e-06	4.8553e-06	2.7409e-06	3.7867e-06	7.6382e-06	1.2362e-06	4.0183e-06	0
622.692	7.1744e-06	6.8544e-06	2.8627e-06	1.5181e-06	1.083e-05	2.6249e-06	5.3346e-06	4.7288e-06	1.5819e-06	3.0479e-06	2.4353e-06	2.0941e-06	1.7476e-06	6.2023e-06	0
623.692	3.4817e-06	3.6503e-06	7.5878e-07	1.1215e-06	1.0538e-05	2.8749e-06	6.5102e-06	6.3211e-06	1.7228e-06	8.1612e-06	6.3969e-06	8.7566e-07	3.2162e-06	5.8039e-06	0
624.691	7.7784e-06	2.7077e-06	3.4349e-06	1.2573e-06	1.1804e-05	3.9481e-07	4.2926e-06	2.9284e-06	1.6484e-06	5.3307e-06	4.9396e-06	3.8115e-06	1.4011e-06	5.9474e-06	0
625.691	5.5636e-06	1.7831e-06	4.627e-06	1.039e-06	1.2511e-05	2.4963e-06	4.0885e-06	4.584e-06	8.914e-07	6.0288e-06	5.6649e-06	6.8149e-06	2.4386e-06	5.0695e-06	0
626.69	2.5852e-06	1.6562e-06	6.0018e-06	3.1475e-07	1.1131e-05	1.7222e-06	1.1836e-06	4.3795e-06	2.723e-06	3.1491e-06	9.5244e-07	4.6647e-06	2.0426e-06	3.3967e-06	0
627.69	5.4961e-06	4.2424e-06	1.6228e-06	3.1847e-06	1.5293e-05	2.9232e-06	5.3484e-06	3.2006e-06	4.602e-07	5.4386e-06	2.8933e-06	4.2839e-06	2.3007e-06	4.0652e-06	0
628.689	1.8178e-06	4.6773e-06	2.7731e-06	1.5791e-06	1.0303e-05	1.8334e-06	4.6861e-06	4.3708e-06	2.4229e-06	5.0715e-06	2.1876e-06	5.475e-06	2.8367e-06	5.8002e-06	0
629.689	1.5045e-06	3.0954e-06	2.1416e-06	1.1383e-06	1.3397e-05	2.2493e-06	3.0907e-06	6.3872e-06	2.2789e-06	5.8161e-06	4.6896e-06	7.0536e-06	1.9107e-06	5.7989e-06	0
630.688	4.2151e-06	3.3791e-06	4.7278e-06	1.9444e-06	1.3298e-05	9.5404e-07	4.2532e-06	1.3842e-06	1.2648e-06	5.0051e-06	4.1617e-06	6.0475e-06	1.9123e-06	4.8627e-06	0
631.688	7.1139e-06	3.6738e-06	3.7173e-06	1.1602e-06	1.2316e-05	2.0647e-06	3.7211e-06	2.728e-06	4.2645e-06	8.7061e-06	3.1947e-06	6.2227e-06	2.0994e-06	4.1659e-06	0
632.687	3.5661e-06	7.7118e-07	4.3112e-06	2.6441e-06	1.1747e-05	1.2409e-06	2.041e-06	6.0688e-06	2.6392e-06	4.7564e-06	4.4023e-06	3.2218e-06	1.5918e-06	5.3944e-06	0
633.687	8.2514e-06	3.427e-06	7.0872e-07	1.1869e-06	1.2094e-05	7.3394e-07	7.7473e-06	3.38e-06	1.6269e-06	7.0326e-06	4.546e-06	2.307e-06	4.0867e-06	6.8969e-06	0
634.686	8.6463e-06	2.5227e-06	3.9982e-06	1.6367e-06	1.4541e-05	2.6806e-07	3.7006e-06	5.3056e-06	2.7212e-06	4.2025e-06	3.7317e-06	3.5064e-06	3.4847e-06	4.0812e-06	0
635.686	4.5792e-06	6.4132e-06	1.6736e-06	2.8889e-06	1.4065e-05	3.7738e-06	1.898e-06	4.8145e-06	6.0837e-06	5.5806e-06	1.2733e-06	5.3739e-06	2.7398e-06	1.8619e-06	0
636.685	3.2032e-06	1.3154e-06	6.621e-06	1.6055e-06	1.3783e-05	2.5397e-06	4.7796e-06	4.9172e-06	3.4698e-06	5.6064e-06	4.3361e-06	3.9624e-06	2.0386e-06	4.3362e-06	0
637.685	4.8046e-06	4.5038e-06	1.9672e-06	6.2714e-07	1.1362e-05	2.5066e-06	4.9385e-06	5.7642e-06	3.8244e-06	3.1122e-06	3.807e-06	5.0327e-06	2.2801e-06	4.3532e-06	0
638.684	4.1464e-06	1.0661e-06	2.379e-06	2.077e-06	7.6597e-06	1.8902e-06	3.5291e-06	3.5878e-06	2.1004e-06	5.1354e-06	2.2848e-06	7.8031e-06	4.3926e-06	4.3363e-06	0
639.684	5.5323e-06	3.5726e-06	2.5489e-06	1.7472e-06	1.5705e-05	2.3541e-06	5.2729e-06	2.3453e-06	3.5939e-06	6.4209e-06	3.8521e-06	4.7151e-06	3.4713e-06	6.168e-06	0
640.683	1.8927e-06	7.0554e-06	3.0594e-06	1.7625e-06	1.0333e-05	1.4595e-06	3.4643e-06	4.3738e-06	3.2195e-06	7.1567e-06	3.7337e-06	6.9529e-06	1.1841e-06	7.7495e-06	0
641.683	3.1156e-06	2.2222e-06	1.5879e-06	1.4196e-06	1.1909e-05	1.1819e-06	6.5792e-06	1.4278e-06	4.2849e-06	7.9397e-06	3.6156e-06	6.2882e-06	7.1529e-07	3.1287e-06	0
642.683	5.0195e-06	2.5857e-06	1.9909e-06	1.8831e-06	1.1045e-05	5.1036e-07	5.5813e-06	3.6582e-06	3.092e-06	6.8519e-06	6.0031e-06	3.8717e-06	2.8906e-06	5.7848e-06	0
643.682	7.2944e-06	3.4854e-06	2.2797e-06	2.2016e-06	1.388e-05	1.98e-06	9.7509e-06	9.5358e-07	4.9222e-06	1.0018e-05	3.8041e-06	4.3785e-06	3.5971e-06	5.6843e-06	0
644.682	7.1788e-06	3.5582e-06	1.4724e-06	2.5031e-06	7.762e-06	2.7919e-06	3.8524e-06	2.8717e-06	3.2962e-06	5.0758e-06	3.0064e-06	5.5177e-06	3.2278e-06	4.1548e-06	0
645.681	8.323e-06	2.0633e-06	8.7954e-07	6.1369e-07	1.6164e-05	2.109e-06	5.7407e-06	3.4387e-06	3.1354e-06	2.8297e-06	4.1072e-06	4.9502e-06	1.0406e-06	5.6015e-06	0
646.681	7.2742e-06	2.4182e-06	3.1722e-06	1.4437e-06	1.1242e-05	1.6713e-06	4.6039e-06	2.3642e-06	1.1414e-06	7.7355e-06	5.5226e-06	7.4036e-06	1.1632e-06	4.5751e-06	0
647.68	5.6452e-06	2.4581e-06	7.6144e-07	1.5251e-06	8.9714e-06	2.041e-06	6.642e-06	3.218e-06	4.6518e-06	8.9207e-06	5.1931e-06	6.8301e-06	1.0856e-06	2.3288e-06	0
648.68	7.0628e-06	8.6644e-07	2.3857e-06	9.8322e-07	1.3673e-05	2.2717e-06	5.8916e-06	3.0467e-06	2.5419e-06	7.9699e-06	5.2693e-06	4.8885e-06	4.0989e-06	9.0802e-06	0
649.679	3.8924e-06	4.3022e-06	2.961e-06	3.7778e-06	1.0625e-05	1.7447e-06	2.617e-06	5.9065e-06	4.3967e-06	4.8572e-06	3.4073e-06	7.8263e-06	1.4406e-06	4.2774e-06	0
650.679	1.1441e-05	2.6076e-06	4.105e-06	1.9072e-06	1.743e-05	6.3939e-07	4.4581e-06	5.38e-06	5.8963e-06	4.1225e-06	4.7897e-06	4.6633e-06	2.5301e-06	2.8624e-06	0
651.678	7.391e-06	2.6601e-06	3.1806e-06	6.5477e-07	1.1519e-05	1.8296e-06	6.3195e-06	4.1404e-06	8.907e-07	7.6989e-06	1.3105e-06	8.1782e-06	7.9017e-07	4.7183e-06	0
652.678	3.8982e-06	2.2499e-06	3.6221e-06	3.1374e-06	1.0273e-05	2.1155e-06	5.9676e-06	5.5898e-06	2.287e-06	6.1902e-06	6.4018e-06	8.1905e-06	3.5048e-06	9.3991e-06	0
653.677	2.5881e-06	6.1689e-06	7.1807e-07	1.4274e-06	1.1775e-05	6.2347e-07	1.1271e-06	3.3325e-06	3.0799e-06	6.2337e-06	5.6058e-06	5.9163e-06	2.3329e-06	8.1396e-06	0
654.677	3.7387e-06	3.0456e-06	4.7693e-06	3.493e-06	1.2283e-05	2.672e-06	6.4929e-06	2.9113e-06	6.0672e-06	7.713e-06	6.9337e-06	3.1819e-06	2.1099e-06	4.7079e-06	0
655.676	6.8732e-06	5.9933e-06	4.0729e-06	1.5326e-06	1.5007e-05	1.376e-06	4.4503e-06	4.0435e-06	8.4829e-07	5.1409e-06	6.2966e-06	8.2972e-06	1.2844e-06	5.4355e-06	0
656.676	1.0228e-05	3.0966e-06	4.6195e-06	2.0171e-06	9.4131e-06	1.2058e-06	3.8273e-06	5.964e-06	3.8246e-06	8.6041e-06	2.9837e-06	4.1752e-06	1.5261e-06	6.4352e-06	0
657.675	4.4477e-06	3.7681e-06	3.3599e-06	2.1823e-06	1.1983e-05	1.3635e-06	3.3518e-06	3.647e-06	1.5719e-06	6.2191e-06	4.2649e-06	1.2757e-05	4.5822e-06	9.1412e-06	0
658.675	6.0728e-06	4.8773e-06	3.9758e-06	1.7898e-06	1.2596e-05	2.62e-06	8.5619e-06	3.8191e-06	3.1567e-06	7.1526e-06	1.2381e-06	5.1341e-06	2.9875e-06	9.1948e-06	0
659.674	1.4404e-05	3.7234e-06	5.8608e-06	2.978e-06	1.2552e-05	1.4243e-06	7.3156e-06	5.2817e-06	7.5644e-06	4.3692e-06	2.97e-06	4.9455e-06	3.1054e-07	4.3721e-06	0
660.674	3.5024e-06	2.4304e-06	8.7904e-07	1.0912e-06	1.4705e-05	3.4213e-06	5.1349e-06	6.1589e-06	5.479e-06	7.3541e-06	5.3756e-06	8.231e-06	1.4544e-06	7.5626e-06	0
661.673	5.7796e-06	1.5555e-06	2.2284e-06	2.7819e-06	1.1876e-05	2.7627e-06	6.7816e-06	3.611e-06	3.1944e-06	5.6914e-06	4.7715e-06	4.6162e-06	1.0908e-06	5.4996e-06	0
662.673	1.2388e-05	3.9636e-06	4.9071e-06	1.6104e-06	1.1351e-05	5.3017e-06	3.7638e-06	3.4906e-06	2.5667e-06	5.8676e-06	2.223e-06	6.8274e-06	1.3073e-06	6.7763e-06	0
663.672	3.6644e-06	2.6769e-06	1.2477e-06	1.6368e-06	1.0154e-05	5.7741e-06	3.9687e-06	5.0988e-06	3.7837e-06	7.1751e-06	8.1468e-06	7.4611e-06	2.2705e-06	5.2491e-06	0
664.672	1.197e-05	1.462e-06	4.0624e-06	1.3969e-06	1.5566e-05	3.2568e-06	4.1925e-06	2.9365e-06	3.2938e-06	5.3448e-06	4.4341e-06	4.2875e-06	2.1685e-06	7.0628e-06	0
665.671	8.4437e-06	2.0432e-06	1.7213e-06	9.6576e-07	1.1463e-05	4.2248e-06	1.053e-06	7.3435e-06	2.405e-06	7.2725e-06	3.9684e-06	9.2486e-06	1.503e-06	6.2307e-06	0
666.671	5.8759e-06	4.8667e-06	2.4204e-06	2.7818e-06	1.1961e-05	3.3564e-06	2.9972e-06	4.5239e-06	4.2634e-06	7.2932e-06	3.8914e-06	4.332e-06	2.8784e-06	3.952e-06	0
667.67	2.5448e-06	9.6486e-06	5.1033e-07	1.6967e-06	1.4767e-05	1.6508e-06	5.8908e-06	2.4353e-06	4.6415e-06	6.7857e-06	3.5597e-06	7.2892e-06	1.9104e-06	6.6866e-06	0
668.67	3.3413e-06	6.5105e-06	4.4004e-06	2.2089e-06	1.3798e-05	7.8879e-07	5.1098e-06	3.3481e-06	1.9017e-06	5.0006e-06	4.5446e-06	5.2816e-06	9.3876e-07	8.2446e-06	0
669.669	4.6632e-06	3.9833e-06	3.311e-06	3.7237e-06	9.8106e-06	1.8361e-06	3.5185e-06	2.9844e-06	4.1299e-06	6.3907e-06	5.212e-06	6.7599e-06	2.8568e-06	1.1794e-05	0
670.669	4.6102e-06	5.5462e-06	2.7309e-06	1.8997e-06	1.239e-05	4.0679e-06	9.2055e-06	4.4616e-06	5.2437e-06	9.0296e-06	5.6798e-06	9.1628e-06	1.0419e-06	2.6901e-06	0
671.668	4.583e-06	5.9342e-06	3.2322e-06	1.7416e-06	1.318e-05	2.546e-06	4.8725e-06	3.087e-06	3.8456e-06	5.8068e-06	6.451e-06	5.6743e-06	1.4276e-06	4.286e-06	0
672.668	1.2117e-05	5.2303e-06	2.6949e-06	1.519e-06	1.5067e-05	2.9977e-06	6.4491e-06	4.6956e-06	1.9933e-06	7.762e-06	5.0678e-06	7.1661e-06	4.5945e-06	7.5416e-06	0
673.667	3.5719e-06	8.391e-06	1.1338e-06	4.3074e-06	1.5942e-05	2.7874e-06	2.9636e-06	1.5103e-05	5.4624e-06	7.6765e-06	7.1806e-06	7.0018e-06	5.8628e-06	2.876e-06	0
674.667	4.9454e-06	4.8277e-06	2.5641e-06	1.8621e-06	1.2021e-05	1.8746e-06	5.7858e-06	4.4463e-06	3.2581e-06	9.0925e-06	8.6776e-06	1.0417e-05	4.6862e-07	3.7175e-06	0
675.666	1.0828e-05	2.6034e-06	2.5916e-06	2.0532e-06	1.15e-05	1.9946e-06	2.1315e-06	5.349e-06	3.6648e-06	6.1313e-06	4.569e-06	1.0037e-06	1.8167e-06	4.9433e-06	0
676.666	1.7325e-06	5.5545e-06	5.4744e-06	2.5441e-06	1.2146e-05	3.7841e-06	5.2869e-06	3.9507e-06	2.6711e-06	6.9032e-06	7.8232e-06	4.4671e-06	2.4215e-06	7.3169e-06	0
677.665	3.2589e-06	6.6368e-06	2.4449e-06	1.4799e-06	1.0283e-05	1.4684e-06	2.7013e-06	5.0478e-06	2.4984e-06	6.0963e-06	4.0019e-06	3.468e-06	3.5496e-06	3.9208e-06	0
678.665	1.238e-05	4.543e-06	2.6798e-06	1.6593e-06	1.9607e-05	1.6901e-06	5.1027e-06	7.2075e-06	5.181e-06	6.9429e-06	5.8992e-06	3.6181e-06	1.2907e-06	6.7584e-06	0
679.664	1.0245e-05	5.59e-06	1.7161e-06	4.6996e-06	1.3338e-05	2.5157e-06	6.4705e-06	3.8947e-06	4.3074e-06	8.5354e-06	8.0988e-06	6.4184e-06	1.1247e-06	6.6176e-06	0
680.664	3.6493e-07	4.4483e-06	3.6859e-06	3.8898e-06	1.1535e-05	1.0055e-06	5.7905e-06	6.3714e-06	2.2047e-06	8.193e-06	2.7433e-06	5.0631e-06	3.6265e-06	6.4469e-06	0
681.663	6.4617e-06	5.7984e-06	1.6924e-06	1.3847e-06	1.2713e-05	1.6982e-06	2.7148e-06	1.9795e-06	4.099e-06	4.4223e-06	2.5805e-06	7.6347e-06	3.8187e-06	7.6927e-06	0
682.663	4.5587e-06	2.5651e-06	5.1057e-06	3.5103e-06	1.3966e-05	1.2736e-06	2.9213e-06	3.4097e-06	5.5768e-06	4.2555e-06	4.7813e-06	3.6056e-06	6.221e-07	7.1207e-06	0
683.662	7.1021e-06	2.3196e-06	5.6671e-06	2.2102e-06	9.4349e-06	2.0448e-06	7.3502e-06	5.3096e-06	4.9097e-06	4.2191e-06	6.1212e-06	5.4656e-06	2.9021e-06	5.6503e-06	0
684.662	5.3321e-06	2.7733e-06	1.1618e-06	2.075e-06	1.9275e-05	1.7008e-06	9.3917e-06	3.9429e-06	6.6666e-07	8.4715e-06	2.1912e-06	1.0561e-05	2.4046e-06	5.7566e-06	0
685.661	1.4123e-05	1.6098e-06	3.2813e-06	3.063e-06	1.1613e-05	3.7207e-06	6.1593e-06	6.0262e-06	8.9235e-06	4.2725e-06	2.8524e-06	4.9467e-06	4.4193e-06	4.5388e-06	0
686.661	1.1917e-05	2.243e-06	1.8302e-06	1.5971e-06	1.5707e-05	2.3693e-06	6.0024e-06	2.7591e-06	4.4843e-06	7.1688e-06	3.154e-06	1.6341e-06	5.855e-07	2.3304e-06	0
687.66	1.3392e-05	3.3566e-06	6.3535e-07	3.7087e-06	1.0222e-05	2.6863e-06	4.5729e-06	2.3185e-06	5.6787e-06	5.6624e-06	1.0156e-05	8.8529e-06	1.2778e-06	7.5967e-06	0
688.66	8.5617e-06	4.4769e-06	3.4095e-06	1.5941e-06	1.0496e-05	2.3798e-06	1.6266e-06	3.4929e-06	2.6772e-06	6.8543e-06	4.3863e-06	6.4444e-06	3.1875e-06	5.7008e-06	0
689.659	8.0867e-06	1.3988e-06	2.3891e-06	4.4189e-07	1.093e-05	2.9401e-07	5.9756e-06	3.5124e-06	1.0098e-06	5.6952e-06	2.5467e-06	2.7668e-06	1.1449e-06	2.8781e-07	0
690.659	8.0334e-06	8.9258e-06	3.1946e-06	1.9697e-06	1.0141e-05	9.5486e-07	8.4049e-06	7.0872e-06	5.0882e-06	5.8862e-06	4.3034e-06	6.9885e-06	1.0165e-06	6.3641e-06	0
691.658	9.7462e-06	4.7169e-06	6.4805e-06	1.7616e-06	1.0235e-05	2.2278e-06	4.3651e-06	8.1733e-06	3.597e-06	6.5827e-06	2.3318e-06	1.2873e-05	5.3038e-06	6.0507e-06	0
692.658	1.5563e-05	2.8602e-06	5.732e-06	3.5262e-06	1.2559e-05	4.6804e-06	4.6317e-06	3.217e-06	1.8557e-06	7.1135e-06	4.9208e-06	5.2439e-06	6.3082e-06	8.679e-06	0
693.657	3.0378e-06	1.1569e-06	5.8459e-07	8.8352e-07	1.3459e-05	3.7049e-06	8.0759e-06	4.5323e-06	8.0549e-06	2.2007e-06	8.0284e-06	1.0234e-05	1.6923e-06	2.1108e-06	0
694.657	9.2253e-06	3.7487e-06	4.0542e-06	1.9831e-06	1.7846e-05	8.3997e-07	6.0314e-06	3.2471e-06	3.8053e-06	5.3141e-06	5.5008e-06	4.3673e-06	2.4013e-06	6.576e-06	0
695.656	1.4284e-05	1.7005e-06	2.1113e-06	4.0538e-06	1.6692e-05	4.1928e-06	3.2155e-06	6.0622e-06	1.5587e-06	5.2671e-06	4.5232e-06	6.3459e-06	2.2367e-06	5.6203e-06	0
696.656	4.9563e-06	6.2593e-06	1.621e-06	1.043e-06	1.3929e-05	2.9075e-06	8.4214e-06	6.9759e-06	5.8545e-06	5.7786e-06	1.1456e-05	6.643e-06	1.7875e-06	4.0558e-06	0
697.655	2.6317e-06	2.2322e-06	5.2852e-07	1.8421e-06	1.8487e-05	3.3878e-06	3.8092e-06	3.7957e-06	7.8734e-06	5.2444e-06	6.5668e-06	8.5592e-06	2.2187e-06	6.5004e-06	0
698.655	1.1402e-05	2.1812e-06	2.8785e-06	4.0009e-06	1.2016e-05	6.1042e-07	4.0973e-06	4.1488e-06	4.8167e-06	1.0776e-05	3.8333e-06	7.3805e-06	6.8634e-07	5.5572e-06	0
699.654	2.3717e-05	8.9026e-06	3.0771e-06	3.5777e-06	1.4528e-05	2.3905e-06	1.1432e-05	3.9082e-06	3.3333e-06	5.6948e-06	9.3565e-07	1.8064e-06	1.6605e-06	4.2166e-06	0
700.654	5.8133e-07	4.1933e-06	4.7094e-07	9.4401e-07	1.5646e-05	1.6343e-06	2.885e-06	4.2342e-06	1.6531e-06	5.3507e-06	4.3137e-06	1.3279e-05	7.3762e-06	5.3281e-06	0
701.653	4.1274e-06	1.0923e-05	2.5615e-06	3.6261e-06	1.2093e-05	3.6186e-06	6.5613e-06	3.3982e-06	4.0351e-06	7.1662e-06	6.9302e-06	2.4718e-06	2.4436e-06	2.9038e-06	0
702.653	1.0442e-05	3.4917e-06	3.1489e-06	1.8859e-06	1.5641e-05	2.8704e-06	6.8212e-06	4.198e-06	6.3808e-06	9.3589e-06	5.993e-06	3.6985e-06	2.4052e-06	8.2101e-06	0
703.652	1.111e-05	4.7894e-06	2.1464e-06	6.7412e-07	1.6959e-05	4.9554e-06	2.9676e-06	2.5256e-06	6.934e-06	2.6262e-06	7.4999e-06	5.6531e-06	4.4525e-06	5.9672e-06	0
704.652	6.0416e-06	5.5771e-06	3.0376e-06	1.9354e-06	1.4071e-05	2.4009e-06	4.2729e-06	2.5599e-06	4.5503e-06	5.3258e-06	5.0964e-06	9.6718e-06	1.0107e-06	9.6879e-06	0
705.651	5.9569e-06	4.3148e-06	2.5731e-06	1.7266e-06	1.2091e-05	3.4862e-06	8.1331e-06	4.84e-06	8.4475e-06	1.0868e-05	6.0015e-06	6.9632e-06	3.9038e-06	9.1116e-06	0
706.651	1.0897e-05	8.5653e-06	2.2937e-06	4.0401e-06	1.5868e-05	1.8953e-06	5.6793e-06	3.1837e-06	2.5107e-06	5.9917e-06	8.8492e-06	2.4655e-06	7.9962e-07	5.2114e-06	0
707.65	5.6812e-06	5.6883e-06	5.0273e-06	3.5015e-06	2.1336e-05	2.5345e-06	8.8284e-07	6.8787e-06	3.7598e-06	5.3507e-06	2.9413e-06	8.7518e-06	1.6787e-06	7.6802e-06	0
708.65	3.5074e-06	7.3781e-06	1.0242e-06	1.4995e-06	1.9109e-05	3.6406e-06	1.9464e-06	6.1174e-06	4.9974e-06	9.663e-06	5.8969e-06	5.6611e-06	5.1049e-06	5.1019e-06	0
709.649	3.8134e-06	7.25e-06	6.1118e-06	2.7044e-06	1.2286e-05	3.4372e-06	7.9422e-06	4.0628e-06	3.8772e-06	6.4164e-06	7.4229e-06	5.2349e-06	1.5606e-06	1.0064e-05	0
710.649	8.7261e-06	4.1144e-06	1.6413e-06	2.313e-06	1.5776e-05	2.5747e-06	7.2897e-06	6.3524e-06	1.1289e-06	1.0996e-05	3.7642e-06	7.8908e-06	2.1801e-06	3.36e-06	0
711.648	8.8549e-06	6.1874e-06	2.195e-06	2.8242e-06	7.6661e-06	1.0012e-06	6.5055e-06	3.8863e-06	3.8291e-06	6.8502e-06	1.4545e-06	2.7069e-06	1.1959e-06	8.7013e-06	0
712.648	1.0191e-05	1.7841e-06	2.561e-06	1.4801e-06	8.4045e-06	3.4554e-06	7.1688e-06	3.4961e-06	2.4346e-06	2.7941e-06	6.116e-06	5.8313e-06	3.9801e-06	3.3376e-06	0
713.647	7.2465e-06	8.0137e-06	8.581e-06	1.8565e-06	1.1237e-05	1.8056e-06	8.4684e-06	5.522e-06	2.5032e-06	6.1241e-06	7.2797e-06	7.0865e-06	1.6036e-06	8.5513e-06	0
714.647	2.4615e-05	5.5555e-07	4.557e-06	2.8807e-06	8.1701e-06	5.3122e-06	5.6149e-06	2.4154e-06	7.9788e-06	1.0504e-05	5.0928e-06	7.0116e-06	3.1439e-06	4.9336e-06	0
715.646	7.4332e-06	2.5851e-06	4.848e-06	3.7473e-06	1.2385e-05	4.7363e-06	8.7065e-06	3.928e-06	6.2643e-06	8.9621e-06	2.1324e-06	2.6739e-06	3.0803e-06	8.6623e-06	0
716.646	1.2618e-05	6.0928e-06	7.6008e-06	2.0501e-06	2.0315e-05	1.3557e-06	9.456e-06	2.7253e-06	6.6691e-06	8.3356e-06	5.0126e-06	1.0605e-05	3.618e-06	6.2708e-06	0
717.645	6.5111e-06	3.9279e-06	5.6924e-06	1.9283e-06	1.4322e-05	3.797e-06	5.2829e-06	5.9356e-06	3.1771e-06	4.5829e-06	2.7461e-06	1.6128e-06	3.7115e-06	1.0551e-05	0
718.645	1.232e-05	5.5066e-06	1.2765e-06	2.5576e-06	2.0098e-05	2.527e-06	9.0471e-06	8.4128e-06	5.1297e-06	1.0128e-05	4.8125e-06	3.3918e-06	2.0222e-06	9.1026e-06	0
719.644	5.1324e-06	2.1548e-06	3.2432e-06	1.8437e-06	2.0263e-05	1.114e-06	7.1125e-06	1.3533e-06	4.8383e-06	6.5933e-06	6.5075e-06	1.0734e-05	2.9795e-06	7.6834e-06	0
720.644	1.0112e-05	5.8e-06	5.4378e-06	1.066e-06	1.3507e-05	5.3277e-06	1.2346e-06	5.8411e-06	4.7595e-06	5.6441e-06	6.8089e-06	8.412e-06	3.3062e-06	5.0401e-06	0
721.644	1.4747e-05	6.7652e-06	5.4266e-06	3.7205e-06	1.6176e-05	3.5167e-06	7.2977e-06	3.2874e-06	1.1141e-06	7.2923e-06	3.477e-06	8.8038e-06	2.8667e-06	8.7325e-06	0
722.643	9.7888e-06	7.3041e-06	7.5965e-06	2.8783e-06	1.9573e-05	4.3634e-06	5.0549e-06	6.0283e-06	1.0195e-05	9.3951e-06	2.7875e-06	6.8051e-06	4.0791e-06	8.1676e-06	0
723.643	8.1396e-06	1.9939e-06	5.1161e-06	8.6509e-07	1.4402e-05	7.319e-07	4.674e-06	8.0707e-06	3.3109e-06	1.0945e-05	5.7725e-06	6.4952e-06	8.8119e-07	3.8505e-06	0
724.642	6.3385e-06	6.6935e-06	7.0007e-06	1.9262e-07	1.3349e-05	5.0583e-06	3.0496e-06	5.9472e-06	8.5332e-06	8.2552e-06	4.3343e-06	9.0705e-06	6.81e-07	4.8102e-06	0
725.642	1.1007e-05	3.7775e-06	3.0269e-06	8.7852e-07	1.5182e-05	3.5341e-06	8.2427e-06	1.1943e-06	9.5464e-06	3.2463e-06	5.3651e-06	1.057e-05	3.7885e-06	8.263e-06	0
726.641	6.3647e-06	4.9433e-06	7.5634e-06	4.9065e-06	1.6282e-05	1.0591e-06	6.338e-06	4.5914e-06	6.0014e-06	1.0185e-06	2.6581e-06	3.1908e-06	1.2873e-06	7.838e-06	0
727.641	4.3007e-06	9.7906e-06	6.3026e-06	5.1721e-06	1.5743e-05	4.849e-06	5.1001e-06	3.9606e-06	5.5996e-06	5.1401e-06	9.431e-06	9.3834e-06	1.2875e-06	6.4738e-06	0
728.64	5.6367e-06	1.2778e-06	5.2024e-06	3.6498e-06	1.5664e-05	2.5207e-06	2.7135e-06	1.2837e-06	2.7802e-06	8.4008e-06	3.2432e-06	8.1779e-07	5.4025e-06	8.73e-06	0
729.64	5.3226e-06	8.9345e-06	9.1818e-06	2.807e-06	1.0585e-05	2.5739e-06	8.9952e-06	5.8542e-06	7.7256e-06	1.0161e-05	6.1703e-06	3.9527e-06	1.5132e-06	7.4384e-06	0
730.639	1.6028e-05	2.6121e-06	5.5305e-06	7.6348e-07	1.1271e-05	2.2463e-06	3.9013e-06	3.7018e-06	4.9978e-06	7.1617e-06	5.4807e-06	4.134e-06	5.5236e-06	7.3851e-06	0
731.639	7.3392e-06	2.3896e-06	6.3219e-06	2.2019e-06	1.4051e-05	2.7685e-06	1.0347e-05	3.3875e-06	5.6035e-06	6.6192e-06	6.1815e-06	1.6884e-05	6.8886e-06	1.2038e-05	0
732.638	2.2226e-05	2.1853e-06	4.5115e-06	2.3865e-06	1.1519e-05	2.7915e-06	8.7088e-06	1.039e-05	3.3756e-06	8.4267e-06	4.9159e-06	4.4715e-06	2.521e-06	9.7143e-06	0
733.638	1.4992e-05	4.8628e-06	2.6636e-06	4.5271e-07	1.7985e-05	3.8784e-06	5.2061e-06	4.8341e-06	1.1513e-05	5.9954e-06	2.7386e-06	4.6506e-06	1.5346e-06	1.0566e-05	0
734.637	1.6481e-05	6.2695e-06	2.478e-06	5.1005e-06	1.5147e-05	3.037e-06	9.4511e-06	1.7132e-06	6.322e-06	4.2774e-06	1.3351e-06	4.6223e-06	2.1591e-06	5.1387e-06	0
735.637	1.6497e-05	2.8967e-06	1.0711e-05	4.1111e-06	2.4643e-05	1.4619e-06	1.1927e-05	4.7824e-06	1.1037e-05	8.4243e-06	5.5536e-06	8.6857e-06	5.2865e-06	9.5067e-06	0
736.636	3.8091e-06	2.9767e-06	2.2698e-06	4.0114e-06	6.9048e-06	2.8397e-06	5.2833e-06	7.6406e-06	4.9173e-06	5.9656e-06	3.3075e-06	9.2009e-06	3.3139e-06	4.5951e-06	0
737.636	3.6958e-06	2.7199e-06	1.6613e-06	1.4156e-06	2.3046e-05	3.9734e-06	4.1968e-06	6.3324e-06	5.1161e-06	7.3373e-06	6.2185e-06	7.892e-06	1.8278e-06	1.0135e-05	0
738.635	1.2971e-05	4.5763e-06	5.801e-06	1.6195e-06	1.4558e-05	7.0587e-06	6.7911e-06	6.2722e-06	3.7881e-06	1.0268e-05	5.5384e-06	5.6596e-06	3.2373e-06	5.3661e-06	0
739.635	8.9315e-06	3.6731e-06	6.2226e-06	1.2023e-06	7.5591e-06	4.8731e-06	5.5926e-06	5.1842e-06	1.5927e-06	4.8517e-06	4.6687e-06	1.2661e-05	1.6851e-06	1.0142e-05	0
740.634	1.6583e-05	3.2003e-06	3.7072e-06	9.8558e-07	1.3447e-05	5.401e-06	8.3981e-06	1.4615e-06	9.9364e-06	6.3044e-06	2.9926e-06	1.1314e-05	6.6011e-06	7.3721e-06	0
741.634	2.1499e-06	1.0946e-06	4.3948e-06	3.0431e-06	1.3833e-05	2.3601e-06	9.7466e-06	3.2075e-06	4.4928e-06	8.7319e-06	8.5681e-06	3.5852e-06	8.8978e-07	6.7238e-06	0
742.633	1.2964e-05	8.3585e-06	4.4318e-06	1.1122e-06	1.446e-05	4.0978e-06	5.9829e-06	6.9397e-06	6.6606e-06	5.9639e-06	7.816e-06	1.2135e-05	8.0173e-06	4.3708e-06	0
743.633	1.1384e-05	8.216e-06	1.6519e-06	2.2164e-06	1.7796e-05	1.3575e-06	6.6548e-06	5.353e-06	5.9391e-06	9.7347e-06	6.1758e-06	7.2488e-06	1.7912e-06	6.117e-06	0
744.632	7.1527e-06	4.777e-06	2.0649e-06	1.2832e-06	1.5407e-05	2.9405e-06	8.1857e-06	7.6596e-06	9.5687e-07	1.0054e-05	7.6274e-06	1.1155e-05	2.7032e-06	5.0362e-06	0
745.632	1.7918e-05	6.7802e-06	5.4018e-06	2.1732e-06	1.3281e-05	2.4251e-06	3.9813e-06	6.32e-06	3.2681e-06	7.287e-06	5.279e-06	4.0639e-06	1.7653e-06	3.7751e-06	0
746.631	1.6414e-05	7.2259e-06	2.8333e-06	1.2356e-06	1.9626e-05	2.7104e-06	2.7198e-06	6.7465e-06	3.8606e-06	5.7101e-06	5.296e-06	4.2325e-06	2.7141e-06	4.8012e-06	0
747.631	1.1945e-05	3.0852e-06	5.5994e-06	1.4993e-06	1.299e-05	6.0714e-07	8.2881e-06	6.0857e-06	4.3436e-06	9.3689e-06	3.5388e-06	1.173e-05	1.5715e-06	7.8088e-06	0
748.63	1.9184e-05	4.8815e-06	7.5534e-06	2.8114e-06	1.0096e-05	4.7042e-06	9.3691e-06	4.7768e-06	6.3828e-06	8.9954e-06	4.7284e-06	8.5994e-06	3.9295e-06	6.4863e-06	0
749.63	2.1652e-05	1.9307e-06	1.0487e-06	3.0925e-06	1.1081e-05	3.7569e-06	6.31e-06	7.6274e-06	7.8159e-06	5.0273e-06	1.7598e-06	2.5485e-06	7.8163e-06	6.7307e-06	0
750.629	2.5082e-05	7.7527e-06	3.3833e-06	4.28e-06	1.2705e-05	4.5603e-06	2.4015e-06	5.3612e-06	7.7486e-06	5.4835e-06	8.5723e-06	5.7011e-06	6.2025e-06	1.8212e-06	0
751.629	6.9936e-06	1.2304e-06	4.5134e-06	4.3384e-06	1.3645e-05	1.685e-06	8.338e-06	3.295e-06	5.0277e-06	8.5714e-06	4.8984e-06	1.4388e-05	3.6798e-06	4.308e-06	0
752.628	3.3811e-05	6.7233e-06	4.4322e-06	5.0111e-06	1.998e-05	4.5391e-07	1.1705e-06	4.3888e-06	1.2343e-05	3.7071e-06	8.3617e-06	8.6836e-06	4.0979e-06	7.5989e-06	0
753.628	2.9827e-06	6.3438e-06	1.1888e-05	5.2114e-06	1.8416e-05	2.6854e-06	1.098e-05	4.7288e-06	5.8503e-06	7.6494e-06	4.4336e-06	5.7623e-06	4.0662e-06	9.4992e-06	0
754.627	7.9606e-06	1.3702e-06	4.4398e-06	1.533e-06	1.4815e-05	9.4646e-06	1.3037e-05	3.9229e-06	1.432e-05	3.4687e-06	2.8763e-06	3.7198e-06	2.8042e-06	5.8466e-06	0
755.627	1.503e-05	9.9596e-06	1.8071e-06	5.6733e-06	1.0144e-05	5.03e-06	4.5238e-06	2.6551e-06	2.4674e-06	9.3377e-06	7.661e-06	1.487e-05	6.3225e-06	6.4587e-06	0
756.626	1.8749e-05	1.09e-06	6.5745e-06	2.8747e-06	1.6308e-05	1.9961e-06	6.223e-06	4.5709e-06	3.3111e-06	5.7499e-06	5.6015e-06	5.0514e-06	6.2787e-06	4.4779e-06	0
757.626	2.4277e-05	5.1334e-06	5.5115e-06	1.3079e-06	1.3743e-05	1.5803e-06	3.9555e-06	6.1632e-06	7.6102e-06	4.9059e-06	4.9444e-06	1.4998e-05	6.477e-06	5.9136e-06	0
758.625	1.1451e-05	8.527e-06	1.5057e-06	2.2361e-06	1.5618e-05	4.6281e-06	8.4129e-06	4.9796e-06	6.1334e-06	4.057e-06	6.4566e-06	8.2602e-06	1.0375e-06	3.4856e-06	0
759.625	2.5261e-05	2.6412e-06	5.6419e-06	1.1738e-06	1.9045e-05	2.3853e-06	6.8009e-06	5.1146e-06	2.9333e-06	8.4733e-06	5.4405e-06	1.3294e-05	3.567e-06	1.1342e-05	0
760.624	1.1018e-05	4.0824e-06	4.6556e-06	3.9689e-06	2.1459e-05	1.0794e-06	7.1882e-06	4.3137e-06	5.5694e-06	4.635e-06	5.2288e-06	9.5475e-06	3.8397e-06	7.5492e-06	0
761.624	1.6074e-05	7.9465e-06	1.7448e-06	1.715e-06	1.7422e-05	4.5879e-06	8.4884e-06	4.6545e-06	9.994e-06	8.1164e-06	7.7016e-06	8.4181e-06	4.3214e-06	5.4079e-06	0
762.623	1.1352e-05	8.6524e-06	5.6774e-06	1.5498e-06	1.244e-05	5.2549e-06	6.8908e-06	4.958e-06	9.3967e-06	8.4495e-06	1.8953e-06	3.8902e-06	6.4757e-06	4.7087e-06	0
763.623	2.1229e-05	5.3734e-06	6.1853e-06	1.2533e-06	1.5002e-05	3.9676e-06	8.2156e-06	5.1838e-06	3.1565e-06	5.1704e-06	1.0136e-05	5.196e-06	1.8902e-06	2.1143e-06	0
764.622	1.7534e-05	3.9815e-06	3.4365e-06	3.3438e-06	1.6775e-05	2.1917e-06	1.1103e-05	4.7668e-06	5.8003e-06	1.5592e-05	7.9837e-06	1.4367e-05	4.4234e-06	7.0868e-06	0
765.622	1.4544e-05	6.4878e-06	6.1764e-06	2.93e-06	1.7725e-05	3.3712e-06	8.4103e-06	6.7182e-06	1.3198e-05	1.0445e-05	8.6947e-06	7.9641e-06	2.4973e-06	6.9291e-06	0
766.621	2.3234e-05	8.5847e-06	2.3167e-06	1.4982e-06	1.7871e-05	5.3435e-06	3.354e-06	7.6913e-06	7.693e-06	8.2449e-06	4.438e-06	1.2109e-05	2.0975e-06	4.9394e-06	0
767.621	7.6071e-06	4.4764e-06	1.2064e-05	3.5144e-06	1.6223e-05	7.5409e-06	1.2313e-05	5.495e-06	5.9503e-06	5.485e-06	9.2807e-06	1.1991e-05	8.3484e-06	8.3083e-06	0
768.62	1.002e-05	9.8289e-06	1.035e-05	2.7142e-06	1.2462e-05	4.3722e-06	9.1597e-06	7.5291e-06	6.6398e-06	9.5376e-06	3.3243e-06	5.8677e-06	3.7442e-06	8.0723e-06	0
769.62	1.6889e-05	4.3214e-06	7.7654e-06	4.9267e-06	1.1557e-05	7.2859e-06	9.1148e-06	5.5987e-06	7.5907e-06	1.5593e-05	6.5182e-06	1.0367e-05	1.0112e-06	7.2386e-06	0
770.619	3.7108e-06	1.0626e-05	5.223e-06	2.7632e-06	1.0423e-05	1.919e-06	1.184e-05	1.0694e-05	1.3239e-05	4.1084e-06	1.411e-05	2.0867e-06	1.2943e-06	1.1342e-05	0
771.619	1.0246e-05	2.7759e-06	5.96e-06	2.9268e-07	1.1854e-05	4.3507e-06	4.3693e-06	4.8275e-06	8.4984e-06	1.0148e-05	8.2093e-06	1.2729e-05	3.4153e-06	5.3471e-06	0
772.618	1.2759e-05	2.667e-06	7.4223e-06	4.861e-06	1.5581e-05	5.8452e-06	4.6856e-06	4.8703e-06	4.0766e-06	6.7494e-06	6.827e-06	1.2377e-05	4.1944e-06	6.7238e-06	0
773.618	2.4789e-05	8.4598e-06	6.3999e-06	5.1107e-06	1.5629e-05	1.5551e-06	4.6446e-06	1.2055e-05	1.6243e-05	4.8261e-06	5.3005e-06	6.4633e-06	6.6506e-07	1.0638e-05	0
774.617	2.034e-05	9.384e-06	1.067e-06	1.1534e-06	1.7952e-05	2.8257e-06	8.9297e-06	8.2632e-06	7.5917e-06	1.5565e-05	8.5066e-06	4.5244e-06	8.1985e-06	1.2211e-05	0
775.617	1.8406e-05	4.6369e-06	3.8622e-07	4.8813e-06	2.6185e-05	4.7855e-06	7.0708e-06	1.2114e-05	3.6967e-06	5.5648e-06	5.3595e-06	1.6636e-05	3.4738e-06	6.8868e-06	0
776.616	3.5434e-05	7.2198e-06	3.7488e-06	3.6351e-06	2.311e-05	4.3199e-06	6.1067e-06	6.4935e-06	4.0322e-06	1.5142e-05	2.9926e-06	1.639e-06	3.7947e-07	1.2316e-05	0
777.616	1.671e-05	6.9579e-06	9.7713e-06	5.108e-06	1.682e-05	2.76e-06	1.2155e-05	5.0698e-06	9.695e-06	1.1512e-05	4.1879e-06	4.3901e-06	3.0279e-06	5.378e-06	0
778.615	6.6985e-06	1.513e-05	6.202e-06	1.9975e-06	2.3539e-05	9.1448e-07	5.0379e-06	4.1696e-06	4.0371e-06	1.0424e-05	9.4402e-06	1.3149e-05	7.3891e-06	1.076e-05	0
779.615	4.6005e-06	8.5848e-06	5.167e-06	4.5832e-07	1.7859e-05	2.0791e-06	5.9034e-06	7.3036e-06	3.7802e-06	5.0484e-06	6.5662e-06	5.2653e-06	5.3928e-06	5.0235e-06	0
780.614	1.4369e-05	5.4643e-06	4.654e-06	4.2182e-06	2.5317e-05	4.8299e-06	7.2511e-06	4.3117e-06	7.9441e-06	1.0778e-05	7.9267e-06	1.2636e-05	7.7648e-06	1.2763e-05	0
781.614	1.7045e-05	9.3124e-07	2.757e-06	2.5001e-06	1.6499e-05	2.7078e-06	6.4935e-06	6.5264e-06	6.4023e-07	2.7357e-06	1.1009e-05	1.4374e-05	8.3778e-06	5.0758e-06	0
782.613	9.55e-06	6.1916e-06	2.0574e-06	2.2588e-06	2.7007e-05	2.5039e-06	1.4985e-05	3.6238e-06	1.0451e-05	1.95e-05	1.6243e-05	1.2215e-05	6.8009e-06	1.2902e-05	0
783.613	2.8731e-05	4.3751e-06	7.2886e-06	6.9196e-06	1.4291e-05	3.7526e-06	8.4282e-06	4.1619e-06	5.0661e-06	4.2611e-06	8.4063e-06	1.7492e-05	1.9576e-06	7.9197e-06	0
784.612	2.3896e-05	8.128e-06	1.9127e-06	3.7959e-06	1.7618e-05	4.9376e-06	9.4898e-06	6.6477e-06	1.3779e-05	3.9983e-06	2.4423e-06	1.2261e-05	2.5639e-06	5.627e-06	0
785.612	1.9457e-05	8.1522e-06	7.3709e-06	1.9445e-06	9.2637e-06	2.072e-06	3.8243e-06	6.6327e-06	3.5847e-06	5.0156e-06	3.2577e-06	1.2336e-05	7.3888e-06	9.8133e-06	0
786.611	1.2508e-05	3.6034e-06	4.7126e-06	7.1257e-06	1.8657e-05	1.526e-06	5.3029e-06	8.484e-06	8.6136e-06	5.9015e-06	8.1084e-06	1.1113e-05	9.161e-06	1.3746e-05	0
787.611	5.2884e-05	8.1605e-06	5.7585e-06	1.6708e-06	1.6827e-05	1.284e-06	6.7866e-06	1.4784e-05	9.8335e-06	1.245e-05	6.2405e-06	1.6691e-05	9.519e-06	1.497e-05	0
788.61	2.1886e-05	1.061e-05	1.2624e-05	3.5917e-06	1.5979e-05	3.8302e-06	2.2148e-06	3.6852e-06	1.1269e-05	1.1038e-06	8.7501e-06	3.6557e-06	1.1442e-06	1.2191e-05	0
789.61	1.1508e-05	5.415e-06	9.1409e-06	6.9328e-06	1.8023e-05	3.0992e-06	1.7402e-05	8.2619e-06	5.0175e-06	9.3366e-06	6.5467e-06	1.2495e-05	5.6642e-06	1.0786e-05	0
790.609	3.8934e-06	1.5806e-05	1.3341e-05	2.8827e-06	2.161e-05	5.2407e-06	9.9005e-06	8.7595e-06	2.1299e-06	1.3632e-05	1.1627e-05	7.4998e-06	1.1677e-06	9.8447e-06	0
791.609	2.3557e-05	5.4519e-06	4.4108e-06	4.1963e-06	1.9597e-05	3.2305e-06	3.1597e-06	8.5864e-06	3.6902e-06	7.5804e-06	8.2585e-06	3.0716e-06	3.1207e-06	1.4208e-05	0
792.608	2.7666e-05	1.1641e-05	6.3407e-06	2.9698e-06	1.9799e-05	3.7361e-06	8.3762e-06	1.8517e-05	3.1599e-06	1.1772e-05	5.547e-06	7.7353e-06	3.1604e-06	4.6219e-06	0
793.608	1.2585e-05	7.8268e-06	9.8888e-06	2.5484e-06	1.4696e-05	1.7494e-06	1.4076e-05	7.3708e-06	5.7184e-06	2.2326e-06	9.3592e-06	1.2553e-05	4.9943e-06	7.0819e-06	0
794.607	1.8327e-05	6.6647e-06	3.112e-06	4.9103e-06	1.4333e-05	6.9067e-06	2.7492e-06	9.2988e-06	4.6865e-06	1.6993e-05	1.2625e-05	4.5713e-06	6.2623e-06	7.4062e-06	0
795.607	2.3947e-05	3.6684e-06	1.0968e-05	3.9973e-06	1.6688e-05	5.5854e-06	1.0992e-05	8.4117e-06	9.1296e-06	1.0888e-05	7.7583e-06	8.6194e-06	3.3383e-06	4.9375e-06	0
796.606	1.3989e-05	5.6764e-06	1.539e-05	1.2453e-05	2.202e-05	6.9173e-06	1.0033e-05	6.3694e-06	7.4215e-06	1.2106e-05	2.0349e-06	1.1771e-05	3.6959e-06	8.2173e-06	0
797.606	1.0701e-05	1.5336e-05	3.6682e-06	7.8892e-06	1.2116e-05	5.7487e-07	5.2888e-06	9.1074e-06	3.1217e-06	4.8909e-06	2.9471e-06	6.3609e-06	1.0859e-05	1.0506e-05	0
798.605	1.4063e-05	5.8363e-06	6.5897e-06	6.4371e-06	1.6219e-05	1.7463e-06	2.5693e-06	3.0262e-06	1.1078e-05	5.6764e-06	7.6047e-06	6.9778e-06	2.3615e-06	1.0267e-05	0
799.605	1.245e-05	1.0451e-05	7.0389e-06	3.474e-06	1.4906e-05	4.0245e-06	9.0923e-06	2.4104e-06	1.0323e-05	1.3336e-05	7.6727e-06	5.9616e-06	8.8012e-06	8.3296e-06	0
800.605	8.9027e-06	1.4088e-05	1.4211e-05	3.86e-06	1.1825e-05	5.1912e-06	1.5571e-05	1.2039e-05	3.2281e-06	8.243e-06	2.6915e-06	4.1855e-06	5.2409e-06	8.2951e-06	0
801.604	1.8489e-05	3.2564e-06	8.4528e-06	4.5499e-06	3.0379e-05	3.0707e-06	3.878e-06	1.4512e-06	7.0368e-06	1.2682e-05	8.5709e-06	1.205e-05	7.5467e-06	1.0203e-05	0
802.604	3.9623e-05	1.2816e-05	2.427e-06	1.3253e-06	3.4101e-05	9.9439e-06	2.9774e-06	4.4786e-06	6.436e-06	1.4053e-05	4.813e-06	1.4825e-05	8.0708e-06	5.4887e-06	0
803.603	1.0041e-05	7.3141e-06	7.8687e-06	1.1715e-06	2.8124e-05	4.1766e-06	8.4747e-06	1.4112e-06	4.1487e-06	1.1166e-05	1.7203e-05	5.4188e-06	5.1047e-06	9.2331e-06	0
804.603	2.7094e-05	1.1426e-05	3.0927e-06	1.7592e-06	2.9992e-05	2.2794e-06	1.3813e-05	2.2869e-06	1.4922e-05	1.3836e-05	9.7836e-06	4.528e-06	4.1437e-06	7.0883e-06	0
805.602	1.1917e-05	8.3104e-06	3.5023e-06	4.3988e-06	2.1319e-05	4.0544e-06	1.6441e-05	1.3706e-05	1.1311e-05	7.3096e-06	1.3059e-06	1.7351e-06	3.183e-06	5.2989e-06	0
806.602	6.617e-06	5.7368e-06	2.0969e-06	3.3378e-06	1.1974e-05	3.5352e-06	2.2878e-05	6.897e-06	6.8447e-06	8.3814e-06	7.57e-06	1.4835e-05	4.8169e-06	3.7259e-06	0
807.601	2.4751e-05	6.6413e-06	1.2473e-05	2.1618e-06	1.4253e-05	1.1607e-06	1.403e-05	1.3635e-05	5.1858e-06	8.7851e-06	8.436e-06	8.563e-06	5.7613e-06	8.877e-06	0
808.601	3.5736e-05	6.3808e-06	3.0057e-06	3.2339e-06	2.5451e-05	2.9295e-06	5.1628e-06	1.2026e-05	1.6161e-05	8.7966e-06	6.9245e-06	7.2334e-06	5.0475e-06	7.3195e-06	0
809.6	8.4235e-06	1.049e-05	1.1527e-05	1.5334e-06	1.596e-05	6.785e-06	1.9886e-05	9.6644e-06	1.1197e-05	1.3428e-05	7.9721e-06	1.1055e-05	6.0302e-06	1.785e-05	0
810.6	2.0985e-05	7.9575e-06	3.5092e-06	6.4859e-06	1.9716e-05	3.4081e-06	9.9686e-06	8.2034e-06	9.3423e-06	4.665e-06	4.1914e-06	1.9903e-05	7.9629e-06	1.2108e-05	0
811.599	2.5587e-05	1.6597e-05	9.6081e-06	5.0072e-06	2.393e-05	6.8374e-06	7.4804e-06	9.69e-06	2.9924e-06	6.8707e-06	6.6975e-06	7.9195e-06	7.8042e-06	6.7692e-06	0
812.599	2.7164e-05	9.6833e-06	1.1205e-05	5.7495e-06	2.8162e-05	1.7947e-06	6.7718e-06	9.7701e-06	1.0297e-05	9.0253e-06	6.8022e-06	7.6557e-06	5.5286e-06	3.3764e-06	0
813.598	4.5484e-05	9.5863e-06	3.2761e-06	7.1818e-06	2.0596e-05	9.4737e-06	9.9322e-06	1.0349e-05	1.1762e-05	1.0733e-05	5.282e-06	1.1452e-05	2.8801e-06	2.0582e-06	0
814.598	3.358e-06	1.0507e-05	1.3933e-05	8.432e-06	1.4978e-05	1.8562e-06	1.5789e-06	6.5938e-06	7.7699e-06	1.7918e-05	6.6337e-06	1.1526e-05	7.3384e-06	7.2033e-06	0
815.597	2.3805e-05	3.8827e-06	4.6272e-06	3.983e-06	1.8928e-05	1.6083e-06	1.0181e-05	6.5674e-06	1.4256e-05	9.5369e-06	1.2813e-05	6.8414e-06	2.5045e-06	1.1226e-05	0
816.597	4.3963e-05	1.0441e-05	9.3088e-06	1.8451e-06	2.5849e-05	6.9977e-06	5.4094e-06	2.3652e-06	1.9398e-05	2.4077e-06	7.6943e-06	2.1865e-06	7.9279e-06	1.4454e-05	0
817.596	2.7695e-05	4.0037e-06	6.16e-06	3.8493e-06	2.3063e-05	1.12e-06	4.2473e-06	6.0487e-06	1.2194e-05	6.1044e-06	3.7747e-06	5.1589e-06	2.5914e-06	1.6739e-05	0
818.596	5.8201e-05	7.3002e-06	8.1791e-06	2.8929e-06	2.5756e-05	5.0346e-06	3.9522e-06	4.5518e-06	4.9248e-06	1.5438e-05	8.6397e-06	5.0792e-06	5.99e-06	1.2797e-05	0
819.595	1.4808e-05	6.6615e-06	4.2576e-06	2.8409e-06	2.7064e-05	5.7428e-06	7.6491e-06	5.1931e-06	9.5793e-06	2.4165e-06	8.9515e-06	1.4199e-05	4.1063e-06	7.895e-06	0
820.595	2.6311e-05	9.3829e-06	2.8413e-06	4.1893e-06	2.1514e-05	8.3398e-06	1.2464e-05	7.6794e-06	8.4122e-06	1.2622e-05	3.8498e-06	1.2906e-05	2.4115e-06	9.4376e-06	0
821.594	2.7856e-05	1.1329e-05	1.3589e-05	4.4248e-06	2.6678e-05	8.9906e-06	3.0719e-06	1.0283e-05	5.1013e-06	1.134e-05	8.681e-06	9.8033e-06	5.0895e-07	9.6195e-06	0
822.594	4.5817e-05	6.8566e-06	1.8039e-05	5.6825e-06	1.0571e-05	7.5916e-06	9.5638e-06	7.6389e-06	2.4354e-06	1.476e-05	6.527e-06	6.5675e-07	7.9169e-06	1.2016e-05	0
823.593	1.5388e-05	5.8441e-06	1.2739e-05	5.8639e-06	1.682e-05	3.0091e-06	5.3786e-06	1.235e-05	1.0562e-05	1.1056e-05	4.1794e-06	1.0739e-05	4.1685e-06	8.4161e-06	0
824.593	1.2461e-05	1.5234e-05	1.127e-05	2.0473e-06	1.8495e-05	7.2809e-06	1.4904e-05	6.3609e-06	6.1785e-06	4.9871e-07	1.0184e-05	8.2912e-06	6.8612e-06	3.4481e-07	0
825.592	2.3901e-05	1.1066e-05	1.0605e-05	9.8542e-07	1.1335e-05	6.4385e-06	1.2153e-05	9.8439e-06	1.3903e-05	1.0103e-05	6.0331e-06	1.3085e-05	3.0495e-06	1.0542e-05	0
826.592	1.6455e-05	6.4115e-06	2.1589e-06	4.0705e-06	1.5094e-05	6.1751e-06	1.3336e-05	3.3809e-06	4.9852e-06	1.1089e-05	3.2802e-06	4.5772e-06	2.3777e-06	1.1811e-05	0
827.591	1.8986e-05	3.7727e-06	8.2957e-06	4.8865e-06	2.4315e-05	3.4915e-06	2.5555e-06	5.6998e-06	3.6697e-06	1.013e-05	7.582e-06	9.9183e-06	2.9336e-06	1.289e-05	0
828.591	2.6871e-05	9.6713e-06	8.1997e-06	4.913e-06	1.866e-05	4.6343e-06	9.8619e-06	7.6434e-06	6.8397e-06	5.9644e-06	1.1916e-05	1.0664e-05	2.2093e-06	1.0059e-05	0
829.59	2.4529e-05	7.2879e-06	6.7046e-06	4.9625e-06	1.4361e-05	3.3668e-06	1.0318e-05	5.7244e-06	2.4303e-06	1.0725e-05	1.1227e-05	7.1849e-06	3.4763e-06	1.1233e-05	0
830.59	1.915e-05	6.3528e-06	5.3824e-06	7.7566e-06	2.1234e-05	5.4827e-06	1.1963e-05	9.2054e-06	3.3858e-06	1.0134e-05	1.1273e-05	1.0279e-05	8.158e-06	1.0238e-05	0
831.589	1.752e-05	1.8673e-05	2.0321e-05	3.0866e-06	1.804e-05	2.7466e-06	4.0031e-06	9.4503e-06	7.2555e-06	9.8693e-06	7.7164e-06	9.3622e-06	1.0376e-05	1.1444e-05	0
832.589	4.7879e-05	7.4983e-06	1.4622e-05	8.9414e-06	2.457e-05	5.4162e-06	5.7182e-06	1.1337e-05	1.3979e-05	5.9507e-06	4.502e-06	8.4999e-06	4.3345e-06	4.4343e-06	0
833.588	5.1762e-05	6.7618e-06	1.1401e-05	3.3569e-06	2.1547e-05	1.0582e-05	4.7841e-06	3.2214e-06	9.9921e-06	1.1967e-05	8.8793e-06	9.5298e-06	6.8594e-06	1.2299e-05	0
834.588	5.8206e-05	6.6532e-06	7.5012e-06	4.08e-06	1.3503e-05	1.3866e-06	7.7679e-06	1.5963e-06	2.7651e-06	1.666e-05	7.0779e-06	8.5119e-06	4.9998e-06	2.928e-06	0
835.587	3.9246e-05	6.3634e-06	5.4281e-06	7.3688e-06	1.3559e-05	8.0042e-07	2.7886e-05	7.8415e-06	1.6552e-05	1.0264e-05	8.4413e-06	1.2875e-05	6.8095e-06	1.2423e-05	0
836.587	9.1827e-06	1.5356e-05	9.5936e-06	2.6861e-06	2.3448e-05	7.6743e-06	9.4423e-06	2.9179e-06	3.8788e-06	1.2656e-05	6.0637e-06	9.5277e-06	4.8122e-06	6.7139e-06	0
837.586	5.413e-05	6.4666e-06	9.0314e-06	6.3236e-06	2.1119e-05	4.4388e-06	1.2473e-05	9.6674e-06	1.9646e-05	9.7754e-06	1.0923e-05	1.1432e-05	3.9119e-06	1.0129e-05	0
838.586	5.0562e-05	2.0027e-05	7.5307e-06	3.1145e-06	2.6871e-05	5.2086e-06	5.6151e-06	8.5472e-06	9.5284e-06	1.4731e-05	1.0839e-05	8.5573e-06	4.2934e-06	1.1322e-05	0
839.585	4.5306e-05	1.7587e-05	6.1134e-06	4.1207e-06	2.4932e-05	1.0991e-06	6.9886e-06	1.0738e-05	9.8675e-06	1.021e-05	7.071e-06	1.1215e-05	5.5655e-06	1.3829e-05	0
840.585	6.1424e-05	9.971e-06	9.0878e-06	3.7912e-06	3.2643e-05	6.093e-06	7.6303e-06	6.2034e-06	1.0445e-05	5.0879e-06	1.3643e-05	8.4069e-06	9.3818e-07	1.7544e-05	0
841.584	4.7118e-05	3.3462e-06	3.8002e-06	1.1634e-06	1.27e-05	2.3771e-06	1.4425e-05	8.3073e-06	1.414e-05	1.294e-05	1.6397e-05	1.2061e-05	6.2175e-06	7.0923e-06	0
842.584	3.2899e-05	1.2706e-05	9.6965e-06	2.8767e-06	1.746e-05	9.0035e-06	1.3446e-05	1.8017e-06	6.9104e-06	1.0019e-05	1.0299e-05	8.0136e-06	6.2247e-06	1.319e-05	0
843.583	6.7809e-05	1.4338e-05	1.2109e-05	7.4669e-06	5.2541e-06	6.5166e-06	1.8878e-05	1.169e-05	4.7626e-06	8.6244e-06	4.9457e-06	7.191e-06	4.1409e-06	1.7223e-05	0
844.583	2.7131e-05	7.0118e-06	1.423e-05	5.0026e-06	1.0838e-05	9.4583e-06	1.7341e-05	5.8069e-06	1.6782e-06	9.3388e-06	5.417e-06	1.1268e-05	2.7172e-06	1.1029e-05	0
845.582	3.9749e-05	5.0573e-06	5.1391e-06	6.5737e-06	3.4088e-05	4.9787e-06	1.4429e-05	3.8039e-06	7.0583e-06	1.4665e-05	8.8606e-06	1.909e-05	5.5309e-06	1.2842e-05	0
846.582	4.8689e-05	7.3174e-06	8.3161e-06	2.8886e-06	2.6549e-05	2.0348e-06	1.0215e-05	9.8778e-06	1.109e-05	1.5758e-05	7.5407e-06	7.7537e-07	1.7918e-06	1.1778e-05	0
847.581	4.2231e-05	1.5823e-05	4.0224e-06	2.6878e-06	2.3751e-05	9.5423e-06	9.0042e-06	3.3547e-06	1.0685e-05	1.1819e-05	1.181e-05	1.8477e-05	3.2873e-06	1.6327e-05	0
848.581	4.2783e-05	1.1679e-05	7.2755e-06	6.4953e-06	2.9921e-05	7.6405e-06	1.1071e-05	8.1617e-06	1.672e-05	7.5754e-06	4.9903e-06	1.4312e-05	7.5586e-06	5.5002e-06	0
849.58	1.841e-05	4.9267e-06	1.1049e-05	7.6591e-06	1.7945e-05	3.9606e-06	1.3858e-05	4.5634e-06	1.924e-05	1.069e-05	4.0118e-06	1.2612e-05	5.8817e-06	6.489e-06	0
850.58	6.919e-06	5.1551e-06	5.6716e-06	5.0285e-06	2.8363e-05	4.7288e-06	9.9726e-06	9.898e-06	8.5686e-06	1e-05	5.305e-06	8.6708e-06	4.6427e-06	4.4479e-06	0
851.579	3.7279e-05	1.9626e-05	7.9357e-06	2.689e-06	2.518e-05	3.6585e-06	3.6969e-06	1.5976e-05	1.2503e-05	1.6529e-05	9.8826e-06	1.0674e-05	6.8734e-06	4.5191e-06	0
852.579	9.612e-06	1.5456e-05	5.7172e-06	7.677e-06	1.9527e-05	2.5142e-06	4.3353e-06	6.8675e-06	7.5888e-06	1.2343e-05	1.3533e-05	5.6155e-06	3.3522e-06	1.4657e-05	0
853.578	2.3166e-05	3.2225e-06	1.1731e-05	1.1243e-06	3.8018e-05	4.6806e-06	1.2666e-05	1.8098e-05	1.593e-05	1.1339e-05	1.2655e-05	1.0762e-05	9.7546e-06	1.2224e-05	0
854.578	4.059e-05	2.9001e-06	1.7612e-06	8.0526e-06	8.3867e-06	6.822e-06	7.0334e-06	1.0008e-05	8.9081e-06	1.5726e-05	1.8908e-05	1.9183e-05	4.8235e-06	8.1497e-06	0
855.577	9.121e-06	1.9038e-06	1.2519e-05	1.5443e-05	2.2887e-05	4.8843e-06	1.5607e-05	2.7666e-06	6.9389e-06	1.2336e-05	1.174e-05	1.4535e-05	8.1865e-06	2.3349e-05	0
856.577	4.3436e-05	6.2979e-06	1.6436e-05	3.6489e-06	3.6893e-05	1.0655e-05	4.4823e-06	1.6313e-05	3.6302e-06	1.8205e-05	3.1164e-05	6.9264e-06	2.4012e-06	1.1174e-05	0
857.576	4.5199e-05	6.5643e-06	9.6487e-06	6.4149e-07	1.734e-05	1.1263e-05	2.3009e-05	1.6443e-05	4.5577e-06	1.7263e-05	5.0655e-06	1.1396e-05	5.1382e-06	1.2963e-05	0
858.576	8.5322e-05	1.1538e-05	6.7552e-06	7.829e-06	1.3096e-05	6.5558e-06	7.1401e-06	8.4309e-06	7.122e-06	3.8111e-06	1.5447e-05	8.6223e-06	1.6201e-06	1.5395e-05	0
859.575	4.6225e-05	9.5528e-06	7.5232e-06	4.9292e-06	1.7327e-05	3.4155e-06	1.5664e-05	8.6228e-06	1.6153e-05	1.2415e-05	1.1773e-05	1.2519e-05	9.0387e-06	1.6567e-05	0
860.575	3.5044e-05	2.18e-05	1.6507e-05	3.7298e-06	1.1251e-05	8.2204e-06	1.2559e-05	8.4028e-06	6.9111e-06	1.2998e-05	3.0579e-06	9.0116e-06	7.2104e-06	1.5551e-05	0
861.574	3.3747e-05	1.3747e-05	9.2237e-06	6.0973e-06	2.9629e-05	9.9158e-06	1.1063e-05	9.6481e-06	6.9519e-06	6.1054e-06	1.0984e-05	1.3869e-05	1.4416e-05	1.5383e-05	0
862.574	2.9752e-05	9.8137e-06	2.1001e-05	6.5649e-06	2.0443e-05	5.3265e-06	1.6152e-05	1.3038e-05	9.2309e-06	1.3039e-05	2.2982e-05	9.5766e-06	9.4766e-06	1.0457e-05	0
863.573	2.8097e-05	1.1044e-05	4.9677e-06	7.3266e-06	1.7253e-05	9.6905e-06	2.1131e-05	1.1943e-06	1.3867e-05	1.2579e-05	4.2221e-06	1.6731e-05	1.3343e-05	8.8596e-06	0
864.573	3.8533e-05	2.1677e-05	8.6413e-06	8.4345e-06	2.6512e-05	6.3854e-06	7.1946e-06	2.0432e-05	1.1207e-05	3.7316e-06	1.1878e-05	1.4637e-05	7.384e-06	9.9086e-06	0
865.572	3.0679e-05	6.8116e-06	4.0399e-06	5.6384e-06	3.2452e-05	6.2335e-06	1.3838e-05	1.8249e-05	1.6483e-06	1.7296e-05	1.0186e-05	2.1577e-06	5.0893e-06	1.4843e-05	0
866.572	5.8571e-05	8.8497e-06	6.8763e-06	5.3234e-06	4.3391e-05	7.0524e-06	1.3447e-05	7.1427e-06	1.2808e-05	9.2509e-06	1.7392e-05	9.9362e-06	1.1619e-06	1.4707e-05	0
867.571	1.7839e-05	9.1242e-06	9.6002e-06	3.7806e-06	3.5377e-05	8.6607e-06	4.7118e-06	3.5995e-06	3.79e-06	9.9219e-06	9.3453e-06	1.8694e-05	1.2697e-05	1.229e-05	0
868.571	4.2835e-05	8.4493e-06	8.7827e-06	4.9809e-06	3.9979e-05	8.1077e-06	1.4099e-05	7.4241e-06	2.0839e-06	1.5341e-05	1.3007e-05	2.6909e-05	3.0047e-06	9.7913e-06	0
869.57	3.8589e-05	2.429e-05	3.0968e-06	4.1992e-06	1.0096e-05	1.2127e-05	2.5206e-05	1.5339e-05	1.0943e-05	1.8706e-05	1.1322e-05	1.1213e-05	4.627e-06	1.5137e-05	0
870.57	2.6761e-05	1.1487e-05	5.6446e-06	2.6931e-06	1.1628e-05	7.7709e-06	2.0919e-05	2.6484e-05	1.2988e-05	2.202e-05	2.0181e-05	2.0774e-06	4.1745e-06	8.6115e-06	0
871.569	1.2074e-05	1.1858e-05	7.2817e-06	1.3155e-05	1.2258e-05	2.9392e-06	1.8452e-05	1.2365e-05	1.5754e-05	1.6537e-05	1.7225e-05	8.9238e-06	1.0615e-05	1.259e-05	0
872.569	7.2026e-05	1.2127e-05	2.3924e-06	8.5681e-06	6.8785e-06	7.5142e-06	2.0558e-05	6.8053e-06	1.7832e-05	2.5151e-05	6.4161e-06	3.2651e-06	3.8188e-06	9.7245e-06	0
873.568	4.2653e-05	2.7305e-05	6.2449e-06	1.431e-05	7.0467e-06	6.1631e-06	1.7555e-05	1.2907e-05	1.6383e-05	1.463e-05	3.1364e-06	3.9277e-06	9.0236e-06	1.3549e-05	0
874.568	3.8897e-05	7.5632e-06	6.0799e-06	1.695e-05	3.4992e-05	6.9747e-06	7.2146e-06	1.2144e-05	2.4688e-05	2.5338e-05	2.1569e-05	2.4792e-05	6.5967e-06	1.2066e-05	0
875.567	7.9583e-05	1.0586e-05	1.2042e-05	5.9706e-06	3.8462e-05	7.0688e-06	2.4799e-05	9.7914e-06	7.8853e-06	3.5838e-06	1.2067e-05	1.8572e-05	4.2348e-06	8.2735e-06	0
876.567	5.325e-05	1.617e-05	5.2004e-06	8.4457e-06	4.7697e-05	1.1088e-06	1.0465e-05	5.9545e-06	1.5984e-05	2.1947e-05	2.3366e-05	2.2862e-05	5.5483e-06	1.4095e-05	0
877.566	2.7331e-05	1.41e-05	1.4483e-05	2.9652e-06	2.5421e-05	4.0138e-06	1.4117e-05	1.1118e-05	1.0194e-05	1.5354e-05	1.8025e-05	1.9668e-05	8.4045e-06	1.2085e-05	0
878.566	1.974e-05	9.5036e-06	4.4665e-06	3.4753e-06	2.6217e-05	1.1856e-05	4.9579e-06	1.1012e-05	2.5557e-05	3.8418e-05	2.4325e-05	1.8344e-05	4.6806e-06	1.5225e-05	0
879.565	5.512e-05	1.1885e-05	1.9324e-05	1.5589e-05	1.8085e-05	1.5617e-05	6.8546e-06	5.7351e-06	2.2122e-05	1.7462e-05	2.431e-05	5.4049e-06	1.31e-05	6.037e-06	0
880.565	8.2487e-05	1.576e-05	1.177e-05	1.0603e-05	3.0664e-05	6.9925e-06	7.9731e-06	6.8887e-06	1.0649e-05	1.496e-05	2.8259e-06	2.149e-05	7.8007e-06	1.5542e-05	0
881.565	5.0083e-05	1.9837e-05	4.7575e-06	7.1853e-06	1.8935e-05	1.2277e-05	2.5786e-05	4.08e-06	1.484e-05	8.0499e-06	7.3532e-06	1.0961e-05	7.0017e-06	1.8861e-05	0
882.564	3.9472e-05	1.4046e-05	1.0319e-05	8.0418e-06	3.6164e-05	6.0887e-06	1.2073e-05	9.3756e-06	1.5537e-05	7.9447e-06	2.1706e-05	2.1204e-05	5.045e-06	1.9261e-05	0
883.564	2.0422e-05	4.5281e-06	1.4519e-05	6.7637e-06	4.1944e-05	4.3473e-06	1.9224e-05	1.136e-05	7.559e-06	8.4747e-06	1.2862e-05	1.2678e-05	1.1481e-05	2.8612e-05	0
884.563	4.2737e-05	1.3675e-05	1.5752e-06	9.758e-06	9.7607e-06	9.8149e-06	5.6303e-06	1.8551e-05	2.0782e-05	4.9433e-06	1.2711e-05	1.9595e-05	7.2722e-06	9.835e-06	0
885.563	3.0305e-05	1.7212e-05	2.3612e-05	1.0319e-05	3.6157e-05	1.2415e-05	1.8951e-05	1.1825e-06	1.1899e-05	1.4873e-05	7.9274e-06	1.9565e-05	1.1831e-05	1.4544e-05	0
886.562	6.4485e-05	3.3231e-05	9.3424e-06	6.7647e-06	1.7852e-05	4.8855e-06	1.6257e-05	1.2442e-05	4.846e-06	6.0023e-06	1.2254e-05	1.4137e-05	3.8495e-06	1.3062e-05	0
887.562	1.8902e-05	4.7076e-06	1.323e-05	1.3739e-05	4.0811e-05	8.4907e-06	3.3702e-06	1.0694e-05	7.9769e-06	1.8095e-05	4.0606e-06	1.5095e-05	1.2016e-05	6.8369e-06	0
888.561	6.6286e-05	2.4931e-05	6.0405e-06	4.7283e-06	4.2909e-05	6.1238e-06	5.0625e-06	1.5279e-05	9.5438e-06	5.2043e-06	8.5811e-06	1.1045e-05	1.0334e-05	2.7329e-06	0
889.561	7.2511e-05	6.3611e-06	1.3884e-05	5.5751e-06	1.5312e-05	1.0528e-05	2.0072e-05	1.1781e-05	1.2634e-05	2.3112e-05	1.4225e-05	2.8286e-05	1.7553e-05	7.0954e-06	0
890.56	1.8884e-05	1.0893e-05	1.211e-05	1.1174e-05	2.9214e-05	6.8798e-06	9.5248e-06	4.3487e-06	9.4423e-06	2.3714e-05	1.8352e-05	1.9043e-05	9.9821e-06	5.2139e-06	0
891.56	6.4512e-05	1.0662e-06	1.4586e-05	6.3605e-06	2.8096e-05	1.085e-05	1.3726e-05	1.2711e-05	2.1005e-05	2.391e-05	1.2905e-05	1.2568e-05	4.0358e-06	1.5257e-05	0
892.559	3.0566e-05	2.164e-05	6.6113e-06	1.5003e-06	3.1079e-05	5.9791e-06	1.7471e-05	1.1299e-05	3.8411e-06	1.9969e-05	3.4878e-06	2.7658e-05	1.1116e-05	1.519e-05	0
893.559	5.6133e-05	1.4718e-05	1.8672e-05	6.0412e-06	3.5133e-05	4.1159e-06	1.6151e-05	1.6006e-05	3.2999e-06	1.368e-05	1.2086e-05	1.604e-05	8.0485e-06	1.657e-05	0
894.558	7.4057e-05	5.2083e-06	1.1983e-05	1.8072e-06	3.9062e-05	1.3993e-05	9.8513e-06	1.3746e-05	1.1832e-05	8.8569e-06	5.9972e-06	1.3259e-05	5.5417e-06	2.3032e-05	0
895.558	6.5667e-05	1.995e-05	2.5634e-05	1.2825e-05	3.1341e-05	4.6393e-06	2.6578e-05	1.3713e-05	1.9897e-05	3.4906e-05	9.8919e-06	4.4271e-06	7.2553e-06	1.4081e-05	0
896.557	8.2373e-05	7.6425e-06	5.2075e-06	1.3295e-05	2.8979e-05	1.1759e-05	5.5959e-06	1.3313e-05	6.3579e-06	1.4494e-05	1.0711e-05	9.6179e-06	7.9272e-07	2.2195e-05	0
897.557	1.2973e-05	1.0737e-05	1.4903e-05	1.411e-05	3.0544e-05	8.5125e-06	3.1265e-05	1.8367e-05	2.0331e-05	1.644e-05	1.2285e-05	2.2125e-05	3.1208e-06	1.683e-05	0
898.556	4.9763e-05	1.3464e-05	1.2341e-05	1.5026e-05	2.3142e-05	1.3025e-05	1.3781e-05	1.5704e-05	1.2145e-05	2.5861e-06	1.986e-05	9.2893e-06	2.7936e-06	1.0329e-05	0
899.556	8.6772e-05	5.0376e-06	8.7501e-06	6.6677e-06	2.2387e-05	1.9494e-06	2.9334e-05	1.7712e-05	6.1816e-06	9.1284e-06	2.6696e-05	2.0067e-05	4.9073e-06	1.4862e-05	0
900.555	8.5653e-05	4.8225e-06	2.0045e-05	1.2446e-05	9.9689e-06	6.0914e-06	5.7941e-06	1.5442e-05	3.014e-05	2.1493e-05	6.6541e-06	2.1975e-05	5.0929e-06	3.1928e-05	0
901.555	3.652e-05	1.4457e-05	4.5758e-06	1.0498e-05	4.5983e-05	5.2682e-06	1.6927e-05	6.2381e-06	8.872e-06	1.6771e-05	2.0178e-05	2.6599e-05	1.3591e-05	1.3117e-05	0
902.554	4.7041e-05	6.2183e-06	1.4823e-05	5.4887e-06	2.2075e-05	1.1733e-05	7.6925e-06	1.4868e-05	1.2402e-05	2.2678e-05	2.4017e-05	2.6604e-05	1.18e-05	1.5174e-05	0
903.554	2.4144e-05	2.1001e-05	1.26e-05	9.384e-06	4.8186e-05	1.2734e-05	2.6218e-06	1.7452e-05	5.9081e-06	1.54e-05	1.3225e-05	8.993e-06	1.7142e-05	9.5085e-06	0
904.553	4.5119e-06	1.6677e-05	9.4286e-06	4.8338e-06	3.1473e-05	1.5349e-05	1.7957e-05	9.228e-06	1.5212e-05	3.0819e-05	1.4534e-05	1.8859e-05	4.2169e-06	1.1888e-05	0
905.553	5.3553e-05	7.9469e-06	1.5328e-05	1.6188e-05	4.2567e-05	1.2134e-06	1.0036e-05	2.2514e-05	1.4531e-05	1.4563e-05	2.5501e-05	7.0392e-06	3.8874e-06	1.932e-05	0
906.552	1.1519e-05	1.3367e-05	1.3561e-05	1.3604e-05	3.0662e-05	1.0171e-05	2.5087e-05	1.0192e-05	1.3712e-05	2.4884e-05	1.6182e-05	1.6011e-05	2.1173e-05	9.8158e-06	0
907.552	3.1633e-05	2.5587e-05	2.3954e-05	8.2908e-06	1.821e-05	6.369e-06	1.205e-05	1.853e-05	1.3301e-05	1.6289e-05	1.0083e-05	3.2032e-05	3.3615e-06	7.984e-06	0
908.551	2.6124e-05	2.8544e-06	1.7344e-05	1.2791e-05	2.9788e-05	9.6016e-06	1.418e-05	1.3784e-05	1.5738e-05	4.6394e-06	1.0259e-05	1.3655e-05	1.0569e-05	1.1126e-05	0
909.551	8.9946e-05	1.8493e-05	9.6326e-06	8.7368e-06	2.9113e-05	1.2462e-05	3.6234e-05	8.8823e-06	1.8558e-05	1.5769e-05	2.4174e-05	2.7336e-05	6.9317e-06	9.961e-06	0
910.55	2.9892e-05	1.151e-05	5.9067e-06	5.4607e-06	3.3499e-05	1.0289e-05	1.5613e-05	1.3614e-05	1.2845e-05	1.6238e-05	2.8883e-06	7.8565e-06	2.1095e-06	1.3609e-05	0
911.55	5.9652e-05	4.3133e-06	1.2441e-05	1.0612e-05	4.523e-05	1.5581e-05	2.3727e-05	1.5354e-05	2.3189e-05	2.77e-05	7.9138e-06	3.5988e-05	4.0016e-06	1.5137e-05	0
912.549	5.2541e-05	2.8e-05	1.6098e-05	1.0403e-05	4.4177e-05	1.1195e-05	2.2865e-05	5.2753e-06	1.4178e-05	7.8504e-06	3.066e-05	9.4089e-06	1.3908e-05	2.1962e-05	0
913.549	2.9335e-05	1.5547e-05	1.0743e-05	5.4186e-06	3.3674e-05	8.1048e-06	1.9939e-05	1.7868e-05	1.2829e-05	2.3848e-05	2.5088e-05	2.0164e-05	5.7096e-06	1.8836e-05	0
914.548	3.0901e-05	2.3493e-05	2.7197e-05	1.0439e-05	2.6751e-05	7.2495e-06	6.2543e-06	1.7158e-05	2.4702e-06	2e-05	3.5492e-06	1.6304e-05	3.4018e-06	1.3274e-05	0
915.548	5.7522e-05	1.0273e-05	1.8373e-05	9.0542e-06	4.7405e-05	3.1324e-06	3.7395e-05	4.197e-06	2.1538e-05	1.1033e-05	3.7006e-05	3.881e-06	1.2522e-05	8.7477e-06	0
916.547	3.5812e-05	4.0127e-06	2.5844e-05	5.0051e-06	5.7963e-05	9.3462e-06	3.3171e-05	1.2806e-05	8.1288e-06	1.5966e-05	1.2801e-06	1.9252e-05	1.6548e-05	3.0039e-05	0
917.547	4.1038e-05	3.7409e-05	5.9072e-06	2.3387e-05	3.4336e-05	1.5051e-05	1.2293e-05	1.6206e-05	9.6643e-06	1.2892e-05	2.8507e-05	3.1372e-05	4.3954e-06	2.0894e-05	0
918.546	2.6941e-05	1.6502e-05	1.1629e-05	1.4373e-05	2.5514e-05	1.2843e-05	9.6906e-06	8.6243e-06	2.5537e-06	1.5262e-05	1.2684e-05	7.9068e-06	1.5996e-05	2.2001e-05	0
919.546	3.1603e-05	1.8502e-05	2.6039e-05	2.2797e-05	5.8035e-05	3.4081e-06	3.145e-05	8.3552e-06	9.3835e-06	2.5305e-05	2.0335e-05	2.1609e-05	7.4965e-06	3.2496e-05	0
920.545	2.0138e-05	2.4095e-05	1.421e-05	2.3264e-05	2.9511e-05	1.3689e-05	2.0933e-05	2.7603e-05	1.3148e-05	2.3537e-05	1.5222e-05	2.3449e-05	1.3956e-05	3.5661e-06	0
921.545	2.0917e-05	2.732e-05	9.3857e-06	4.6711e-06	3.2841e-05	1.4944e-05	1.9707e-05	1.8691e-05	1.737e-05	8.5378e-06	1.0719e-05	3.3595e-05	4.5407e-06	2.3978e-05	0
922.544	7.3173e-05	5.1666e-06	1.3806e-05	1.1466e-05	6.9507e-05	8.7174e-06	1.0424e-05	1.9344e-05	3.6615e-05	3.8163e-05	2.5533e-05	2.3974e-05	1.9314e-05	1.9847e-05	0
923.544	5.8406e-05	1.5004e-05	5.4684e-06	8.7027e-06	4.0385e-05	1.0739e-05	6.5978e-06	1.8733e-05	2.3945e-05	1.2898e-05	9.0525e-06	2.8781e-05	2.5185e-05	3.4417e-06	0
924.543	7.3056e-05	1.6772e-05	3.3096e-05	1.0758e-05	4.5511e-05	1.3098e-05	2.2075e-05	1.5728e-05	2.0944e-05	3.0289e-05	4.7249e-06	3.0899e-05	1.4485e-05	1.6411e-05	0
925.543	5.6459e-05	2.4148e-05	1.1158e-05	2.9361e-05	6.1789e-05	1.7482e-05	1.3297e-05	3.1928e-05	3.8513e-05	1.5413e-05	7.6395e-06	1.0905e-05	1.1447e-05	5.0739e-06	0
926.542	7.5311e-05	5.4943e-05	3.1149e-05	4.8751e-05	7.0758e-06	1.1634e-05	1.4202e-05	1.5445e-05	4.8351e-05	1.56e-05	2.5566e-05	3.1671e-05	9.2575e-06	2.5904e-05	0
927.542	4.8674e-05	0.00015032	0.0001077	9.6004e-05	8.6183e-05	2.7938e-05	2.025e-05	1.9986e-05	0.00015613	0.00013149	0.00014153	9.3188e-05	4.353e-05	3.1648e-05	0
928.541	3.1233e-05	3.7014e-05	1.7095e-05	3.3987e-05	3.2516e-05	3.0613e-06	2.9698e-05	1.1092e-05	2.7553e-05	2.133e-05	3.1778e-05	2.6757e-05	1.9138e-05	2.9065e-05	0
929.541	4.7068e-05	3.6145e-05	2.2208e-05	1.1365e-06	4.8165e-05	1.3248e-05	1.3786e-05	1.985e-05	2.8911e-05	4.6533e-05	2.0117e-05	1.9155e-05	1.6318e-05	2.2745e-05	0
930.54	6.7476e-05	1.1461e-05	8.1453e-06	4.2319e-06	3.4567e-05	1.012e-05	4.9385e-05	1.2625e-05	2.0541e-05	2.1e-05	2.7926e-05	2.8358e-05	8.5214e-06	3.0557e-05	0
931.54	2.9151e-05	3.7287e-05	9.5277e-06	8.0447e-06	5.3314e-05	1.5112e-05	1.8473e-05	1.3788e-05	4.5733e-05	5.5747e-05	7.3918e-06	7.9804e-06	6.4682e-06	3.4353e-05	0
932.539	2.4789e-05	2.0693e-05	2.2826e-05	8.1016e-06	3.6507e-05	6.1493e-06	1.0305e-05	1.3651e-05	3.2914e-05	3.5813e-05	4.1554e-05	3.9173e-05	6.4438e-06	1.9049e-05	0
933.539	9.5986e-05	1.0462e-05	3.5332e-05	2.5877e-05	4.6212e-05	1.5233e-05	1.1111e-05	3.7064e-05	3.1054e-05	2.5165e-05	3.573e-05	6.7666e-06	1.3062e-05	1.6604e-05	0
934.538	4.4054e-05	1.3468e-05	2.1614e-05	1.0306e-05	4.4102e-05	3.6145e-06	1.1596e-05	1.6777e-05	1.7089e-05	2.7695e-06	2.0909e-05	2.2153e-05	1.6643e-05	8.2644e-06	0
935.538	1.5015e-05	1.6169e-05	1.8325e-05	8.5568e-06	4.2386e-05	2.0989e-05	2.0307e-05	3.6972e-05	5.2523e-05	5.9717e-05	6.6861e-06	3.6842e-05	9.4913e-06	2.2229e-05	0
936.537	4.4534e-05	1.8929e-05	3.4035e-06	2.4124e-05	5.7195e-05	1.7714e-05	1.5705e-05	4.6466e-05	5.6254e-06	2.6705e-05	1.481e-05	4.1881e-05	2.1536e-05	1.5106e-05	0
937.537	4.7911e-05	3.5875e-05	1.2194e-05	3.3422e-06	3.9995e-05	6.4655e-06	2.0791e-05	2.1934e-05	2.178e-05	6.0469e-06	3.4243e-05	7.3873e-06	7.8753e-06	6.2164e-06	0
938.536	3.3332e-05	8.7485e-06	6.9287e-06	1.3953e-05	7.0476e-05	2.4097e-05	8.5494e-06	2.1943e-05	2.4276e-05	6.456e-05	1.4505e-05	2.6264e-05	2.4701e-05	2.8248e-05	0
939.536	2.5846e-05	4.2645e-06	2.0271e-05	1.0068e-05	1.8763e-05	1.215e-05	2.5915e-05	3.0437e-06	2.8655e-05	1.5751e-05	2.7771e-05	2.7508e-05	2.0329e-05	1.6471e-05	0
940.535	8.4999e-05	7.5774e-06	2.2694e-05	9.1211e-06	2.5858e-05	2.2766e-05	2.948e-05	3.2337e-05	3.2915e-05	1.5568e-05	6.7274e-06	5.8194e-05	1.4637e-05	3.3671e-05	0
941.535	3.7406e-05	2.1206e-05	2.2009e-05	7.5521e-06	3.9083e-05	2.2632e-05	2.2503e-05	2.0393e-05	2.0003e-05	2.208e-05	1.0532e-05	3.021e-05	1.7603e-05	2.6916e-05	0
942.534	2.6935e-05	1.5621e-05	4.8592e-06	1.3065e-05	6.517e-05	3.767e-06	3.5073e-05	3.2618e-05	2.7397e-05	1.9637e-05	2.5212e-05	1.3938e-05	1.0716e-05	2.0652e-05	0
943.534	6.184e-05	1.0276e-05	1.5223e-05	2.7145e-05	2.4291e-05	1.6425e-05	2.5447e-05	1.5221e-05	2.3013e-06	3.54e-05	1.7137e-05	1.8161e-05	1.1268e-05	1.883e-05	0
944.533	8.1151e-06	2.3842e-05	7.5746e-06	1.5736e-05	8.8963e-05	3.0651e-05	6.5426e-06	4.0029e-05	2.9963e-05	2.5726e-05	4.0518e-05	5.4855e-06	2.1534e-05	1.4687e-05	0
945.533	4.0629e-05	7.3761e-06	1.4635e-05	1.4748e-05	2.223e-05	1.8709e-05	2.3041e-05	2.3627e-05	1.2781e-05	1.8525e-05	4.6297e-05	2.5593e-05	2.4993e-05	3.7968e-05	0
946.532	2.0619e-05	3.2185e-05	8.3238e-06	1.9083e-05	2.0329e-05	1.9844e-05	8.3342e-06	2.3291e-05	4.2256e-05	6.8843e-06	1.0492e-05	1.7179e-05	1.5944e-05	9.443e-06	0
947.532	3.0008e-05	2.3626e-05	1.1554e-05	2.5574e-05	4.7228e-05	2.3455e-05	3.6318e-05	2.1869e-06	1.5456e-05	1.9782e-05	3.4597e-05	3.3429e-05	2.8521e-05	1.0228e-05	0
948.531	6.1928e-05	1.4265e-05	2.1036e-05	1.6692e-05	4.824e-05	2.163e-05	3.081e-05	1.2495e-05	5.4599e-05	2.6808e-05	3.3851e-05	1.8525e-05	1.2053e-05	2.9157e-05	0
949.531	0.0001076	3.5342e-05	3.4518e-05	9.3575e-06	5.429e-05	5.8047e-06	2.755e-05	1.455e-05	1.6981e-05	3.4762e-06	1.2805e-05	2.5284e-05	4.692e-06	4.0795e-05	0
950.53	3.1533e-05	2.876e-05	7.1872e-06	1.7217e-05	6.5848e-05	5.8273e-06	1.2242e-05	2.5935e-05	2.9439e-05	4.7013e-05	9.6215e-06	3.8298e-05	3.2537e-05	2.1015e-05	0
951.53	5.975e-05	3.3148e-05	2.3025e-05	2.9674e-06	4.9705e-05	1.1865e-05	4.1003e-05	3.0875e-05	1.113e-05	5.9481e-05	1.0323e-05	2.6327e-05	3.0067e-05	1.9772e-05	0
952.529	6.3115e-05	1.1489e-05	1.7286e-05	5.8103e-06	6.5927e-05	2.9141e-05	4.7143e-05	7.7295e-06	2.2084e-05	1.5289e-05	2.7088e-05	3.8333e-05	1.5407e-05	3.2679e-05	0
953.529	4.0784e-05	1.8491e-05	1.9582e-05	8.447e-06	8.1377e-05	1.8756e-05	1.7967e-05	4.0322e-05	7.737e-05	3.1363e-05	4.4376e-05	3.3671e-05	2.8815e-05	3.3866e-06	0
954.528	9.2737e-05	2.0509e-05	3.5026e-05	1.2568e-05	5.8763e-05	1.2794e-05	2.4014e-05	2.5154e-05	4.7318e-05	2.7661e-05	3.2182e-05	3.1344e-05	1.5163e-05	1.3755e-05	0
955.528	2.9126e-05	3.3892e-05	3.2616e-05	1.3433e-05	5.1844e-05	4.0636e-05	2.2842e-05	1.3425e-05	3.729e-06	8.1239e-05	3.1732e-05	1.2912e-05	2.6279e-05	2.7898e-05	0
956.527	4.2357e-05	2.2437e-05	1.8776e-06	8.0924e-06	4.8896e-05	5.6606e-06	3.3574e-05	8.0068e-06	5.1196e-05	3.0947e-05	1.6094e-05	2.1611e-05	3.3019e-06	4.6975e-05	0
957.527	2.3574e-05	1.5022e-05	2.4815e-05	1.4413e-05	6.675e-05	1.6367e-05	6.4575e-06	2.5042e-05	1.0141e-05	1.9614e-05	4.7747e-05	3.0712e-05	1.5633e-05	1.1261e-05	0
958.526	2.0364e-05	4.2573e-05	1.6542e-05	1.5366e-05	4.6591e-05	1.358e-05	2.7735e-05	1.6008e-05	5.6573e-05	1.5805e-05	1.2424e-05	5.5163e-05	3.971e-05	4.3512e-05	0
959.526	0.00010094	1.6612e-05	1.6287e-05	3.1501e-05	8.6426e-05	2.1961e-05	1.0936e-05	5.6306e-05	2.5502e-05	2.0462e-05	3.2666e-05	3.0776e-05	3.0133e-05	2.1535e-05	0
960.525	5.7049e-05	2.1343e-05	3.8405e-05	3.0063e-05	0.00010095	3.377e-05	3.1277e-06	5.1181e-06	1.7626e-05	1.9936e-05	3.377e-05	1.8596e-05	1.2825e-05	1.1671e-05	0
961.525	9.9163e-05	3.9415e-05	2.2064e-05	1.3989e-05	8.2715e-05	1.3142e-05	1.7338e-05	2.121e-05	2.9101e-05	3.7675e-05	4.0694e-05	1.8915e-05	1.5261e-05	1.8026e-05	0
962.525	4.8712e-05	3.1398e-05	1.6566e-05	1.3049e-05	5.2701e-05	2.2481e-05	1.4881e-05	1.9904e-05	2.1898e-05	3.9031e-05	1.9875e-05	2.7749e-05	1.7488e-05	1.717e-05	0
963.524	6.5204e-05	3.1649e-05	1.3883e-05	1.2882e-05	6.8639e-05	9.763e-06	4.2945e-05	2.7137e-05	1.0413e-05	3.3025e-05	2.9029e-05	3.6293e-05	4.9929e-06	2.9486e-05	0
964.524	6.6258e-05	2.6017e-05	2.4582e-05	7.9788e-06	4.2146e-05	4.6194e-05	2.5266e-05	2.0248e-05	5.7653e-05	2.7382e-05	3.0335e-05	1.8205e-05	2.7109e-05	2.6843e-05	0
965.523	4.0845e-05	1.2485e-05	1.6109e-05	4.8808e-06	6.2258e-05	1.7716e-05	3.4719e-05	3.4225e-05	3.3119e-05	6.2514e-05	1.3077e-05	6.3226e-05	1.1526e-05	1.3866e-05	0
966.523	3.4952e-05	1.8928e-05	1.0726e-05	1.1001e-05	5.8231e-05	2.0064e-05	1.8224e-06	2.6575e-05	1.1005e-05	4.021e-05	2.2253e-05	1.0582e-05	1.5783e-05	3.3143e-05	0
967.522	0.00013973	2.9001e-05	3.3162e-05	1.3613e-05	8.3563e-05	1.5357e-06	2.8957e-05	2.7947e-05	5.1301e-05	4.6223e-05	4.469e-05	3.9513e-05	2.6813e-05	4.6542e-05	0
968.522	5.6722e-05	3.6831e-05	2.9612e-05	2.418e-05	8.5264e-05	2.0702e-05	4.0071e-05	1.3656e-05	2.9271e-05	3.3748e-05	2.4617e-05	4.427e-05	2.0774e-05	3.3115e-05	0
969.521	5.5736e-05	1.5381e-05	3.5059e-05	1.2341e-05	5.8388e-05	6.7613e-06	3.2033e-05	1.9064e-05	2.6643e-05	2.6225e-05	3.5049e-05	3.4484e-05	2.186e-05	2.9397e-05	0
970.521	5.5019e-05	1.6775e-05	2.3767e-05	4.7549e-06	0.00010247	1.5407e-05	4.5947e-05	2.2748e-05	3.512e-05	2.2326e-05	4.5938e-05	5.5703e-05	2.8329e-05	2.6016e-05	0
971.52	9.5864e-05	1.5936e-05	1.6785e-05	1.5641e-05	9.0367e-05	8.0256e-06	4.3908e-06	2.8691e-05	4.8548e-05	1.3246e-05	4.3175e-05	5.2015e-05	4.3878e-05	4.267e-05	0
972.52	6.2825e-05	2.4483e-05	1.4802e-05	2.0869e-05	9.1013e-05	8.2407e-06	5.2489e-05	1.6533e-05	2.0258e-06	3.7668e-05	7.0886e-05	1.7144e-05	4.6331e-05	4.5796e-05	0
973.519	0.00010469	9.5448e-05	0.00012366	0.00011366	0.00012794	3.988e-05	3.3655e-05	0.00016626	0.00053191	0.0001928	0.00023871	0.00020866	2.1158e-05	0.00025809	0
974.519	0.00020286	9.5327e-05	2.1303e-05	3.9708e-05	9.7013e-05	2.7254e-05	3.841e-05	3.6543e-05	7.4718e-05	0.00011817	5.2716e-05	7.9618e-05	3.1291e-05	4.0446e-05	0
975.518	0.0015882	0.0004244	0.00036986	0.0002327	0.00011492	0.00014985	7.7668e-05	4.6215e-05	0.00041242	0.00024595	0.000336	0.00023287	0.00022632	0.00010976	0
976.518	0.00011717	5.6534e-05	4.6413e-05	2.8467e-05	8.923e-05	1.1417e-05	1.2478e-05	1.9548e-05	8.6585e-05	4.9374e-06	3.4182e-05	1.2868e-05	2.4122e-05	1.2075e-05	0
977.517	7.7654e-05	1.6181e-05	2.889e-05	3.1961e-05	4.9655e-05	6.6253e-06	3.1954e-05	2.49e-05	1.8379e-05	3.8063e-05	2.9353e-05	3.3403e-05	3.494e-05	1.9602e-05	0
978.517	6.5521e-05	1.5197e-05	2.5195e-05	1.7656e-05	9.5336e-05	7.5355e-06	3.6052e-05	2.5206e-05	7.1909e-06	1.0581e-05	2.0458e-05	7.7888e-06	2.7457e-05	3.2848e-05	0
979.516	9.5173e-05	1.1764e-05	4.3609e-05	1.6678e-05	7.8222e-05	8.4874e-06	2.7806e-05	6.8393e-06	4.32e-05	4.4264e-05	8.6327e-06	5.1868e-05	3.8733e-05	3.7882e-05	0
980.516	4.717e-05	2.629e-05	2.1198e-05	1.9065e-05	6.5153e-05	2.0107e-05	3.6011e-05	2.4163e-05	8.0553e-06	7.1616e-05	4.8999e-05	3.2836e-05	2.4077e-05	3.1307e-05	0
981.515	0.00010733	4.3468e-05	1.8368e-05	9.412e-06	9.503e-05	5.5714e-06	7.0927e-05	1.2359e-05	1.3497e-05	3.1646e-05	3.3832e-05	5.1742e-05	2.0938e-05	3.1806e-05	0
982.515	8.5245e-05	2.0503e-05	5.4024e-05	3.5152e-05	0.00010272	4.8108e-06	2.2535e-05	3.0711e-05	1.6243e-05	1.4324e-05	1.389e-05	4.6781e-05	2.8279e-05	2.6164e-05	0
983.514	5.9261e-05	2.3792e-05	3.0219e-05	6.963e-06	8.3082e-05	2.1368e-05	3.5354e-05	3.8001e-05	6.4784e-06	3.5334e-05	6.0151e-05	4.7943e-05	4.1145e-05	5.1926e-05	0
984.514	9.7765e-05	1.3613e-05	6.2439e-05	2.0296e-05	0.00010309	1.8355e-05	1.0487e-05	3.8596e-05	3.2492e-05	3.0389e-05	1.5308e-05	4.8264e-05	3.6653e-05	3.4662e-05	0
985.513	5.1238e-05	3.5778e-05	8.02e-05	5.8403e-06	9.47e-05	1.0322e-05	4.8625e-05	2.3038e-05	3.5488e-05	5.1809e-05	2.2033e-05	3.9791e-05	2.449e-05	3.639e-05	0
986.513	7.7668e-05	3.5501e-05	3.9911e-05	3.0751e-05	9.453e-05	1.529e-05	3.8922e-05	3.1776e-05	8.5047e-06	6.333e-05	2.5978e-05	2.9188e-05	3.3738e-05	4.3336e-05	0
987.512	6.4307e-05	1.467e-05	1.3404e-05	1.1376e-05	0.00012803	1.7502e-05	2.2648e-05	3.2022e-05	1.3488e-05	5.9413e-05	1.8674e-05	5.2299e-05	3.1562e-05	5.2725e-05	0
988.512	9.1734e-05	2.0508e-05	5.3783e-05	2.2591e-05	9.6218e-05	3.4529e-05	6.25e-05	3.2727e-05	4.5154e-05	6.8513e-05	1.1777e-05	1.9677e-05	2.8996e-05	4.1696e-05	0
989.511	8.5558e-06	3.6275e-05	1.996e-05	1.2592e-05	4.5111e-05	1.2914e-05	5.4478e-05	2.1134e-05	3.3483e-05	7.2235e-05	9.5028e-06	6.6807e-05	2.2233e-05	5.9153e-05	0
990.511	0.00012168	3.4965e-05	5.7062e-05	1.9292e-05	0.00013497	8.5899e-06	1.6277e-05	6.2451e-05	3.696e-05	2.8186e-05	5.3322e-05	4.9985e-05	3.2464e-05	3.119e-05	0
991.51	5.2916e-05	3.4379e-05	3.8485e-05	3.1577e-05	9.4922e-05	1.1798e-05	3.2029e-05	5.4306e-05	7.2768e-05	6.365e-05	5.4589e-05	7.8547e-05	2.4318e-05	3.8718e-05	0
992.51	3.304e-05	6.6616e-06	3.8474e-05	5.1818e-05	0.00012857	6.3141e-06	3.5085e-05	3.475e-05	4.6181e-05	2.8523e-05	5.1097e-05	7.8059e-05	4.8744e-05	2.6293e-05	0
993.509	7.6961e-05	6.797e-06	7.2703e-05	1.9235e-05	0.00012361	2.0677e-05	3.8144e-05	6.5521e-05	1.4403e-05	9.3955e-05	2.0541e-05	2.149e-05	3.3618e-05	5.3991e-05	0
994.509	0.00012928	3.6311e-05	4.9577e-05	1.4899e-05	0.00021058	3.3064e-05	6.4409e-05	9.3423e-05	6.8995e-06	6.1092e-05	3.7617e-05	4.6561e-05	2.7376e-05	5.4535e-05	0
995.508	9.1184e-05	6.9122e-06	7.8617e-05	2.7092e-05	0.00018957	2.304e-05	3.507e-05	4.8454e-05	2.1396e-05	0.00017275	3.5352e-05	5.5958e-05	6.3469e-05	4.6065e-05	0
996.508	8.0006e-05	7.9959e-05	0.00011375	4.7961e-05	0.00018964	8.8439e-05	2.7647e-05	8.3014e-05	6.522e-05	9.7208e-05	6.7075e-05	5.1399e-05	6.492e-05	3.273e-05	0
997.507	6.2715e-05	3.0862e-05	6.0723e-05	6.7057e-05	0.00019444	7.105e-05	2.2915e-05	2.6223e-05	0.00011609	0.00016192	4.2169e-05	4.0335e-05	5.8628e-05	7.484e-05	0
998.507	3.9102e-05	7.5533e-05	4.1942e-05	3.0693e-05	6.8349e-05	3.3578e-05	5.0371e-05	7.924e-05	8.7191e-05	5.6671e-05	8.2857e-05	5.0164e-05	2.7109e-05	8.9828e-05	0
999.506	6.1659e-05	7.8997e-05	0.00012586	4.9783e-05	0.00011663	1.9206e-05	5.7676e-05	4.5822e-05	7.2131e-05	0.00019995	6.5288e-06	0.00010545	3.5016e-05	0.000103	0
1000.51	0.00010587	1.8205e-05	0.00017196	8.5823e-05	0.00017354	7.8756e-05	5.7817e-05	2.3482e-05	5.6588e-05	1.8571e-05	3.3899e-05	9.761e-05	6.4328e-05	5.1979e-05	0
1001.51	4.3547e-05	8.4498e-06	0.0001399	6.3776e-05	0.0002553	7.0607e-06	3.3959e-05	8.1595e-05	1.9661e-05	0.00013967	1.332e-05	3.2149e-05	2.2795e-05	5.6007e-05	0
1002.5	1.441e-05	0.00012149	5.555e-05	1.7417e-05	0.00029518	6.3699e-05	4.9748e-05	0.00014276	4.958e-05	0.0001488	5.2122e-05	8.8134e-05	0.00013863	9.4359e-05	0
1003.5	9.1695e-05	0.00012363	0.00020109	7.6414e-05	0.00018523	3.8874e-05	5.1873e-05	8.2384e-05	0.00017312	0.00028038	4.5342e-05	9.7481e-05	0.00016477	8.6643e-05	0
1004.5	0.00011105	5.473e-05	0.00022587	8.3378e-05	0.00030228	2.0019e-05	0.0001372	0.00012241	0.00012576	0.00014249	5.9694e-05	0.00011074	9.3833e-05	0.00017252	0
1005.5	7.7965e-05	0.00011711	0.00017047	5.1527e-05	0.0002093	0.00017426	7.281e-05	8.155e-05	0.00013675	0.00022805	7.1438e-05	7.3004e-05	5.0137e-05	4.0512e-05	0
1006.5	2.8983e-05	5.7738e-05	0.00021803	4.0746e-05	0.00013204	4.5211e-05	8.3457e-05	0.00021356	3.9603e-05	5.5703e-05	0.00013141	9.2617e-05	0.00014793	0.00012589	0
1007.5	9.8322e-05	2.1741e-05	0.00018553	0.00015751	0.00022478	3.3827e-05	0.0001509	6.9911e-05	0.00015324	0.00020334	4.4038e-05	0.00012442	0.00014512	0.00010631	0
1008.5	0.00021682	3.4012e-05	0.00031296	0.00015091	0.00012974	5.0609e-05	6.0059e-05	9.842e-05	0.00016802	0.00033261	0.00015737	0.0001772	0.00012375	0.00019019	0
1009.5	0.00013182	0.00020229	0.0004235	9.0331e-05	0.00022946	0.00014412	4.0061e-05	0.00016793	0.00013833	0.00028033	0.00015005	0.00023857	0.00019069	0.00013464	0
1010.5	0.00021876	2.5144e-05	0.00038526	0.00011732	0.0003609	0.00014789	0.00016056	0.00012125	5.9945e-05	0.00028569	0.00013173	4.5509e-05	0.00028184	0.00015233	0
1011.5	0.00028498	0.00015966	0.00036527	0.00019028	0.0005944	0.00012141	0.00012519	2.8719e-05	0.00014587	0.00041474	0.00021175	0.00012221	5.0598e-05	0.00013853	0
1012.5	0.00020361	0.00023714	0.00036445	0.00011001	0.00046361	0.00012449	0.00021941	8.2611e-05	0.00039472	0.00027521	0.00014892	0.00022879	0.00022231	8.0654e-05	0
1013.5	0.00015922	9.9387e-05	0.00030492	0.00017244	0.00086963	0.00018103	0.00016442	8.57e-05	0.00023962	0.00033273	0.0001231	0.00032995	0.00011546	0.00022749	0
1014.5	0.00019387	0.00032665	0.00095141	0.00019007	0.00057317	0.00014346	0.00018801	0.00029913	0.00037761	0.00044517	0.00031639	0.00010879	0.00025908	0.00012069	0
1015.5	0.0006148	9.5616e-05	0.0005265	0.00029431	0.00087588	0.00022397	0.00033261	8.0879e-05	0.00032867	0.0010021	0.00021538	0.00023664	0.0006215	0.00016872	0
1016.5	0.00033142	0.00030649	0.00074608	0.00089857	0.00058166	6.4016e-05	0.00018926	0.00053099	0.00070572	0.00087442	0.00048758	0.00063926	0.00011371	0.00014431	0
1017.5	0.00091194	0.00044165	0.0008938	0.00049797	0.0015543	0.00027285	0.00033356	0.00042863	0.00095217	0.0007361	8.885e-05	0.0001063	0.00016075	0.00025023	0
1018.5	0.00063247	0.00030729	0.00075244	0.00029193	0.00028047	0.00082258	0.00027348	0.00072845	0.00075025	0.0022477	0.00041266	0.00026251	0.00050807	0.00040838	0
1019.5	0.00066478	0.00082668	0.0014594	0.00011947	0.0010152	0.00043461	0.00010097	0.00060471	0.0018965	0.0027805	0.00011579	0.00018311	0.00073164	0.00023603	0
1020.5	0.00056651	0.00083612	0.0020082	0.0003067	0.0017186	0.00075086	0.00014445	0.0003638	0.00097916	0.0010631	0.00088895	0.00097157	0.00058127	0.00027487	0
1021.5	0.0009279	0.0011107	0.0039777	0.0012961	0.0038879	0.001806	0.00068444	0.00023223	0.0025745	0.0015431	0.00051534	0.0013285	0.0011156	0.00075884	0
1022.49	0.0013519	0.0030122	0.0010995	0.00089064	0.0040166	0.0013916	0.0023813	0.0023303	0.0015651	0.0050502	0.00098494	0.00067049	0.003089	0.0015612	0
	0
	0.999506
	1.99901
	2.99852
	3.99803
	4.99753
	5.99704
	6.99654
	7.99605
	8.99556
	9.99506
	10.9946
	11.9941
	12.9936
	13.9931
	14.9926
	15.9921
	16.9916
	17.9911
	18.9906
	19.9901
	20.9896
	21.9891
	22.9886
	23.9882
	24.9877
	25.9872
	26.9867
	27.9862
	28.9857
	29.9852
	30.9847
	31.9842
	32.9837
	33.9832
	34.9827
	35.9822
	36.9817
	37.9812
	38.9807
	39.9802
	40.9798
	41.9793
	42.9788
	43.9783
	44.9778
	45.9773
	46.9768
	47.9763
	48.9758
	49.9753
	50.9748
	51.9743
	52.9738
	53.9733
	54.9728
	55.9723
	56.9719
	57.9714
	58.9709
	59.9704
	60.9699
	61.9694
	62.9689
	63.9684
	64.9679
	65.9674
	66.9669
	67.9664
	68.9659
	69.9654
	70.9649
	71.9644
	72.964
	73.9635
	74.963
	75.9625
	76.962
	77.9615
	78.961
	79.9605
	80.96
	81.9595
	82.959
	83.9585
	84.958
	85.9575
	86.957
	87.9565
	88.9561
	89.9556
	90.9551
	91.9546
	92.9541
	93.9536
	94.9531
	95.9526
	96.9521
	97.9516
	98.9511
	99.9506
	100.95
	101.95
	102.949
	103.949
	104.948
	105.948
	106.947
	107.947
	108.946
	109.946
	110.945
	111.945
	112.944
	113.944
	114.943
	115.943
	116.942
	117.942
	118.941
	119.941
	120.94
	121.94
	122.939
	123.939
	124.938
	125.938
	126.937
	127.937
	128.936
	129.936
	130.935
	131.935
	132.934
	133.934
	134.933
	135.933
	136.932
	137.932
	138.931
	139.931
	140.93
	141.93
	142.929
	143.929
	144.928
	145.928
	146.927
	147.927
	148.926
	149.926
	150.925
	151.925
	152.924
	153.924
	154.923
	155.923
	156.922
	157.922
	158.921
	159.921
	160.921
	161.92
	162.92
	163.919
	164.919
	165.918
	166.918
	167.917
	168.917
	169.916
	170.916
	171.915
	172.915
	173.914
	174.914
	175.913
	176.913
	177.912
	178.912
	179.911
	180.911
	181.91
	182.91
	183.909
	184.909
	185.908
	186.908
	187.907
	188.907
	189.906
	190.906
	191.905
	192.905
	193.904
	194.904
	195.903
	196.903
	197.902
	198.902
	199.901
	200.901
	201.9
	202.9
	203.899
	204.899
	205.898
	206.898
	207.897
	208.897
	209.896
	210.896
	211.895
	212.895
	213.894
	214.894
	215.893
	216.893
	217.892
	218.892
	219.891
	220.891
	221.89
	222.89
	223.889
	224.889
	225.888
	226.888
	227.887
	228.887
	229.886
	230.886
	231.885
	232.885
	233.884
	234.884
	235.883
	236.883
	237.882
	238.882
	239.881
	240.881
	241.881
	242.88
	243.88
	244.879
	245.879
	246.878
	247.878
	248.877
	249.877
	250.876
	251.876
	252.875
	253.875
	254.874
	255.874
	256.873
	257.873
	258.872
	259.872
	260.871
	261.871
	262.87
	263.87
	264.869
	265.869
	266.868
	267.868
	268.867
	269.867
	270.866
	271.866
	272.865
	273.865
	274.864
	275.864
	276.863
	277.863
	278.862
	279.862
	280.861
	281.861
	282.86
	283.86
	284.859
	285.859
	286.858
	287.858
	288.857
	289.857
	290.856
	291.856
	292.855
	293.855
	294.854
	295.854
	296.853
	297.853
	298.852
	299.852
	300.851
	301.851
	302.85
	303.85
	304.849
	305.849
	306.848
	307.848
	308.847
	309.847
	310.846
	311.846
	312.845
	313.845
	314.844
	315.844
	316.843
	317.843
	318.842
	319.842
	320.841
	321.841
	322.841
	323.84
	324.84
	325.839
	326.839
	327.838
	328.838
	329.837
	330.837
	331.836
	332.836
	333.835
	334.835
	335.834
	336.834
	337.833
	338.833
	339.832
	340.832
	341.831
	342.831
	343.83
	344.83
	345.829
	346.829
	347.828
	348.828
	349.827
	350.827
	351.826
	352.826
	353.825
	354.825
	355.824
	356.824
	357.823
	358.823
	359.822
	360.822
	361.821
	362.821
	363.82
	364.82
	365.819
	366.819
	367.818
	368.818
	369.817
	370.817
	371.816
	372.816
	373.815
	374.815
	375.814
	376.814
	377.813
	378.813
	379.812
	380.812
	381.811
	382.811
	383.81
	384.81
	385.809
	386.809
	387.808
	388.808
	389.807
	390.807
	391.806
	392.806
	393.805
	394.805
	395.804
	396.804
	397.803
	398.803
	399.803
	400.802
	401.802
	402.801
	403.801
	404.8
	405.8
	406.799
	407.799
	408.798
	409.798
	410.797
	411.797
	412.796
	413.796
	414.795
	415.795
	416.794
	417.794
	418.793
	419.793
	420.792
	421.792
	422.791
	423.791
	424.79
	425.79
	426.789
	427.789
	428.788
	429.788
	430.787
	431.787
	432.786
	433.786
	434.785
	435.785
	436.784
	437.784
	438.783
	439.783
	440.782
	441.782
	442.781
	443.781
	444.78
	445.78
	446.779
	447.779
	448.778
	449.778
	450.777
	451.777
	452.776
	453.776
	454.775
	455.775
	456.774
	457.774
	458.773
	459.773
	460.772
	461.772
	462.771
	463.771
	464.77
	465.77
	466.769
	467.769
	468.768
	469.768
	470.767
	471.767
	472.766
	473.766
	474.765
	475.765
	476.764
	477.764
	478.763
	479.763
	480.762
	481.762
	482.762
	483.761
	484.761
	485.76
	486.76
	487.759
	488.759
	489.758
	490.758
	491.757
	492.757
	493.756
	494.756
	495.755
	496.755
	497.754
	498.754
	499.753
	500.753
	501.752
	502.752
	503.751
	504.751
	505.75
	506.75
	507.749
	508.749
	509.748
	510.748
	511.747
	512.747
	513.746
	514.746
	515.745
	516.745
	517.744
	518.744
	519.743
	520.743
	521.742
	522.742
	523.741
	524.741
	525.74
	526.74
	527.739
	528.739
	529.738
	530.738
	531.737
	532.737
	533.736
	534.736
	535.735
	536.735
	537.734
	538.734
	539.733
	540.733
	541.732
	542.732
	543.731
	544.731
	545.73
	546.73
	547.729
	548.729
	549.728
	550.728
	551.727
	552.727
	553.726
	554.726
	555.725
	556.725
	557.724
	558.724
	559.723
	560.723
	561.723
	562.722
	563.722
	564.721
	565.721
	566.72
	567.72
	568.719
	569.719
	570.718
	571.718
	572.717
	573.717
	574.716
	575.716
	576.715
	577.715
	578.714
	579.714
	580.713
	581.713
	582.712
	583.712
	584.711
	585.711
	586.71
	587.71
	588.709
	589.709
	590.708
	591.708
	592.707
	593.707
	594.706
	595.706
	596.705
	597.705
	598.704
	599.704
	600.703
	601.703
	602.702
	603.702
	604.701
	605.701
	606.7
	607.7
	608.699
	609.699
	610.698
	611.698
	612.697
	613.697
	614.696
	615.696
	616.695
	617.695
	618.694
	619.694
	620.693
	621.693
	622.692
	623.692
	624.691
	625.691
	626.69
	627.69
	628.689
	629.689
	630.688
	631.688
	632.687
	633.687
	634.686
	635.686
	636.685
	637.685
	638.684
	639.684
	640.683
	641.683
	642.683
	643.682
	644.682
	645.681
	646.681
	647.68
	648.68
	649.679
	650.679
	651.678
	652.678
	653.677
	654.677
	655.676
	656.676
	657.675
	658.675
	659.674
	660.674
	661.673
	662.673
	663.672
	664.672
	665.671
	666.671
	667.67
	668.67
	669.669
	670.669
	671.668
	672.668
	673.667
	674.667
	675.666
	676.666
	677.665
	678.665
	679.664
	680.664
	681.663
	682.663
	683.662
	684.662
	685.661
	686.661
	687.66
	688.66
	689.659
	690.659
	691.658
	692.658
	693.657
	694.657
	695.656
	696.656
	697.655
	698.655
	699.654
	700.654
	701.653
	702.653
	703.652
	704.652
	705.651
	706.651
	707.65
	708.65
	709.649
	710.649
	711.648
	712.648
	713.647
	714.647
	715.646
	716.646
	717.645
	718.645
	719.644
	720.644
	721.644
	722.643
	723.643
	724.642
	725.642
	726.641
	727.641
	728.64
	729.64
	730.639
	731.639
	732.638
	733.638
	734.637
	735.637
	736.636
	737.636
	738.635
	739.635
	740.634
	741.634
	742.633
	743.633
	744.632
	745.632
	746.631
	747.631
	748.63
	749.63
	750.629
	751.629
	752.628
	753.628
	754.627
	755.627
	756.626
	757.626
	758.625
	759.625
	760.624
	761.624
	762.623
	763.623
	764.622
	765.622
	766.621
	767.621
	768.62
	769.62
	770.619
	771.619
	772.618
	773.618
	774.617
	775.617
	776.616
	777.616
	778.615
	779.615
	780.614
	781.614
	782.613
	783.613
	784.612
	785.612
	786.611
	787.611
	788.61
	789.61
	790.609
	791.609
	792.608
	793.608
	794.607
	795.607
	796.606
	797.606
	798.605
	799.605
	800.605
	801.604
	802.604
	803.603
	804.603
	805.602
	806.602
	807.601
	808.601
	809.6
	810.6
	811.599
	812.599
	813.598
	814.598
	815.597
	816.597
	817.596
	818.596
	819.595
	820.595
	821.594
	822.594
	823.593
	824.593
	825.592
	826.592
	827.591
	828.591
	829.59
	830.59
	831.589
	832.589
	833.588
	834.588
	835.587
	836.587
	837.586
	838.586
	839.585
	840.585
	841.584
	842.584
	843.583
	844.583
	845.582
	846.582
	847.581
	848.581
	849.58
	850.58
	851.579
	852.579
	853.578
	854.578
	855.577
	856.577
	857.576
	858.576
	859.575
	860.575
	861.574
	862.574
	863.573
	864.573
	865.572
	866.572
	867.571
	868.571
	869.57
	870.57
	871.569
	872.569
	873.568
	874.568
	875.567
	876.567
	877.566
	878.566
	879.565
	880.565
	881.565
	882.564
	883.564
	884.563
	885.563
	886.562
	887.562
	888.561
	889.561
	890.56
	891.56
	892.559
	893.559
	894.558
	895.558
	896.557
	897.557
	898.556
	899.556
	900.555
	901.555
	902.554
	903.554
	904.553
	905.553
	906.552
	907.552
	908.551
	909.551
	910.55
	911.55
	912.549
	913.549
	914.548
	915.548
	916.547
	917.547
	918.546
	919.546
	920.545
	921.545
	922.544
	923.544
	924.543
	925.543
	926.542
	927.542
	928.541
	929.541
	930.54
	931.54
	932.539
	933.539
	934.538
	935.538
	936.537
	937.537
	938.536
	939.536
	940.535
	941.535
	942.534
	943.534
	944.533
	945.533
	946.532
	947.532
	948.531
	949.531
	950.53
	951.53
	952.529
	953.529
	954.528
	955.528
	956.527
	957.527
	958.526
	959.526
	960.525
	961.525
	962.525
	963.524
	964.524
	965.523
	966.523
	967.522
	968.522
	969.521
	970.521
	971.52
	972.52
	973.519
[truncated: 81 more rows]

## Sheet: L48_phase
response freq\stimulus size	FF	70	60	50	40	30	20	10	AN10	AN20	AN30	AN40	AN50	AN60
0	180	180	180	0	0	0	0	0	0	0	0	180	0	180
0.999506	-142.448	11.9951	111.65	-57.2383	130.49	21.9917	109.28	-124.776	160.655	142.603	93.1088	149.044	-157.498	128.823
1.99901	169.013	-176.256	116.389	-118.393	88.9628	-51.7562	27.8765	150.867	-21.5099	69.9047	35.2142	156.283	91.7636	-137.835
2.99852	93.4826	151.185	158.685	32.5939	93.1143	-23.7777	84.5292	75.6642	26.0645	11.0696	102.025	40.8142	163.127	85.9019
3.99803	-37.2004	-175.105	-133.625	107.483	142.079	-32.2304	-110.294	151.395	104.301	153.868	-45.7768	-76.3323	-116.711	-62.4764
4.99753	-47.141	98.9994	-112.707	48.7811	177.347	-24.7643	79.043	-153.767	1.15158	87.0654	35.3376	-77.2454	-93.3387	56.493
5.99704	114.556	90.8999	-9.92628	178.387	113.487	63.3249	155.723	93.7268	107.556	49.6084	49.3001	112.61	-44.2576	27.4291
6.99654	-47.8875	6.80866	-148.398	-23.6945	95.5028	110.694	134.799	94.9176	7.97347	126.004	76.9274	25.4233	43.9051	32.61
7.99605	3.35006	4.86846	-175.709	176.666	77.8406	2.29937	113.843	127.858	-68.4278	-28.7927	46.5907	59.0418	172.489	69.6995
8.99556	87.9551	130.936	-3.34958	-46.5187	87.6597	-147.545	118.616	-25.2176	137.672	-22.0721	30.5904	87.9503	102.909	153.521
9.99506	131.078	47.1992	140.318	-171.762	75.4889	-162.085	104.368	164.925	62.0346	71.373	86.3963	110.243	23.4834	107.998
10.9946	97.416	140.745	89.4292	54.8216	86.5019	174.603	76.9895	-8.11624	114.427	-57.9705	97.1075	30.7744	124.275	73.0075
11.9941	66.5427	150.665	-76.1738	146.714	81.7332	-103.04	77.3814	-166.227	99.3805	109.643	149.24	61.5149	160.229	87.5952
12.9936	-71.1559	167.523	-87.6471	-61.4569	84.638	-154.671	100.429	167.006	84.5197	-148.612	80.559	-48.5182	19.1679	110.083
13.9931	-82.4367	33.7952	114.924	-144.72	71.3455	106.067	16.7284	146.244	151.226	55.9533	92.0795	102.58	-53.9786	92.366
14.9926	108.559	-161.11	-136.356	-176.449	-33.5136	28.7916	89.5379	105.136	172.895	143.993	93.8617	124.053	-37.7815	81.6135
15.9921	47.4623	-16.2689	108.285	125.338	-150.697	62.2214	116.707	64.3246	-149.442	60.7329	155.966	109.684	164.326	99.5475
16.9916	-74.3022	149.861	43.0999	127.207	125.751	168.539	64.7201	98.1462	150.214	-57.8472	107.521	91.3044	-42.7678	89.8087
17.9911	-8.35016	167.406	-163.779	-139.203	83.5848	-117.969	118.847	74.8541	134.58	116.597	102.516	34.6616	25.7995	102.456
18.9906	40.1141	151.588	-137.857	164.487	80.9567	-124.406	49.8007	34.5811	112.642	137.9	86.3648	72.7681	-89.7987	105.304
19.9901	131.039	-130.064	-71.3325	-108.063	90.1579	-156.618	141.145	71.9803	3.43305	171.19	116.964	93.4704	-132.722	132.238
20.9896	53.1239	-160.648	-134.506	122.586	79.1224	-179.18	87.4258	81.4267	-157.892	74.2925	86.4113	87.5122	-95.0558	103.626
21.9891	20.6984	-137.843	128.333	-90.2951	87.9318	179.421	105.961	31.8073	172.91	48.456	-179.549	95.1766	-126.846	85.5178
22.9886	159.357	51.4522	-77.2149	-162.012	83.041	-11.4142	81.6717	-112.689	1.15297	-2.44817	109.091	101.402	-133.397	156.691
23.9882	55.4947	58.3504	-90.5606	-155.158	100.923	57.6023	99.5349	-28.2468	52.6479	81.2489	116.887	54.5316	-28.0184	121.513
24.9877	66.3975	102.347	-172.796	-74.2816	111.328	68.4818	113.86	150.51	17.0259	30.1347	70.4078	118.305	-61.5579	64.7901
25.9872	79.6487	-125.964	-113.451	169.095	123.479	155.815	133.68	95.1615	86.2691	-2.59581	111.567	108.153	20.4239	109.316
26.9867	-94.2601	44.0361	-79.4621	118.92	76.5507	151.175	44.2808	94.6865	-81.2779	64.2854	85.4244	130.289	-53.1035	97.7846
27.9862	93.2379	-140.008	-105.463	-38.711	73.5911	-37.8227	106.12	170.991	-164.396	55.4401	42.1851	83.1435	-76.1342	37.2936
28.9857	90.5497	109.175	-144.426	48.4196	89.0573	174.173	95.7673	113.4	-25.6438	48.7462	97.8769	57.8457	-9.88702	59.7997
29.9852	157.347	-141.234	-79.6394	8.75119	74.014	50.5485	151.903	43.578	69.0651	84.2138	73.9653	118.188	-157.001	119.854
30.9847	108.292	149.708	-87.1464	-52.9216	81.281	121.474	95.0136	74.8826	-3.92888	54.3236	86.1725	81.9154	-71.7087	104.101
31.9842	-150.555	-151.901	-116.172	108.883	91.1946	46.6148	114.699	63.3075	-47.2031	59.4103	100.863	79.1147	-114.835	104.286
32.9837	159.129	134.756	-103.682	-156.763	81.0633	134.798	134.651	92.486	147.65	83.4304	103.239	95.0099	-80.5869	82.2382
33.9832	33.8462	119.432	-78.2242	-176.154	87.8399	31.7729	61.0784	-26.9766	-29.0767	74.0471	-69.0788	99.5811	-67.6282	94.1651
34.9827	90.515	-105.321	40.3098	-146.576	108.069	-143.701	112.099	130.5	161.278	60.3082	-119.078	82.4316	-35.5031	91.0758
35.9822	135.101	-174.206	-99.2575	-130.54	89.4217	82.4224	32.2535	63.7821	123.491	82.895	-179.342	104.341	-101.88	89.2316
36.9817	-106.352	105.954	-74.8841	162.029	90.7908	170.22	120.672	81.4078	55.4383	74.8607	34.985	78.9512	-96.7805	111.365					Full-field					Others configuration
37.9812	-96.7464	-161.123	11.5122	82.4952	100.93	94.3508	116.481	89.4227	-169.662	89.6077	67.3274	68.4908	-109.876	111.1			black	first try	Tsaousis_Konstantinos_20130514_1307_L48ff.csv					Tsaousis_Konstantinos_20130731_1537_L48
38.9807	79.7451	-167.707	-134.879	-131.809	110.578	-96.4853	126.365	75.6738	-19.2939	134.675	60.9381	75.2187	-109.047	94.2778
39.9802	168.442	-128.803	9.78209	138.963	120.158	104.132	35.9386	137.367	46.7128	88.0927	156.98	86.6644	-72.8218	105.659
40.9798	158.694	139.646	-57.52	-58.2852	118.125	-58.3458	92.8362	59.3144	-64.4277	145.295	20.0324	92.4668	-124.189	74.9296
41.9793	-125.754	105.495	-137.459	-100.334	116.325	56.5466	102.836	101.825	175.48	55.7602	104.607	74.3789	-149.475	117.787
42.9788	-71.2364	-154.99	-42.3855	147.951	138.761	108.147	63.897	107.764	35.8157	86.9629	107.891	104.374	-57.2269	118.553
43.9783	-104.632	-130.758	-107.43	-65.1867	100.896	43.6998	145.232	166.407	-165.054	93.807	-7.60454	140.978	-97.6195	155.081
44.9778	-164.379	-124.972	-105.035	-82.3946	104.429	-47.2394	35.3389	125.171	94.2075	90.3107	103.785	-52.9892	-119.241	122.748
45.9773	-86.3433	85.9902	-132.826	-121.989	95.8876	-3.38315	87.6876	117.065	-58.5025	60.4146	87.7566	90.5983	-112.374	155.651
46.9768	-122.841	-89.2374	-130.362	-137.18	134.989	118.958	109.3	92.4509	-88.4413	-25.902	-89.4686	-170.842	-88.6501	96.7486
47.9763	-115.403	-106.751	-128.118	-111.435		-118.962	-111.062		-103.425	-120.627	-97.1229	-124.583	-126.356	-145.609
48.9758	56.2842	75.8365	70.9516	82.7823	93.8989	127.902	122.902	135.136	70.9772	73.5409	107.352	74.8407	-9.48573	74.8161
49.9753	80.9851	8.81033	40.2845	-37.469	59.3065	-85.8967	145.26	17.2165	9.78493	39.8599	-95.6298	142.916	129.692	-172.887
50.9748	103.95	85.4019	-44.1195	103.121	85.0873	71.359	89.7476	38.1821	-137.377	108.829	105.794	60.1472	-92.7639	67.951
51.9743	55.2933	35.1366	-129.411	-127.924	98.6865	7.03129	22.047	-150.502	145.027	97.3186	91.3252	85.9028	-55.658	81.4732
52.9738	62.1224	60.3468	9.57397	140.065	103.175	168.709	138.438	131.197	89.365	97.7377	123.368	69.505	-53.7314	102.096
53.9733	75.6372	135.915	-1.15537	153.409	87.0614	-38.9701	110.918	102.501	-60.1555	113.722	63.3369	51.325	-60.2597	85.2189
54.9728	72.0668	72.3923	-45.5088	-69.4387	84.9485	142.366	104.446	107.831	55.3359	49.7965	45.1688	119.503	-117.036	93.5708
55.9723	9.73675	140.524	-47.8172	-110.628	90.8794	-164.288	147.26	90.2255	-19.6176	66.7308	111.018	98.3742	-71.8616	85.3744
56.9719	-145.322	-26.1554	-90.6812	-68.9974	85.028	96.3503	15.7007	97.9387	9.9472	78.0804	80.1216	-172.169	73.8173	74.5443
57.9714	11.3595	100.768	-63.812	-129.042	94.667	-1.07823	137.047	84.914	118.139	71.3392	85.0452	84.9986	153.281	138.195
58.9709	91.2494	139.136	94.4931	101.399	83.7241	145.17	165.465	63.523	17.2506	108.531	116.521	163.518	-35.9794	104.046
59.9704	-80.1058	142.688	-70.5728	166.926	114.324	7.78831	69.529	83.3077	113.283	94.2264	60.5533	122.126	-43.7645	79.1997
60.9699	125.844	54.2762	-50.2523	83.6175	100.28	-176.881	161.08	22.5974	-68.7302	126.552	-151.905	-57.3469	-137.353	126.68
61.9694	97.7297	35.3033	88.0903	50.9949	110.747	6.46634	112.798	128.917	179.178	68.1227	76.3471	101.729	-46.1879	93.441
62.9689	81.0718	139.131	104.991	-89.2586	112.061	92.0006	143.615	-3.3633	13.0504	123.485	136.616	-44.588	46.3648	164.051
63.9684	-164.166	146.498	-11.98	145.553	90.227	112.586	120.27	110.725	103.573	-176.039	110.511	72.1824	-152.49	136.657
64.9679	86.6967	-0.573708	132.708	39.6851	105.356	-84.2477	171.037	127.264	21.6765	132.4	128.299	14.8003	-15.0032	103.1
65.9674	178.22	137.524	-3.57242	165.94	109.014	67.3632	151.51	121.597	173.379	62.7812	-168.567	153.333	91.5987	148.682
66.9669	173.752	102.925	145.349	-41.9549	110.088	-9.92068	129.405	-152.99	134.938	113.261	-0.578533	79.429	-171.852	120.219
67.9664	32.3022	122.945	-3.7778	129.506	125.159	166.906	107.342	51.5532	-140.993	82.5965	107.476	-171.371	-118.553	110.806
68.9659	-59.1897	-38.5362	-49.9234	87.1556	122.832	143.962	144.961	114.06	13.1875	72.5194	98.4721	84.582	57.6041	76.473
69.9654	118.832	125.209	-86.7056	-51.5312	74.0882	-19.3868	101.722	86.2204	80.3581	102.527	103.779	93.1181	-2.12747	-122.605
70.9649	2.37345	115.585	10.086	-88.4922	129.516	127.147	99.5952	-163.438	-113.789	40.3834	34.2118	96.5595	-101.09	110.763
71.9644	-40.9899	107.426	-83.9155	-174.371	79.7177	132.489	61.9091	86.2137	94.0235	98.2075	-79.9506	120.908	-65.7094	134.134
72.964	75.7333	38.1936	99.2574	-68.2096	122.522	48.6805	-42.2007	22.3931	-84.891	120.145	128.269	111.098	-164.736	121.939
73.9635	71.024	52.1837	-22.8205	-79.3265	83.9909	90.8005	156.603	116.33	82.5623	-57.0907	124.812	175.947	-66.1134	46.974
74.963	79.5489	-169.162	-87.6182	-98.7147	100.362	90.27	-46.5315	-179.193	136.678	62.3494	134.414	62.4331	109.247	152.66
75.9625	-115.486	51.7099	-20.1469	56.4097	98.0487	18.3196	114.829	96.3572	-28.188	43.0271	41.0658	121.973	-62.9104	141.65
76.962	-83.9993	137.686	136.218	0.837945	115.078	168.892	-9.6165	152.461	144.979	84.343	162.682	87.5574	-9.06284	54.6157
77.9615	56.4137	-148.575	130.274	-96.0051	116.453	-86.3028	66.2271	106.881	-47.1726	111.49	69.7289	84.2743	-0.651277	91.4239
78.961	141.873	2.46529	61.1661	-174.114	110.949	-138.952	-40.6553	110.523	-93.0539	60.6983	93.2815	128.949	-166.458	115.338
79.9605	-33.5865	172.608	-68.512	-150.751	115.772	-114.181	97.216	90.1426	-143.334	50.375	76.4593	44.0936	-100.74	66.3501
80.96	-65.377	121.798	-72.2293	134.79	96.5812	-73.8821	65.7292	145.468	178.126	-149.012	-13.7149	101.054	-115.405	159.627
81.9595	-110.072	121.758	49.6954	-18.9703	109.075	41.9933	-151.666	-3.13628	32.3437	73.5915	25.894	112.686	-133.398	90.3439
82.959	66.1022	40.3747	26.5487	-151.549	140.913	126.664	99.3895	-92.5567	60.5307	-120.567	141.363	144.199	-162.338	68.0784
83.9585	179.401	-102.714	-6.65069	57.5892	144.262	-95.1228	94.1433	-10.1667	110.073	15.7669	119.332	24.7196	-69.8576	-4.61044
84.958	-148.715	79.3294	-53.231	-83.0934	130.278	158.704	139.53	63.3631	110.565	132.025	126.136	-56.7733	-60.6257	108.327
85.9575	163.352	27.5324	-31.0825	179.047	100.109	73.3675	76.4154	108.293	66.3501	29.108	106.293	-21.4014	-42.622	-5.82617
86.957	-72.7291	-0.313447	-70.8204	54.1238	107.594	110.159	172.206	86.0655	41.3668	81.3496	86.9639	114.963	-60.7779	72.2004
87.9565	-114.708	151.33	98.7463	84.9906	121.511	56.365	100.483	109.034	52.7155	111.07	-143.53	115.132	81.5089	120.954
88.9561	-139.87	110.083	145.769	138.741	127.71	132.161	88.6037	178.303	-175.498	-93.4295	35.9007	79.9202	-21.9628	111.675
89.9556	92.3842	68.0079	-72.446	-32.4454	102.21	150.056	147.319	102.985	-130.946	121.572	74.2669	41.4735	-54.3726	114.607
90.9551	117.632	168.558	86.6297	-7.85674	81.3309	32.2512	37.8037	73.5424	74.6686	106.716	38.8231	70.9022	12.6114	146.361
91.9546	86.2861	86.9265	-110.814	30.7291	108.818	62.8312	125.129	177.45	122.504	68.5001	-151.095	-179.682	63.3738	109.032
92.9541	-137.071	156.702	-87.0865	97.1292	87.7886	11.8297	36.039	43.873	40.5917	60.3271	47.9864	118.614	17.2794	97.7201
93.9536	-140.571	90.6504	-18.4316	-1.55222	128.125	17.5314	-140.648	123.715	59.1043	83.4549	22.8661	-172.416	11.1822	111.215
94.9531	-101.79	64.5035	14.9227	33.0612	119.914	39.568	95.6041	64.7395	57.7433	55.6685	36.0179	87.3551	-25.2522	64.5947
95.9526	-157.079	54.8045	46.2883	51.8728	68.9587	69.6768	-14.5324	36.7608	55.5781	62.0764	58.1709	66.998	36.0161	20.343
96.9521	11.5033	-153.306	-127.227	-128.165	109.794	-118.302	145.84	141.243	-118.933	-161.266	-98.5839	162.036	-152.906	97.3766
97.9516	-39.5727	-160.415	-130.286	-111.871	119.911	-82.8245	90.9204	149.226	138.932	-84.0624	115.172	-147.938	-44.6822	115.942
98.9511	92.8347	-89.2276	-95.446	-20.2404	89.6	-120.946	56.5455	-177.308	-130.094	86.4814	-159.419	151.727	13.2417	168.559
99.9506	149.771	-133.267	-95.6556	-162.244	105.696	41.2619	-130.981	157.958	145.418	113.916	143.65	136.305	-81.8915	84.5036
100.95	85.7032	146.428	101.144	-1.93381	110.401	69.9613	107.746	105.066	-124.504	103.31	171.005	114.296	-111.578	93.4063
101.95	72.6457	92.8835	-105.404	133.181	89.8742	-158.397	64.1369	95.1547	86.9054	137.09	1.39519	103.14	-1.57048	125.015
102.949	-79.3772	173.627	-104.481	-56.061	110.928	-125.699	143.451	118.514	-161.852	114.939	-117.36	162.132	108.916	135.536
103.949	-80.2833	-51.7467	-103.153	-163.685	122.875	101.397	91.12	10.2651	-155.362	55.4004	69.2868	54.4679	65.3651	72.2789
104.948	136.86	151.687	-48.628	35.9652	97.0874	-152.767	-33.3115	113.642	-128.863	151.631	20.6461	42.5681	-81.9881	101.224
105.948	-131.698	155.346	-63.7314	-165.611	84.4334	66.8189	157.878	-68.0238	-82.0716	58.9112	172.017	103.167	20.5276	73.2775
106.947	107.567	57.4806	-84.2056	168.782	70.8803	151.188	74.7117	113.127	-14.1892	54.9489	174.679	145.712	48.7844	113.341
107.947	-171.932	-56.3375	16.172	-110.921	82.1156	44.1464	163.379	49.9282	168.318	95.5204	130.742	-111.265	-123.262	124.176
108.946	41.9412	45.7383	-110.498	-84.6935	108.009	-136.121	127.425	115.181	148.135	83.1829	-152.917	131.178	103.713	115.974
109.946	86.3303	-30.9467	-23.2708	119.132	90.5475	-117.231	86.3707	132.329	-73.2285	153.4	41.1449	167.495	78.7481	122.953
110.945	111.209	152.936	85.3166	163.297	128.295	126.803	60.1015	163.041	-110.022	105.248	84.693	165.397	51.1906	114.515
111.945	89.0755	42.4745	-104.797	-168.471	102.412	87.6564	128.827	138.561	-20.6871	110.657	-127.378	147.508	-89.1227	142.41
112.944	-178.152	-160.491	66.4032	-156.648	107.081	-71.3044	-1.16075	87.3108	-90.1525	-126.35	-151.92	1.65782	138.188	79.9308
113.944	53.1463	137.083	-22.7245	-88.2741	118.65	144.557	142.886	88.9792	86.6178	-178.648	63.2458	137.63	111.129	132.349
114.943	-91.8641	-146.997	-50.6324	14.164	117.516	67.8068	-69.2672	138.478	-153.502	99.6603	156.054	59.0824	75.6699	117.064
115.943	-0.0280871	-57.2449	-116.204	-72.0673	101.376	106.398	-141.948	89.2199	40.3741	109.018	168.946	75.4133	-54.509	5.95963
116.942	163.643	60.139	-151.917	140.695	115.371	140.317	82.2942	9.9771	-32.532	123.84	111.848	147.357	-100.805	134.524
117.942	-170.625	-92.6834	-106.952	136.228	93.1705	73.9319	144.01	161.374	-33.7214	1.33103	156.544	69.173	106	111.804
118.941	126.936	104.867	107.303	135.508	111.367	-149.485	78.0434	79.1936	159.083	79.6951	42.4905	146.836	132.373	84.8425
119.941	108.157	125.441	-126.417	12.5291	119.756	150.258	-5.63934	64.6636	173.274	171.152	105.155	106.245	-42.2879	81.8541
120.94	-96.5296	72.6473	69.1601	-138.257	139.437	97.6925	-158.692	154.552	-177.491	75.3732	171.553	176.056	3.39972	138.778
121.94	-157.809	-178.792	-64.8279	-177.05	106.714	85.2644	87.5501	144.315	45.8511	111.168	63.518	117.011	-39.02	82.2717
122.939	55.468	132.013	-82.0311	94.8523	130.617	179.396	110.552	109.446	95.6007	75.0494	-45.9507	36.6142	-135.913	102.676
123.939	147.977	-19.8961	-62.9435	-137.932	118.409	105.466	118.718	47.3373	142.502	168.61	77.8136	102.273	157.403	86.9136
124.938	130.113	114.984	-112.85	-82.7486	147.374	32.2845	-37.3594	97.4208	168.323	168.698	57.0596	155.196	-109.338	59.3265
125.938	143.786	-143.595	-88.0891	101.308	102.966	81.827	122.378	122.076	48.0418	121.432	147.796	69.1335	34.1874	96.402
126.937	-97.2046	-173.119	-40.4725	5.44623	86.4807	28.1528	-168.353	43.4214	-172.725	93.9103	163.277	142.144	-149.608	100.018
127.937	9.31272	157.813	-64.6123	175.033	122.469	-105.549	81.3499	98.5574	155.518	115.211	119.892	-59.3979	-81.4043	95.3433
128.936	12.2948	58.557	-174.508	-155.633	102.26	-175.165	123.044	113.216	126.265	84.926	146.593	130.965	52.4409	86.9627
129.936	-61.8325	19.0012	29.6578	-17.045	87.292	118.8	112.118	76.0896	-144.206	123.801	-165.518	124.226	-142.502	133.643
130.935	-92.5288	54.5926	25.992	100.041	110.032	141.231	158.983	53.1739	131.664	94.4737	68.7985	71.3339	-32.664	71.6244
131.935	-137.721	-147.915	-50.1311	-60.1371	136.578	-139.3	-151.919	128.118	165.67	136.506	42.0941	115.773	-33.1961	116.522
132.934	-123.654	137.555	80.2953	-50.1284	128.518	-167.941	81.3625	-106.053	31.4242	137.025	131.723	122.013	-140.396	121.21
133.934	64.7166	126.688	-16.2077	-152.097	120.837	77.227	98.0459	71.1073	49.7874	111.038	45.7046	122.287	-134.44	116.769
134.933	-37.3828	79.2963	-104.067	51.59	112.999	11.4708	-116.965	96.6532	8.65657	-158.725	-143.589	101.721	24.7829	177.759
135.933	161.198	-133.076	-47.9788	-48.8309	102.535	-135.956	-41.5146	132.01	103.361	116.558	45.7354	80.6193	-54.0386	141.461
136.932	-153.307	87.0939	-77.3829	99.6634	109.043	-151.891	149.528	131.223	-136.538	172.447	65.4559	101.451	31.8362	117.101
137.932	-128.338	38.6753	-72.3524	85.7542	99.2931	13.7574	48.2982	-151.393	-130.903	137.306	136.089	86.1672	-40.5678	65.5561
138.931	93.5857	-153.506	129.568	-160.529	101.829	158.687	92.027	82.0719	173.174	158.201	68.2765	88.9001	-136.562	143.34
139.931	119.018	53.1639	-87.5158	39.3317	125.329	-88.804	60.4287	134.141	101.366	121.834	29.0865	130.814	13.6292	99.4125
140.93	-23.1616	65.6829	56.1815	71.6828	122.171	52.9309	143.046	73.8217	-93.6064	-17.3663	44.1183	111.222	-83.5973	98.7596
141.93	-55.2905	-100.916	14.8881	-113.176	121.35	-94.7776	111.748	157.815	21.1916	153.174	-64.6736	35.6401	-152.072	116.812
142.929	-91.1944	5.85954	-33.9865	-87.9909	135.587	-6.86593	-178.775	82.9525	-79.3247	19.2844	19.2058	129.042	-16.5232	112.182
143.929	-56.9834	-46.7576	-54.2708	-21.1056	132.061	-66.2157	80.1381	50.4297	-41.0191	7.29321	-61.6235	36.6538	-57.5114	-178.531
144.928	-144.342	81.6554	149.361	-64.7794	94.0499	94.0041	178.048	113.186	147.559	128.114	151.538	129.506	-39.7951	114.86
145.928	114.484	107.85	104.538	-49.3252	98.5336	82.3143	90.2131	156.025	165.923	130.22	178.018	155.221	-28.699	120.927
146.927	98.8667	131.075	-176.519	41.0719	106.471	3.61789	63.8217	147.625	173.12	120.391	62.2756	89.6876	-137.676	95.0683
147.927	162.926	125.455	3.08028	67.3096	82.8304	88.4031	97.9818	165.348	167.98	101.258	92.0525	15.1457	-157.458	136.118
148.926	-127.367	-98.8011	-41.2277	-93.4413	114.767	167.565	-167.86	-170.812	153.285	52.0179	-174.829	75.5937	89.9011	109.72
149.926	78.3404	52.4738	-50.6797	-109.191	98.6856	-34.4853	137.755	112.164	72.6789	65.2845	116.502	108.361	-133.281	104.249
150.925	160.698	-118.977	-34.5098	-179.143	136.417	132.056	118.611	103.757	139.841	78.6166	-153.632	61.3753	90.5026	128.475
151.925	-162.664	98.4741	-114.078	-81.5605	138.16	121.02	106.928	121.617	142.374	93.1459	171.211	114.219	-50.2696	157.219
152.924	81.6006	178.642	27.0325	-17.4356	123.888	82.7796	46.3948	135.928	-160.682	121.87	96.671	-157.021	-148.233	146.492
153.924	-178.286	125.83	-62.4013	-94.0687	96.7075	121.082	-177.726	101.538	-172.526	131.607	96.7085	114.131	-136.649	159.225
154.923	-26.3125	161.904	129.025	-68.428	122.865	126.685	68.1101	122.238	110.984	80.2549	28.3987	98.7448	123.55	138.577
155.923	-168.123	102.04	-40.2892	-146.039	99.4639	72.0267	-102.107	-124.874	-136.913	100.167	-25.3642	151.976	-90.8354	85.2354
156.922	-155.996	140.868	-104.981	-153.721	109.876	101.14	107.162	115.02	-60.994	122.526	-135.548	109.739	-141.525	138.287
157.922	-12.3382	18.3627	-128.688	-100.102	116.383	-120.372	104.011	119.029	106.786	105.919	152.731	144.001	-63.9536	102.892
158.921	84.2151	-173.893	4.20339	136.599	107.249	41.7732	114.888	82.7163	53.009	73.4841	139.946	88.6282	-48.8515	119.06
159.921	54.1979	111.647	-112.237	-27.2507	93.9735	100.534	136.857	44.3638	17.0567	143.391	35.8992	77.9939	147.265	93.6259
160.921	163.073	123.648	-21.0245	-177.677	105.835	112.601	41.4092	104.355	14.7027	58.9951	144.47	132.587	-25.9306	155.387
161.92	-27.4889	-149.765	-50.822	163.215	92.6262	-99.409	116.429	83.4032	-22.9901	132.06	86.752	107.504	-67.0455	119.869
162.92	-167.098	166.535	-2.55243	-134.872	162.87	98.6397	-57.1313	66.5144	-65.9794	145.137	-43.4215	135.812	-174.332	102.845
163.919	8.13561	-144.411	34.8402	-120.032	124.045	84.9998	118.946	158.141	-54.9616	61.6461	155.79	59.4507	-104.662	97.3083
164.919	96.8279	3.64152	-26.0177	-132.157	27.6129	113.251	91.9699	-179.637	63.0383	-117.426	144.449	173.359	-139.329	80.7668
165.918	-137.106	-165.805	161.222	-179.391	163.19	125.786	140.858	94.9566	30.9138	134.907	176.246	100.782	-141.403	84.0465
166.918	-131.431	-2.31318	-16.6853	-174.885	115.627	94.1729	166.623	131.608	95.4629	49.704	107.141	76.7724	-17.3849	152.743
167.917	119.267	14.9615	-31.2252	156.13	151.39	0.0150283	142.794	12.2943	58.7431	78.2038	177.548	156.98	-30.0457	117.426
168.917	-145.076	86.0054	-99.1165	6.78895	-153.088	50.5422	-92.676	26.0765	-69.6344	109.418	124.072	128.587	63.7045	120.085
169.916	-109.266	98.5246	33.9286	72.5553	120.697	68.2819	103.88	77.8621	-119.597	125.37	88.7792	63.0622	-96.7428	138.782
170.916	106.42	-171.007	-144.774	-80.9259	118.366	-106.199	106.46	67.427	13.8985	97.7598	162.153	57.51	-74.8002	106.564
171.915	-168.258	-43.9562	41.256	50.5154	143.833	-162.188	163.266	89.6072	170.393	128.595	148.587	-173.67	-81.6579	163.728
172.915	161.895	56.2015	-112.188	-33.5212	133.078	130.145	107.328	151.524	153.801	104.921	56.86	106.425	100.881	-176.984
173.914	-64.0697	100.062	-116.713	128.591	162.357	-67.1889	178.12	6.94656	-122.042	-179.493	-69.3601	84.5739	-70.24	156.27
174.914	166.435	-6.27773	49.2339	-168.236	136.2	31.1095	154.443	137.214	161.458	116.367	8.7864	107.887	-4.68476	140.215
175.913	-75.2203	141.764	-44.4827	134.059	110.38	107.756	-170.812	177.372	-79.33	124.232	130.073	157.346	-68.5016	143.706
176.913	162.374	136.971	-29.8362	-125.998	103.497	169.295	41.0417	136.356	-65.4773	140.478	127.508	-103.362	4.8317	129.628
177.912	-156.397	35.0772	-60.5895	37.6758	109.704	-19.9954	160.409	-95.7806	14.7861	103.787	163.356	101.284	-62.7699	161.625
178.912	40.9341	83.0903	-131.127	-153.12	91.871	-149.31	55.3176	175.07	151.726	116.077	143.345	97.8963	-39.6259	149.571
179.911	-103.374	93.756	19.0312	-127.187	139.597	105.692	133.007	124.469	-39.71	138.027	174.988	104.561	-145.041	124.661
180.911	95.8792	117.43	-46.1606	-138.883	112.653	174.001	106.128	-10.6419	-20.4991	96.515	118.842	-100.072	-19.9632	142.111
181.91	133.345	-3.09614	40.4669	98.4731	173.398	-165.287	112.362	119.379	30.9859	119.26	139.909	44.3134	-56.6024	158.014
182.91	73.0064	58.1446	-49.8627	-176.383	129.472	62.1706	-160.168	93.465	-6.07934	84.9737	157.049	107.733	136.457	124.554
183.909	-174.331	111.993	175.949	-110.004	105.349	-10.2927	32.173	164.836	-136.743	121.817	103.207	156.976	-87.3452	126.645
184.909	-94.3511	59.9019	129.824	61.6884	124.035	137.243	38.3839	115.932	7.94894	115.114	99.9985	114.246	17.9118	-171.031
185.908	-97.4906	133.915	-146.26	-29.7135	96.453	-144.723	178.166	43.5487	141.162	120.821	-167.698	115.508	-154.656	131.506
186.908	-150.516	-94.2093	-87.454	-123.372	122.523	-7.58444	-56.3424	65.2324	120.963	121.001	112.922	163.82	-44.627	121.736
187.907	156.342	-102.885	111.243	-56.6024	115.928	103.721	179.314	139.364	-175.145	114.478	164.721	76.7461	-141.115	133.223
188.907	40.9659	7.84417	-39.311	-74.9814	85.8393	-116.158	107.144	131.557	-162.38	141.323	114.616	176.46	-153.572	143.584
189.906	156.689	40.136	-72.4442	-27.8727	140.33	57.7626	71.8086	133.462	108.341	120.004	110.44	-156.839	157.552	108.662
190.906	106.903	-160.156	127.712	142.911	128.016	-47.245	123.241	178.907	128.103	80.3737	128.723	-159.222	-105.872	166.553
191.905	89.2384	164.342	114.874	-114.589	111.929	-170.702	67.2232	121.597	133.654	166.419	147.774	54.775	-81.0916	117.184
192.905	109.483	23.9271	-133.456	-38.8097	130.243	67.6786	170.006	88.4577	-10.9941	80.84	119.476	35.91	26.0176	128.953
193.904	-22.6369	96.7554	-57.5402	4.50622	144.722	128.252	136.724	104.747	-52.487	141.439	89.2209	-1.51935	-38.8071	135.652
194.904	12.8057	175.11	-92.0046	-43.8412	92.9662	38.3736	125.064	102.909	104	115.668	178.571	136.203	-35.2692	149.418
195.903	-143.707	-147.52	40.7231	-68.2891	146.188	-86.4755	-98.8649	118.548	16.0993	136.05	150.676	84.2786	166.833	118.392
196.903	-164.91	102.06	13.4674	161.64	154.558	84.8471	125.011	-151.156	168.347	142.283	-127.18	69.5237	-32.3205	72.2381
197.902	148.428	69.6905	-50.124	178.464	115.794	-155.841	62.5856	124.086	171.297	91.8895	42.5236	106.832	-83.1854	154.725
198.902	-174.411	108.366	-93.2426	115.422	132.491	-143.872	127.953	134.587	107.811	43.6522	91.5877	45.8753	-140.138	125.09
199.901	7.4313	-6.0463	27.8204	166.674	106.091	-170.253	52.6622	147.481	153.642	102.739	126.117	144.373	-36.6924	149.888
200.901	131.935	-88.5935	-87.1141	40.3105	113.793	136.131	93.1116	157.889	151.881	137.157	116.492	142.524	-138.873	105.572
201.9	3.99342	109.657	-119.478	69.1396	114.433	96.1103	29.8903	139.446	136.268	143.686	135.227	28.7252	-60.1921	105.765
202.9	159.953	-137.557	24.8636	167.461	144.242	-116.306	147.078	141.414	47.5339	110.801	-7.5849	73.0339	26.9532	145.083
203.899	158.262	109.44	-95.6347	54.8673	136.602	58.0184	10.9635	65.2071	115.974	-167.473	-144.91	148.449	-5.99515	177.433
204.899	133.028	-95.074	159.529	124.8	136.684	-113.046	87.6601	55.7294	74.5336	119.818	148.362	4.00688	-101.236	133.13
205.898	-159.048	165.058	45.486	-49.5471	162.21	92.5181	-128.787	127.573	-176.049	-119.49	108.458	79.5345	149.738	98.8914
206.898	169.82	102.498	-160.101	66.916	95.9341	161.876	122.841	-150.999	106.038	102.481	-20.8904	141.09	82.4558	126.707
207.897	140.366	108.869	-28.3647	-159.971	147.605	-50.9175	79.9057	-138.594	151.049	102.844	156.835	96.762	127.635	75.1406
208.897	169.031	173.492	-107.414	-79.8519	99.6274	16.0895	124.345	156.988	135.708	152.386	128.072	83.0473	6.70951	144.385
209.896	167.272	128.641	-8.69848	87.6389	130.693	155.256	66.8077	146.209	-15.5173	114.567	128.381	125.751	-162.128	138.414
210.896	-158.31	137.616	-5.64391	-165.975	129.749	121.589	129.087	155.64	47.769	129.982	126.194	33.2213	94.766	-179.161
211.895	123.925	123.597	-51.0011	122.696	146.021	-106.062	88.6196	71.3485	-24.8725	-153.944	103.65	177.797	-40.8106	109.201
212.895	120.053	34.6036	-178.839	-23.6952	133.063	157.734	157.526	134.361	48.3391	-174.734	129.86	33.7916	-38.5552	142.581
213.894	172.939	158.746	-89.2798	-68.9348	163.752	103.525	107.256	69.4705	158.891	136.17	149.011	116.556	28.5401	98.955
214.894	-177.041	80.1569	-39.8385	-140.83	135.18	-143.018	148.956	176.139	4.07668	110.899	75.1177	112.242	5.99242	43.9193
215.893	140.008	93.4626	-6.05281	-136.79	142.179	46.4808	162.766	115.764	100.952	130.218	100.775	96.9571	-137.383	105.183
216.893	-166.98	-85.9579	-40.2119	1.36119	172.211	-123.344	137.099	116.585	62.3592	113.237	-95.8398	-179.49	-59.8896	135.385
217.892	-121.21	-111.893	68.0924	87.3632	145.063	82.8807	121.475	79.8177	-162.906	-152.695	109.525	165.583	-21.5717	122.625
218.892	-164.723	63.4223	-102.224	-69.7269	105.097	151.585	128.643	45.7468	82.3026	116.7	157.724	162.297	-158.801	113.245
219.891	-159.918	-122.561	-9.74551	44.6394	118.619	133.152	79.0589	97.5988	98.5683	130.987	176.511	109.107	-147.838	121.6
220.891	168.261	-146.211	-156.146	-68.9123	135.336	159.071	70.6741	-51.9789	36.3682	148.48	67.441	149.909	-125.867	-159.13
221.89	74.3546	-110.82	-72.6275	-52.2165	105.259	173.513	-164.424	47.0952	82.4749	114.326	80.0604	141.96	-22.9155	127.764
222.89	102.084	44.0322	-153.284	-164.742	66.3802	135.369	134.499	107.463	119.855	108.606	90.2953	156.916	174.362	88.4387
223.889	148.24	-66.2593	14.7788	-158.242	120.286	-41.9402	118.694	179.831	93.1977	123.288	159.445	143.915	-25.0765	130.397
224.889	125.61	10.518	-133.583	-114.819	101.272	106.325	146.817	-111.987	126.802	174.024	149.713	-168.093	-109.476	114.921
225.888	12.1173	174.971	126.003	-80.9964	-172.626	83.3829	159.826	151.434	158.682	149.208	138.647	122.906	-27.7723	148.162
226.888	146.748	134.433	-75.2226	150.383	135.406	-64.527	65.5293	104.242	114.986	161.147	85.8998	155.569	-53.099	125.825
227.887	-69.1957	-30.0436	-76.0261	-33.7952	129.302	-97.0225	-132.27	125.332	81.2268	125.151	74.5406	177.674	-29.2868	161.426
228.887	7.14221	-146.601	-134.446	42.2583	139.974	99.9471	25.6142	106.342	169.238	126.967	169.21	140.922	-164.476	115.649
229.886	65.0148	-141.589	27.4436	54.0046	144.698	7.59834	91.1886	156.729	88.3336	79.4876	102.561	139.18	-28.3814	120.666
230.886	-46.4787	88.7058	-71.0738	-71.9412	96.9141	65.3223	157.674	158.121	31.6566	168.345	96.009	-65.9443	58.2343	137.275
231.885	76.3023	-133.79	38.1653	-97.1149	124.906	42.5718	-155.446	-173.731	-165.166	109.706	142.032	137.607	80.99	119.546
232.885	63.1653	138.617	-70.6358	102.094	123.771	-78.7968	130.811	-167.374	108.591	115.533	138.847	-163.158	-101.417	116.086
233.884	-7.36557	134.673	131.979	-39.9163	128.397	-177.433	-166.785	72.9967	84.4181	127.213	149.367	149.923	-73.532	126.285
234.884	-77.0062	107.523	-99.8875	2.88447	92.3982	-98.2892	128.217	151.123	14.6845	38.2557	170.428	154.933	-150.287	136.835
235.883	133.618	-137.005	-123.039	-133.037	134.063	172.148	-147.513	115.381	-10.309	99.4809	-72.3082	127.252	-43.0926	95.6964
236.883	-23.3991	-70.3267	-54.8582	-64.3659	136.746	-68.9209	51.3038	100.472	-82.9119	142.803	110.966	130.998	-129.437	107.707
237.882	-91.755	113.067	51.155	-5.82452	147.549	-111.664	102.158	162.07	43.0977	142.997	151.417	120.665	-106.892	131.213
238.882	157.639	63.8516	-34.1029	-34.0836	161.143	68.2949	73.3096	133.595	-117.7	160.392	174.802	138.517	-120.644	140.091
239.881	-165.729	-165.692	-14.2074	106.6	-173.243	91.5077	-157.965	95.4525	-146.267	133.376	165.532	111.774	-1.21984	89.3613
240.881	-145.397	119.865	13.7805	-133.53	147.764	-54.4145	109.239	95.2017	-156.895	107.085	113.812	97.439	41.7818	101.401
241.881	17.8177	161.115	176.959	-30.731	126.455	81.6325	-75.77	56.0475	139.835	29.2893	157.989	-163.747	-135.652	121.468
242.88	-32.3039	82.9904	44.0367	124.426	131.61	-0.639291	65.4561	-88.6024	-171.799	110.163	143.811	87.7496	-6.49294	106.335
243.88	170.149	113.947	159.532	52.8433	132.983	-159.643	-31.3439	157.233	-110.756	-149.044	105.763	108.789	-89.1097	140.293
244.879	8.18324	94.3615	72.9329	74.2057	121.771	-13.5788	153.713	132.758	-83.2423	144.38	109.267	135.403	-128.371	97.1817
245.879	63.7693	169.011	-39.978	-72.9878	109.083	-172.961	145.672	114.098	120.1	155.308	118.308	19.4858	-44.2538	145.584
246.878	115.078	75.1535	23.1827	88.5534	118.064	-134.855	103.489	106.539	77.3385	131.161	151.079	21.1032	-70.8174	153.882
247.878	-84.8947	-46.736	-61.9366	-177.655	110.635	153.871	140.142	156.232	-112.818	114.744	-116.715	130.45	174.021	124.82
248.877	18.9485	143.263	-78.9381	155.977	147.424	-162.894	137.698	139.353	-38.5168	110.258	145.102	-133.59	-41.0828	129.89
249.877	48.9979	89.569	-154.945	-27.8198	133.045	131.821	117.344	136.22	-160.939	-112.03	96.3009	100.507	-163.616	150.231
250.876	-34.4062	-174.508	76.1074	112.359	141.623	-139.72	-154.764	160.111	95.0275	107.737	85.1006	155.835	-81.1983	154.381
251.876	26.631	-153.94	-99.5255	64.3558	115.435	164.86	131.126	-176.923	105.144	168.418	106.784	92.4575	-146.153	155.817
252.875	-172.296	79.9829	-56.8493	1.06738	148.493	148.216	138.783	94.8248	147.294	112.977	136.857	-3.34443	-149.265	132.573
253.875	-92.0645	-34.3892	-10.584	74.4063	136.892	105.762	174.64	-153.133	101.797	95.1807	-175.615	136.849	-57.0748	-156.975
254.874	67.6352	122.931	-68.6055	-122.473	139.06	176.475	100.909	79.8062	108.54	127.975	148.488	154.241	-122.273	104.342
255.874	166.621	-132.853	-29.7415	100.371	123.243	157.441	121.109	169.546	118.055	108.802	83.4741	164.803	-75.4111	98.7444
256.873	144.143	10.9619	-147.889	108.259	122.708	69.4771	-172.738	-124.341	167.212	135.452	85.3196	90.6619	22.189	139.139
257.873	-31.9265	-165.358	21.7332	27.3713	145.679	-133.383	-175.478	147.362	129.213	129.91	171.587	79.1484	-44.1533	-168.23
258.872	140.951	159.576	-44.7899	-166.164	130.988	-150.521	103.16	90.0166	-22.5187	149.927	162.833	84.4156	-101.439	107.846
259.872	132.642	32.8499	-159.811	115.827	113.872	135.425	174.263	78.1839	20.921	99.1034	159.75	44.8984	-166.385	157.75
260.871	-146.743	-161.223	13.9592	135.429	166.375	82.2264	53.2469	138.643	-72.1541	134.573	141.698	86.1406	-18.7676	141.497
261.871	89.3369	149.774	130.578	-161.837	158.962	88.0987	167.913	138.799	-150.333	130.46	127.738	136.531	-121.172	160.429
262.87	-174.698	-36.9975	-89.5765	-124.599	102.39	87.2156	97.7053	132.804	95.1956	49.2285	108.184	86.5688	126.764	109.111
263.87	-20.6146	30.9769	-76.2656	-42.2512	160.225	11.226	157.286	103.186	125.328	82.51	128.199	106.9	-13.1184	129.014
264.869	-159.659	-115.419	44.7211	-4.77231	112.123	-131.638	118.041	94.5237	111.614	158.593	-170.286	137.025	-65.5692	62.1238
265.869	-4.43539	111.739	-81.1557	132.522	123.463	-134.749	145.194	98.7043	34.2116	162.342	114.072	139.095	11.349	-179.934
266.868	173.556	177.887	-16.2583	173.871	127.768	16.6314	139.992	125.204	-137.825	167.756	-160.488	168.746	23.7169	114.721
267.868	48.4133	98.7597	-87.8249	141.374	173.062	-154.081	-75.6161	43.6306	-28.9099	130.055	176.174	139.347	-29.1968	176.649
268.867	165.855	-127.355	8.76832	125.808	113.659	-4.44625	152.324	144.215	168.418	149.851	-121.509	174.037	-18.6151	153.152
269.867	77.8613	122.989	100.551	-25.2541	178.607	-105.335	100.761	120.234	-143.607	151.57	-144.842	-175.747	-64.915	172.063
270.866	-117.129	106.836	-55.5029	132.425	135.436	33.9442	84.0987	167.876	21.1109	113.024	87.9931	83.3066	-10.7399	92.9151
271.866	-50.9251	31.8106	-146.298	-169.94	111.798	-133.008	139.817	95.4988	40.2147	116.146	118.748	179.019	-2.51603	27.7997
272.865	-52.0364	-148.983	-84.1944	91.9566	169.502	165.609	-126.986	80.4276	63.1525	126.952	178.256	129.043	-18.9355	121.11
273.865	56.8256	-79.4748	-155.691	-166.1	168.889	-11.0631	-176.554	161.593	75.5073	109.79	-111.908	-8.9155	-82.0613	106.323
274.864	102.692	-174.851	-74.274	-38.5085	139.326	-26.3274	119.377	133.086	129.045	133.327	26.4072	177.038	-146.338	121.737
275.864	29.1836	8.27401	-133.135	178.82	136.366	-89.2878	156.904	84.3219	-63.408	147.687	75.7332	142.221	-55.1383	176.496
276.863	176.065	99.3196	-92.6409	60.4074	138.262	30.2232	130.638	107.939	-132.979	81.6058	-167.837	111.574	-82.0279	154.344
277.863	-178.946	101.183	137.244	-138.179	134.632	15.4506	-160.537	-163.749	-150.242	164.346	177.721	156.995	-118.605	-148.805
278.862	-111.068	68.0954	-156.322	-102.032	137.584	-18.1153	115.151	119.921	17.1398	125.013	138.353	87.1997	-16.7435	93.0931
279.862	96.7171	-160.698	-140.696	65.7054	136.017	-141.045	-110.127	147.889	-126.866	149.523	119.391	141.389	-46.583	117.016
280.861	175.307	-173.7	-38.6619	-164.552	157.174	-120.275	151.68	109.685	28.0714	134.711	141.528	149.56	-28.5733	90.657
281.861	168.058	-36.7346	-23.1847	-26.8262	164.296	-171.584	82.7158	-147.351	-160.845	146.574	108.133	176.569	88.818	166.476
282.86	144.466	-44.1743	-23.7932	-75.3874	159.801	92.8924	-171.154	177.623	-177.412	179.237	74.3355	129.389	-66.7194	116.669
283.86	19.9861	-170.252	-9.46707	116.192	101.692	179.291	79.7662	122.42	-167.221	116.891	135.111	141.425	84.7564	147.701
284.859	-164.245	-151.155	-86.0378	72.2846	136.046	88.3106	169.617	161.193	-27.9365	127.281	-174.231	97.6207	-77.5534	162.766
285.859	128.059	-106.558	55.4793	-83.897	131.731	167.879	149.741	159.685	110.155	-174.457	61.3972	107.494	164.693	152.689
286.858	89.3523	-2.32646	-18.6204	7.83786	153.005	80.6726	115.753	122.651	-132.413	157.511	-168.24	131.646	148.701	145.517
287.858	-165.901	156.826	-71.6983	47.6729	140.197	170.276	115.514	173.644	78.6385	173.705	-167.054	136.944	-62.9914	157.046
288.857	72.7765	52.8324	138.386	117.539	133.347	175.85	162.909	97.7558	6.82024	149.878	-168.61	88.796	23.1436	112.351
289.857	127.867	9.86199	74.2563	-110.966	140.894	67.0887	140.028	164.963	122.62	150.329	127.184	160.84	69.0844	157.041
290.856	127.144	-80.121	-43.7592	31.1771	134.839	-172.68	169.763	133.77	139.055	110.516	150.467	157.243	-7.6227	134.912
291.856	167.916	-155.323	-13.5461	172.437	146.164	129.589	133.303	170.851	167.52	116.32	133.839	115.41	175.236	117.744
292.855	177.045	74.6547	159.171	-43.5834	122.215	-119.911	123.053	114.282	-152.406	-163.497	174.308	-150.276	-56.6017	-178.345
293.855	135.292	141.536	-56.6964	-74.3745	140.521	-170.172	111.767	150.315	146.318	120.019	122.779	94.9808	-49.5446	127.653
294.854	46.8912	178.381	-66.2894	107.236	131.849	-131.887	133.693	102.187	68.0933	124.214	179.071	33.5431	-3.06352	141.307
295.854	-102.517	126.168	-69.8492	-155.691	137.138	138.341	-171.801	125.629	-24.7428	158.047	136.518	144.586	-63.7844	154.817
296.853	109.842	-58.7122	-59.722	-118.108	123.528	-77.6997	116.571	147.91	99.5691	137.121	-102.79	-177.942	-82.8741	159.172
297.853	-131.737	-167.418	-117.868	-151.867	167.261	103.311	130.03	64.1313	-126.151	-172.356	43.4226	151.19	-66.8675	136.262
298.852	178.438	159.406	-10.3086	-48.8911	142.431	157.548	161.153	161.383	-178.846	157.37	-69.7977	136.118	47.0642	152.322
299.852	-120.477	87.9278	25.5307	63.6813	131.613	24.9456	148.897	157.814	-95.3036	106.43	152.794	174.6	-65.6167	117.051
300.851	46.7019	-179.664	-49.168	112.337	147.095	108.16	147.882	157.053	-164.273	134.776	170.673	100.678	-65.2285	149.225
301.851	119.44	98.9235	-30.4113	-170.406	137.891	134.736	127.876	79.9429	-10.7405	148.909	131.559	96.8915	-25.0774	138.329
302.85	65.2692	-142.833	-84.4975	101.156	128.056	123.879	-127.604	-165.683	-166.983	160.35	118.331	-95.4269	-136.012	137.292
303.85	29.616	-176.862	4.97813	32.9933	140.739	-52.4759	157.266	143.659	51.3523	170.698	167.775	137.599	-39.9058	173.002
304.849	94.1971	174.229	-165.816	106.273	129.91	-118.62	115.755	139.507	41.1976	169.12	114.394	172.6	92.1856	140.815
305.849	48.2593	-179.446	-20.715	-169.548	160.947	67.2027	148.504	-150.844	176.277	123.29	-142.475	155.309	140.297	170.742
306.848	106.565	-174.239	-26.4211	90.0414	149.74	145.173	113.334	103.541	57.5196	137.936	131.341	109.389	88.1613	156.767
307.848	-172.399	49.6987	25.3928	-21.798	134.504	-110.504	160.011	153.411	152.009	125.637	37.8454	42.1532	7.58318	125.275
308.847	157.935	159.585	-56.7466	-23.9228	155.075	-115.478	-142.891	128.96	174.221	111.3	147.56	172.272	-31.9525	162.173
309.847	75.217	-173.857	-32.6507	59.0996	127.51	-152.411	-170.335	168.999	140.577	137.213	124.359	-134.965	71.9033	150.203
310.846	80.5486	59.7925	40.4473	172.632	134.862	41.6067	-147.237	-139.874	50.5009	170.857	102.088	99.6837	-36.481	176.515
311.846	60.1392	119.609	11.5819	103.355	103.735	-34.9136	125.318	-176.049	12.8316	169.745	82.4831	81.8311	-126.555	115.352
312.845	106.377	58.6545	-160.061	149.302	144.406	61.9562	154.063	119.698	5.71523	137.523	86.5276	127.974	-48.9812	128.567
313.845	123.219	176.185	-132.972	-176.827	137.987	-120.315	95.6742	110.245	-21.6418	145.943	144.369	144.905	79.4994	118.253
314.844	150.353	153.576	38.887	5.42486	138.273	31.6933	159.987	166.003	-113.3	168.477	178.857	165.232	-39.7001	95.3615
315.844	99.5978	130.647	90.1744	-145.893	170.266	165.84	-128.533	128.62	93.3145	141.179	158.038	121.914	-111.304	171.672
316.843	160.089	139.996	-73.5585	-1.44153	171.331	-110.372	145.186	64.1566	-154.302	144.713	169.767	-78.2971	111.704	104.263
317.843	134.637	151.846	175.143	-13.3782	168.806	120.449	-169.8	165.697	131.08	139.383	-177.946	157.077	-36.8764	-175.865
318.842	29.0432	100.139	62.8253	122.916	150.393	148.229	79.0184	111.311	177.589	150.453	153.279	162.522	31.971	154.336
319.842	-156.378	142.991	-47.712	-77.4047	145.669	55.1994	-177.965	168.328	109.571	104.832	177.324	172.188	-99.185	160.304
320.841	145.102	98.5208	-95.7758	143.378	140.04	169.076	155.828	135.992	-79.4582	159.295	102.914	168.475	178.179	152.035
321.841	107.133	-178.712	43.0289	12.0166	154.3	173.467	125.369	179.305	77.7472	142.068	102.479	144.506	-82.9252	168.554
322.841	-124.294	174.581	168.591	-93.3593	130.855	-28.7538	106.067	-173.242	-30.8806	159.692	-171.342	130.226	-4.22521	-175.668
323.84	72.0491	117.065	-19.1268	-63.252	143.776	49.1755	-172.9	-163.689	80.8635	121.333	-145.637	136.422	-30.6877	155.024
324.84	132.132	179.934	64.6436	30.458	171.57	82.8611	76.002	-177.42	173.094	159.571	108.326	148.417	-46.9417	177.918
325.839	42.9798	165.156	-142.268	-88.0433	154.455	-159.268	150.003	179.042	148.956	125.624	148.708	126.925	31.9352	159.698
326.839	-43.3677	165.1	136.448	-149.565	142.512	127.502	172.309	159.702	156.743	124.6	149.272	162.665	-15.0245	148.51
327.838	91.385	-179.624	157.63	-107.892	152.639	167.644	108.928	137.853	-132.547	-168.396	89.437	-177.708	-54.2303	146.371
328.838	-64.474	-63.0758	11.9543	53.5989	131.09	-33.7291	166.855	155.922	-164.897	87.1352	140.312	130.656	72.669	175.971
329.837	-54.699	-100.542	-109.749	-1.32512	151.781	-177.911	150.256	-155.328	149.051	169.092	130.955	124.777	16.5914	144.654
330.837	108.416	98.9996	41.8496	130.095	136.077	145.631	161.267	-116.797	-85.0614	143.015	132.185	160.486	-113.633	165.913
331.836	151.465	167.484	16.7273	-89.9977	162.562	162.693	168.836	171.578	-84.6025	168.314	-150.7	148.065	-44.1905	141.49
332.836	155.597	130.599	-21.1782	160.796	139.394	-170.684	-179.049	-179.419	-156.453	146.496	137.593	148.586	-70.1591	160.419
333.835	-109.745	-0.00500269	149.541	38.619	134.49	151.212	129.191	141.851	163.739	158.972	-149.456	142.577	-5.74188	-47.931
334.835	85.2989	153.215	-49.9029	111.108	149.528	-3.11036	-78.584	166.032	92.4164	110.399	-146.248	-178.773	8.19883	148.73
335.834	-123.97	179.583	-57.0489	7.84801	144.515	-166.13	-179.459	155.143	-127.38	132.575	120.981	130.72	-17.0043	158.721
336.834	-140.641	132.019	-108.922	62.7795	150.551	11.1294	121.89	83.5428	121.009	110.996	71.5114	91.5613	-28.2189	108.415
337.833	28.3967	158.272	-61.7646	18.7004	135.733	-175.015	-165.194	166.007	110.44	158.096	168.128	-170.832	-30.6617	158.208
338.833	40.0112	134.943	-71.9925	-28.7465	135.254	80.0755	117.98	153.405	-177.447	122.8	134.177	-179.309	-162.121	138.208
339.832	110.646	-143.078	-1.44007	-2.12269	146.055	-161.18	-170.589	158.909	-42.3388	136.531	156.992	-172.845	-72.9529	162.733
340.832	88.5503	119.066	-64.0341	73.2457	167.46	-21.6459	-159.658	176.302	-65.1007	135.456	155.538	147.516	35.884	167.104
341.831	-79.509	-167.208	166.102	-88.3487	144.891	93.422	-143.101	-179.206	-170.504	167.55	-149.952	167.109	-43.4913	153.958
342.831	35.2974	159.688	16.4779	169.401	147.677	-151.432	-178.443	135.193	-145.547	-174.763	-61.2046	143.506	-29.4322	164.936
343.83	149.583	118.824	-77.3756	-50.0114	154.164	84.7292	169.395	-171.695	178.042	173.154	106.75	176.727	-23.8133	158.068
344.83	105.309	-146.68	69.3578	166.4	151.914	173.245	171.842	134.632	148.2	152.423	116.276	105.278	14.6669	117.463
345.829	127.397	159.666	12.5717	145.902	163.927	117.214	171.625	174.099	136.706	162.706	-163.911	-171.178	8.89178	176.148
346.829	-34.9389	125.142	47.644	119.946	147.609	137.221	-141.192	116.594	157.477	151.725	159.202	127.174	16.7546	149.954
347.828	-88.0441	117.328	-17.8075	69.5577	136.535	99.9303	-163.376	-166.943	88.2815	140.149	168.991	-172.981	26.1111	120.924
348.828	15.9801	-143.292	-148.435	98.1983	160.934	171.795	136.103	161.798	91.9192	139.371	101.431	130.227	-73.1729	156.924
349.827	80.5724	149.378	-81.953	3.73249	147.001	-0.267421	-179.92	148.32	79.4458	-151.804	137.728	106.893	-16.7049	-36.108
350.827	137.875	-162.772	-49.2764	-88.0756	169.407	161.128	123.617	161.068	-171.614	94.4287	150.465	-168.474	-66.3018	165.842
351.826	-168.935	154.896	-14.6214	-161.705	176.541	118.911	158.041	167.669	143.258	125.924	-167.668	148.34	-62.0251	130.289
352.826	2.41493	133.099	31.9246	132.294	178.398	166.941	133.627	163.913	-158.793	125.934	165.2	166.596	-130.112	116.531
353.825	-168.747	133.919	117.081	5.24569	139.841	-99.4106	146.018	-168.602	168.388	152.337	133.873	-165.786	-67.4372	155.473
354.825	155.302	126.017	-71.0748	79.2408	140.633	84.3438	145.818	66.9454	16.9325	164.1	-113.215	170.445	-41.987	152.387
355.824	-15.4639	128.169	-65.298	-169.452	148.547	165.353	-160.851	162.58	-44.8235	166.012	-175.983	87.343	-123.262	153.441
356.824	-163.075	-165.596	128.88	-159.123	141.106	179.852	125.337	159.801	99.9074	126.718	-161.441	125.711	-11.1598	132.523
357.823	67.1825	139.63	-114.098	-37.8095	147.174	-166.616	-146.112	137.77	96.0616	159.185	144.462	179.96	69.9858	136.639
358.823	167.063	-92.9134	-23.8679	-95.8067	162.3	144.482	158.573	126.426	137.082	161.222	152.762	139.683	116.206	130.659
359.822	-27.9056	-114.112	-38.2387	131.148	164.017	165.803	147.801	127.613	-156.449	167.608	148.391	169.449	-60.259	166.359
360.822	109.818	47.7342	-18.8411	-134.551	164.275	112.756	-179.794	112.836	129.996	139.643	-167.685	151.898	4.91551	172.541
361.821	150.322	-67.7528	7.11765	63.6047	141.339	-169.602	119.72	145.646	164.383	151.53	134.951	144.719	146.866	144.489
362.821	37.9275	125.835	15.9878	156.479	144.242	-137.459	146.539	162.702	117.508	147.675	-176.152	152	64.4297	137.724
363.82	141.346	127.738	-18.712	-29.4174	171.808	-161.648	154.023	166.322	-167.999	-169.859	126.324	160.991	151.892	148.163
364.82	91.8542	135.184	-100.03	107.24	145.386	173.018	121.206	169.124	-20.9823	175.854	179.181	135.653	-53.9766	166.269
365.819	-21.8714	148.982	-12.6171	-53.296	155.685	62.6472	99.0051	161.955	2.88185	158.897	86.463	-178.678	-8.62892	157.465
366.819	159.572	26.1266	-85.8065	19.1708	166.892	-93.304	-128.675	134.035	176.212	174.801	167.404	-129.858	-98.8114	156.315
367.818	92.6164	120.196	-94.8927	78.0574	154.545	-163.284	159.986	104.537	87.6212	120.87	177.259	166.363	-116.661	163.907
368.818	-133.505	137.202	-154.602	144.132	163.331	142.925	-163.749	-170.404	-163.877	147.731	121.294	-177.306	39.6658	164.446
369.817	39.5995	148.861	4.18803	50.8896	148.179	-137.779	-157.746	137.851	114.342	146.013	117.429	121.665	35.679	152.964
370.817	126.743	70.9177	-72.856	-47.3394	156.595	137.77	-171.361	114.338	-88.3585	152.303	152.479	175.283	-45.5328	149.752
371.816	115.348	179.361	-30.3872	146.112	132.829	-134.795	134.893	177.062	14.1124	161.935	94.512	154.897	-11.0194	134.703
372.816	-179.851	38.948	137.137	-4.00009	136.261	-33.5536	123.968	175.748	151.478	146.777	-173.101	141.275	-132.623	172.591
373.815	171.774	143.612	-53.0681	161.39	170.957	48.8095	136.036	146.23	121.163	178.978	150.748	149.298	8.02648	176.502
374.815	140.935	142.959	-8.81411	98.3955	171.24	-7.52042	-173.212	136.855	97.4427	149.216	137.709	-178.704	-20.2827	-177.726
375.814	46.1812	129.981	-54.72	-177.906	151.242	126.839	147.06	162.35	170.019	154.659	-154.04	123.129	-26.2	114.76
376.814	178.619	59.3271	-100.859	17.765	172.478	-18.4109	130.796	107.108	124.905	177.202	-165.854	172.989	-75.1096	148.246
377.813	-173.207	128.382	-156.254	-55.6942	158.039	93.1503	145.561	-169.257	62.5964	112.226	141.002	163.389	-75.0534	-178.971
378.813	129.088	-176.14	-67.3677	-74.9037	152.114	-107.033	-171.843	-171.04	-167.541	170.903	152.603	-165.559	-16.9763	160.489
379.812	25.7351	152.49	-38.2021	-129.319	155.69	121.46	163.009	-148.516	167.227	171.818	95.0594	157.774	2.9888	-172.919
380.812	148.623	89.5694	-21.1612	82.1001	142.504	39.7953	157.414	151.267	167.631	150.088	157.03	157.561	-13.2252	155.767
381.811	-15.984	-8.90968	-69.8017	154.683	142.249	120.662	148.291	86.6855	-173.191	163.908	144.678	166.1	15.5801	159.808
382.811	112.677	107.741	-62.7201	-25.5145	149.922	-118.194	-165.399	171.175	-169.14	172.565	91.0763	178.542	50.9143	164.586
383.81	-175.525	-57.2056	7.96377	87.9105	152.049	164.867	-174.618	160.412	165.316	124.542	165.7	144.382	-17.1817	146.806
384.81	-158.015	-138.929	31.3064	117.883	176.302	-92.9382	-159.753	179.548	47.6775	178.099	179.738	152.998	-25.563	-165.319
385.809	87.8579	-147.927	-6.41258	-99.2402	-176.759	-167.733	147.587	151.504	-99.1807	153.053	112.945	-175.873	-3.22632	153.226
386.809	-88.8889	13.5279	23.6091	172.552	163.276	149.561	161.378	152.776	-127.905	169.227	166.095	141.302	56.9034	163.288
387.808	119.283	177.722	13.276	-119.16	169.231	-148.821	108.965	172.259	-177.481	125.201	117.667	136.087	-38.291	-178.597
388.808	-175.963	146.456	44.2229	-4.59329	169.064	-173.577	-158.369	150.059	87.8106	-177.942	169.329	159.844	-16.2996	-179.249
389.807	159.57	-141.059	76.3909	103.809	153.197	105.621	175.329	135.24	-159.496	170.376	159.772	131.093	124.88	143.346
390.807	66.2867	155.131	-24.6	166.442	154.699	73.7701	83.8836	164.95	-123.782	151.371	-170.344	145.132	43.2028	143.892
391.806	73.5221	172.3	-123.128	158.036	159.565	-105.792	-174.156	142.764	-135.029	148.178	-176.663	157.476	94.4807	169.419
392.806	96.0879	-130.603	-26.7852	-130.15	176.677	47.5241	157.717	107.331	96.4593	147.953	143.064	149.046	-17.1872	137.184
393.805	-35.8814	141.841	-52.4821	52.1087	168	62.7321	164.676	140.066	139.564	147.729	140.165	129.989	-119.827	160.296
394.805	115.359	-168.383	-56.086	-153.065	149.264	179.959	-179.916	-152.927	-1.46286	132.293	161.025	-175.165	-39.1894	154.253
395.804	149.747	135.193	-60.7754	-121.9	170.962	142.779	132.279	110.254	-90.3435	162.823	175.386	145.932	-66.5683	146.487
396.804	-93.9206	158.786	-44.8457	-145.065	140.307	-142.705	178.452	159.479	-158.612	-169.296	142.857	160.654	-35.5304	152.916
397.803	94.3884	105.182	-14.5046	46.2781	157.199	158.392	161.903	163.549	126.695	-166.793	-168.018	176.226	-36.4105	174.607
398.803	118.692	176.529	-10.8494	154.488	168.359	112.39	-111.171	177.002	-163.441	153.506	142.563	-176.121	-83.6942	-179.147
399.803	56.001	145.301	148.046	-34.7943	174.149	149.857	138.808	166.861	-130.297	163.036	153.316	-139.853	-1.25108	159.158
400.802	-146.451	111.181	-30.3829	20.5742	177.235	58.3956	120.65	-177.129	77.114	-177.3	130.597	160.554	5.89154	178.223
401.802	140.528	134.933	-112.969	160.868	164.647	134.931	146.582	169.357	146.519	159.785	96.2373	148.642	15.9917	178.669
402.801	101.415	-117.771	-15.94	-42.7791	142.813	-127.806	178.713	97.5969	118.644	164.555	163.993	150.101	-32.5718	159.198
403.801	7.73885	75.4137	102.402	-151.397	164.434	178.709	179.613	178.237	64.5906	133.336	87.292	174.66	-34.5484	141.228
404.8	106.563	118.539	-114.084	61.0321	158.653	137.084	152.698	162.988	-179.073	152.135	-152.946	172.064	-56.9752	113.982
405.8	-170.482	-138.299	21.7998	-31.09	178.726	133.305	-164.966	150.535	-135.132	161.381	-175.183	125.962	-177.643	166.481
406.799	-167.404	168.292	-8.70327	176.31	166.228	130.774	125.108	172.704	24.4056	156.765	119.142	-179.245	35.4206	162.11
407.799	-175.537	95.5042	-128.031	-164.554	162.573	-171.179	107.478	-8.75055	111.647	162.413	-163.316	171.624	16.7063	157.394
408.798	-140.611	128.73	-54.5966	-174.3	171.015	-170.018	-176.552	-115.16	63.1565	150.787	165.517	155.513	6.65164	-177.813
409.798	-160.991	-57.6412	-16.0116	31.564	154.213	117.119	106.838	167.927	113.912	166.095	162.622	146.619	46.6265	-173.551
410.797	-137.728	-163.402	-22.1263	129.78	162.132	-154.019	172.825	157.694	169.574	159.906	-154.834	149.795	-22.3483	170.627
411.797	-92.3932	147.172	57.3362	39.233	162.077	159.638	156.179	-146.284	83.5593	137.603	-162.503	149.067	-32.1252	168.402
412.796	168.31	115.537	41.5229	-154.808	168.828	89.3263	-162.606	161.747	142.124	158.632	161.526	143.944	-44.5952	154.475
413.796	131.244	132.899	-66.4381	125.097	158.536	141.982	-152.551	138.868	174.643	160.356	174.912	-154.365	19.5804	110.001
414.795	154.441	146.785	-33.5975	137.433	164.763	134.511	-160.197	168.031	-21.6769	176.477	179.532	-142.096	-35.8244	149.99
415.795	69.7304	-134.502	-56.566	20.0176	175.575	98.0649	136.857	157.652	130.496	173	-177.532	-179.353	77.0627	168.904
416.794	155.412	-22.7411	6.52899	-44.2435	162.567	170.321	85.6514	156.147	164.929	170.355	128.662	154.069	-113.408	141.875
417.794	-157.828	-169.89	83.2094	-153.026	162.676	73.8232	-150.984	144.975	37.2334	119.939	149.256	168.815	-140.682	150.48
418.793	150.651	169.33	16.3023	-161.627	162.979	-155.683	149.538	155.426	-123.505	148.917	171.187	176.389	37.7039	169.561
419.793	179.573	26.2204	-80.4618	123.696	159.66	-166.497	169.996	122.615	-122.43	164.149	152.179	165.506	1.94315	142.142
420.792	-130.707	141.019	-8.5683	-78.8454	156.978	-136.363	166.765	125.635	18.1517	174.083	144.994	146.168	-147.363	155.275
421.792	99.1286	154.995	-124.073	-132.617	162.02	20.0643	178.216	147.674	116.605	129.826	-145.407	-166.166	-0.324601	171.812
422.791	-75.4081	70.0738	9.01728	-97.337	156.092	146.176	160.382	143.002	-17.1835	179.739	-145.581	140.383	-4.41579	169.665
423.791	148.838	158.169	115.52	176.738	164.392	-1.00331	-166.407	-143.915	86.0212	152.393	157.122	164.109	40.9001	136.72
424.79	-140.474	-155.615	15.9015	84.0446	175.403	23.6173	156.502	144.656	168.543	-152.763	112.038	153.964	-80.7916	165.189
425.79	-164.528	153.656	-40.9285	7.88656	159.835	-41.1209	-179.387	142.528	174.655	172.894	120.335	176.401	-58.6205	166.92
426.789	154.32	-80.4232	1.42887	149.492	160.311	-141.303	126.503	143.941	160.252	-174.098	164.795	153.273	-32.9067	-179.218
427.789	165.621	173.702	36.2714	-145.793	177.336	163.517	-162.378	164.168	167.561	155.423	178.27	-150.897	8.65017	177.356
428.788	-149.134	-162.368	-52.3909	174.068	173.365	-0.472369	133.408	135.447	160.38	166.51	163.525	-178.844	26.0223	155.221
429.788	85.6115	107.97	-8.41	-158.147	158.877	-179.702	133.288	138.759	178.019	161.569	168.375	167.403	-73.0163	-172.491
430.787	-166.203	159.117	-56.7159	91.2476	-179.292	-59.6919	120.611	-172.89	16.3426	166.64	130.225	163.403	-56.3875	162.859
431.787	116.819	-160.382	114.637	100.689	174.342	-177.306	-152.317	151.522	115.234	148.917	168.026	164.87	-87.1703	162.059
432.786	172.911	-165.026	12.3561	-46.8651	171.301	-140.155	179.945	-169.084	-14.3471	168.213	150.087	164.174	18.0465	146.795
433.786	-140.822	-169.88	-2.01742	62.1168	164.28	-177.291	179.338	-171.621	-156.997	155.974	154.464	160.342	21.152	148.23
434.785	-93.2962	178.143	43.293	-147.01	163.676	-137.106	135.829	140.035	-60.9676	170.964	-126.068	169.399	-50.6996	138.79
435.785	130.593	-155.76	-0.541204	-95.3777	164.718	-98.5619	-169.832	142.635	73.4743	161.493	176.909	128.81	-36.2983	135.025
436.784	-167.512	128.306	-18.7237	-127.772	166.874	113.806	162.907	164.067	-70.9869	159.802	151.227	157.409	-24.9021	162.215
437.784	-175.803	-169.76	1.13685	164.716	169.687	91.6854	-153.002	145.887	-137.648	171.094	-168.284	179.697	-67.7529	160.255
438.783	-175.696	102.558	29.7413	-119.955	-179.781	29.2127	168.71	169.095	105.627	-174.394	-178.169	-166.557	38.031	162.587
439.783	-105.967	153.368	-12.7502	145.983	162.495	-171.033	-157.879	-164.732	-40.4565	-174.469	-175.776	175.155	-19.6663	159.548
440.782	68.1529	97.2832	39.3091	136.843	159.79	159.888	-171.797	163.16	-93.6195	161.475	163.924	175.35	47.5427	138.872
441.782	-164.572	-143.215	14.5046	63.3342	168.183	-88.2089	166.382	-176.287	-129.358	171.435	147.089	157.122	46.8901	-177.38
442.781	-154.311	-170.312	-29.9583	-67.3595	142.524	-98.4998	152.511	-173.667	-2.41386	167.146	-179.673	150.514	30.3362	-162.295
443.781	124.694	142.964	-61.6723	-157.183	148.29	2.97606	-165.672	157.426	66.183	125.124	-174.911	-170.608	177.509	172.235
444.78	162.593	125.786	95.8643	-60.0413	173.481	-169.792	177.723	160.137	-72.0865	160.243	159.777	-179.253	-23.2286	162.726
445.78	113.192	-131.649	85.0897	64.8995	157.194	-174.124	133.119	-173.295	138.698	165.562	161.028	175.059	34.0958	175.12
446.779	130.067	166.84	-155.708	77.5694	166.57	114.35	175.531	166.104	162.274	158.797	112.515	-176.365	54.5845	171.176
447.779	136.341	142.904	-40.4069	170.875	175.433	79.9235	150.415	-178.11	-177.061	166.728	-135.461	179.338	-136.841	168.398
448.778	104.672	148.622	14.8037	-109.142	175.067	-55.4404	-174.573	147.371	-50.7577	149.71	-111.324	166.726	1.66547	173.322
449.778	170.006	161.746	60.8794	-46.1497	169.631	129.046	142.106	42.8549	-29.5144	115.369	128.68	126.112	-33.0515	-175.642
450.777	-146.056	-15.9027	-8.17663	-141.96	167.078	163.706	146.784	-146.294	179.018	-170.269	-177.491	-174.496	-41.0567	171.053
451.777	-138.166	154.166	16.5509	-32.9994	172.092	164.005	171.012	-173.947	167.481	176.451	134.211	-167.746	18.756	-179.91
452.776	-73.9554	100.915	14.1488	-68.7244	175.038	-36.9386	152.351	-169.137	138.707	169.429	150.751	-169.464	-18.7444	-174.035
453.776	48.1477	-163.097	-44.3336	1.51016	176.163	80.696	-152.152	148.763	-166.636	175.328	122.579	-161.528	-16.4971	168.579
454.775	145.517	-177.222	-102.047	166.193	171.764	-175.787	158.786	130.893	116.325	157.237	155.237	-168.353	-102.981	159.616
455.775	155.553	159.462	27.6414	129.505	175.695	-45.6474	158.135	164.688	-34.1638	163.06	-171.238	179.745	108.675	159.326
456.774	136.875	134.284	-62.5554	-134.867	173.161	23.0033	-177.639	-149.64	133.143	-166.133	171.977	-170.277	-16.0462	166.125
457.774	169.933	134.592	-32.05	51.8098	170.721	-122.006	158.885	138.732	122.458	168.619	-154.956	141.001	-18.0278	174.563
458.773	75.8198	71.4516	-13.5866	87.0601	169.808	-168.744	166.702	-157.282	109.536	179.724	165.211	-178.472	4.80288	145.295
459.773	-143.462	-56.951	-146.568	134.826	163.862	150.334	-166.224	-178.096	137.512	166.745	126.309	-167.465	-59.6071	174.395
460.772	-149.82	-144.525	9.39375	109.844	179.165	39.6382	166.978	161.691	-178.199	165.257	154.917	147.738	22.643	165.748
461.772	-154.837	140.293	48.1614	-134.491	177.938	155.972	166.441	177.276	118.691	179.638	129.46	159.022	92.6158	159.627
462.771	-158.696	170.253	5.85018	17.5423	158.715	102.032	168.764	140.359	99.763	168.549	-162.369	160.401	13.4642	162.287
463.771	-138.973	-157.058	-80.2151	48.7171	174.105	-133.042	-158.874	162.149	-39.7864	158.993	-155.486	167.758	-67.6155	165.999
464.77	117.713	-167.309	-30.541	-41.5255	-177.193	117.612	-174.541	-171.263	159.98	179.915	-174.57	132.595	28.0305	154.014
465.77	140.449	169.088	-5.54359	-86.1587	179.188	-67.971	112.529	158.648	-161.289	176.799	-176.823	172.109	74.9268	163.374
466.769	178.869	-12.4421	5.93502	106.046	-178.353	-167.605	-175.634	-148.513	138.818	177.882	-139.574	153.911	-34.1401	152.179
467.769	-164.634	146.384	40.8001	12.8979	165.863	161.653	-110.666	-143.222	-16.6854	177.739	160.624	168.445	107.177	-174.568
468.768	134.418	166.438	124.784	68.1789	172.941	-166.862	163.311	152.233	119.371	148.545	-157.167	-166.436	-24.8895	164.71
469.768	-172.004	-42.6269	149.482	-176.659	165.003	106.36	-167.768	137.036	168.64	170.793	147.522	-162.983	-2.66115	-172.675
470.767	-179.484	-161.996	141.231	58.8788	168.716	-160.495	-158.95	111.132	-25.9957	158.187	-162.99	150.743	-13.3434	167.297
471.767	-35.4427	133.539	-3.16055	152.754	172.433	-146.207	146.793	-179.915	109.368	-170.938	154.105	-168.995	-32.0971	-176.275
472.766	-174.297	50.5148	19.792	71.3514	169.092	122.716	-177.782	-157.226	12.5503	167.007	141.239	158.996	10.8092	158.275
473.766	170.917	150.083	-12.4468	-27.8684	163.794	153.384	-166.622	-162.911	146.639	135.261	158.148	150.627	52.0815	175.844
474.765	151.755	179.376	4.51959	-122.8	172.475	173.658	-171.505	155.911	145.03	-175.05	173.966	147.688	-29.7281	175.608
475.765	164.015	140.766	-54.0575	-151.406	173.654	144.902	163.868	-176.291	141.194	161.879	162.336	-162.227	-18.6176	164.519
476.764	12.4126	97.9768	130.813	104.522	-179.187	175.832	-176.839	142.297	-160.989	-179.999	-155.716	179.556	15.1753	157.724
477.764	-15.63	-161.229	160.088	-0.464046	179.105	127.342	175.115	-169.084	119.928	167.061	-149.072	150.02	26.3926	173.037
478.763	-149.49	105.346	-10.8229	112.778	167.243	149.523	135.434	173.739	150.625	-178.817	166.844	146.078	12.1482	-168.36
479.763	129.49	127.606	-34.7032	34.2996	174.445	162.79	-161.014	141.961	-47.4559	-171.344	162.107	167.564	-64.128	-178.411
480.762	159.443	-51.1274	-31.8684	-50.3673	-177.858	-104.447	160.167	176.672	-161.297	179.477	172.648	139.699	-21.2747	177.218
481.762	150.432	-73.5058	-2.01383	-22.7987	170.083	98.8593	-175.638	-159.371	-155.922	173.293	166.544	-162.616	-20.7092	161.299
482.762	91.1719	168.864	-68.4043	108.941	158.98	75.6102	152.852	-167.23	161.25	-164.323	151.011	143.426	38.4396	174.659
483.761	-167.435	167.431	-166.43	-21.7091	170.259	164.354	-166.957	171.663	155.158	167.367	179.096	166.292	17.4062	148.882
484.761	132.133	-149.408	30.3271	131.255	163.456	101.822	139.873	170.127	-167.282	-159.972	170.976	167.852	-31.5703	-166.38
485.76	-171.691	-159.005	-24.4052	-72.507	176.344	-131.213	-178.775	176.946	155.591	156.339	-161.517	-168.565	-43.6604	178.435
486.76	175.893	156.747	31.7282	-121.05	157.113	-152.441	-173.064	175.333	110.155	170.403	150.01	173.797	87.5681	-169.674
487.759	145.394	-98.421	-5.09276	34.0709	175.489	-174.489	-158.784	173.979	-1.68249	171.821	139.974	172.982	-63.3902	-151.668
488.759	-165.281	131.929	43.7957	-171.122	-175.032	171.603	160.374	164.966	91.5725	153.56	154.07	-171.701	-17.367	-159.317
489.758	167.392	162.506	19.1932	-178.52	168.995	-171.472	175.815	169.468	150.903	175.833	-169.592	-174.35	-78.9781	-172.17
490.758	-142.6	179.38	28.85	157.764	-179.429	141.312	140.137	177.681	-164.312	166.548	163.775	167.969	-10.9958	174.255
491.757	-158.765	172.103	-33.8496	-42.313	-179.095	-168.811	-174.319	158.608	89.7771	-167.026	177.607	-165.684	-0.828041	173.19
492.757	154.46	178.837	13.1072	-114.794	-176.621	-132.701	-145.724	-152.835	-105.307	156.589	135.38	-172.15	-44.657	160.972
493.756	-162.814	-176.064	42.5364	-124.904	177.853	-154.464	178.042	141.871	-173.071	175.544	156.476	158.777	-2.0817	-179.568
494.756	-93.2727	113.351	-4.80876	164.366	-176.569	-169.966	157.857	146.187	-4.31292	174.649	174.722	-179.385	-16.4602	-155.125
495.755	-162.232	159.532	-96.4297	169.039	-173.978	-158.854	-152.494	-166.153	-85.1729	-175.837	-177.09	-154.557	-10.5038	168.396
496.755	125.033	150.268	28.0497	-53.4244	172.763	121.329	-165.331	-169.716	-145.108	-172.007	165.859	179.823	54.3921	173.154
497.754	166.501	134.724	42.8456	-172.977	-177.606	-83.742	-162.76	-163.58	-104.268	-175.99	168.213	-165.464	5.10678	-163.479
498.754	124.211	89.527	-78.7011	-67.2603	169.343	161.679	152.971	-162.148	169.847	167.527	146.632	-167.622	-33.6457	-174.312
499.753	50.4516	142.388	-19.7148	140.788	169.913	166.559	138.674	-157.686	32.9637	-171.414	151.925	-167.875	-43.6993	-178.241
500.753	-165.754	133.823	-45.4106	6.85982	174.395	146.022	173.417	149.296	134.38	175.917	170.49	-154.566	1.23129	-176.657
501.752	159.468	165.288	-0.740711	-161.184	175.918	31.2874	-164.169	-154.319	149.05	-167.033	-178.831	170.938	77.8719	177.965
502.752	-176.1	166.303	-17.7934	160.452	-179.297	148.736	-176.647	-174.278	100.33	173.35	-170.845	159.417	44.9816	170.291
503.751	-174.501	119.276	2.4678	154.072	178.782	-91.7017	169.747	167.726	152.952	162.538	172.314	158.497	34.3158	-171.438
504.751	-128.422	-153.089	-7.9459	-154.808	174.804	-109.109	134.296	179.992	-179.155	-177.079	-160.106	-177.818	-62.3894	172.248
505.75	-175.971	-154.464	-5.34523	156.306	167.361	165.784	-170.979	-154.391	-173.952	-173.639	-161.435	-165.472	76.9875	171.698
506.75	-70.5762	-152.961	149.009	-101.207	173.12	-164.833	178.015	176.074	162.676	179.117	158.884	-139.183	8.88462	163.795
507.749	-162.619	175.108	-49.2574	172.735	-166.319	105.964	162.061	-161.864	108.813	-173.332	-167.379	-177.373	12.8309	178.513
508.749	159.865	138.047	-121.261	-34.2412	-175.341	130.212	-140.916	-174.618	-148.856	-173.866	173.142	-167.378	13.1855	167.167
509.748	67.2844	178.616	-3.18431	15.7143	179.63	-141.57	166.357	176.16	160.822	-170.8	-175.366	-174.048	-3.91334	-178.563
510.748	-166.393	-120.502	-114.271	-124.1	-178.056	-117.468	-167.395	177.05	-155.155	-165.494	173.505	-157.71	-24.1721	172.895
511.747	0	180	180	0	180	180	180	180	180	180	180	180	0	180
512.747	166.393	120.502	114.271	124.1	178.056	117.468	167.395	-177.05	155.155	165.494	-173.505	157.71	24.1721	-172.895
513.746	-67.2844	-178.616	3.18431	-15.7143	-179.63	141.57	-166.357	-176.16	-160.822	170.8	175.366	174.048	3.91334	178.563
514.746	-159.865	-138.047	121.261	34.2412	175.341	-130.212	140.916	174.618	148.856	173.866	-173.142	167.378	-13.1855	-167.167
515.745	162.619	-175.108	49.2574	-172.735	166.319	-105.964	-162.061	161.864	-108.813	173.332	167.379	177.373	-12.8309	-178.513
516.745	70.5762	152.961	-149.009	101.207	-173.12	164.833	-178.015	-176.074	-162.676	-179.117	-158.884	139.183	-8.88462	-163.795
517.744	175.971	154.464	5.34523	-156.306	-167.361	-165.784	170.979	154.391	173.952	173.639	161.435	165.472	-76.9875	-171.698
518.744	128.422	153.089	7.9459	154.808	-174.804	109.109	-134.296	-179.992	179.155	177.079	160.106	177.818	62.3894	-172.248
519.743	174.501	-119.276	-2.4678	-154.072	-178.782	91.7017	-169.747	-167.726	-152.952	-162.538	-172.314	-158.497	-34.3158	171.438
520.743	176.1	-166.303	17.7934	-160.452	179.297	-148.736	176.647	174.278	-100.33	-173.35	170.845	-159.417	-44.9816	-170.291
521.742	-159.468	-165.288	0.740711	161.184	-175.918	-31.2874	164.169	154.319	-149.05	167.033	178.831	-170.938	-77.8719	-177.965
522.742	165.754	-133.823	45.4106	-6.85982	-174.395	-146.022	-173.417	-149.296	-134.38	-175.917	-170.49	154.566	-1.23129	176.657
523.741	-50.4516	-142.388	19.7148	-140.788	-169.913	-166.559	-138.674	157.686	-32.9637	171.414	-151.925	167.875	43.6993	178.241
524.741	-124.211	-89.527	78.7011	67.2603	-169.343	-161.679	-152.971	162.148	-169.847	-167.527	-146.632	167.622	33.6457	174.312
525.74	-166.501	-134.724	-42.8456	172.977	177.606	83.742	162.76	163.58	104.268	175.99	-168.213	165.464	-5.10678	163.479
526.74	-125.033	-150.268	-28.0497	53.4244	-172.763	-121.329	165.331	169.716	145.108	172.007	-165.859	-179.823	-54.3921	-173.154
527.739	162.232	-159.532	96.4297	-169.039	173.978	158.854	152.494	166.153	85.1729	175.837	177.09	154.557	10.5038	-168.396
528.739	93.2727	-113.351	4.80876	-164.366	176.569	169.966	-157.857	-146.187	4.31292	-174.649	-174.722	179.385	16.4602	155.125
529.738	162.814	176.064	-42.5364	124.904	-177.853	154.464	-178.042	-141.871	173.071	-175.544	-156.476	-158.777	2.0817	179.568
530.738	-154.46	-178.837	-13.1072	114.794	176.621	132.701	145.724	152.835	105.307	-156.589	-135.38	172.15	44.657	-160.972
531.737	158.765	-172.103	33.8496	42.313	179.095	168.811	174.319	-158.608	-89.7771	167.026	-177.607	165.684	0.828041	-173.19
532.737	142.6	-179.38	-28.85	-157.764	179.429	-141.312	-140.137	-177.681	164.312	-166.548	-163.775	-167.969	10.9958	-174.255
533.736	-167.392	-162.506	-19.1932	178.52	-168.995	171.472	-175.815	-169.468	-150.903	-175.833	169.592	174.35	78.9781	172.17
534.736	165.281	-131.929	-43.7957	171.122	175.032	-171.603	-160.374	-164.966	-91.5725	-153.56	-154.07	171.701	17.367	159.317
535.735	-145.394	98.421	5.09276	-34.0709	-175.489	174.489	158.784	-173.979	1.68249	-171.821	-139.974	-172.982	63.3902	151.668
536.735	-175.893	-156.747	-31.7282	121.05	-157.113	152.441	173.064	-175.333	-110.155	-170.403	-150.01	-173.797	-87.5681	169.674
537.734	171.691	159.005	24.4052	72.507	-176.344	131.213	178.775	-176.946	-155.591	-156.339	161.517	168.565	43.6604	-178.435
538.734	-132.133	149.408	-30.3271	-131.255	-163.456	-101.822	-139.873	-170.127	167.282	159.972	-170.976	-167.852	31.5703	166.38
539.733	167.435	-167.431	166.43	21.7091	-170.259	-164.354	166.957	-171.663	-155.158	-167.367	-179.096	-166.292	-17.4062	-148.882
540.733	-91.1719	-168.864	68.4043	-108.941	-158.98	-75.6102	-152.852	167.23	-161.25	164.323	-151.011	-143.426	-38.4396	-174.659
541.732	-150.432	73.5058	2.01383	22.7987	-170.083	-98.8593	175.638	159.371	155.922	-173.293	-166.544	162.616	20.7092	-161.299
542.732	-159.443	51.1274	31.8684	50.3673	177.858	104.447	-160.167	-176.672	161.297	-179.477	-172.648	-139.699	21.2747	-177.218
543.731	-129.49	-127.606	34.7032	-34.2996	-174.445	-162.79	161.014	-141.961	47.4559	171.344	-162.107	-167.564	64.128	178.411
544.731	149.49	-105.346	10.8229	-112.778	-167.243	-149.523	-135.434	-173.739	-150.625	178.817	-166.844	-146.078	-12.1482	168.36
545.73	15.63	161.229	-160.088	0.464046	-179.105	-127.342	-175.115	169.084	-119.928	-167.061	149.072	-150.02	-26.3926	-173.037
546.73	-12.4126	-97.9768	-130.813	-104.522	179.187	-175.832	176.839	-142.297	160.989	179.999	155.716	-179.556	-15.1753	-157.724
547.729	-164.015	-140.766	54.0575	151.406	-173.654	-144.902	-163.868	176.291	-141.194	-161.879	-162.336	162.227	18.6176	-164.519
548.729	-151.755	-179.376	-4.51959	122.8	-172.475	-173.658	171.505	-155.911	-145.03	175.05	-173.966	-147.688	29.7281	-175.608
549.728	-170.917	-150.083	12.4468	27.8684	-163.794	-153.384	166.622	162.911	-146.639	-135.261	-158.148	-150.627	-52.0815	-175.844
550.728	174.297	-50.5148	-19.792	-71.3514	-169.092	-122.716	177.782	157.226	-12.5503	-167.007	-141.239	-158.996	-10.8092	-158.275
551.727	35.4427	-133.539	3.16055	-152.754	-172.433	146.207	-146.793	179.915	-109.368	170.938	-154.105	168.995	32.0971	176.275
552.727	179.484	161.996	-141.231	-58.8788	-168.716	160.495	158.95	-111.132	25.9957	-158.187	162.99	-150.743	13.3434	-167.297
553.726	172.004	42.6269	-149.482	176.659	-165.003	-106.36	167.768	-137.036	-168.64	-170.793	-147.522	162.983	2.66115	172.675
554.726	-134.418	-166.438	-124.784	-68.1789	-172.941	166.862	-163.311	-152.233	-119.371	-148.545	157.167	166.436	24.8895	-164.71
555.725	164.634	-146.384	-40.8001	-12.8979	-165.863	-161.653	110.666	143.222	16.6854	-177.739	-160.624	-168.445	-107.177	174.568
556.725	-178.869	12.4421	-5.93502	-106.046	178.353	167.605	175.634	148.513	-138.818	-177.882	139.574	-153.911	34.1401	-152.179
557.724	-140.449	-169.088	5.54359	86.1587	-179.188	67.971	-112.529	-158.648	161.289	-176.799	176.823	-172.109	-74.9268	-163.374
558.724	-117.713	167.309	30.541	41.5255	177.193	-117.612	174.541	171.263	-159.98	-179.915	174.57	-132.595	-28.0305	-154.014
559.723	138.973	157.058	80.2151	-48.7171	-174.105	133.042	158.874	-162.149	39.7864	-158.993	155.486	-167.758	67.6155	-165.999
560.723	158.696	-170.253	-5.85018	-17.5423	-158.715	-102.032	-168.764	-140.359	-99.763	-168.549	162.369	-160.401	-13.4642	-162.287
561.723	154.837	-140.293	-48.1614	134.491	-177.938	-155.972	-166.441	-177.276	-118.691	-179.638	-129.46	-159.022	-92.6158	-159.627
562.722	149.82	144.525	-9.39375	-109.844	-179.165	-39.6382	-166.978	-161.691	178.199	-165.257	-154.917	-147.738	-22.643	-165.748
563.722	143.462	56.951	146.568	-134.826	-163.862	-150.334	166.224	178.096	-137.512	-166.745	-126.309	167.465	59.6071	-174.395
564.721	-75.8198	-71.4516	13.5866	-87.0601	-169.808	168.744	-166.702	157.282	-109.536	-179.724	-165.211	178.472	-4.80288	-145.295
565.721	-169.933	-134.592	32.05	-51.8098	-170.721	122.006	-158.885	-138.732	-122.458	-168.619	154.956	-141.001	18.0278	-174.563
566.72	-136.875	-134.284	62.5554	134.867	-173.161	-23.0033	177.639	149.64	-133.143	166.133	-171.977	170.277	16.0462	-166.125
567.72	-155.553	-159.462	-27.6414	-129.505	-175.695	45.6474	-158.135	-164.688	34.1638	-163.06	171.238	-179.745	-108.675	-159.326
568.719	-145.517	177.222	102.047	-166.193	-171.764	175.787	-158.786	-130.893	-116.325	-157.237	-155.237	168.353	102.981	-159.616
569.719	-48.1477	163.097	44.3336	-1.51016	-176.163	-80.696	152.152	-148.763	166.636	-175.328	-122.579	161.528	16.4971	-168.579
570.718	73.9554	-100.915	-14.1488	68.7244	-175.038	36.9386	-152.351	169.137	-138.707	-169.429	-150.751	169.464	18.7444	174.035
571.718	138.166	-154.166	-16.5509	32.9994	-172.092	-164.005	-171.012	173.947	-167.481	-176.451	-134.211	167.746	-18.756	179.91
572.717	146.056	15.9027	8.17663	141.96	-167.078	-163.706	-146.784	146.294	-179.018	170.269	177.491	174.496	41.0567	-171.053
573.717	-170.006	-161.746	-60.8794	46.1497	-169.631	-129.046	-142.106	-42.8549	29.5144	-115.369	-128.68	-126.112	33.0515	175.642
574.716	-104.672	-148.622	-14.8037	109.142	-175.067	55.4404	174.573	-147.371	50.7577	-149.71	111.324	-166.726	-1.66547	-173.322
575.716	-136.341	-142.904	40.4069	-170.875	-175.433	-79.9235	-150.415	178.11	177.061	-166.728	135.461	-179.338	136.841	-168.398
576.715	-130.067	-166.84	155.708	-77.5694	-166.57	-114.35	-175.531	-166.104	-162.274	-158.797	-112.515	176.365	-54.5845	-171.176
577.715	-113.192	131.649	-85.0897	-64.8995	-157.194	174.124	-133.119	173.295	-138.698	-165.562	-161.028	-175.059	-34.0958	-175.12
578.714	-162.593	-125.786	-95.8643	60.0413	-173.481	169.792	-177.723	-160.137	72.0865	-160.243	-159.777	179.253	23.2286	-162.726
579.714	-124.694	-142.964	61.6723	157.183	-148.29	-2.97606	165.672	-157.426	-66.183	-125.124	174.911	170.608	-177.509	-172.235
580.713	154.311	170.312	29.9583	67.3595	-142.524	98.4998	-152.511	173.667	2.41386	-167.146	179.673	-150.514	-30.3362	162.295
581.713	164.572	143.215	-14.5046	-63.3342	-168.183	88.2089	-166.382	176.287	129.358	-171.435	-147.089	-157.122	-46.8901	177.38
582.712	-68.1529	-97.2832	-39.3091	-136.843	-159.79	-159.888	171.797	-163.16	93.6195	-161.475	-163.924	-175.35	-47.5427	-138.872
583.712	105.967	-153.368	12.7502	-145.983	-162.495	171.033	157.879	164.732	40.4565	174.469	175.776	-175.155	19.6663	-159.548
584.711	175.696	-102.558	-29.7413	119.955	179.781	-29.2127	-168.71	-169.095	-105.627	174.394	178.169	166.557	-38.031	-162.587
585.711	175.803	169.76	-1.13685	-164.716	-169.687	-91.6854	153.002	-145.887	137.648	-171.094	168.284	-179.697	67.7529	-160.255
586.71	167.512	-128.306	18.7237	127.772	-166.874	-113.806	-162.907	-164.067	70.9869	-159.802	-151.227	-157.409	24.9021	-162.215
587.71	-130.593	155.76	0.541204	95.3777	-164.718	98.5619	169.832	-142.635	-73.4743	-161.493	-176.909	-128.81	36.2983	-135.025
588.709	93.2962	-178.143	-43.293	147.01	-163.676	137.106	-135.829	-140.035	60.9676	-170.964	126.068	-169.399	50.6996	-138.79
589.709	140.822	169.88	2.01742	-62.1168	-164.28	177.291	-179.338	171.621	156.997	-155.974	-154.464	-160.342	-21.152	-148.23
590.708	-172.911	165.026	-12.3561	46.8651	-171.301	140.155	-179.945	169.084	14.3471	-168.213	-150.087	-164.174	-18.0465	-146.795
591.708	-116.819	160.382	-114.637	-100.689	-174.342	177.306	152.317	-151.522	-115.234	-148.917	-168.026	-164.87	87.1703	-162.059
592.707	166.203	-159.117	56.7159	-91.2476	179.292	59.6919	-120.611	172.89	-16.3426	-166.64	-130.225	-163.403	56.3875	-162.859
593.707	-85.6115	-107.97	8.41	158.147	-158.877	179.702	-133.288	-138.759	-178.019	-161.569	-168.375	-167.403	73.0163	172.491
594.706	149.134	162.368	52.3909	-174.068	-173.365	0.472369	-133.408	-135.447	-160.38	-166.51	-163.525	178.844	-26.0223	-155.221
595.706	-165.621	-173.702	-36.2714	145.793	-177.336	-163.517	162.378	-164.168	-167.561	-155.423	-178.27	150.897	-8.65017	-177.356
596.705	-154.32	80.4232	-1.42887	-149.492	-160.311	141.303	-126.503	-143.941	-160.252	174.098	-164.795	-153.273	32.9067	179.218
597.705	164.528	-153.656	40.9285	-7.88656	-159.835	41.1209	179.387	-142.528	-174.655	-172.894	-120.335	-176.401	58.6205	-166.92
598.704	140.474	155.615	-15.9015	-84.0446	-175.403	-23.6173	-156.502	-144.656	-168.543	152.763	-112.038	-153.964	80.7916	-165.189
599.704	-148.838	-158.169	-115.52	-176.738	-164.392	1.00331	166.407	143.915	-86.0212	-152.393	-157.122	-164.109	-40.9001	-136.72
600.703	75.4081	-70.0738	-9.01728	97.337	-156.092	-146.176	-160.382	-143.002	17.1835	-179.739	145.581	-140.383	4.41579	-169.665
601.703	-99.1286	-154.995	124.073	132.617	-162.02	-20.0643	-178.216	-147.674	-116.605	-129.826	145.407	166.166	0.324601	-171.812
602.702	130.707	-141.019	8.5683	78.8454	-156.978	136.363	-166.765	-125.635	-18.1517	-174.083	-144.994	-146.168	147.363	-155.275
603.702	-179.573	-26.2204	80.4618	-123.696	-159.66	166.497	-169.996	-122.615	122.43	-164.149	-152.179	-165.506	-1.94315	-142.142
604.701	-150.651	-169.33	-16.3023	161.627	-162.979	155.683	-149.538	-155.426	123.505	-148.917	-171.187	-176.389	-37.7039	-169.561
605.701	157.828	169.89	-83.2094	153.026	-162.676	-73.8232	150.984	-144.975	-37.2334	-119.939	-149.256	-168.815	140.682	-150.48
606.7	-155.412	22.7411	-6.52899	44.2435	-162.567	-170.321	-85.6514	-156.147	-164.929	-170.355	-128.662	-154.069	113.408	-141.875
607.7	-69.7304	134.502	56.566	-20.0176	-175.575	-98.0649	-136.857	-157.652	-130.496	-173	177.532	179.353	-77.0627	-168.904
608.699	-154.441	-146.785	33.5975	-137.433	-164.763	-134.511	160.197	-168.031	21.6769	-176.477	-179.532	142.096	35.8244	-149.99
609.699	-131.244	-132.899	66.4381	-125.097	-158.536	-141.982	152.551	-138.868	-174.643	-160.356	-174.912	154.365	-19.5804	-110.001
610.698	-168.31	-115.537	-41.5229	154.808	-168.828	-89.3263	162.606	-161.747	-142.124	-158.632	-161.526	-143.944	44.5952	-154.475
611.698	92.3932	-147.172	-57.3362	-39.233	-162.077	-159.638	-156.179	146.284	-83.5593	-137.603	162.503	-149.067	32.1252	-168.402
612.697	137.728	163.402	22.1263	-129.78	-162.132	154.019	-172.825	-157.694	-169.574	-159.906	154.834	-149.795	22.3483	-170.627
613.697	160.991	57.6412	16.0116	-31.564	-154.213	-117.119	-106.838	-167.927	-113.912	-166.095	-162.622	-146.619	-46.6265	173.551
614.696	140.611	-128.73	54.5966	174.3	-171.015	170.018	176.552	115.16	-63.1565	-150.787	-165.517	-155.513	-6.65164	177.813
615.696	175.537	-95.5042	128.031	164.554	-162.573	171.179	-107.478	8.75055	-111.647	-162.413	163.316	-171.624	-16.7063	-157.394
616.695	167.404	-168.292	8.70327	-176.31	-166.228	-130.774	-125.108	-172.704	-24.4056	-156.765	-119.142	179.245	-35.4206	-162.11
617.695	170.482	138.299	-21.7998	31.09	-178.726	-133.305	164.966	-150.535	135.132	-161.381	175.183	-125.962	177.643	-166.481
618.694	-106.563	-118.539	114.084	-61.0321	-158.653	-137.084	-152.698	-162.988	179.073	-152.135	152.946	-172.064	56.9752	-113.982
619.694	-7.73885	-75.4137	-102.402	151.397	-164.434	-178.709	-179.613	-178.237	-64.5906	-133.336	-87.292	-174.66	34.5484	-141.228
620.693	-101.415	117.771	15.94	42.7791	-142.813	127.806	-178.713	-97.5969	-118.644	-164.555	-163.993	-150.101	32.5718	-159.198
621.693	-140.528	-134.933	112.969	-160.868	-164.647	-134.931	-146.582	-169.357	-146.519	-159.785	-96.2373	-148.642	-15.9917	-178.669
622.692	146.451	-111.181	30.3829	-20.5742	-177.235	-58.3956	-120.65	177.129	-77.114	177.3	-130.597	-160.554	-5.89154	-178.223
623.692	-56.001	-145.301	-148.046	34.7943	-174.149	-149.857	-138.808	-166.861	130.297	-163.036	-153.316	139.853	1.25108	-159.158
624.691	-118.692	-176.529	10.8494	-154.488	-168.359	-112.39	111.171	-177.002	163.441	-153.506	-142.563	176.121	83.6942	179.147
625.691	-94.3884	-105.182	14.5046	-46.2781	-157.199	-158.392	-161.903	-163.549	-126.695	166.793	168.018	-176.226	36.4105	-174.607
626.69	93.9206	-158.786	44.8457	145.065	-140.307	142.705	-178.452	-159.479	158.612	169.296	-142.857	-160.654	35.5304	-152.916
627.69	-149.747	-135.193	60.7754	121.9	-170.962	-142.779	-132.279	-110.254	90.3435	-162.823	-175.386	-145.932	66.5683	-146.487
628.689	-115.359	168.383	56.086	153.065	-149.264	-179.959	179.916	152.927	1.46286	-132.293	-161.025	175.165	39.1894	-154.253
629.689	35.8814	-141.841	52.4821	-52.1087	-168	-62.7321	-164.676	-140.066	-139.564	-147.729	-140.165	-129.989	119.827	-160.296
630.688	-96.0879	130.603	26.7852	130.15	-176.677	-47.5241	-157.717	-107.331	-96.4593	-147.953	-143.064	-149.046	17.1872	-137.184
631.688	-73.5221	-172.3	123.128	-158.036	-159.565	105.792	174.156	-142.764	135.029	-148.178	176.663	-157.476	-94.4807	-169.419
632.687	-66.2867	-155.131	24.6	-166.442	-154.699	-73.7701	-83.8836	-164.95	123.782	-151.371	170.344	-145.132	-43.2028	-143.892
633.687	-159.57	141.059	-76.3909	-103.809	-153.197	-105.621	-175.329	-135.24	159.496	-170.376	-159.772	-131.093	-124.88	-143.346
634.686	175.963	-146.456	-44.2229	4.59329	-169.064	173.577	158.369	-150.059	-87.8106	177.942	-169.329	-159.844	16.2996	179.249
635.686	-119.283	-177.722	-13.276	119.16	-169.231	148.821	-108.965	-172.259	177.481	-125.201	-117.667	-136.087	38.291	178.597
636.685	88.8889	-13.5279	-23.6091	-172.552	-163.276	-149.561	-161.378	-152.776	127.905	-169.227	-166.095	-141.302	-56.9034	-163.288
637.685	-87.8579	147.927	6.41258	99.2402	176.759	167.733	-147.587	-151.504	99.1807	-153.053	-112.945	175.873	3.22632	-153.226
638.684	158.015	138.929	-31.3064	-117.883	-176.302	92.9382	159.753	-179.548	-47.6775	-178.099	-179.738	-152.998	25.563	165.319
639.684	175.525	57.2056	-7.96377	-87.9105	-152.049	-164.867	174.618	-160.412	-165.316	-124.542	-165.7	-144.382	17.1817	-146.806
640.683	-112.677	-107.741	62.7201	25.5145	-149.922	118.194	165.399	-171.175	169.14	-172.565	-91.0763	-178.542	-50.9143	-164.586
641.683	15.984	8.90968	69.8017	-154.683	-142.249	-120.662	-148.291	-86.6855	173.191	-163.908	-144.678	-166.1	-15.5801	-159.808
642.683	-148.623	-89.5694	21.1612	-82.1001	-142.504	-39.7953	-157.414	-151.267	-167.631	-150.088	-157.03	-157.561	13.2252	-155.767
643.682	-25.7351	-152.49	38.2021	129.319	-155.69	-121.46	-163.009	148.516	-167.227	-171.818	-95.0594	-157.774	-2.9888	172.919
644.682	-129.088	176.14	67.3677	74.9037	-152.114	107.033	171.843	171.04	167.541	-170.903	-152.603	165.559	16.9763	-160.489
645.681	173.207	-128.382	156.254	55.6942	-158.039	-93.1503	-145.561	169.257	-62.5964	-112.226	-141.002	-163.389	75.0534	178.971
646.681	-178.619	-59.3271	100.859	-17.765	-172.478	18.4109	-130.796	-107.108	-124.905	-177.202	165.854	-172.989	75.1096	-148.246
647.68	-46.1812	-129.981	54.72	177.906	-151.242	-126.839	-147.06	-162.35	-170.019	-154.659	154.04	-123.129	26.2	-114.76
648.68	-140.935	-142.959	8.81411	-98.3955	-171.24	7.52042	173.212	-136.855	-97.4427	-149.216	-137.709	178.704	20.2827	177.726
649.679	-171.774	-143.612	53.0681	-161.39	-170.957	-48.8095	-136.036	-146.23	-121.163	-178.978	-150.748	-149.298	-8.02648	-176.502
650.679	179.851	-38.948	-137.137	4.00009	-136.261	33.5536	-123.968	-175.748	-151.478	-146.777	173.101	-141.275	132.623	-172.591
651.678	-115.348	-179.361	30.3872	-146.112	-132.829	134.795	-134.893	-177.062	-14.1124	-161.935	-94.512	-154.897	11.0194	-134.703
652.678	-126.743	-70.9177	72.856	47.3394	-156.595	-137.77	171.361	-114.338	88.3585	-152.303	-152.479	-175.283	45.5328	-149.752
653.677	-39.5995	-148.861	-4.18803	-50.8896	-148.179	137.779	157.746	-137.851	-114.342	-146.013	-117.429	-121.665	-35.679	-152.964
654.677	133.505	-137.202	154.602	-144.132	-163.331	-142.925	163.749	170.404	163.877	-147.731	-121.294	177.306	-39.6658	-164.446
655.676	-92.6164	-120.196	94.8927	-78.0574	-154.545	163.284	-159.986	-104.537	-87.6212	-120.87	-177.259	-166.363	116.661	-163.907
656.676	-159.572	-26.1266	85.8065	-19.1708	-166.892	93.304	128.675	-134.035	-176.212	-174.801	-167.404	129.858	98.8114	-156.315
657.675	21.8714	-148.982	12.6171	53.296	-155.685	-62.6472	-99.0051	-161.955	-2.88185	-158.897	-86.463	178.678	8.62892	-157.465
658.675	-91.8542	-135.184	100.03	-107.24	-145.386	-173.018	-121.206	-169.124	20.9823	-175.854	-179.181	-135.653	53.9766	-166.269
659.674	-141.346	-127.738	18.712	29.4174	-171.808	161.648	-154.023	-166.322	167.999	169.859	-126.324	-160.991	-151.892	-148.163
660.674	-37.9275	-125.835	-15.9878	-156.479	-144.242	137.459	-146.539	-162.702	-117.508	-147.675	176.152	-152	-64.4297	-137.724
661.673	-150.322	67.7528	-7.11765	-63.6047	-141.339	169.602	-119.72	-145.646	-164.383	-151.53	-134.951	-144.719	-146.866	-144.489
662.673	-109.818	-47.7342	18.8411	134.551	-164.275	-112.756	179.794	-112.836	-129.996	-139.643	167.685	-151.898	-4.91551	-172.541
663.672	27.9056	114.112	38.2387	-131.148	-164.017	-165.803	-147.801	-127.613	156.449	-167.608	-148.391	-169.449	60.259	-166.359
664.672	-167.063	92.9134	23.8679	95.8067	-162.3	-144.482	-158.573	-126.426	-137.082	-161.222	-152.762	-139.683	-116.206	-130.659
665.671	-67.1825	-139.63	114.098	37.8095	-147.174	166.616	146.112	-137.77	-96.0616	-159.185	-144.462	-179.96	-69.9858	-136.639
666.671	163.075	165.596	-128.88	159.123	-141.106	-179.852	-125.337	-159.801	-99.9074	-126.718	161.441	-125.711	11.1598	-132.523
667.67	15.4639	-128.169	65.298	169.452	-148.547	-165.353	160.851	-162.58	44.8235	-166.012	175.983	-87.343	123.262	-153.441
668.67	-155.302	-126.017	71.0748	-79.2408	-140.633	-84.3438	-145.818	-66.9454	-16.9325	-164.1	113.215	-170.445	41.987	-152.387
669.669	168.747	-133.919	-117.081	-5.24569	-139.841	99.4106	-146.018	168.602	-168.388	-152.337	-133.873	165.786	67.4372	-155.473
670.669	-2.41493	-133.099	-31.9246	-132.294	-178.398	-166.941	-133.627	-163.913	158.793	-125.934	-165.2	-166.596	130.112	-116.531
671.668	168.935	-154.896	14.6214	161.705	-176.541	-118.911	-158.041	-167.669	-143.258	-125.924	167.668	-148.34	62.0251	-130.289
672.668	-137.875	162.772	49.2764	88.0756	-169.407	-161.128	-123.617	-161.068	171.614	-94.4287	-150.465	168.474	66.3018	-165.842
673.667	-80.5724	-149.378	81.953	-3.73249	-147.001	0.267421	179.92	-148.32	-79.4458	151.804	-137.728	-106.893	16.7049	36.108
674.667	-15.9801	143.292	148.435	-98.1983	-160.934	-171.795	-136.103	-161.798	-91.9192	-139.371	-101.431	-130.227	73.1729	-156.924
675.666	88.0441	-117.328	17.8075	-69.5577	-136.535	-99.9303	163.376	166.943	-88.2815	-140.149	-168.991	172.981	-26.1111	-120.924
676.666	34.9389	-125.142	-47.644	-119.946	-147.609	-137.221	141.192	-116.594	-157.477	-151.725	-159.202	-127.174	-16.7546	-149.954
677.665	-127.397	-159.666	-12.5717	-145.902	-163.927	-117.214	-171.625	-174.099	-136.706	-162.706	163.911	171.178	-8.89178	-176.148
678.665	-105.309	146.68	-69.3578	-166.4	-151.914	-173.245	-171.842	-134.632	-148.2	-152.423	-116.276	-105.278	-14.6669	-117.463
679.664	-149.583	-118.824	77.3756	50.0114	-154.164	-84.7292	-169.395	171.695	-178.042	-173.154	-106.75	-176.727	23.8133	-158.068
680.664	-35.2974	-159.688	-16.4779	-169.401	-147.677	151.432	178.443	-135.193	145.547	174.763	61.2046	-143.506	29.4322	-164.936
681.663	79.509	167.208	-166.102	88.3487	-144.891	-93.422	143.101	179.206	170.504	-167.55	149.952	-167.109	43.4913	-153.958
682.663	-88.5503	-119.066	64.0341	-73.2457	-167.46	21.6459	159.658	-176.302	65.1007	-135.456	-155.538	-147.516	-35.884	-167.104
683.662	-110.646	143.078	1.44007	2.12269	-146.055	161.18	170.589	-158.909	42.3388	-136.531	-156.992	172.845	72.9529	-162.733
684.662	-40.0112	-134.943	71.9925	28.7465	-135.254	-80.0755	-117.98	-153.405	177.447	-122.8	-134.177	179.309	162.121	-138.208
685.661	-28.3967	-158.272	61.7646	-18.7004	-135.733	175.015	165.194	-166.007	-110.44	-158.096	-168.128	170.832	30.6617	-158.208
686.661	140.641	-132.019	108.922	-62.7795	-150.551	-11.1294	-121.89	-83.5428	-121.009	-110.996	-71.5114	-91.5613	28.2189	-108.415
687.66	123.97	-179.583	57.0489	-7.84801	-144.515	166.13	179.459	-155.143	127.38	-132.575	-120.981	-130.72	17.0043	-158.721
688.66	-85.2989	-153.215	49.9029	-111.108	-149.528	3.11036	78.584	-166.032	-92.4164	-110.399	146.248	178.773	-8.19883	-148.73
689.659	109.745	0.00500269	-149.541	-38.619	-134.49	-151.212	-129.191	-141.851	-163.739	-158.972	149.456	-142.577	5.74188	47.931
690.659	-155.597	-130.599	21.1782	-160.796	-139.394	170.684	179.049	179.419	156.453	-146.496	-137.593	-148.586	70.1591	-160.419
691.658	-151.465	-167.484	-16.7273	89.9977	-162.562	-162.693	-168.836	-171.578	84.6025	-168.314	150.7	-148.065	44.1905	-141.49
692.658	-108.416	-98.9996	-41.8496	-130.095	-136.077	-145.631	-161.267	116.797	85.0614	-143.015	-132.185	-160.486	113.633	-165.913
693.657	54.699	100.542	109.749	1.32512	-151.781	177.911	-150.256	155.328	-149.051	-169.092	-130.955	-124.777	-16.5914	-144.654
694.657	64.474	63.0758	-11.9543	-53.5989	-131.09	33.7291	-166.855	-155.922	164.897	-87.1352	-140.312	-130.656	-72.669	-175.971
695.656	-91.385	179.624	-157.63	107.892	-152.639	-167.644	-108.928	-137.853	132.547	168.396	-89.437	177.708	54.2303	-146.371
696.656	43.3677	-165.1	-136.448	149.565	-142.512	-127.502	-172.309	-159.702	-156.743	-124.6	-149.272	-162.665	15.0245	-148.51
697.655	-42.9798	-165.156	142.268	88.0433	-154.455	159.268	-150.003	-179.042	-148.956	-125.624	-148.708	-126.925	-31.9352	-159.698
698.655	-132.132	-179.934	-64.6436	-30.458	-171.57	-82.8611	-76.002	177.42	-173.094	-159.571	-108.326	-148.417	46.9417	-177.918
699.654	-72.0491	-117.065	19.1268	63.252	-143.776	-49.1755	172.9	163.689	-80.8635	-121.333	145.637	-136.422	30.6877	-155.024
700.654	124.294	-174.581	-168.591	93.3593	-130.855	28.7538	-106.067	173.242	30.8806	-159.692	171.342	-130.226	4.22521	175.668
701.653	-107.133	178.712	-43.0289	-12.0166	-154.3	-173.467	-125.369	-179.305	-77.7472	-142.068	-102.479	-144.506	82.9252	-168.554
702.653	-145.102	-98.5208	95.7758	-143.378	-140.04	-169.076	-155.828	-135.992	79.4582	-159.295	-102.914	-168.475	-178.179	-152.035
703.652	156.378	-142.991	47.712	77.4047	-145.669	-55.1994	177.965	-168.328	-109.571	-104.832	-177.324	-172.188	99.185	-160.304
704.652	-29.0432	-100.139	-62.8253	-122.916	-150.393	-148.229	-79.0184	-111.311	-177.589	-150.453	-153.279	-162.522	-31.971	-154.336
705.651	-134.637	-151.846	-175.143	13.3782	-168.806	-120.449	169.8	-165.697	-131.08	-139.383	177.946	-157.077	36.8764	175.865
706.651	-160.089	-139.996	73.5585	1.44153	-171.331	110.372	-145.186	-64.1566	154.302	-144.713	-169.767	78.2971	-111.704	-104.263
707.65	-99.5978	-130.647	-90.1744	145.893	-170.266	-165.84	128.533	-128.62	-93.3145	-141.179	-158.038	-121.914	111.304	-171.672
708.65	-150.353	-153.576	-38.887	-5.42486	-138.273	-31.6933	-159.987	-166.003	113.3	-168.477	-178.857	-165.232	39.7001	-95.3615
709.649	-123.219	-176.185	132.972	176.827	-137.987	120.315	-95.6742	-110.245	21.6418	-145.943	-144.369	-144.905	-79.4994	-118.253
710.649	-106.377	-58.6545	160.061	-149.302	-144.406	-61.9562	-154.063	-119.698	-5.71523	-137.523	-86.5276	-127.974	48.9812	-128.567
711.648	-60.1392	-119.609	-11.5819	-103.355	-103.735	34.9136	-125.318	176.049	-12.8316	-169.745	-82.4831	-81.8311	126.555	-115.352
712.648	-80.5486	-59.7925	-40.4473	-172.632	-134.862	-41.6067	147.237	139.874	-50.5009	-170.857	-102.088	-99.6837	36.481	-176.515
713.647	-75.217	173.857	32.6507	-59.0996	-127.51	152.411	170.335	-168.999	-140.577	-137.213	-124.359	134.965	-71.9033	-150.203
714.647	-157.935	-159.585	56.7466	23.9228	-155.075	115.478	142.891	-128.96	-174.221	-111.3	-147.56	-172.272	31.9525	-162.173
715.646	172.399	-49.6987	-25.3928	21.798	-134.504	110.504	-160.011	-153.411	-152.009	-125.637	-37.8454	-42.1532	-7.58318	-125.275
716.646	-106.565	174.239	26.4211	-90.0414	-149.74	-145.173	-113.334	-103.541	-57.5196	-137.936	-131.341	-109.389	-88.1613	-156.767
717.645	-48.2593	179.446	20.715	169.548	-160.947	-67.2027	-148.504	150.844	-176.277	-123.29	142.475	-155.309	-140.297	-170.742
718.645	-94.1971	-174.229	165.816	-106.273	-129.91	118.62	-115.755	-139.507	-41.1976	-169.12	-114.394	-172.6	-92.1856	-140.815
719.644	-29.616	176.862	-4.97813	-32.9933	-140.739	52.4759	-157.266	-143.659	-51.3523	-170.698	-167.775	-137.599	39.9058	-173.002
720.644	-65.2692	142.833	84.4975	-101.156	-128.056	-123.879	127.604	165.683	166.983	-160.35	-118.331	95.4269	136.012	-137.292
721.644	-119.44	-98.9235	30.4113	170.406	-137.891	-134.736	-127.876	-79.9429	10.7405	-148.909	-131.559	-96.8915	25.0774	-138.329
722.643	-46.7019	179.664	49.168	-112.337	-147.095	-108.16	-147.882	-157.053	164.273	-134.776	-170.673	-100.678	65.2285	-149.225
723.643	120.477	-87.9278	-25.5307	-63.6813	-131.613	-24.9456	-148.897	-157.814	95.3036	-106.43	-152.794	-174.6	65.6167	-117.051
724.642	-178.438	-159.406	10.3086	48.8911	-142.431	-157.548	-161.153	-161.383	178.846	-157.37	69.7977	-136.118	-47.0642	-152.322
725.642	131.737	167.418	117.868	151.867	-167.261	-103.311	-130.03	-64.1313	126.151	172.356	-43.4226	-151.19	66.8675	-136.262
726.641	-109.842	58.7122	59.722	118.108	-123.528	77.6997	-116.571	-147.91	-99.5691	-137.121	102.79	177.942	82.8741	-159.172
727.641	102.517	-126.168	69.8492	155.691	-137.138	-138.341	171.801	-125.629	24.7428	-158.047	-136.518	-144.586	63.7844	-154.817
728.64	-46.8912	-178.381	66.2894	-107.236	-131.849	131.887	-133.693	-102.187	-68.0933	-124.214	-179.071	-33.5431	3.06352	-141.307
729.64	-135.292	-141.536	56.6964	74.3745	-140.521	170.172	-111.767	-150.315	-146.318	-120.019	-122.779	-94.9808	49.5446	-127.653
730.639	-177.045	-74.6547	-159.171	43.5834	-122.215	119.911	-123.053	-114.282	152.406	163.497	-174.308	150.276	56.6017	178.345
731.639	-167.916	155.323	13.5461	-172.437	-146.164	-129.589	-133.303	-170.851	-167.52	-116.32	-133.839	-115.41	-175.236	-117.744
732.638	-127.144	80.121	43.7592	-31.1771	-134.839	172.68	-169.763	-133.77	-139.055	-110.516	-150.467	-157.243	7.6227	-134.912
733.638	-127.867	-9.86199	-74.2563	110.966	-140.894	-67.0887	-140.028	-164.963	-122.62	-150.329	-127.184	-160.84	-69.0844	-157.041
734.637	-72.7765	-52.8324	-138.386	-117.539	-133.347	-175.85	-162.909	-97.7558	-6.82024	-149.878	168.61	-88.796	-23.1436	-112.351
735.637	165.901	-156.826	71.6983	-47.6729	-140.197	-170.276	-115.514	-173.644	-78.6385	-173.705	167.054	-136.944	62.9914	-157.046
736.636	-89.3523	2.32646	18.6204	-7.83786	-153.005	-80.6726	-115.753	-122.651	132.413	-157.511	168.24	-131.646	-148.701	-145.517
737.636	-128.059	106.558	-55.4793	83.897	-131.731	-167.879	-149.741	-159.685	-110.155	174.457	-61.3972	-107.494	-164.693	-152.689
738.635	164.245	151.155	86.0378	-72.2846	-136.046	-88.3106	-169.617	-161.193	27.9365	-127.281	174.231	-97.6207	77.5534	-162.766
739.635	-19.9861	170.252	9.46707	-116.192	-101.692	-179.291	-79.7662	-122.42	167.221	-116.891	-135.111	-141.425	-84.7564	-147.701
740.634	-144.466	44.1743	23.7932	75.3874	-159.801	-92.8924	171.154	-177.623	177.412	-179.237	-74.3355	-129.389	66.7194	-116.669
741.634	-168.058	36.7346	23.1847	26.8262	-164.296	171.584	-82.7158	147.351	160.845	-146.574	-108.133	-176.569	-88.818	-166.476
742.633	-175.307	173.7	38.6619	164.552	-157.174	120.275	-151.68	-109.685	-28.0714	-134.711	-141.528	-149.56	28.5733	-90.657
743.633	-96.7171	160.698	140.696	-65.7054	-136.017	141.045	110.127	-147.889	126.866	-149.523	-119.391	-141.389	46.583	-117.016
744.632	111.068	-68.0954	156.322	102.032	-137.584	18.1153	-115.151	-119.921	-17.1398	-125.013	-138.353	-87.1997	16.7435	-93.0931
745.632	178.946	-101.183	-137.244	138.179	-134.632	-15.4506	160.537	163.749	150.242	-164.346	-177.721	-156.995	118.605	148.805
746.631	-176.065	-99.3196	92.6409	-60.4074	-138.262	-30.2232	-130.638	-107.939	132.979	-81.6058	167.837	-111.574	82.0279	-154.344
747.631	-29.1836	-8.27401	133.135	-178.82	-136.366	89.2878	-156.904	-84.3219	63.408	-147.687	-75.7332	-142.221	55.1383	-176.496
748.63	-102.692	174.851	74.274	38.5085	-139.326	26.3274	-119.377	-133.086	-129.045	-133.327	-26.4072	-177.038	146.338	-121.737
749.63	-56.8256	79.4748	155.691	166.1	-168.889	11.0631	176.554	-161.593	-75.5073	-109.79	111.908	8.9155	82.0613	-106.323
750.629	52.0364	148.983	84.1944	-91.9566	-169.502	-165.609	126.986	-80.4276	-63.1525	-126.952	-178.256	-129.043	18.9355	-121.11
751.629	50.9251	-31.8106	146.298	169.94	-111.798	133.008	-139.817	-95.4988	-40.2147	-116.146	-118.748	-179.019	2.51603	-27.7997
752.628	117.129	-106.836	55.5029	-132.425	-135.436	-33.9442	-84.0987	-167.876	-21.1109	-113.024	-87.9931	-83.3066	10.7399	-92.9151
753.628	-77.8613	-122.989	-100.551	25.2541	-178.607	105.335	-100.761	-120.234	143.607	-151.57	144.842	175.747	64.915	-172.063
754.627	-165.855	127.355	-8.76832	-125.808	-113.659	4.44625	-152.324	-144.215	-168.418	-149.851	121.509	-174.037	18.6151	-153.152
755.627	-48.4133	-98.7597	87.8249	-141.374	-173.062	154.081	75.6161	-43.6306	28.9099	-130.055	-176.174	-139.347	29.1968	-176.649
756.626	-173.556	-177.887	16.2583	-173.871	-127.768	-16.6314	-139.992	-125.204	137.825	-167.756	160.488	-168.746	-23.7169	-114.721
757.626	4.43539	-111.739	81.1557	-132.522	-123.463	134.749	-145.194	-98.7043	-34.2116	-162.342	-114.072	-139.095	-11.349	179.934
758.625	159.659	115.419	-44.7211	4.77231	-112.123	131.638	-118.041	-94.5237	-111.614	-158.593	170.286	-137.025	65.5692	-62.1238
759.625	20.6146	-30.9769	76.2656	42.2512	-160.225	-11.226	-157.286	-103.186	-125.328	-82.51	-128.199	-106.9	13.1184	-129.014
760.624	174.698	36.9975	89.5765	124.599	-102.39	-87.2156	-97.7053	-132.804	-95.1956	-49.2285	-108.184	-86.5688	-126.764	-109.111
761.624	-89.3369	-149.774	-130.578	161.837	-158.962	-88.0987	-167.913	-138.799	150.333	-130.46	-127.738	-136.531	121.172	-160.429
762.623	146.743	161.223	-13.9592	-135.429	-166.375	-82.2264	-53.2469	-138.643	72.1541	-134.573	-141.698	-86.1406	18.7676	-141.497
763.623	-132.642	-32.8499	159.811	-115.827	-113.872	-135.425	-174.263	-78.1839	-20.921	-99.1034	-159.75	-44.8984	166.385	-157.75
764.622	-140.951	-159.576	44.7899	166.164	-130.988	150.521	-103.16	-90.0166	22.5187	-149.927	-162.833	-84.4156	101.439	-107.846
765.622	31.9265	165.358	-21.7332	-27.3713	-145.679	133.383	175.478	-147.362	-129.213	-129.91	-171.587	-79.1484	44.1533	168.23
766.621	-144.143	-10.9619	147.889	-108.259	-122.708	-69.4771	172.738	124.341	-167.212	-135.452	-85.3196	-90.6619	-22.189	-139.139
767.621	-166.621	132.853	29.7415	-100.371	-123.243	-157.441	-121.109	-169.546	-118.055	-108.802	-83.4741	-164.803	75.4111	-98.7444
768.62	-67.6352	-122.931	68.6055	122.473	-139.06	-176.475	-100.909	-79.8062	-108.54	-127.975	-148.488	-154.241	122.273	-104.342
769.62	92.0645	34.3892	10.584	-74.4063	-136.892	-105.762	-174.64	153.133	-101.797	-95.1807	175.615	-136.849	57.0748	156.975
770.619	172.296	-79.9829	56.8493	-1.06738	-148.493	-148.216	-138.783	-94.8248	-147.294	-112.977	-136.857	3.34443	149.265	-132.573
771.619	-26.631	153.94	99.5255	-64.3558	-115.435	-164.86	-131.126	176.923	-105.144	-168.418	-106.784	-92.4575	146.153	-155.817
772.618	34.4062	174.508	-76.1074	-112.359	-141.623	139.72	154.764	-160.111	-95.0275	-107.737	-85.1006	-155.835	81.1983	-154.381
773.618	-48.9979	-89.569	154.945	27.8198	-133.045	-131.821	-117.344	-136.22	160.939	112.03	-96.3009	-100.507	163.616	-150.231
774.617	-18.9485	-143.263	78.9381	-155.977	-147.424	162.894	-137.698	-139.353	38.5168	-110.258	-145.102	133.59	41.0828	-129.89
775.617	84.8947	46.736	61.9366	177.655	-110.635	-153.871	-140.142	-156.232	112.818	-114.744	116.715	-130.45	-174.021	-124.82
776.616	-115.078	-75.1535	-23.1827	-88.5534	-118.064	134.855	-103.489	-106.539	-77.3385	-131.161	-151.079	-21.1032	70.8174	-153.882
777.616	-63.7693	-169.011	39.978	72.9878	-109.083	172.961	-145.672	-114.098	-120.1	-155.308	-118.308	-19.4858	44.2538	-145.584
778.615	-8.18324	-94.3615	-72.9329	-74.2057	-121.771	13.5788	-153.713	-132.758	83.2423	-144.38	-109.267	-135.403	128.371	-97.1817
779.615	-170.149	-113.947	-159.532	-52.8433	-132.983	159.643	31.3439	-157.233	110.756	149.044	-105.763	-108.789	89.1097	-140.293
780.614	32.3039	-82.9904	-44.0367	-124.426	-131.61	0.639291	-65.4561	88.6024	171.799	-110.163	-143.811	-87.7496	6.49294	-106.335
781.614	-17.8177	-161.115	-176.959	30.731	-126.455	-81.6325	75.77	-56.0475	-139.835	-29.2893	-157.989	163.747	135.652	-121.468
782.613	145.397	-119.865	-13.7805	133.53	-147.764	54.4145	-109.239	-95.2017	156.895	-107.085	-113.812	-97.439	-41.7818	-101.401
783.613	165.729	165.692	14.2074	-106.6	173.243	-91.5077	157.965	-95.4525	146.267	-133.376	-165.532	-111.774	1.21984	-89.3613
784.612	-157.639	-63.8516	34.1029	34.0836	-161.143	-68.2949	-73.3096	-133.595	117.7	-160.392	-174.802	-138.517	120.644	-140.091
785.612	91.755	-113.067	-51.155	5.82452	-147.549	111.664	-102.158	-162.07	-43.0977	-142.997	-151.417	-120.665	106.892	-131.213
786.611	23.3991	70.3267	54.8582	64.3659	-136.746	68.9209	-51.3038	-100.472	82.9119	-142.803	-110.966	-130.998	129.437	-107.707
787.611	-133.618	137.005	123.039	133.037	-134.063	-172.148	147.513	-115.381	10.309	-99.4809	72.3082	-127.252	43.0926	-95.6964
788.61	77.0062	-107.523	99.8875	-2.88447	-92.3982	98.2892	-128.217	-151.123	-14.6845	-38.2557	-170.428	-154.933	150.287	-136.835
789.61	7.36557	-134.673	-131.979	39.9163	-128.397	177.433	166.785	-72.9967	-84.4181	-127.213	-149.367	-149.923	73.532	-126.285
790.609	-63.1653	-138.617	70.6358	-102.094	-123.771	78.7968	-130.811	167.374	-108.591	-115.533	-138.847	163.158	101.417	-116.086
791.609	-76.3023	133.79	-38.1653	97.1149	-124.906	-42.5718	155.446	173.731	165.166	-109.706	-142.032	-137.607	-80.99	-119.546
792.608	46.4787	-88.7058	71.0738	71.9412	-96.9141	-65.3223	-157.674	-158.121	-31.6566	-168.345	-96.009	65.9443	-58.2343	-137.275
793.608	-65.0148	141.589	-27.4436	-54.0046	-144.698	-7.59834	-91.1886	-156.729	-88.3336	-79.4876	-102.561	-139.18	28.3814	-120.666
794.607	-7.14221	146.601	134.446	-42.2583	-139.974	-99.9471	-25.6142	-106.342	-169.238	-126.967	-169.21	-140.922	164.476	-115.649
795.607	69.1957	30.0436	76.0261	33.7952	-129.302	97.0225	132.27	-125.332	-81.2268	-125.151	-74.5406	-177.674	29.2868	-161.426
796.606	-146.748	-134.433	75.2226	-150.383	-135.406	64.527	-65.5293	-104.242	-114.986	-161.147	-85.8998	-155.569	53.099	-125.825
797.606	-12.1173	-174.971	-126.003	80.9964	172.626	-83.3829	-159.826	-151.434	-158.682	-149.208	-138.647	-122.906	27.7723	-148.162
798.605	-125.61	-10.518	133.583	114.819	-101.272	-106.325	-146.817	111.987	-126.802	-174.024	-149.713	168.093	109.476	-114.921
799.605	-148.24	66.2593	-14.7788	158.242	-120.286	41.9402	-118.694	-179.831	-93.1977	-123.288	-159.445	-143.915	25.0765	-130.397
800.605	-102.084	-44.0322	153.284	164.742	-66.3802	-135.369	-134.499	-107.463	-119.855	-108.606	-90.2953	-156.916	-174.362	-88.4387
801.604	-74.3546	110.82	72.6275	52.2165	-105.259	-173.513	164.424	-47.0952	-82.4749	-114.326	-80.0604	-141.96	22.9155	-127.764
802.604	-168.261	146.211	156.146	68.9123	-135.336	-159.071	-70.6741	51.9789	-36.3682	-148.48	-67.441	-149.909	125.867	159.13
803.603	159.918	122.561	9.74551	-44.6394	-118.619	-133.152	-79.0589	-97.5988	-98.5683	-130.987	-176.511	-109.107	147.838	-121.6
804.603	164.723	-63.4223	102.224	69.7269	-105.097	-151.585	-128.643	-45.7468	-82.3026	-116.7	-157.724	-162.297	158.801	-113.245
805.602	121.21	111.893	-68.0924	-87.3632	-145.063	-82.8807	-121.475	-79.8177	162.906	152.695	-109.525	-165.583	21.5717	-122.625
806.602	166.98	85.9579	40.2119	-1.36119	-172.211	123.344	-137.099	-116.585	-62.3592	-113.237	95.8398	179.49	59.8896	-135.385
807.601	-140.008	-93.4626	6.05281	136.79	-142.179	-46.4808	-162.766	-115.764	-100.952	-130.218	-100.775	-96.9571	137.383	-105.183
808.601	177.041	-80.1569	39.8385	140.83	-135.18	143.018	-148.956	-176.139	-4.07668	-110.899	-75.1177	-112.242	-5.99242	-43.9193
809.6	-172.939	-158.746	89.2798	68.9348	-163.752	-103.525	-107.256	-69.4705	-158.891	-136.17	-149.011	-116.556	-28.5401	-98.955
810.6	-120.053	-34.6036	178.839	23.6952	-133.063	-157.734	-157.526	-134.361	-48.3391	174.734	-129.86	-33.7916	38.5552	-142.581
811.599	-123.925	-123.597	51.0011	-122.696	-146.021	106.062	-88.6196	-71.3485	24.8725	153.944	-103.65	-177.797	40.8106	-109.201
812.599	158.31	-137.616	5.64391	165.975	-129.749	-121.589	-129.087	-155.64	-47.769	-129.982	-126.194	-33.2213	-94.766	179.161
813.598	-167.272	-128.641	8.69848	-87.6389	-130.693	-155.256	-66.8077	-146.209	15.5173	-114.567	-128.381	-125.751	162.128	-138.414
814.598	-169.031	-173.492	107.414	79.8519	-99.6274	-16.0895	-124.345	-156.988	-135.708	-152.386	-128.072	-83.0473	-6.70951	-144.385
815.597	-140.366	-108.869	28.3647	159.971	-147.605	50.9175	-79.9057	138.594	-151.049	-102.844	-156.835	-96.762	-127.635	-75.1406
816.597	-169.82	-102.498	160.101	-66.916	-95.9341	-161.876	-122.841	150.999	-106.038	-102.481	20.8904	-141.09	-82.4558	-126.707
817.596	159.048	-165.058	-45.486	49.5471	-162.21	-92.5181	128.787	-127.573	176.049	119.49	-108.458	-79.5345	-149.738	-98.8914
818.596	-133.028	95.074	-159.529	-124.8	-136.684	113.046	-87.6601	-55.7294	-74.5336	-119.818	-148.362	-4.00688	101.236	-133.13
819.595	-158.262	-109.44	95.6347	-54.8673	-136.602	-58.0184	-10.9635	-65.2071	-115.974	167.473	144.91	-148.449	5.99515	-177.433
820.595	-159.953	137.557	-24.8636	-167.461	-144.242	116.306	-147.078	-141.414	-47.5339	-110.801	7.5849	-73.0339	-26.9532	-145.083
821.594	-3.99342	-109.657	119.478	-69.1396	-114.433	-96.1103	-29.8903	-139.446	-136.268	-143.686	-135.227	-28.7252	60.1921	-105.765
822.594	-131.935	88.5935	87.1141	-40.3105	-113.793	-136.131	-93.1116	-157.889	-151.881	-137.157	-116.492	-142.524	138.873	-105.572
823.593	-7.4313	6.0463	-27.8204	-166.674	-106.091	170.253	-52.6622	-147.481	-153.642	-102.739	-126.117	-144.373	36.6924	-149.888
824.593	174.411	-108.366	93.2426	-115.422	-132.491	143.872	-127.953	-134.587	-107.811	-43.6522	-91.5877	-45.8753	140.138	-125.09
825.592	-148.428	-69.6905	50.124	-178.464	-115.794	155.841	-62.5856	-124.086	-171.297	-91.8895	-42.5236	-106.832	83.1854	-154.725
826.592	164.91	-102.06	-13.4674	-161.64	-154.558	-84.8471	-125.011	151.156	-168.347	-142.283	127.18	-69.5237	32.3205	-72.2381
827.591	143.707	147.52	-40.7231	68.2891	-146.188	86.4755	98.8649	-118.548	-16.0993	-136.05	-150.676	-84.2786	-166.833	-118.392
828.591	-12.8057	-175.11	92.0046	43.8412	-92.9662	-38.3736	-125.064	-102.909	-104	-115.668	-178.571	-136.203	35.2692	-149.418
829.59	22.6369	-96.7554	57.5402	-4.50622	-144.722	-128.252	-136.724	-104.747	52.487	-141.439	-89.2209	1.51935	38.8071	-135.652
830.59	-109.483	-23.9271	133.456	38.8097	-130.243	-67.6786	-170.006	-88.4577	10.9941	-80.84	-119.476	-35.91	-26.0176	-128.953
831.589	-89.2384	-164.342	-114.874	114.589	-111.929	170.702	-67.2232	-121.597	-133.654	-166.419	-147.774	-54.775	81.0916	-117.184
832.589	-106.903	160.156	-127.712	-142.911	-128.016	47.245	-123.241	-178.907	-128.103	-80.3737	-128.723	159.222	105.872	-166.553
833.588	-156.689	-40.136	72.4442	27.8727	-140.33	-57.7626	-71.8086	-133.462	-108.341	-120.004	-110.44	156.839	-157.552	-108.662
834.588	-40.9659	-7.84417	39.311	74.9814	-85.8393	116.158	-107.144	-131.557	162.38	-141.323	-114.616	-176.46	153.572	-143.584
835.587	-156.342	102.885	-111.243	56.6024	-115.928	-103.721	-179.314	-139.364	175.145	-114.478	-164.721	-76.7461	141.115	-133.223
836.587	150.516	94.2093	87.454	123.372	-122.523	7.58444	56.3424	-65.2324	-120.963	-121.001	-112.922	-163.82	44.627	-121.736
837.586	97.4906	-133.915	146.26	29.7135	-96.453	144.723	-178.166	-43.5487	-141.162	-120.821	167.698	-115.508	154.656	-131.506
838.586	94.3511	-59.9019	-129.824	-61.6884	-124.035	-137.243	-38.3839	-115.932	-7.94894	-115.114	-99.9985	-114.246	-17.9118	171.031
839.585	174.331	-111.993	-175.949	110.004	-105.349	10.2927	-32.173	-164.836	136.743	-121.817	-103.207	-156.976	87.3452	-126.645
840.585	-73.0064	-58.1446	49.8627	176.383	-129.472	-62.1706	160.168	-93.465	6.07934	-84.9737	-157.049	-107.733	-136.457	-124.554
841.584	-133.345	3.09614	-40.4669	-98.4731	-173.398	165.287	-112.362	-119.379	-30.9859	-119.26	-139.909	-44.3134	56.6024	-158.014
842.584	-95.8792	-117.43	46.1606	138.883	-112.653	-174.001	-106.128	10.6419	20.4991	-96.515	-118.842	100.072	19.9632	-142.111
843.583	103.374	-93.756	-19.0312	127.187	-139.597	-105.692	-133.007	-124.469	39.71	-138.027	-174.988	-104.561	145.041	-124.661
844.583	-40.9341	-83.0903	131.127	153.12	-91.871	149.31	-55.3176	-175.07	-151.726	-116.077	-143.345	-97.8963	39.6259	-149.571
845.582	156.397	-35.0772	60.5895	-37.6758	-109.704	19.9954	-160.409	95.7806	-14.7861	-103.787	-163.356	-101.284	62.7699	-161.625
846.582	-162.374	-136.971	29.8362	125.998	-103.497	-169.295	-41.0417	-136.356	65.4773	-140.478	-127.508	103.362	-4.8317	-129.628
847.581	75.2203	-141.764	44.4827	-134.059	-110.38	-107.756	170.812	-177.372	79.33	-124.232	-130.073	-157.346	68.5016	-143.706
848.581	-166.435	6.27773	-49.2339	168.236	-136.2	-31.1095	-154.443	-137.214	-161.458	-116.367	-8.7864	-107.887	4.68476	-140.215
849.58	64.0697	-100.062	116.713	-128.591	-162.357	67.1889	-178.12	-6.94656	122.042	179.493	69.3601	-84.5739	70.24	-156.27
850.58	-161.895	-56.2015	112.188	33.5212	-133.078	-130.145	-107.328	-151.524	-153.801	-104.921	-56.86	-106.425	-100.881	176.984
851.579	168.258	43.9562	-41.256	-50.5154	-143.833	162.188	-163.266	-89.6072	-170.393	-128.595	-148.587	173.67	81.6579	-163.728
852.579	-106.42	171.007	144.774	80.9259	-118.366	106.199	-106.46	-67.427	-13.8985	-97.7598	-162.153	-57.51	74.8002	-106.564
853.578	109.266	-98.5246	-33.9286	-72.5553	-120.697	-68.2819	-103.88	-77.8621	119.597	-125.37	-88.7792	-63.0622	96.7428	-138.782
854.578	145.076	-86.0054	99.1165	-6.78895	153.088	-50.5422	92.676	-26.0765	69.6344	-109.418	-124.072	-128.587	-63.7045	-120.085
855.577	-119.267	-14.9615	31.2252	-156.13	-151.39	-0.0150283	-142.794	-12.2943	-58.7431	-78.2038	-177.548	-156.98	30.0457	-117.426
856.577	131.431	2.31318	16.6853	174.885	-115.627	-94.1729	-166.623	-131.608	-95.4629	-49.704	-107.141	-76.7724	17.3849	-152.743
857.576	137.106	165.805	-161.222	179.391	-163.19	-125.786	-140.858	-94.9566	-30.9138	-134.907	-176.246	-100.782	141.403	-84.0465
858.576	-96.8279	-3.64152	26.0177	132.157	-27.6129	-113.251	-91.9699	179.637	-63.0383	117.426	-144.449	-173.359	139.329	-80.7668
859.575	-8.13561	144.411	-34.8402	120.032	-124.045	-84.9998	-118.946	-158.141	54.9616	-61.6461	-155.79	-59.4507	104.662	-97.3083
860.575	167.098	-166.535	2.55243	134.872	-162.87	-98.6397	57.1313	-66.5144	65.9794	-145.137	43.4215	-135.812	174.332	-102.845
861.574	27.4889	149.765	50.822	-163.215	-92.6262	99.409	-116.429	-83.4032	22.9901	-132.06	-86.752	-107.504	67.0455	-119.869
862.574	-163.073	-123.648	21.0245	177.677	-105.835	-112.601	-41.4092	-104.355	-14.7027	-58.9951	-144.47	-132.587	25.9306	-155.387
863.573	-54.1979	-111.647	112.237	27.2507	-93.9735	-100.534	-136.857	-44.3638	-17.0567	-143.391	-35.8992	-77.9939	-147.265	-93.6259
864.573	-84.2151	173.893	-4.20339	-136.599	-107.249	-41.7732	-114.888	-82.7163	-53.009	-73.4841	-139.946	-88.6282	48.8515	-119.06
865.572	12.3382	-18.3627	128.688	100.102	-116.383	120.372	-104.011	-119.029	-106.786	-105.919	-152.731	-144.001	63.9536	-102.892
866.572	155.996	-140.868	104.981	153.721	-109.876	-101.14	-107.162	-115.02	60.994	-122.526	135.548	-109.739	141.525	-138.287
867.571	168.123	-102.04	40.2892	146.039	-99.4639	-72.0267	102.107	124.874	136.913	-100.167	25.3642	-151.976	90.8354	-85.2354
868.571	26.3125	-161.904	-129.025	68.428	-122.865	-126.685	-68.1101	-122.238	-110.984	-80.2549	-28.3987	-98.7448	-123.55	-138.577
869.57	178.286	-125.83	62.4013	94.0687	-96.7075	-121.082	177.726	-101.538	172.526	-131.607	-96.7085	-114.131	136.649	-159.225
870.57	-81.6006	-178.642	-27.0325	17.4356	-123.888	-82.7796	-46.3948	-135.928	160.682	-121.87	-96.671	157.021	148.233	-146.492
871.569	162.664	-98.4741	114.078	81.5605	-138.16	-121.02	-106.928	-121.617	-142.374	-93.1459	-171.211	-114.219	50.2696	-157.219
872.569	-160.698	118.977	34.5098	179.143	-136.417	-132.056	-118.611	-103.757	-139.841	-78.6166	153.632	-61.3753	-90.5026	-128.475
873.568	-78.3404	-52.4738	50.6797	109.191	-98.6856	34.4853	-137.755	-112.164	-72.6789	-65.2845	-116.502	-108.361	133.281	-104.249
874.568	127.367	98.8011	41.2277	93.4413	-114.767	-167.565	167.86	170.812	-153.285	-52.0179	174.829	-75.5937	-89.9011	-109.72
875.567	-162.926	-125.455	-3.08028	-67.3096	-82.8304	-88.4031	-97.9818	-165.348	-167.98	-101.258	-92.0525	-15.1457	157.458	-136.118
876.567	-98.8667	-131.075	176.519	-41.0719	-106.471	-3.61789	-63.8217	-147.625	-173.12	-120.391	-62.2756	-89.6876	137.676	-95.0683
877.566	-114.484	-107.85	-104.538	49.3252	-98.5336	-82.3143	-90.2131	-156.025	-165.923	-130.22	-178.018	-155.221	28.699	-120.927
878.566	144.342	-81.6554	-149.361	64.7794	-94.0499	-94.0041	-178.048	-113.186	-147.559	-128.114	-151.538	-129.506	39.7951	-114.86
879.565	56.9834	46.7576	54.2708	21.1056	-132.061	66.2157	-80.1381	-50.4297	41.0191	-7.29321	61.6235	-36.6538	57.5114	178.531
880.565	91.1944	-5.85954	33.9865	87.9909	-135.587	6.86593	178.775	-82.9525	79.3247	-19.2844	-19.2058	-129.042	16.5232	-112.182
881.565	55.2905	100.916	-14.8881	113.176	-121.35	94.7776	-111.748	-157.815	-21.1916	-153.174	64.6736	-35.6401	152.072	-116.812
882.564	23.1616	-65.6829	-56.1815	-71.6828	-122.171	-52.9309	-143.046	-73.8217	93.6064	17.3663	-44.1183	-111.222	83.5973	-98.7596
883.564	-119.018	-53.1639	87.5158	-39.3317	-125.329	88.804	-60.4287	-134.141	-101.366	-121.834	-29.0865	-130.814	-13.6292	-99.4125
884.563	-93.5857	153.506	-129.568	160.529	-101.829	-158.687	-92.027	-82.0719	-173.174	-158.201	-68.2765	-88.9001	136.562	-143.34
885.563	128.338	-38.6753	72.3524	-85.7542	-99.2931	-13.7574	-48.2982	151.393	130.903	-137.306	-136.089	-86.1672	40.5678	-65.5561
886.562	153.307	-87.0939	77.3829	-99.6634	-109.043	151.891	-149.528	-131.223	136.538	-172.447	-65.4559	-101.451	-31.8362	-117.101
887.562	-161.198	133.076	47.9788	48.8309	-102.535	135.956	41.5146	-132.01	-103.361	-116.558	-45.7354	-80.6193	54.0386	-141.461
888.561	37.3828	-79.2963	104.067	-51.59	-112.999	-11.4708	116.965	-96.6532	-8.65657	158.725	143.589	-101.721	-24.7829	-177.759
889.561	-64.7166	-126.688	16.2077	152.097	-120.837	-77.227	-98.0459	-71.1073	-49.7874	-111.038	-45.7046	-122.287	134.44	-116.769
890.56	123.654	-137.555	-80.2953	50.1284	-128.518	167.941	-81.3625	106.053	-31.4242	-137.025	-131.723	-122.013	140.396	-121.21
891.56	137.721	147.915	50.1311	60.1371	-136.578	139.3	151.919	-128.118	-165.67	-136.506	-42.0941	-115.773	33.1961	-116.522
892.559	92.5288	-54.5926	-25.992	-100.041	-110.032	-141.231	-158.983	-53.1739	-131.664	-94.4737	-68.7985	-71.3339	32.664	-71.6244
893.559	61.8325	-19.0012	-29.6578	17.045	-87.292	-118.8	-112.118	-76.0896	144.206	-123.801	165.518	-124.226	142.502	-133.643
894.558	-12.2948	-58.557	174.508	155.633	-102.26	175.165	-123.044	-113.216	-126.265	-84.926	-146.593	-130.965	-52.4409	-86.9627
895.558	-9.31272	-157.813	64.6123	-175.033	-122.469	105.549	-81.3499	-98.5574	-155.518	-115.211	-119.892	59.3979	81.4043	-95.3433
896.557	97.2046	173.119	40.4725	-5.44623	-86.4807	-28.1528	168.353	-43.4214	172.725	-93.9103	-163.277	-142.144	149.608	-100.018
897.557	-143.786	143.595	88.0891	-101.308	-102.966	-81.827	-122.378	-122.076	-48.0418	-121.432	-147.796	-69.1335	-34.1874	-96.402
898.556	-130.113	-114.984	112.85	82.7486	-147.374	-32.2845	37.3594	-97.4208	-168.323	-168.698	-57.0596	-155.196	109.338	-59.3265
899.556	-147.977	19.8961	62.9435	137.932	-118.409	-105.466	-118.718	-47.3373	-142.502	-168.61	-77.8136	-102.273	-157.403	-86.9136
900.555	-55.468	-132.013	82.0311	-94.8523	-130.617	-179.396	-110.552	-109.446	-95.6007	-75.0494	45.9507	-36.6142	135.913	-102.676
901.555	157.809	178.792	64.8279	177.05	-106.714	-85.2644	-87.5501	-144.315	-45.8511	-111.168	-63.518	-117.011	39.02	-82.2717
902.554	96.5296	-72.6473	-69.1601	138.257	-139.437	-97.6925	158.692	-154.552	177.491	-75.3732	-171.553	-176.056	-3.39972	-138.778
903.554	-108.157	-125.441	126.417	-12.5291	-119.756	-150.258	5.63934	-64.6636	-173.274	-171.152	-105.155	-106.245	42.2879	-81.8541
904.553	-126.936	-104.867	-107.303	-135.508	-111.367	149.485	-78.0434	-79.1936	-159.083	-79.6951	-42.4905	-146.836	-132.373	-84.8425
905.553	170.625	92.6834	106.952	-136.228	-93.1705	-73.9319	-144.01	-161.374	33.7214	-1.33103	-156.544	-69.173	-106	-111.804
906.552	-163.643	-60.139	151.917	-140.695	-115.371	-140.317	-82.2942	-9.9771	32.532	-123.84	-111.848	-147.357	100.805	-134.524
907.552	0.0280871	57.2449	116.204	72.0673	-101.376	-106.398	141.948	-89.2199	-40.3741	-109.018	-168.946	-75.4133	54.509	-5.95963
908.551	91.8641	146.997	50.6324	-14.164	-117.516	-67.8068	69.2672	-138.478	153.502	-99.6603	-156.054	-59.0824	-75.6699	-117.064
909.551	-53.1463	-137.083	22.7245	88.2741	-118.65	-144.557	-142.886	-88.9792	-86.6178	178.648	-63.2458	-137.63	-111.129	-132.349
910.55	178.152	160.491	-66.4032	156.648	-107.081	71.3044	1.16075	-87.3108	90.1525	126.35	151.92	-1.65782	-138.188	-79.9308
911.55	-89.0755	-42.4745	104.797	168.471	-102.412	-87.6564	-128.827	-138.561	20.6871	-110.657	127.378	-147.508	89.1227	-142.41
912.549	-111.209	-152.936	-85.3166	-163.297	-128.295	-126.803	-60.1015	-163.041	110.022	-105.248	-84.693	-165.397	-51.1906	-114.515
913.549	-86.3303	30.9467	23.2708	-119.132	-90.5475	117.231	-86.3707	-132.329	73.2285	-153.4	-41.1449	-167.495	-78.7481	-122.953
914.548	-41.9412	-45.7383	110.498	84.6935	-108.009	136.121	-127.425	-115.181	-148.135	-83.1829	152.917	-131.178	-103.713	-115.974
915.548	171.932	56.3375	-16.172	110.921	-82.1156	-44.1464	-163.379	-49.9282	-168.318	-95.5204	-130.742	111.265	123.262	-124.176
916.547	-107.567	-57.4806	84.2056	-168.782	-70.8803	-151.188	-74.7117	-113.127	14.1892	-54.9489	-174.679	-145.712	-48.7844	-113.341
917.547	131.698	-155.346	63.7314	165.611	-84.4334	-66.8189	-157.878	68.0238	82.0716	-58.9112	-172.017	-103.167	-20.5276	-73.2775
918.546	-136.86	-151.687	48.628	-35.9652	-97.0874	152.767	33.3115	-113.642	128.863	-151.631	-20.6461	-42.5681	81.9881	-101.224
919.546	80.2833	51.7467	103.153	163.685	-122.875	-101.397	-91.12	-10.2651	155.362	-55.4004	-69.2868	-54.4679	-65.3651	-72.2789
920.545	79.3772	-173.627	104.481	56.061	-110.928	125.699	-143.451	-118.514	161.852	-114.939	117.36	-162.132	-108.916	-135.536
921.545	-72.6457	-92.8835	105.404	-133.181	-89.8742	158.397	-64.1369	-95.1547	-86.9054	-137.09	-1.39519	-103.14	1.57048	-125.015
922.544	-85.7032	-146.428	-101.144	1.93381	-110.401	-69.9613	-107.746	-105.066	124.504	-103.31	-171.005	-114.296	111.578	-93.4063
923.544	-149.771	133.267	95.6556	162.244	-105.696	-41.2619	130.981	-157.958	-145.418	-113.916	-143.65	-136.305	81.8915	-84.5036
924.543	-92.8347	89.2276	95.446	20.2404	-89.6	120.946	-56.5455	177.308	130.094	-86.4814	159.419	-151.727	-13.2417	-168.559
925.543	39.5727	160.415	130.286	111.871	-119.911	82.8245	-90.9204	-149.226	-138.932	84.0624	-115.172	147.938	44.6822	-115.942
926.542	-11.5033	153.306	127.227	128.165	-109.794	118.302	-145.84	-141.243	118.933	161.266	98.5839	-162.036	152.906	-97.3766
927.542	157.079	-54.8045	-46.2883	-51.8728	-68.9587	-69.6768	14.5324	-36.7608	-55.5781	-62.0764	-58.1709	-66.998	-36.0161	-20.343
928.541	101.79	-64.5035	-14.9227	-33.0612	-119.914	-39.568	-95.6041	-64.7395	-57.7433	-55.6685	-36.0179	-87.3551	25.2522	-64.5947
929.541	140.571	-90.6504	18.4316	1.55222	-128.125	-17.5314	140.648	-123.715	-59.1043	-83.4549	-22.8661	172.416	-11.1822	-111.215
930.54	137.071	-156.702	87.0865	-97.1292	-87.7886	-11.8297	-36.039	-43.873	-40.5917	-60.3271	-47.9864	-118.614	-17.2794	-97.7201
931.54	-86.2861	-86.9265	110.814	-30.7291	-108.818	-62.8312	-125.129	-177.45	-122.504	-68.5001	151.095	179.682	-63.3738	-109.032
932.539	-117.632	-168.558	-86.6297	7.85674	-81.3309	-32.2512	-37.8037	-73.5424	-74.6686	-106.716	-38.8231	-70.9022	-12.6114	-146.361
933.539	-92.3842	-68.0079	72.446	32.4454	-102.21	-150.056	-147.319	-102.985	130.946	-121.572	-74.2669	-41.4735	54.3726	-114.607
934.538	139.87	-110.083	-145.769	-138.741	-127.71	-132.161	-88.6037	-178.303	175.498	93.4295	-35.9007	-79.9202	21.9628	-111.675
935.538	114.708	-151.33	-98.7463	-84.9906	-121.511	-56.365	-100.483	-109.034	-52.7155	-111.07	143.53	-115.132	-81.5089	-120.954
936.537	72.7291	0.313447	70.8204	-54.1238	-107.594	-110.159	-172.206	-86.0655	-41.3668	-81.3496	-86.9639	-114.963	60.7779	-72.2004
937.537	-163.352	-27.5324	31.0825	-179.047	-100.109	-73.3675	-76.4154	-108.293	-66.3501	-29.108	-106.293	21.4014	42.622	5.82617
938.536	148.715	-79.3294	53.231	83.0934	-130.278	-158.704	-139.53	-63.3631	-110.565	-132.025	-126.136	56.7733	60.6257	-108.327
939.536	-179.401	102.714	6.65069	-57.5892	-144.262	95.1228	-94.1433	10.1667	-110.073	-15.7669	-119.332	-24.7196	69.8576	4.61044
940.535	-66.1022	-40.3747	-26.5487	151.549	-140.913	-126.664	-99.3895	92.5567	-60.5307	120.567	-141.363	-144.199	162.338	-68.0784
941.535	110.072	-121.758	-49.6954	18.9703	-109.075	-41.9933	151.666	3.13628	-32.3437	-73.5915	-25.894	-112.686	133.398	-90.3439
942.534	65.377	-121.798	72.2293	-134.79	-96.5812	73.8821	-65.7292	-145.468	-178.126	149.012	13.7149	-101.054	115.405	-159.627
943.534	33.5865	-172.608	68.512	150.751	-115.772	114.181	-97.216	-90.1426	143.334	-50.375	-76.4593	-44.0936	100.74	-66.3501
944.533	-141.873	-2.46529	-61.1661	174.114	-110.949	138.952	40.6553	-110.523	93.0539	-60.6983	-93.2815	-128.949	166.458	-115.338
945.533	-56.4137	148.575	-130.274	96.0051	-116.453	86.3028	-66.2271	-106.881	47.1726	-111.49	-69.7289	-84.2743	0.651277	-91.4239
946.532	83.9993	-137.686	-136.218	-0.837945	-115.078	-168.892	9.6165	-152.461	-144.979	-84.343	-162.682	-87.5574	9.06284	-54.6157
947.532	115.486	-51.7099	20.1469	-56.4097	-98.0487	-18.3196	-114.829	-96.3572	28.188	-43.0271	-41.0658	-121.973	62.9104	-141.65
948.531	-79.5489	169.162	87.6182	98.7147	-100.362	-90.27	46.5315	179.193	-136.678	-62.3494	-134.414	-62.4331	-109.247	-152.66
949.531	-71.024	-52.1837	22.8205	79.3265	-83.9909	-90.8005	-156.603	-116.33	-82.5623	57.0907	-124.812	-175.947	66.1134	-46.974
950.53	-75.7333	-38.1936	-99.2574	68.2096	-122.522	-48.6805	42.2007	-22.3931	84.891	-120.145	-128.269	-111.098	164.736	-121.939
951.53	40.9899	-107.426	83.9155	174.371	-79.7177	-132.489	-61.9091	-86.2137	-94.0235	-98.2075	79.9506	-120.908	65.7094	-134.134
952.529	-2.37345	-115.585	-10.086	88.4922	-129.516	-127.147	-99.5952	163.438	113.789	-40.3834	-34.2118	-96.5595	101.09	-110.763
953.529	-118.832	-125.209	86.7056	51.5312	-74.0882	19.3868	-101.722	-86.2204	-80.3581	-102.527	-103.779	-93.1181	2.12747	122.605
954.528	59.1897	38.5362	49.9234	-87.1556	-122.832	-143.962	-144.961	-114.06	-13.1875	-72.5194	-98.4721	-84.582	-57.6041	-76.473
955.528	-32.3022	-122.945	3.7778	-129.506	-125.159	-166.906	-107.342	-51.5532	140.993	-82.5965	-107.476	171.371	118.553	-110.806
956.527	-173.752	-102.925	-145.349	41.9549	-110.088	9.92068	-129.405	152.99	-134.938	-113.261	0.578533	-79.429	171.852	-120.219
957.527	-178.22	-137.524	3.57242	-165.94	-109.014	-67.3632	-151.51	-121.597	-173.379	-62.7812	168.567	-153.333	-91.5987	-148.682
958.526	-86.6967	0.573708	-132.708	-39.6851	-105.356	84.2477	-171.037	-127.264	-21.6765	-132.4	-128.299	-14.8003	15.0032	-103.1
959.526	164.166	-146.498	11.98	-145.553	-90.227	-112.586	-120.27	-110.725	-103.573	176.039	-110.511	-72.1824	152.49	-136.657
960.525	-81.0718	-139.131	-104.991	89.2586	-112.061	-92.0006	-143.615	3.3633	-13.0504	-123.485	-136.616	44.588	-46.3648	-164.051
961.525	-97.7297	-35.3033	-88.0903	-50.9949	-110.747	-6.46634	-112.798	-128.917	-179.178	-68.1227	-76.3471	-101.729	46.1879	-93.441
962.525	-125.844	-54.2762	50.2523	-83.6175	-100.28	176.881	-161.08	-22.5974	68.7302	-126.552	151.905	57.3469	137.353	-126.68
963.524	80.1058	-142.688	70.5728	-166.926	-114.324	-7.78831	-69.529	-83.3077	-113.283	-94.2264	-60.5533	-122.126	43.7645	-79.1997
964.524	-91.2494	-139.136	-94.4931	-101.399	-83.7241	-145.17	-165.465	-63.523	-17.2506	-108.531	-116.521	-163.518	35.9794	-104.046
965.523	-11.3595	-100.768	63.812	129.042	-94.667	1.07823	-137.047	-84.914	-118.139	-71.3392	-85.0452	-84.9986	-153.281	-138.195
966.523	145.322	26.1554	90.6812	68.9974	-85.028	-96.3503	-15.7007	-97.9387	-9.9472	-78.0804	-80.1216	172.169	-73.8173	-74.5443
967.522	-9.73675	-140.524	47.8172	110.628	-90.8794	164.288	-147.26	-90.2255	19.6176	-66.7308	-111.018	-98.3742	71.8616	-85.3744
968.522	-72.0668	-72.3923	45.5088	69.4387	-84.9485	-142.366	-104.446	-107.831	-55.3359	-49.7965	-45.1688	-119.503	117.036	-93.5708
969.521	-75.6372	-135.915	1.15537	-153.409	-87.0614	38.9701	-110.918	-102.501	60.1555	-113.722	-63.3369	-51.325	60.2597	-85.2189
970.521	-62.1224	-60.3468	-9.57397	-140.065	-103.175	-168.709	-138.438	-131.197	-89.365	-97.7377	-123.368	-69.505	53.7314	-102.096
971.52	-55.2933	-35.1366	129.411	127.924	-98.6865	-7.03129	-22.047	150.502	-145.027	-97.3186	-91.3252	-85.9028	55.658	-81.4732
972.52	-103.95	-85.4019	44.1195	-103.121	-85.0873	-71.359	-89.7476	-38.1821	137.377	-108.829	-105.794	-60.1472	92.7639	-67.951
973.519	-80.9851	-8.81033	-40.2845	37.469	-59.3065	85.8967	-145.26	-17.2165	-9.78493	-39.8599	95.6298	-142.916	-129.692	172.887
974.519	-56.2842	-75.8365	-70.9516	-82.7823	-93.8989	-127.902	-122.902	-135.136	-70.9772	-73.5409	-107.352	-74.8407	9.48573	-74.8161
975.518	115.403	106.751	128.118	111.435	132.896	118.962	111.062	133.724	103.425	120.627	97.1229	124.583	126.356	145.609
976.518	122.841	89.2374	130.362	137.18	-134.989	-118.958	-109.3	-92.4509	88.4413	25.902	89.4686	170.842	88.6501	-96.7486
977.517	86.3433	-85.9902	132.826	121.989	-95.8876	3.38315	-87.6876	-117.065	58.5025	-60.4146	-87.7566	-90.5983	112.374	-155.651
978.517	164.379	124.972	105.035	82.3946	-104.429	47.2394	-35.3389	-125.171	-94.2075	-90.3107	-103.785	52.9892	119.241	-122.748
979.516	104.632	130.758	107.43	65.1867	-100.896	-43.6998	-145.232	-166.407	165.054	-93.807	7.60454	-140.978	97.6195	-155.081
980.516	71.2364	154.99	42.3855	-147.951	-138.761	-108.147	-63.897	-107.764	-35.8157	-86.9629	-107.891	-104.374	57.2269	-118.553
981.515	125.754	-105.495	137.459	100.334	-116.325	-56.5466	-102.836	-101.825	-175.48	-55.7602	-104.607	-74.3789	149.475	-117.787
982.515	-158.694	-139.646	57.52	58.2852	-118.125	58.3458	-92.8362	-59.3144	64.4277	-145.295	-20.0324	-92.4668	124.189	-74.9296
983.514	-168.442	128.803	-9.78209	-138.963	-120.158	-104.132	-35.9386	-137.367	-46.7128	-88.0927	-156.98	-86.6644	72.8218	-105.659
984.514	-79.7451	167.707	134.879	131.809	-110.578	96.4853	-126.365	-75.6738	19.2939	-134.675	-60.9381	-75.2187	109.047	-94.2778
985.513	96.7464	161.123	-11.5122	-82.4952	-100.93	-94.3508	-116.481	-89.4227	169.662	-89.6077	-67.3274	-68.4908	109.876	-111.1
986.513	106.352	-105.954	74.8841	-162.029	-90.7908	-170.22	-120.672	-81.4078	-55.4383	-74.8607	-34.985	-78.9512	96.7805	-111.365
987.512	-135.101	174.206	99.2575	130.54	-89.4217	-82.4224	-32.2535	-63.7821	-123.491	-82.895	179.342	-104.341	101.88	-89.2316
988.512	-90.515	105.321	-40.3098	146.576	-108.069	143.701	-112.099	-130.5	-161.278	-60.3082	119.078	-82.4316	35.5031	-91.0758
989.511	-33.8462	-119.432	78.2242	176.154	-87.8399	-31.7729	-61.0784	26.9766	29.0767	-74.0471	69.0788	-99.5811	67.6282	-94.1651
990.511	-159.129	-134.756	103.682	156.763	-81.0633	-134.798	-134.651	-92.486	-147.65	-83.4304	-103.239	-95.0099	80.5869	-82.2382
991.51	150.555	151.901	116.172	-108.883	-91.1946	-46.6148	-114.699	-63.3075	47.2031	-59.4103	-100.863	-79.1147	114.835	-104.286
992.51	-108.292	-149.708	87.1464	52.9216	-81.281	-121.474	-95.0136	-74.8826	3.92888	-54.3236	-86.1725	-81.9154	71.7087	-104.101
993.509	-157.347	141.234	79.6394	-8.75119	-74.014	-50.5485	-151.903	-43.578	-69.0651	-84.2138	-73.9653	-118.188	157.001	-119.854
994.509	-90.5497	-109.175	144.426	-48.4196	-89.0573	-174.173	-95.7673	-113.4	25.6438	-48.7462	-97.8769	-57.8457	9.88702	-59.7997
995.508	-93.2379	140.008	105.463	38.711	-73.5911	37.8227	-106.12	-170.991	164.396	-55.4401	-42.1851	-83.1435	76.1342	-37.2936
996.508	94.2601	-44.0361	79.4621	-118.92	-76.5507	-151.175	-44.2808	-94.6865	81.2779	-64.2854	-85.4244	-130.289	53.1035	-97.7846
997.507	-79.6487	125.964	113.451	-169.095	-123.479	-155.815	-133.68	-95.1615	-86.2691	2.59581	-111.567	-108.153	-20.4239	-109.316
998.507	-66.3975	-102.347	172.796	74.2816	-111.328	-68.4818	-113.86	-150.51	-17.0259	-30.1347	-70.4078	-118.305	61.5579	-64.7901
999.506	-55.4947	-58.3504	90.5606	155.158	-100.923	-57.6023	-99.5349	28.2468	-52.6479	-81.2489	-116.887	-54.5316	28.0184	-121.513
1000.51	-159.357	-51.4522	77.2149	162.012	-83.041	11.4142	-81.6717	112.689	-1.15297	2.44817	-109.091	-101.402	133.397	-156.691
1001.51	-20.6984	137.843	-128.333	90.2951	-87.9318	-179.421	-105.961	-31.8073	-172.91	-48.456	179.549	-95.1766	126.846	-85.5178
1002.5	-53.1239	160.648	134.506	-122.586	-79.1224	179.18	-87.4258	-81.4267	157.892	-74.2925	-86.4113	-87.5122	95.0558	-103.626
1003.5	-131.039	130.064	71.3325	108.063	-90.1579	156.618	-141.145	-71.9803	-3.43305	-171.19	-116.964	-93.4704	132.722	-132.238
1004.5	-40.1141	-151.588	137.857	-164.487	-80.9567	124.406	-49.8007	-34.5811	-112.642	-137.9	-86.3648	-72.7681	89.7987	-105.304
1005.5	8.35016	-167.406	163.779	139.203	-83.5848	117.969	-118.847	-74.8541	-134.58	-116.597	-102.516	-34.6616	-25.7995	-102.456
1006.5	74.3022	-149.861	-43.0999	-127.207	-125.751	-168.539	-64.7201	-98.1462	-150.214	57.8472	-107.521	-91.3044	42.7678	-89.8087
1007.5	-47.4623	16.2689	-108.285	-125.338	150.697	-62.2214	-116.707	-64.3246	149.442	-60.7329	-155.966	-109.684	-164.326	-99.5475
1008.5	-108.559	161.11	136.356	176.449	33.5136	-28.7916	-89.5379	-105.136	-172.895	-143.993	-93.8617	-124.053	37.7815	-81.6135
1009.5	82.4367	-33.7952	-114.924	144.72	-71.3455	-106.067	-16.7284	-146.244	-151.226	-55.9533	-92.0795	-102.58	53.9786	-92.366
1010.5	71.1559	-167.523	87.6471	61.4569	-84.638	154.671	-100.429	-167.006	-84.5197	148.612	-80.559	48.5182	-19.1679	-110.083
1011.5	-66.5427	-150.665	76.1738	-146.714	-81.7332	103.04	-77.3814	166.227	-99.3805	-109.643	-149.24	-61.5149	-160.229	-87.5952
1012.5	-97.416	-140.745	-89.4292	-54.8216	-86.5019	-174.603	-76.9895	8.11624	-114.427	57.9705	-97.1075	-30.7744	-124.275	-73.0075
1013.5	-131.078	-47.1992	-140.318	171.762	-75.4889	162.085	-104.368	-164.925	-62.0346	-71.373	-86.3963	-110.243	-23.4834	-107.998
1014.5	-87.9551	-130.936	3.34958	46.5187	-87.6597	147.545	-118.616	25.2176	-137.672	22.0721	-30.5904	-87.9503	-102.909	-153.521
1015.5	-3.35006	-4.86846	175.709	-176.666	-77.8406	-2.29937	-113.843	-127.858	68.4278	28.7927	-46.5907	-59.0418	-172.489	-69.6995
1016.5	47.8875	-6.80866	148.398	23.6945	-95.5028	-110.694	-134.799	-94.9176	-7.97347	-126.004	-76.9274	-25.4233	-43.9051	-32.61
1017.5	-114.556	-90.8999	9.92628	-178.387	-113.487	-63.3249	-155.723	-93.7268	-107.556	-49.6084	-49.3001	-112.61	44.2576	-27.4291
1018.5	47.141	-98.9994	112.707	-48.7811	-177.347	24.7643	-79.043	153.767	-1.15158	-87.0654	-35.3376	77.2454	93.3387	-56.493
1019.5	37.2004	175.105	133.625	-107.483	-142.079	32.2304	110.294	-151.395	-104.301	-153.868	45.7768	76.3323	116.711	62.4764
1020.5	-93.4826	-151.185	-158.685	-32.5939	-93.1143	23.7777	-84.5292	-75.6642	-26.0645	-11.0696	-102.025	-40.8142	-163.127	-85.9019
1021.5	-169.013	176.256	-116.389	118.393	-88.9628	51.7562	-27.8765	-150.867	21.5099	-69.9047	-35.2142	-156.283	-91.7636	137.835
1022.49	142.448	-11.9951	-111.65	57.2383	-130.49	-21.9917	-109.28	124.776	-160.655	-142.603	-93.1088	-149.044	157.498	-128.823
	0
	0.999506
	1.99901
	2.99852
	3.99803
	4.99753
	5.99704
	6.99654
	7.99605
	8.99556
	9.99506
	10.9946
	11.9941
	12.9936
	13.9931
	14.9926
	15.9921
	16.9916
	17.9911
	18.9906
	19.9901
	20.9896
	21.9891
	22.9886
	23.9882
	24.9877
	25.9872
	26.9867
	27.9862
	28.9857
	29.9852
	30.9847
	31.9842
	32.9837
	33.9832
	34.9827
	35.9822
	36.9817
	37.9812
	38.9807
	39.9802
	40.9798
	41.9793
	42.9788
	43.9783
	44.9778
	45.9773
	46.9768
	47.9763
	48.9758
	49.9753
	50.9748
	51.9743
	52.9738
	53.9733
	54.9728
	55.9723
	56.9719
	57.9714
	58.9709
	59.9704
	60.9699
	61.9694
	62.9689
	63.9684
	64.9679
	65.9674
	66.9669
	67.9664
	68.9659
	69.9654
	70.9649
	71.9644
	72.964
	73.9635
	74.963
	75.9625
	76.962
	77.9615
	78.961
	79.9605
	80.96
	81.9595
	82.959
	83.9585
	84.958
	85.9575
	86.957
	87.9565
	88.9561
	89.9556
	90.9551
	91.9546
	92.9541
	93.9536
	94.9531
	95.9526
	96.9521
	97.9516
	98.9511
	99.9506
	100.95
	101.95
	102.949
	103.949
	104.948
	105.948
	106.947
	107.947
	108.946
	109.946
	110.945
	111.945
	112.944
	113.944
	114.943
	115.943
	116.942
	117.942
	118.941
	119.941
	120.94
	121.94
	122.939
	123.939
	124.938
	125.938
	126.937
	127.937
	128.936
	129.936
	130.935
	131.935
	132.934
	133.934
	134.933
	135.933
	136.932
	137.932
	138.931
	139.931
	140.93
	141.93
	142.929
	143.929
	144.928
	145.928
	146.927
	147.927
	148.926
	149.926
	150.925
	151.925
	152.924
	153.924
	154.923
	155.923
	156.922
	157.922
	158.921
	159.921
	160.921
	161.92
	162.92
	163.919
	164.919
	165.918
	166.918
	167.917
	168.917
	169.916
	170.916
	171.915
	172.915
	173.914
	174.914
	175.913
	176.913
	177.912
	178.912
	179.911
	180.911
	181.91
	182.91
	183.909
	184.909
	185.908
	186.908
	187.907
	188.907
	189.906
	190.906
	191.905
	192.905
	193.904
	194.904
	195.903
	196.903
	197.902
	198.902
	199.901
	200.901
	201.9
	202.9
	203.899
	204.899
	205.898
	206.898
	207.897
	208.897
	209.896
	210.896
	211.895
	212.895
	213.894
	214.894
	215.893
	216.893
	217.892
	218.892
	219.891
	220.891
	221.89
	222.89
	223.889
	224.889
	225.888
	226.888
	227.887
	228.887
	229.886
	230.886
	231.885
	232.885
	233.884
	234.884
	235.883
	236.883
	237.882
	238.882
	239.881
	240.881
	241.881
	242.88
	243.88
	244.879
	245.879
	246.878
	247.878
	248.877
	249.877
	250.876
	251.876
	252.875
	253.875
	254.874
	255.874
	256.873
	257.873
	258.872
	259.872
	260.871
	261.871
	262.87
	263.87
	264.869
	265.869
	266.868
	267.868
	268.867
	269.867
	270.866
	271.866
	272.865
	273.865
	274.864
	275.864
	276.863
	277.863
	278.862
	279.862
	280.861
	281.861
	282.86
	283.86
	284.859
	285.859
	286.858
	287.858
	288.857
	289.857
	290.856
	291.856
	292.855
	293.855
	294.854
	295.854
	296.853
	297.853
	298.852
	299.852
	300.851
	301.851
	302.85
	303.85
	304.849
	305.849
	306.848
	307.848
	308.847
	309.847
	310.846
	311.846
	312.845
	313.845
	314.844
	315.844
	316.843
	317.843
	318.842
	319.842
	320.841
	321.841
	322.841
	323.84
	324.84
	325.839
	326.839
	327.838
	328.838
	329.837
	330.837
	331.836
	332.836
	333.835
	334.835
	335.834
	336.834
	337.833
	338.833
	339.832
	340.832
	341.831
	342.831
	343.83
	344.83
	345.829
	346.829
	347.828
	348.828
	349.827
	350.827
	351.826
	352.826
	353.825
	354.825
	355.824
	356.824
	357.823
	358.823
	359.822
	360.822
	361.821
	362.821
	363.82
	364.82
	365.819
	366.819
	367.818
	368.818
	369.817
	370.817
	371.816
	372.816
	373.815
	374.815
	375.814
	376.814
	377.813
	378.813
	379.812
	380.812
	381.811
	382.811
	383.81
	384.81
	385.809
	386.809
	387.808
	388.808
	389.807
	390.807
	391.806
	392.806
	393.805
	394.805
	395.804
	396.804
	397.803
	398.803
	399.803
	400.802
	401.802
	402.801
	403.801
	404.8
	405.8
	406.799
	407.799
	408.798
	409.798
	410.797
	411.797
	412.796
	413.796
	414.795
	415.795
	416.794
	417.794
	418.793
	419.793
	420.792
	421.792
	422.791
	423.791
	424.79
	425.79
	426.789
	427.789
	428.788
	429.788
	430.787
	431.787
	432.786
	433.786
	434.785
	435.785
	436.784
	437.784
	438.783
	439.783
	440.782
	441.782
	442.781
	443.781
	444.78
	445.78
	446.779
	447.779
	448.778
	449.778
	450.777
	451.777
	452.776
	453.776
	454.775
	455.775
	456.774
	457.774
	458.773
	459.773
	460.772
	461.772
	462.771
	463.771
	464.77
	465.77
	466.769
	467.769
	468.768
	469.768
	470.767
	471.767
	472.766
	473.766
	474.765
	475.765
	476.764
	477.764
	478.763
	479.763
	480.762
	481.762
	482.762
	483.761
	484.761
	485.76
	486.76
	487.759
	488.759
	489.758
	490.758
	491.757
	492.757
	493.756
	494.756
	495.755
	496.755
	497.754
	498.754
	499.753
	500.753
	501.752
	502.752
	503.751
	504.751
	505.75
	506.75
	507.749
	508.749
	509.748
	510.748
	511.747
	512.747
	513.746
	514.746
	515.745
	516.745
	517.744
	518.744
	519.743
	520.743
	521.742
	522.742
	523.741
	524.741
	525.74
	526.74
	527.739
	528.739
	529.738
	530.738
	531.737
	532.737
	533.736
	534.736
	535.735
	536.735
	537.734
	538.734
	539.733
	540.733
	541.732
	542.732
	543.731
	544.731
	545.73
	546.73
	547.729
	548.729
	549.728
	550.728
	551.727
	552.727
	553.726
	554.726
	555.725
	556.725
	557.724
	558.724
	559.723
	560.723
	561.723
	562.722
	563.722
	564.721
	565.721
	566.72
	567.72
	568.719
	569.719
	570.718
	571.718
	572.717
	573.717
	574.716
	575.716
	576.715
	577.715
	578.714
	579.714
	580.713
	581.713
	582.712
	583.712
	584.711
	585.711
	586.71
	587.71
	588.709
	589.709
	590.708
	591.708
	592.707
	593.707
	594.706
	595.706
	596.705
	597.705
	598.704
	599.704
	600.703
	601.703
	602.702
	603.702
	604.701
	605.701
	606.7
	607.7
	608.699
	609.699
	610.698
	611.698
	612.697
	613.697
	614.696
	615.696
	616.695
	617.695
	618.694
	619.694
	620.693
	621.693
	622.692
	623.692
	624.691
	625.691
	626.69
	627.69
	628.689
	629.689
	630.688
	631.688
	632.687
	633.687
	634.686
	635.686
	636.685
	637.685
	638.684
	639.684
	640.683
	641.683
	642.683
	643.682
	644.682
	645.681
	646.681
	647.68
	648.68
	649.679
	650.679
	651.678
	652.678
	653.677
	654.677
	655.676
	656.676
	657.675
	658.675
	659.674
	660.674
	661.673
	662.673
	663.672
	664.672
	665.671
	666.671
	667.67
	668.67
	669.669
	670.669
	671.668
	672.668
	673.667
	674.667
	675.666
	676.666
	677.665
	678.665
	679.664
	680.664
	681.663
	682.663
	683.662
	684.662
	685.661
	686.661
	687.66
	688.66
	689.659
	690.659
	691.658
	692.658
	693.657
	694.657
	695.656
	696.656
	697.655
	698.655
	699.654
	700.654
	701.653
	702.653
	703.652
	704.652
	705.651
	706.651
	707.65
	708.65
	709.649
	710.649
	711.648
	712.648
	713.647
	714.647
	715.646
	716.646
	717.645
	718.645
	719.644
	720.644
	721.644
	722.643
	723.643
	724.642
	725.642
	726.641
	727.641
	728.64
	729.64
	730.639
	731.639
	732.638
	733.638
	734.637
	735.637
	736.636
	737.636
	738.635
	739.635
	740.634
	741.634
	742.633
	743.633
	744.632
	745.632
	746.631
	747.631
	748.63
	749.63
	750.629
	751.629
	752.628
	753.628
	754.627
	755.627
	756.626
	757.626
	758.625
	759.625
	760.624
	761.624
	762.623
	763.623
	764.622
	765.622
	766.621
	767.621
	768.62
	769.62
	770.619
	771.619
	772.618
	773.618
	774.617
	775.617
	776.616
	777.616
	778.615
	779.615
	780.614
	781.614
	782.613
	783.613
	784.612
	785.612
	786.611
	787.611
	788.61
	789.61
	790.609
	791.609
	792.608
	793.608
	794.607
	795.607
	796.606
	797.606
	798.605
	799.605
	800.605
	801.604
	802.604
	803.603
	804.603
	805.602
	806.602
	807.601
	808.601
	809.6
	810.6
	811.599
	812.599
	813.598
	814.598
	815.597
	816.597
	817.596
	818.596
	819.595
	820.595
	821.594
	822.594
	823.593
	824.593
	825.592
	826.592
	827.591
	828.591
	829.59
	830.59
	831.589
	832.589
	833.588
	834.588
	835.587
	836.587
	837.586
	838.586
	839.585
	840.585
	841.584
	842.584
	843.583
	844.583
	845.582
	846.582
	847.581
	848.581
	849.58
	850.58
	851.579
	852.579
	853.578
	854.578
	855.577
	856.577
	857.576
	858.576
	859.575
	860.575
	861.574
	862.574
	863.573
	864.573
	865.572
	866.572
	867.571
	868.571
	869.57
	870.57
	871.569
	872.569
	873.568
	874.568
	875.567
	876.567
	877.566
	878.566
	879.565
	880.565
	881.565
	882.564
	883.564
	884.563
	885.563
	886.562
	887.562
	888.561
	889.561
	890.56
	891.56
	892.559
	893.559
	894.558
	895.558
	896.557
	897.557
	898.556
	899.556
	900.555
	901.555
	902.554
	903.554
	904.553
	905.553
	906.552
	907.552
	908.551
	909.551
	910.55
	911.55
	912.549
	913.549
	914.548
	915.548
	916.547
	917.547
	918.546
	919.546
	920.545
	921.545
	922.544
	923.544
	924.543
	925.543
	926.542
	927.542
	928.541
	929.541
	930.54
	931.54
	932.539
	933.539
	934.538
	935.538
	936.537
	937.537
	938.536
	939.536
	940.535
	941.535
	942.534
	943.534
	944.533
	945.533
	946.532
	947.532
	948.531
	949.531
	950.53
	951.53
	952.529
	953.529
	954.528
	955.528
	956.527
	957.527
	958.526
	959.526
	960.525
	961.525
	962.525
	963.524
	964.524
	965.523
	966.523
	967.522
	968.522
	969.521
	970.521
	971.52
	972.52
	973.519
[truncated: 81 more rows]

## Sheet: M48_amp
Frequency	FF	70	60	50	40	30	20	10	AN10	AN20	AN30	AN40	AN50	AN60
0	6.8704e-09	3.493e-09	2.605e-08	4.673e-08	1.352e-09	3.0962e-08	8.534e-09	3.096e-09	8.513e-09	4.459e-08	9.087e-09	1.152e-08	5.126e-08	8.511e-09	0
0.999506	0.0032943	0.0017544	0.004299	0.0052139	0.0040095	0.003401	0.0015455	0.0017893	0.0012326	0.0029533	0.00083323	0.0015558	0.0054612	0.0028817	0
1.99901	0.00044655	0.0027997	0.00089578	0.0012878	0.00099242	0.0029628	0.0010812	0.0011048	0.00078304	0.0026376	0.00040574	0.00024954	0.0028368	0.0020928	0
2.99852	0.0015723	0.0018614	0.00078909	0.0017623	0.00030107	0.00054482	0.0011755	0.00044259	0.0012034	0.00084439	0.00042578	0.00038777	0.0050872	0.00087343	0
3.99803	0.00011868	0.0011055	0.00090521	0.0026153	0.0010682	0.0012063	0.0016784	0.00058872	0.00098102	0.00029769	0.00020318	0.00026736	0.0023045	0.0013157	0
4.99753	0.00042746	0.00043144	0.00074405	0.00053165	0.00050589	0.00043448	0.001197	0.00043558	0.00068655	0.00066534	0.00014408	4.8422e-05	0.0015625	0.00030513	0
5.99704	0.00027856	0.00064028	0.00022845	0.0009174	0.0002052	0.00021174	0.00070495	0.00024455	0.00021667	0.00094635	0.00026493	0.00020934	0.0012395	0.00051951	0
6.99654	0.00063785	5.6386e-05	0.0002415	0.00031796	0.00027192	0.00061549	9.3312e-05	0.00015412	0.00059567	0.0001199	7.2879e-05	9.385e-05	0.00072306	0.00041035	0
7.99605	0.00016565	0.00038837	0.00013695	0.00079029	0.00020455	0.00050729	0.00042083	0.00021171	0.00062777	0.00010272	6.4349e-05	3.9939e-05	0.0003809	0.00073356	0
8.99556	0.00018403	0.00030307	3.3067e-05	0.00030663	0.00031978	0.00083649	7.1049e-05	0.00014501	0.00065059	0.00028342	4.1276e-05	8.2146e-05	0.0012651	0.00048134	0
9.99506	7.7953e-05	0.0001419	0.00024281	0.00037558	0.00013989	0.00052771	0.00033887	9.6422e-05	0.00011375	0.00039299	0.00014498	7.3732e-05	0.00076747	0.00032473	0
10.9946	0.00010564	0.00028768	0.00016322	0.00046162	0.00033754	0.0005531	0.00024243	7.5281e-05	0.00018563	0.00031581	1.2175e-05	6.79e-05	0.00015584	0.0003782	0
11.9941	2.3006e-05	0.00040641	0.00026445	0.00029619	5.5778e-05	0.00015603	0.00028274	8.4282e-05	7.5525e-05	0.00026949	7.1062e-05	9.4883e-05	0.0002685	0.00012951	0
12.9936	6.9042e-05	0.00033445	3.8799e-05	0.00050511	5.738e-05	0.00022094	0.00010917	9.9467e-05	0.00034804	0.00031705	5.2541e-05	6.4603e-05	0.00020255	0.00017759	0
13.9931	3.8659e-05	5.0264e-05	0.00025761	0.0002594	0.00011133	0.00026006	0.00017325	8.2216e-05	0.00016657	5.0711e-05	4.1973e-05	4.5797e-05	0.00045955	5.7509e-05	0
14.9926	4.7651e-05	0.0001603	8.7041e-05	0.00032828	0.00012118	0.00033395	0.00042802	0.00010072	0.00010706	0.00010326	4.6742e-05	3.2757e-05	0.00033205	0.00019575	0
15.9921	7.7338e-05	9.2982e-05	9.6899e-05	0.00013122	8.8501e-05	8.1773e-05	0.00017197	2.8028e-05	0.00016231	0.00014188	3.553e-05	4.9586e-05	0.00014712	0.00013141	0
16.9916	3.5157e-05	0.00025792	0.00011026	0.000301	2.278e-05	0.00016636	0.00014562	5.7099e-05	9.2817e-05	0.00034239	4.3733e-05	0.00012708	5.9414e-05	0.00011622	0
17.9911	4.4925e-06	0.00020043	9.991e-05	0.00012541	1.9917e-05	0.00010895	0.00012954	0.00018244	0.00027524	0.00029026	8.0444e-05	8.9354e-05	0.00020719	0.00013246	0
18.9906	2.1758e-05	0.00021561	0.00012975	0.00030834	2.8259e-05	0.00032463	0.00017096	8.6372e-05	0.00013308	0.00025633	1.5776e-05	3.8469e-05	0.00020416	9.1453e-05	0
19.9901	3.4651e-05	8.8165e-06	7.8202e-05	0.0001064	2.682e-05	0.00018932	0.00026344	5.4122e-05	0.0001388	0.00022185	3.7358e-05	3.8659e-05	5.0888e-05	0.00024071	0
20.9896	3.3742e-05	6.6811e-05	6.7865e-05	0.0001234	2.368e-05	1.215e-05	0.00025306	2.1915e-05	7.3288e-05	0.00018199	2.09e-05	4.4024e-05	0.00013112	5.7616e-05	0
21.9891	6.5058e-05	3.7819e-05	6.8786e-05	5.492e-05	0.00013852	0.00027658	0.00012514	3.263e-05	0.00012286	0.00021219	1.7011e-05	5.9567e-05	8.3625e-05	0.0002071	0
22.9886	4.2865e-05	5.5272e-05	0.00018804	0.00025558	0.00010228	0.00016766	4.5871e-05	3.4806e-05	0.00015918	0.0002491	8.9737e-06	1.1293e-05	0.00018516	0.00010225	0
23.9882	4.3092e-05	0.00011833	4.3703e-06	3.9466e-05	7.8543e-05	0.00012155	4.8913e-05	8.804e-05	9.1342e-05	0.0001506	3.871e-05	5.3877e-05	0.00014833	0.00013438	0
24.9877	5.2524e-05	0.00010275	1.6092e-05	0.00015169	8.8481e-05	0.00010121	0.00010016	7.4049e-05	0.00013935	0.00013269	4.0043e-05	6.5253e-05	9.2154e-05	4.7814e-05	0
25.9872	6.1833e-05	7.7148e-05	4.9766e-05	0.00012377	6.4116e-05	7.1137e-05	0.00013607	3.3689e-05	0.00014024	6.6527e-05	1.9057e-05	3.2903e-05	4.0801e-05	9.18e-05	0
26.9867	9.9742e-05	1.9507e-05	3.8351e-05	5.978e-05	5.8243e-05	3.5956e-05	0.00012424	4.2164e-05	3.5414e-05	0.00011798	2.3302e-05	2.0576e-05	4.0457e-05	0.00010453	0
27.9862	3.4949e-05	5.1132e-05	1.1681e-05	2.04e-05	0.00010852	6.9465e-05	3.3087e-05	7.0911e-05	9.7411e-05	0.00013016	1.9078e-05	3.6138e-05	8.0586e-05	2.4323e-05	0
28.9857	2.4382e-05	7.3013e-05	4.9474e-05	4.3805e-05	2.4055e-05	9.491e-05	5.6067e-05	5.2941e-05	1.7296e-05	0.00015049	8.7063e-06	7.9945e-06	2.5647e-05	9.5891e-05	0
29.9852	7.9265e-05	1.4851e-05	5.4155e-05	7.7734e-05	2.5341e-05	0.00014956	4.913e-05	3.3966e-05	4.6802e-05	6.5668e-05	2.9887e-05	4.633e-05	2.4869e-05	5.0261e-05	0
30.9847	9.2569e-05	4.2477e-06	2.2028e-05	7.7274e-05	2.7233e-05	7.4855e-05	2.231e-05	3.9935e-05	5.317e-05	4.8311e-05	3.1732e-05	3.6825e-05	4.8353e-05	2.3819e-05	0
31.9842	7.8045e-05	2.8575e-05	2.7874e-05	9.7586e-05	3.1443e-05	8.3092e-05	2.5101e-05	2.0307e-05	7.3361e-05	5.7845e-05	1.4261e-06	4.1194e-05	6.8198e-05	3.2559e-05	0
32.9837	4.2651e-05	4.3635e-05	3.0404e-05	9.6045e-05	5.5652e-05	8.6186e-05	8.9667e-05	3.5553e-05	0.00010045	4.6719e-05	1.0549e-05	5.6136e-05	6.5372e-05	1.8231e-05	0
33.9832	7.973e-06	2.3265e-05	1.8764e-05	4.0706e-05	4.3171e-05	2.4469e-05	2.5829e-05	2.924e-05	7.1361e-05	2.4036e-05	3.1898e-06	2.5455e-05	3.0758e-05	3.6178e-05	0		signal-to-noise ratio
34.9827	8.7003e-05	7.8535e-06	3.8088e-05	5.0655e-05	1.4775e-05	0.0001181	4.0483e-05	5.0763e-05	2.3292e-05	1.2595e-05	1.3525e-05	3.4881e-05	2.5352e-05	3.0475e-05	0		FF	70	60	50	40	30	20	10	AN10	AN20	AN30	AN40	AN50	AN60
35.9822	7.132e-05	8.8559e-06	3.1911e-05	4.643e-05	3.0579e-05	2.328e-05	6.4655e-05	4.8864e-05	5.1161e-05	2.8363e-05	1.95e-05	1.9965e-05	3.8734e-05	1.8482e-05	0		9.57758	6.13916	9.93959	9.40705	6.708	2.58989	2.83025	0	9.18124	8.51798	6.47834	5.8358	4.96612	3.91273
36.9817	0.00011481	2.8827e-05	4.1032e-05	1.6294e-05	6.1026e-05	3.6208e-05	3.0343e-05	1.1509e-05	5.8624e-05	4.666e-05	1.3403e-05	6.3909e-05	1.4732e-05	3.6823e-05	0
37.9812	3.9569e-05	2.3857e-05	3.6275e-05	2.9529e-05	1.7639e-05	5.8016e-05	1.8675e-05	1.6758e-05	3.293e-05	2.6232e-05	2.4104e-05	4.6094e-05	4.4734e-05	2.5464e-05	0				Full-field					Others configuration
38.9807	7.0841e-05	1.6546e-05	3.9406e-06	1.5725e-05	5.5088e-05	8.0209e-05	4.1488e-05	3.6087e-05	4.0712e-05	8.5878e-05	2.0494e-05	2.8472e-05	8.7375e-06	4.0532e-05	0		black	first try	Tsaousis_Konstantinos_20130514_1313_M48ff.csv					Tsaousis_Konstantinos_20130731_1651_M48
39.9802	8.7619e-05	2.1084e-05	2.5878e-05	5.574e-05	2.5405e-05	6.0904e-05	3.9612e-05	3.046e-05	3.6318e-05	6.4084e-05	3.4871e-05	2.0294e-05	4.406e-05	8.45e-06	0
40.9798	3.6429e-05	1.7729e-05	2.3872e-05	4.8125e-05	2.8479e-05	5.3937e-05	3.2691e-05	3.4728e-05	5.1071e-05	2.8137e-05	1.1385e-05	4.7378e-05	5.8999e-05	2.8876e-05	0
41.9793	3.9198e-05	2.799e-05	9.549e-06	1.1876e-05	7.8431e-05	3.988e-05	2.3827e-05	4.7126e-05	1.11e-05	3.1098e-05	1.8639e-05	2.228e-05	6.0714e-05	2.6572e-05	0
42.9788	7.6069e-05	4.4085e-05	3.1484e-05	1.6711e-05	4.5961e-05	2.3875e-05	1.9179e-06	1.1983e-05	1.1224e-05	2.7866e-05	1.3538e-05	3.3107e-06	2.6002e-05	2.5024e-05	0
43.9783	1.7555e-05	6.3172e-05	3.0963e-05	3.0445e-05	1.3544e-05	3.1472e-05	1.3144e-05	5.5978e-06	3.4856e-06	2.4664e-05	2.0974e-05	1.0624e-05	5.0408e-05	1.948e-05	0
44.9778	5.2952e-05	2.7431e-05	2.769e-05	3.5669e-05	4.3602e-05	5.6466e-05	6.2443e-06	1.5668e-05	1.2285e-05	3.3401e-05	2.0656e-05	1.1081e-05	7.9269e-06	3.4892e-05	0
45.9773	1.607e-05	5.7834e-05	4.921e-05	3.6101e-05	1.1982e-05	5.4028e-05	3.2885e-05	4.7866e-05	6.2739e-05	5.1802e-05	3.451e-05	2.3344e-05	3.0013e-05	4.5443e-05	0
46.9768	4.4817e-05	4.3839e-05	6.9497e-05	2.8829e-05	3.0429e-05	5.9438e-05	1.8274e-05	2.7978e-05	6.6919e-05	5.0991e-05	5.6414e-05	4.484e-05	4.5271e-05	2.6862e-05	0
47.9763	0.00070116	0.00042382	0.00046485	0.00039829	0.00025212	0.00013524	6.9051e-05		0.00054851	0.00054642	0.00032014	0.00031066	0.00027593	0.00015477	0
48.9758	0.0001016	9.4232e-05	2.4038e-05	5.585e-05	4.4741e-05	4.4999e-05	3.0521e-05	3.1356e-05	5.2566e-05	7.7307e-05	4.242e-05	6.1627e-05	6.5854e-05	5.2249e-05	0
49.9753	6.4044e-05	0.00020499	0.00025213	4.8832e-05	0.00015062	6.737e-05	8.325e-05	0.0001528	0.00024768	0.00027838	0.00020106	0.00027316	3.6218e-05	0.00012377	0
50.9748	0.00011791	3.0583e-05	2.8789e-05	1.7735e-05	1.9625e-05	5.3054e-05	1.342e-05	1.4217e-05	4.6841e-05	2.1474e-05	2.8734e-05	2.5151e-05	2.2185e-05	2.8738e-05	0
51.9743	4.2226e-05	2.4529e-05	4.2696e-05	3.4685e-05	1.7617e-05	3.9369e-05	3.6417e-05	3.5937e-05	2.9893e-05	2.2917e-05	4.8633e-05	1.5086e-05	5.8824e-05	1.3231e-05	0
52.9738	7.1889e-05	1.2693e-05	2.2979e-05	4.8866e-05	1.6237e-05	5.2623e-05	4.3907e-05	3.3968e-05	3.8932e-05	2.9272e-05	1.567e-05	2.157e-05	2.2797e-05	2.7299e-05	0
53.9733	0.0001255	4.6923e-05	8.1118e-06	4.0642e-05	4.1757e-05	8.144e-05	2.1744e-06	3.4522e-05	3.2653e-05	8.8446e-06	1.3969e-05	2.1187e-05	1.3941e-05	7.4182e-06	0
54.9728	6.8951e-05	1.6522e-05	2.5194e-05	4.769e-05	3.2604e-05	5.112e-05	4.8883e-05	1.81e-05	1.9335e-05	3.1861e-05	1.2043e-05	1.8582e-05	3.7925e-05	4.2576e-05	0
55.9723	7.18e-05	2.3512e-05	1.2231e-05	2.5014e-05	3.5773e-05	5.1476e-05	2.2347e-05	2.125e-05	3.1091e-05	8.032e-06	3.2065e-05	3.0006e-05	1.2456e-05	3.4851e-05	0
56.9719	0.00010385	2.2425e-05	1.9017e-05	1.4472e-05	1.3588e-05	5.7537e-05	1.149e-05	4.0483e-05	1.1283e-05	3.7835e-05	1.2292e-05	9.2343e-06	1.3011e-05	2.0873e-05	0
57.9714	4.7194e-05	3.4089e-05	1.9919e-05	1.2054e-05	2.4785e-05	2.8363e-05	3.1942e-05	1.5092e-05	3.5126e-05	5.496e-05	1.514e-05	3.3089e-05	1.6629e-05	5.4248e-06	0
58.9709	1.8524e-05	2.6462e-05	8.6069e-06	2.0734e-05	2.4443e-05	3.4203e-05	2.3183e-05	1.1186e-05	2.3773e-05	1.7169e-05	3.265e-05	9.3653e-06	3.5267e-05	1.1548e-05	0
59.9704	9.6418e-05	1.254e-05	1.9992e-05	3.495e-05	2.8127e-05	3.34e-05	1.8545e-05	3.2875e-05	2.2196e-05	1.596e-05	4.2558e-05	1.7446e-05	2.5212e-05	2.1116e-05	0
60.9699	0.00015674	1.771e-05	2.7595e-05	5.8206e-06	3.1458e-05	4.9173e-05	2.6029e-05	2.4236e-05	3.6492e-05	3.1422e-05	2.7679e-05	1.8067e-05	2.439e-05	1.2514e-05	0
61.9694	4.1007e-05	2.1839e-05	3.4557e-05	2.6358e-05	2.4495e-05	4.041e-05	2.4938e-05	3.6988e-05	1.5572e-05	2.4683e-05	2.8962e-05	1.8104e-05	3.1845e-05	1.0096e-05	0
62.9689	0.000111	3.5883e-06	3.9144e-06	6.2933e-06	4.4297e-05	4.7364e-05	4.1929e-05	3.6475e-05	4.8751e-05	4.5253e-05	1.4154e-05	1.657e-05	2.0816e-05	2.0103e-05	0
63.9684	2.3249e-05	1.197e-05	3.0634e-05	4.4086e-05	6.153e-05	2.3743e-05	3.2634e-05	1.8703e-05	3.4159e-05	1.7596e-05	2.4343e-05	1.1135e-05	1.8072e-05	7.8967e-06	0
64.9679	7.3502e-05	2.922e-05	3.4722e-05	3.5737e-05	3.6371e-05	3.2421e-05	1.08e-05	3.004e-05	3.5089e-05	3.4494e-05	7.725e-06	3.1598e-05	3.0873e-05	3.1371e-05	0
65.9674	0.00013001	1.0604e-05	1.9402e-05	6.0838e-06	4.5418e-05	2.5647e-05	3.9444e-05	2.5173e-05	3.8004e-05	3.3741e-05	2.8091e-05	5.0748e-05	2.7828e-05	1.5142e-05	0
66.9669	8.957e-05	1.9339e-05	2.845e-05	2.1489e-05	4.235e-05	1.7049e-05	2.8636e-05	1.1894e-05	3.6905e-05	3.0301e-06	2.0774e-05	3.6739e-05	2.4823e-05	2.4337e-05	0
67.9664	4.3495e-05	2.0273e-05	3.9846e-05	1.3066e-05	9.8463e-06	4.6338e-05	3.0053e-05	7.4113e-06	3.5379e-05	1.4775e-05	1.432e-05	2.6471e-05	1.2703e-05	7.4908e-06	0
68.9659	3.3748e-05	4.3218e-05	1.7083e-05	2.3841e-05	3.6808e-05	5.2952e-05	3.5212e-05	1.8425e-05	1.7425e-05	2.2801e-05	2.8012e-05	8.3039e-06	3.7362e-05	1.2393e-05	0
69.9654	8.2003e-05	2.8347e-05	3.0921e-05	9.227e-06	4.6171e-05	2.0058e-05	2.7752e-05	3.2783e-05	2.7166e-05	1.9999e-05	4.7962e-05	1.5421e-05	3.8514e-05	9.1647e-06	0
70.9649	8.0257e-05	4.337e-05	2.9117e-05	1.0073e-05	2.8978e-05	6.8609e-05	2.4054e-05	2.4503e-05	2.2068e-05	1.9561e-05	8.5937e-06	1.2676e-05	4.8411e-06	3.4835e-05	0
71.9644	3.7653e-05	1.2565e-05	6.443e-06	2.4103e-05	7.5832e-06	4.6711e-05	6.873e-06	3.558e-05	9.1346e-06	1.9552e-05	5.6272e-06	3.649e-05	1.8017e-05	1.5825e-05	0
72.964	8.5678e-05	3.0907e-05	2.1581e-05	9.0941e-06	3.1988e-05	3.5267e-05	3.9333e-06	4.4003e-05	2.0438e-05	1.6545e-06	3.2814e-05	1.6263e-05	2.5081e-05	2.0914e-05	0
73.9635	5.8401e-05	4.3753e-05	1.0561e-05	2.8205e-05	4.2087e-05	5.8287e-06	1.698e-05	2.2256e-05	5.3264e-05	8.314e-06	2.1892e-05	1.7194e-05	3.1419e-05	1.4369e-05	0
74.963	3.8272e-05	1.4448e-05	3.1288e-06	2.364e-05	2.9695e-05	4.0824e-05	3.0148e-06	3.8544e-05	2.6745e-05	2.9632e-05	2.7451e-05	1.5372e-05	2.2153e-05	2.702e-05	0
75.9625	5.4258e-05	2.1599e-05	4.3769e-05	6.5047e-06	4.8501e-05	2.9976e-05	1.4895e-05	1.8848e-05	1.1214e-05	1.0026e-05	5.8122e-05	1.6968e-05	1.5787e-05	3.5274e-05	0
76.962	7.2839e-05	2.2162e-05	2.6599e-05	2.8852e-05	2.0735e-05	4.2385e-05	2.7008e-05	2.9305e-05	4.3763e-05	2.1826e-05	1.0554e-05	2.8597e-05	2.5543e-05	8.8857e-06	0
77.9615	8.9394e-05	1.8422e-05	2.4089e-05	4.2781e-05	8.7236e-06	3.9252e-05	8.254e-06	1.7413e-05	4.5674e-05	3.1617e-05	3.2081e-05	9.7144e-06	1.4657e-05	1.9503e-05	0
78.961	7.1855e-05	2.1934e-05	4.7616e-05	4.9421e-05	3.2166e-05	1.6527e-05	5.5721e-06	2.6282e-05	1.0503e-05	5.5244e-05	3.8455e-06	4.7063e-05	1.8999e-05	1.3778e-05	0
79.9605	5.0655e-05	1.4719e-05	2.7278e-05	1.2966e-05	3.5913e-05	2.1551e-06	2.6274e-05	4.7998e-05	1.1016e-05	2.7438e-05	5.2039e-05	5.4647e-05	1.7145e-06	3.4014e-05	0
80.96	3.5454e-05	2.624e-05	6.9885e-06	2.7437e-05	2.1065e-05	4.7251e-05	6.0554e-06	2.9697e-05	2.9562e-05	2.3192e-05	3.2108e-05	1.404e-05	4.2149e-05	3.0711e-05	0
81.9595	2.5174e-05	1.3719e-05	4.0166e-05	4.3207e-06	3.0785e-05	4.7423e-05	1.4369e-05	2.7488e-05	3.0899e-05	2.6092e-05	4.1714e-05	2.044e-05	1.7828e-05	2.5146e-06	0
82.959	1.7408e-05	2.6712e-05	2.81e-05	1.1895e-05	1.6121e-05	3.7614e-05	4.1994e-05	4.1148e-05	1.0062e-05	3.1171e-05	4.3147e-05	2.4757e-05	1.4474e-05	8.2072e-06	0
83.9585	5.4112e-05	6.9137e-06	1.7562e-05	1.8744e-05	1.7703e-05	1.3538e-05	1.0952e-05	3.5017e-05	1.0628e-05	9.7809e-06	2.4679e-05	2.6514e-05	2.336e-05	2.4267e-05	0
84.958	6.9697e-05	1.246e-05	1.3181e-05	3.4805e-05	2.4126e-05	3.0605e-05	6.4845e-06	5.9843e-05	1.1335e-05	3.7382e-05	4.4019e-05	1.6181e-05	1.0468e-05	1.4461e-05	0
85.9575	0.00010236	2.1764e-05	2.4587e-05	2.0604e-05	2.0311e-05	6.3946e-05	1.9585e-05	1.8543e-05	1.4768e-05	3.9199e-06	2.5023e-05	2.099e-05	1.1627e-05	1.3132e-05	0
86.957	2.6444e-05	8.486e-06	2.5657e-05	1.0955e-05	1.8923e-05	5.5505e-05	1.7466e-05	1.726e-06	1.648e-05	1.7334e-05	4.1916e-05	2.7355e-05	3.0612e-05	1.4317e-05	0
87.9565	7.1546e-05	3.7439e-05	3.3369e-05	2.7247e-05	1.0965e-05	4.2587e-05	3.4843e-05	3.4437e-06	1.7858e-05	2.0186e-05	8.8114e-06	2.3565e-05	2.0473e-05	3.3373e-05	0
88.9561	4.6825e-05	4.876e-05	3.7415e-05	5.278e-05	1.3655e-05	3.4324e-05	2.0288e-05	5.1939e-06	1.3126e-05	8.0461e-06	1.6973e-05	8.5442e-06	1.3568e-05	1.797e-05	0
89.9556	2.6476e-05	1.1035e-05	3.2255e-05	1.5627e-05	1.6685e-05	7.9786e-07	2.8021e-05	1.3859e-05	3.2018e-05	3.1344e-05	7.6675e-06	1.1691e-05	1.3843e-05	2.3762e-05	0
90.9551	2.1824e-05	3.6551e-05	2.1988e-05	2.0106e-05	1.9826e-05	1.965e-05	1.2775e-05	6.7453e-06	1.5854e-05	2.3919e-05	1.9606e-05	6.0235e-06	2.5816e-05	2.8642e-05	0
91.9546	3.9105e-05	2.7299e-05	1.7036e-05	1.6487e-05	5.8047e-05	1.7708e-05	4.0074e-05	8.0225e-06	2.4735e-05	2.4843e-05	1.0796e-05	1.7619e-05	2.3344e-05	9.0137e-06	0
92.9541	4.3908e-05	3.6616e-05	8.1378e-06	2.3978e-05	2.7003e-05	2.6765e-05	2.0045e-05	2.5286e-05	6.5685e-06	7.7261e-06	1.8251e-05	1.5359e-05	2.5112e-05	1.8088e-05	0
93.9536	0.00010574	2.7328e-05	1.406e-05	1.0951e-05	2.2713e-05	1.766e-05	1.3308e-05	3.8632e-05	1.7895e-05	4.5517e-06	7.8763e-06	1.6094e-05	1.6987e-05	7.9324e-06	0
94.9531	6.0823e-05	3.7115e-05	5.8047e-05	7.7133e-06	3.9293e-05	4.7204e-05	9.7345e-06	6.1739e-06	5.027e-05	3.3294e-05	3.2669e-05	6.5813e-06	1.8629e-05	2.8085e-05	0
95.9526	4.4208e-05	0.00017369	0.00013911	9.7811e-05	7.9651e-05	8.3574e-05	3.7731e-05	1.4849e-05	0.00017143	0.0001138	0.0001348	0.00010742	2.115e-05	2.3215e-05	0
96.9521	4.2943e-05	5.9865e-05	4.1319e-05	5.2879e-05	5.611e-05	2.0482e-05	5.8578e-06	7.8338e-06	8.3804e-05	4.7986e-05	5.5446e-05	7.8645e-06	2.0741e-05	1.4073e-05	0
97.9516	4.6443e-05	6.4939e-05	3.0997e-05	1.9126e-05	2.3275e-05	1.0155e-05	1.6991e-05	2.1912e-05	4.2569e-05	3.9293e-05	1.7769e-05	2.9378e-05	1.72e-05	1.2929e-05	0
98.9511	4.2505e-05	2.6165e-05	2.1296e-05	1.649e-05	2.1456e-05	2.1023e-05	1.3455e-05	7.3282e-06	5.0716e-05	1.2209e-05	2.233e-05	4.1897e-05	4.2103e-05	1.3731e-05	0
99.9506	4.0213e-05	4.0091e-06	3.3921e-05	3.8639e-05	3.2849e-05	1.0607e-05	2.4922e-05	2.9606e-05	3.7274e-05	3.7678e-05	8.3719e-06	1.3349e-05	1.576e-05	2.2102e-05	0
100.95	9.225e-05	1.2914e-05	3.4024e-05	2.1228e-05	2.0986e-05	2.3932e-05	1.5387e-05	1.0382e-05	3.7279e-05	4.4539e-06	1.3609e-05	1.0236e-05	2.8928e-05	1.3445e-05	0
101.95	8.3058e-05	3.1308e-05	2.5394e-05	3.7115e-05	1.2694e-05	2.0084e-05	1.6518e-05	3.1572e-05	1.1562e-05	1.5548e-05	1.4546e-05	3.3757e-05	2.1511e-05	1.7681e-05	0
102.949	6.8663e-05	1.4427e-05	1.3673e-05	3.0694e-05	3.5088e-05	2.3625e-05	2.0194e-05	2.4644e-05	1.2264e-05	3.5859e-05	3.2232e-06	4.6403e-06	1.6308e-05	9.1043e-06	0
103.949	8.3938e-05	9.4133e-06	3.4788e-05	2.8372e-05	8.8372e-06	2.4688e-05	1.7308e-05	1.7049e-05	2.2956e-05	3.5008e-05	1.4102e-05	3.6227e-05	1.4352e-05	6.5766e-06	0
104.948	2.7333e-05	1.2877e-05	3.0545e-05	1.6784e-05	1.2875e-05	2.5967e-05	1.5602e-05	1.566e-05	2.8541e-06	1.5224e-05	1.3959e-05	1.7588e-05	2.1135e-05	1.7474e-05	0
105.948	4.6507e-05	2.5717e-05	1.6155e-05	5.3849e-06	1.1599e-05	3.6506e-05	1.4723e-05	1.6422e-05	8.3478e-06	2.6481e-05	1.5433e-05	2.5333e-05	1.9763e-05	3.9183e-06	0
106.947	8.7343e-05	6.5907e-06	7.2404e-06	2.0201e-05	1.4526e-05	9.0701e-06	1.648e-05	2.2487e-05	6.0589e-06	3.3009e-05	2.6986e-05	1.6907e-05	8.0007e-06	1.2084e-05	0
107.947	7.8065e-05	2.3589e-05	5.1232e-06	1.038e-05	2.6573e-05	3.5381e-05	9.4739e-06	4.7996e-06	1.2815e-05	1.1525e-05	1.9224e-05	1.4122e-05	1.3529e-05	1.6639e-05	0
108.946	7.7034e-05	1.1488e-05	2.7005e-05	1.9939e-05	3.0586e-05	2.2682e-05	8.362e-06	1.4772e-05	1.9485e-05	9.3215e-06	4.3104e-06	9.5014e-06	9.6024e-06	4.7432e-06	0
109.946	6.5858e-05	1.3959e-05	9.0676e-06	5.7901e-06	3.2137e-05	1.3119e-05	2.0824e-05	9.2008e-06	2.3124e-05	6.8886e-06	1.6956e-05	1.9167e-05	1.227e-05	9.2682e-06	0
110.945	6.4564e-05	5.3777e-06	1.0084e-05	3.4782e-06	1.0606e-05	3.0576e-05	1.5449e-05	3.1589e-05	1.5721e-05	2.095e-05	1.9753e-05	8.6396e-06	1.6164e-05	5.8944e-06	0
111.945	2.537e-05	2.2383e-05	9.7927e-06	7.9657e-06	3.9122e-05	2.8893e-05	1.3859e-05	1.4161e-05	1.4972e-05	9.0536e-06	1.7104e-05	1.6356e-05	7.4673e-06	1.1148e-05	0
112.944	3.0186e-05	1.8792e-05	9.3406e-06	8.8906e-06	1.2756e-05	1.9705e-05	5.5139e-06	9.1324e-06	1.8699e-05	1.1642e-05	1.1616e-05	2.7051e-05	6.7867e-06	1.3459e-05	0
113.944	3.5186e-05	5.1324e-06	2.2915e-05	2.4728e-06	1.1854e-05	2.0189e-05	1.7924e-05	9.9506e-06	1.7493e-05	7.0772e-06	9.0783e-06	6.689e-06	1.6075e-05	1.9471e-05	0
114.943	9.6161e-05	1.7252e-05	7.0222e-06	1.002e-05	2.2527e-05	3.0607e-05	3.2775e-06	2.8912e-05	2.5789e-05	2.1549e-05	6.8359e-06	8.1081e-06	2.0013e-05	9.7064e-06	0
115.943	1.9011e-05	1.5061e-05	4.5021e-06	6.6901e-06	1.8077e-05	3.122e-05	1.3745e-06	1.3006e-05	1.0476e-05	2.5941e-06	1.8644e-05	8.4865e-06	2.7166e-05	1.7716e-05	0
116.942	1.4936e-05	3.0389e-05	1.096e-06	1.1352e-05	1.1156e-06	3.477e-05	1.4262e-05	3.2301e-05	1.7555e-05	1.0629e-05	2.3129e-06	2.3788e-05	3.5755e-06	1.9418e-05	0
117.942	6.3949e-05	9.1569e-06	1.3665e-05	8.4989e-06	1.5724e-05	1.843e-05	1.7874e-05	1.9165e-05	5.2188e-06	1.0322e-05	2.3203e-05	1.0747e-05	5.3821e-06	1.4704e-05	0
118.941	6.6936e-05	1.0538e-05	3.7001e-05	2.668e-05	1.4945e-05	1.2291e-05	1.1056e-05	1.1736e-05	1.9727e-05	1.6228e-05	1.3517e-05	9.4715e-06	1.0907e-05	1.1594e-05	0
119.941	8.7504e-05	8.6577e-06	2.0169e-05	3.8511e-06	1.5854e-05	2.8114e-05	7.3504e-06	1.5516e-05	6.0485e-06	3.2909e-05	3.2073e-06	1.113e-05	4.177e-06	1.2018e-05	0
120.94	6.9221e-05	6.4791e-06	2.582e-05	1.22e-05	2.4995e-06	2.606e-05	2.2329e-05	9.6535e-06	2.175e-05	2.6116e-05	2.6415e-05	1.6223e-05	1.0777e-05	9.2556e-06	0
121.94	3.8778e-05	2.261e-05	3.22e-05	1.0777e-05	1.2573e-05	2.6832e-05	1.3472e-05	1.5496e-05	1.7707e-05	8.7402e-06	1.3954e-05	2.1645e-05	7.8611e-06	7.8515e-06	0
122.939	9.4654e-05	2.0168e-05	1.8195e-05	3.7751e-06	8.2649e-06	6.8507e-06	8.1519e-06	1.4455e-05	1.4508e-05	9.9738e-06	1.4504e-05	7.7467e-06	1.5721e-05	2.6525e-05	0
123.939	1.7623e-05	1.0301e-05	4.7478e-06	9.6541e-06	8.8121e-06	2.3024e-05	5.8154e-06	1.2764e-05	1.7341e-05	2.2343e-05	7.6863e-06	2.2456e-05	1.9424e-05	1.0192e-05	0
124.938	2.48e-05	1.9886e-05	2.0135e-05	9.5653e-06	1.1388e-05	2.7242e-05	1.7243e-05	2.298e-05	2.3623e-05	2.6967e-05	1.6368e-05	9.746e-06	2.458e-05	1.3417e-05	0
125.938	4.5186e-06	2.0272e-05	2.5585e-05	1.5632e-05	7.7993e-06	1.9638e-05	1.1052e-05	1.6877e-05	2.1586e-05	1.6634e-05	1.8513e-05	1.1067e-05	8.7856e-06	8.7362e-06	0
126.937	1.8938e-05	2.6958e-06	3.66e-06	4.8612e-06	1.679e-05	2.0437e-05	6.3986e-06	1.0752e-05	6.12e-06	8.4801e-06	7.3551e-06	1.6634e-06	1.3318e-05	1.0056e-05	0
127.937	9.874e-06	1.3102e-05	1.7466e-05	2.2085e-06	1.0261e-05	2.0002e-05	2.3647e-06	7.4586e-06	2.3414e-05	1.7093e-06	1.5458e-05	5.7867e-06	1.2999e-05	1.6564e-05	0
128.936	2.4714e-05	3.7487e-05	8.7142e-06	8.4514e-06	1.4932e-05	8.6719e-06	6.6277e-06	4.612e-06	1.0145e-05	1.3332e-05	1.0863e-05	5.8271e-06	5.5426e-06	8.1202e-06	0
129.936	5.457e-05	1.2272e-05	1.7853e-05	1.0971e-05	1.071e-05	2.5745e-05	2.0702e-05	9.5555e-06	2.2151e-05	9.9892e-06	4.554e-06	1.6073e-05	6.1998e-06	6.8319e-06	0
130.935	6.1853e-06	8.6105e-06	1.4359e-05	2.8309e-05	1.5086e-05	1.5163e-05	9.6416e-06	1.3461e-05	1.6853e-05	1.5144e-05	1.8362e-05	1.7379e-05	1.1339e-05	1.1296e-05	0
131.935	1.7902e-05	2.2774e-05	8.9209e-06	8.8035e-06	9.4547e-06	2.4244e-05	1.0525e-05	9.5499e-06	5.8147e-06	6.7059e-06	7.1712e-06	1.0924e-05	2.0624e-05	1.3683e-05	0
132.934	5.1593e-05	1.1311e-05	2.5623e-05	1.9231e-05	1.6185e-05	2.8773e-05	5.239e-06	1.1929e-05	1.0156e-05	1.0862e-05	8.8109e-06	3.7538e-06	9.5985e-06	1.6202e-05	0
133.934	2.9107e-05	6.985e-06	3.4283e-05	1.4428e-05	1.6367e-05	1.1643e-05	1.1925e-05	7.8068e-06	3.1058e-05	1.2085e-05	1.2734e-05	1.3362e-05	9.3795e-06	9.3999e-06	0
134.933	6.4705e-05	6.5754e-06	1.127e-05	1.8495e-05	6.9912e-06	1.8739e-05	1.8584e-05	1.0783e-05	1.9071e-05	1.7232e-05	6.925e-06	7.5871e-06	3.3866e-06	1.1198e-05	0
135.933	2.7953e-05	2.4309e-05	1.846e-05	4.5787e-06	9.9419e-06	1.5414e-05	1.8709e-05	1.7207e-06	1.79e-05	2.1076e-06	1.1782e-05	2.1453e-05	6.6954e-06	5.7483e-06	0
136.932	1.5864e-05	3.3032e-05	2.8731e-05	9.508e-06	6.343e-06	1.6351e-05	1.2457e-05	1.4428e-05	3.1301e-05	1.7898e-05	7.7464e-06	1.1456e-05	6.3808e-06	1.0632e-05	0
137.932	1.6381e-05	3.4193e-05	1.7707e-05	1.7259e-05	1.7168e-05	1.4729e-05	1.3243e-05	2.339e-05	1.2761e-05	8.9988e-06	1.2705e-05	1.5917e-05	1.7362e-05	8.1402e-06	0
138.931	3.3095e-05	2.3801e-05	4.0979e-06	1.3423e-05	7.4519e-06	2.2669e-05	8.2329e-06	2.8231e-05	1.8319e-05	4.5834e-06	2.6657e-06	1.5617e-06	1.3285e-05	8.1029e-06	0
139.931	2.5302e-05	3.0155e-05	1.2261e-05	4.7385e-06	2.0082e-05	1.0102e-05	1.1251e-05	1.1641e-06	1.1214e-06	2.2015e-05	7.8312e-06	1.7176e-05	9.5016e-06	1.5412e-05	0
140.93	4.2438e-05	2.6588e-05	7.8221e-06	1.0378e-05	1.7388e-05	1.9958e-05	1.1785e-05	1.282e-05	1.22e-05	8.8067e-06	5.8101e-06	4.4164e-06	2.883e-06	1.6581e-06	0
141.93	4.7448e-05	6.4619e-06	1.457e-05	1.3129e-05	3.6487e-06	1.4913e-05	7.8522e-06	1.5067e-05	1.3909e-05	1.9795e-05	4.3049e-06	7.4136e-06	4.4332e-06	1.0792e-05	0
142.929	5.0393e-05	7.891e-06	6.1868e-06	8.8175e-06	1.1776e-05	2.2333e-05	2.7207e-06	2.0686e-05	1.1101e-05	1.1326e-05	4.0036e-06	1.125e-05	1.4734e-05	7.9715e-06	0
143.929	3.3367e-05	2.6474e-05	2.8994e-05	1.169e-05	6.054e-06	1.9491e-05	1.3676e-05	7.2084e-06	2.7141e-05	9.0467e-06	1.9232e-05	1.394e-05	1.2374e-05	3.9067e-06	0
144.928	5.4893e-05	3.3375e-05	4.9694e-06	1.7291e-05	5.6502e-06	1.8238e-05	1.1797e-05	8.6004e-06	1.7287e-05	8.3239e-06	1.5976e-05	1.3019e-05	1.2966e-05	6.5687e-06	0
145.928	5.7277e-05	1.0914e-05	2.3539e-05	1.0553e-05	1.2187e-05	1.1417e-05	6.9118e-06	9.0809e-06	2.1721e-05	1.7282e-05	1.6013e-05	1.3274e-05	7.5332e-06	8.0184e-06	0
146.927	3.8149e-05	3.3281e-05	1.7589e-05	8.4447e-06	6.7572e-06	2.7371e-05	2.8404e-06	1.157e-05	1.0245e-05	9.7245e-06	5.9946e-06	7.6408e-06	8.2814e-06	1.6399e-05	0
147.927	1.5824e-05	1.9705e-05	1.4086e-05	1.3439e-05	1.2117e-05	1.0904e-05	7.3223e-06	5.9582e-06	1.9281e-05	2.6374e-06	1.0123e-05	8.2257e-06	1.0824e-05	7.7622e-06	0
148.926	3.1198e-05	6.2949e-06	1.2545e-05	7.8062e-06	1.9239e-07	1.2752e-05	6.0267e-06	6.384e-06	7.5977e-06	1.1896e-05	9.7747e-06	7.406e-06	2.1e-05	8.1035e-06	0
149.926	5.3838e-05	3.4282e-06	4.8779e-06	7.5943e-06	1.3067e-05	1.7734e-05	1.5086e-05	2.0103e-05	1.5422e-05	1.6524e-05	3.1276e-06	5.3512e-06	5.1102e-06	3.8553e-06	0
150.925	5.8679e-06	1.0564e-05	3.0704e-05	9.1019e-06	1.0297e-05	1.6872e-05	1.475e-05	9.9113e-06	7.2169e-06	1.3104e-05	5.4778e-06	1.1501e-05	8.139e-06	1.2411e-05	0
151.925	2.5532e-05	1.889e-05	5.8128e-06	8.5668e-06	7.9283e-06	2.9922e-05	1.5831e-05	1.0446e-05	4.6432e-06	7.666e-06	1.4133e-05	3.5528e-06	1.0122e-05	1.3656e-05	0
152.924	6.7981e-05	1.4189e-05	2.4602e-05	1.1827e-05	1.0838e-05	2.3364e-05	4.6087e-06	3.7615e-06	1.5588e-05	1.1212e-05	1.7359e-05	1.2867e-05	3.3696e-06	4.7911e-06	0
153.924	3.9464e-05	2.3778e-05	2.7872e-05	1.2664e-05	1.2473e-05	4.4128e-06	1.128e-05	9.0998e-06	8.9028e-06	1.2003e-06	7.7789e-06	1.3129e-05	1.7809e-05	1.7405e-05	0
154.923	4.2028e-05	1.1653e-05	8.4269e-06	1.2221e-05	1.157e-05	1.5316e-05	2.1302e-06	1.0164e-05	4.3414e-06	1.2485e-05	1.5278e-05	4.6086e-06	8.048e-06	5.409e-06	0
155.923	2.6344e-05	2.2677e-05	1.9165e-05	1.2601e-05	1.5407e-05	2.5461e-05	1.1019e-05	1.0917e-05	2.3416e-05	1.3724e-05	2.9439e-06	6.9486e-06	1.0137e-05	3.0316e-06	0
156.922	5.4413e-06	7.1406e-06	1.5996e-05	5.331e-06	2.4798e-06	1.5129e-05	4.224e-06	6.3624e-06	9.4811e-06	6.319e-06	7.2803e-06	9.4905e-06	1.1479e-05	1.1331e-05	0
157.922	3.8426e-05	1.3516e-05	3.3247e-06	4.3912e-06	1.5787e-05	1.75e-05	1.2543e-05	1.2829e-05	7.0864e-06	9.7936e-06	8.1783e-06	6.4571e-06	1.3395e-05	1.283e-06	0
158.921	4.1106e-05	7.6891e-06	1.6615e-05	9.6988e-06	6.5686e-06	1.5756e-05	3.4077e-06	1.3192e-05	1.5944e-05	8.2344e-06	4.7995e-06	4.4097e-06	1.3407e-05	5.4047e-06	0
159.921	4.9919e-06	9.6342e-06	1.0015e-05	4.0577e-06	1.0651e-05	1.835e-05	1.3473e-05	1.2961e-05	8.6934e-06	4.2817e-06	4.3392e-06	7.5144e-06	2.7033e-06	6.9809e-06	0
160.921	1.8155e-05	1.1349e-05	1.0449e-05	4.4682e-06	1.2468e-05	1.0941e-05	9.703e-06	1.975e-05	9.533e-06	7.0626e-06	1.3746e-05	9.406e-06	1.0418e-05	5.7086e-06	0
161.92	3.7336e-05	4.1558e-06	2.0308e-05	5.4506e-06	4.0817e-06	7.5257e-06	4.7792e-06	1.4315e-05	1.8035e-05	8.5965e-06	3.5155e-06	4.5414e-06	1.4582e-06	6.3615e-06	0
162.92	3.6848e-05	1.4233e-05	5.0069e-06	9.8784e-06	1.4032e-05	2.0079e-05	7.4402e-06	6.0701e-06	2.5251e-05	6.1689e-06	3.7376e-06	3.8e-06	1.506e-05	3.8762e-06	0
163.919	4.3563e-05	2.5479e-05	7.0419e-06	1.0684e-05	8.7314e-06	1.3613e-05	6.0975e-06	1.233e-05	1.4312e-05	1.2449e-05	6.2514e-06	6.7606e-06	6.0444e-06	7.8262e-06	0
164.919	1.8499e-05	1.5598e-05	3.3399e-06	1.4553e-05	3.0414e-06	1.7376e-05	1.4142e-05	1.4504e-05	8.097e-06	1.2378e-05	1.0537e-05	8.7826e-06	1.277e-05	1.0032e-05	0
165.918	3.5629e-05	5.8896e-06	1.3144e-05	8.0135e-06	6.4111e-06	6.5166e-06	6.6399e-06	1.1959e-05	2.4849e-05	1.2483e-05	8.347e-06	1.4559e-05	6.3116e-06	1.015e-05	0
166.918	6.2361e-05	1.5092e-05	1.06e-05	1.1525e-05	1.2035e-05	2.2756e-05	6.8949e-06	9.5799e-06	9.0217e-06	7.8504e-06	3.1481e-06	6.5119e-07	1.61e-06	5.4998e-06	0
167.917	3.1476e-05	6.4391e-06	9.757e-06	1.2771e-06	2.3917e-06	1.2291e-05	7.4429e-06	9.4324e-06	1.998e-05	1.5785e-06	9.049e-06	9.7593e-06	1.1138e-05	4.4714e-06	0
168.917	7.464e-05	3.9276e-06	1.2093e-05	1.5655e-05	2.0188e-05	2.3076e-05	9.9104e-06	2.6946e-06	1.8272e-05	1.2864e-05	1.8753e-06	1.0355e-05	9.6419e-06	6.3327e-06	0
169.916	4.8514e-05	1.8164e-05	1.2289e-05	1.0546e-05	1.2157e-05	9.6591e-06	1.3e-05	1.4533e-05	1.0252e-05	4.9636e-06	8.882e-06	2.4657e-06	1.2392e-05	1.458e-05	0
170.916	3.8693e-05	5.2361e-06	1.6615e-05	4.6539e-06	7.9621e-06	3.4347e-05	1.4906e-06	2.4022e-05	8.3135e-06	6.4976e-06	1.4337e-05	9.953e-06	1.0853e-05	1.6432e-05	0
171.915	2.5895e-05	1.669e-05	2.019e-05	2.3285e-06	3.8e-06	1.9311e-05	9.0375e-06	1.2938e-05	2.9191e-06	1.0026e-05	3.8046e-06	8.5157e-06	9.6151e-06	7.0456e-06	0
172.915	5.9024e-05	7.2232e-06	2.1283e-05	1.1913e-05	8.1676e-06	2.1213e-05	1.2567e-05	1.4386e-05	1.6435e-05	8.0602e-06	5.9842e-06	8.6595e-06	3.1895e-06	2.7606e-06	0
173.914	5.2602e-06	1.8517e-05	2.1641e-05	9.08e-06	1.495e-05	1.9857e-05	1.9049e-05	5.0726e-06	1.3582e-05	9.6751e-06	5.5349e-06	9.1562e-06	5.752e-06	8.3739e-06	0
174.914	2.2985e-05	2.1707e-05	1.2419e-05	2.3242e-06	8.88e-06	2.2199e-05	6.9384e-06	1.8639e-06	1.4917e-05	5.5623e-06	9.4825e-06	7.2964e-06	5.3817e-06	2.4632e-06	0
175.913	5.5779e-05	7.6618e-06	1.0683e-05	6.6694e-06	1.6559e-05	1.3971e-05	8.9068e-06	1.8091e-05	1.079e-05	8.3177e-06	5.1821e-06	3.1683e-06	1.3389e-06	2.5641e-06	0
176.913	3.5194e-05	1.9194e-05	2.1069e-05	7.5633e-06	4.7796e-06	7.8027e-06	8.7677e-06	1.1117e-05	1.1992e-05	1.2735e-05	6.0199e-06	5.5746e-06	9.6172e-06	1.1683e-05	0
177.912	9.3262e-06	1.9916e-05	1.5359e-05	4.8257e-06	3.1206e-06	1.4766e-05	5.5051e-06	2.1001e-06	5.8896e-06	1.1112e-05	1.6505e-06	5.996e-06	1.0502e-05	2.0007e-06	0
178.912	3.8998e-05	5.3076e-06	1.4236e-05	6.7424e-06	2.5561e-06	1.7056e-05	9.45e-06	5.3677e-06	2.2111e-05	1.3266e-05	6.657e-06	7.7588e-06	1.0003e-05	5.9719e-06	0
179.911	1.0286e-05	4.2888e-06	1.7542e-05	8.857e-06	6.3272e-06	1.5191e-05	4.2264e-06	8.6016e-06	6.2926e-06	1.5532e-06	9.2742e-06	5.0119e-06	4.0206e-06	4.4586e-06	0
180.911	2.7381e-06	1.1491e-05	6.5741e-06	1.0378e-05	1.0898e-05	1.1852e-05	3.0145e-06	7.8203e-06	3.7873e-06	1.2713e-05	3.7639e-06	8.3233e-06	2.1691e-06	1.0437e-05	0
181.91	3.865e-05	1.3291e-05	2.2691e-05	6.4081e-06	5.7037e-06	1.611e-05	1.121e-05	2.2869e-05	1.1398e-05	4.0607e-06	2.9666e-06	7.1816e-06	1.0994e-05	9.8046e-06	0
182.91	3.4854e-05	1.5872e-05	1.2757e-05	5.7937e-06	1.1119e-05	1.9735e-05	4.0508e-06	1.3496e-05	1.0273e-05	1.1421e-05	2.1294e-06	1.1045e-05	4.7693e-06	5.1976e-06	0
183.909	2.301e-05	2.92e-05	3.5024e-05	1.2192e-05	8.4262e-06	3.0306e-06	1.2834e-05	8.0213e-06	1.1012e-05	1.2467e-05	3.1127e-06	9.9133e-06	7.117e-06	8.9502e-06	0
184.909	2.4585e-05	1.6435e-05	2.1296e-05	4.583e-06	5.4035e-06	8.7617e-06	1.9899e-06	3.7872e-06	1.176e-05	4.3968e-06	1.5005e-06	7.4243e-06	3.7218e-06	4.7961e-06	0
185.908	1.6514e-05	8.4723e-06	8.7375e-06	5.073e-06	9.4094e-06	1.3711e-05	5.885e-06	1.1204e-05	5.7743e-06	7.7905e-06	1.2153e-05	2.9297e-06	2.8207e-06	5.3094e-06	0
186.908	7.6544e-06	1.9392e-05	5.7821e-06	6.8607e-06	1.5936e-05	1.2607e-05	6.7408e-06	9.0274e-06	9.8783e-06	1.6133e-05	1.2781e-05	1.2099e-05	5.8218e-06	7.1272e-06	0
187.907	1.499e-05	1.7847e-05	1.6343e-05	5.8116e-06	4.3815e-06	1.0403e-05	1.1892e-05	1.0162e-05	1.6363e-05	1.0961e-05	5.9173e-06	1.4971e-05	5.2396e-06	8.2729e-06	0
188.907	4.4749e-05	6.4718e-06	2.9697e-05	5.2968e-06	2.2371e-06	1.7285e-05	6.0017e-06	2.6759e-06	8.784e-06	3.4832e-06	8.2107e-06	1.1815e-05	9.5435e-06	8.4301e-06	0
189.906	2.1576e-05	8.5165e-06	2.1031e-05	5.1818e-06	3.349e-06	1.8374e-05	1.2249e-05	2.8156e-06	4.6726e-06	8.3854e-06	2.0476e-06	1.036e-06	3.021e-06	7.8503e-06	0
190.906	4.5731e-05	2.2246e-05	1.1835e-05	2.8877e-06	4.2456e-06	1.0471e-05	1.486e-05	2.0264e-05	1.1763e-05	2.5502e-06	6.8905e-06	3.4952e-06	1.0085e-05	1.1391e-05	0
191.905	4.7971e-05	2.125e-05	1.9265e-05	7.2944e-07	9.6424e-06	2.1087e-05	9.2387e-06	1.112e-06	1.5429e-05	4.8836e-06	1.0843e-05	8.9131e-06	4.316e-06	8.6043e-06	0
192.905	2.4977e-05	1.6676e-05	5.3478e-06	7.0038e-06	3.4898e-06	1.9105e-05	1.523e-05	4.238e-06	5.7133e-06	3.8737e-06	5.9498e-06	5.1107e-06	4.5214e-06	4.866e-06	0
193.904	3.1443e-05	1.5308e-05	1.4341e-05	6.4561e-06	6.2196e-06	1.6619e-05	4.9962e-06	1.573e-05	1.3442e-05	9.5634e-06	6.9371e-06	6.3382e-06	8.4216e-06	8.5741e-06	0
194.904	2.4883e-05	1.9439e-05	1.3769e-05	6.6481e-06	8.8496e-07	8.9132e-06	1.2965e-05	7.3627e-06	7.9728e-06	9.3649e-06	1.0168e-05	2.5179e-06	6.483e-06	9.3417e-06	0
195.903	4.9134e-05	1.4521e-05	3.3714e-06	3.6783e-06	1.0176e-05	1.6168e-05	1.3516e-05	8.9833e-06	1.8565e-05	5.7764e-06	5.1568e-06	5.2342e-06	1.5021e-05	6.3575e-06	0
196.903	1.4567e-05	2.545e-05	4.6547e-06	2.2918e-06	1.0215e-05	6.2632e-06	1.7999e-06	6.7621e-06	3.8095e-06	9.2634e-06	8.1006e-06	1.6179e-06	6.8576e-07	8.0232e-06	0
197.902	3.4962e-05	1.6769e-05	1.1253e-05	9.6504e-06	9.5231e-06	1.1559e-05	5.4495e-06	1.3924e-05	1.4196e-05	8.4997e-06	4.5433e-06	1.4926e-06	5.1375e-06	5.1342e-06	0
198.902	1.4813e-05	2.1387e-05	1.3243e-05	7.539e-06	1.5106e-06	1.6134e-05	1.4498e-05	4.5339e-06	6.1072e-06	1.4654e-05	1.012e-05	5.161e-06	6.143e-06	7.2252e-06	0
199.901	1.5911e-05	1.0834e-05	8.3112e-06	9.1062e-06	7.8963e-06	1.5649e-05	1.2659e-05	1.0087e-05	6.9176e-06	7.571e-06	5.9779e-06	4.6782e-06	6.3852e-06	1.5285e-06	0
200.901	5.1037e-05	2.2516e-05	9.5482e-07	9.7773e-06	6.4833e-06	7.0647e-06	6.0395e-06	6.6549e-06	1.0224e-05	1.2318e-05	1.2045e-05	3.3137e-06	8.1197e-06	5.892e-06	0
201.9	2.6273e-05	2.0499e-05	1.8365e-05	1.2486e-05	2.7657e-06	1.5697e-05	1.0821e-05	9.8458e-06	5.6711e-06	1.2082e-05	3.4112e-06	1.0003e-05	5.6894e-06	4.5715e-06	0
202.9	4.102e-05	1.1952e-05	2.6865e-05	1.0252e-05	2.945e-06	6.5384e-06	8.7359e-06	1.3712e-05	1.0269e-05	1.85e-05	3.2392e-06	6.2231e-06	7.5057e-06	8.6269e-06	0
203.899	1.0628e-05	5.6622e-06	1.478e-05	4.9155e-06	2.7636e-06	1.7409e-05	5.3264e-06	5.1684e-06	1.202e-05	1.1719e-05	3.8032e-06	4.0649e-06	3.6291e-06	6.7192e-06	0
204.899	1.9608e-05	1.9918e-05	1.2025e-05	6.489e-06	5.061e-06	1.0063e-05	4.596e-06	5.0434e-06	4.9893e-06	7.5593e-06	1.6512e-06	4.9304e-06	2.7247e-06	1.1755e-05	0
205.898	3.9241e-05	2.4639e-05	1.7662e-05	9.2486e-06	5.0356e-06	1.5912e-05	7.5592e-06	5.6859e-06	5.0243e-06	1.4191e-05	1.1432e-06	5.3491e-06	8.3208e-06	7.9628e-06	0
206.898	1.4272e-05	5.7396e-06	1.2368e-05	6.6524e-06	9.4687e-06	2.0187e-05	5.2867e-06	3.3001e-06	1.1373e-05	8.7547e-06	3.5513e-06	9.3164e-06	5.5995e-06	8.3474e-06	0
207.897	3.6595e-05	2.0171e-06	3.203e-06	8.2234e-06	7.8903e-07	8.8954e-06	1.0728e-05	7.9459e-06	3.5769e-06	1.0157e-05	2.0908e-06	7.2546e-06	4.5632e-06	5.4284e-06	0
208.897	2.6734e-05	2.01e-05	1.5932e-05	1.0354e-05	8.5892e-06	8.0227e-06	1.8231e-06	5.4474e-06	9.6982e-06	8.178e-06	1.3206e-06	5.8831e-06	1.2854e-05	6.9015e-06	0
209.896	3.2275e-05	1.5827e-05	1.7955e-05	1.4154e-06	5.6574e-06	1.0134e-05	1.0597e-05	1.0567e-05	1.1544e-05	7.9163e-06	6.3164e-06	5.5705e-06	1.1288e-05	6.6914e-06	0
210.896	1.8391e-05	3.1119e-05	8.8923e-06	9.915e-06	3.2545e-06	5.2583e-06	3.6636e-06	1.5167e-05	1.1964e-05	6.1163e-06	9.5091e-06	2.8868e-06	2.073e-06	4.7859e-06	0
211.895	1.0171e-05	5.1227e-06	1.2842e-05	3.0725e-06	9.2634e-06	1.0201e-05	7.6288e-06	2.7401e-06	7.5485e-06	1.2699e-05	2.1774e-06	7.9754e-06	2.937e-06	9.2978e-06	0
212.895	1.2366e-05	6.0484e-06	1.0675e-05	4.2367e-06	4.7691e-06	1.3706e-05	1.3003e-05	5.3943e-06	9.0416e-06	6.6349e-06	8.4179e-06	7.4904e-06	8.3311e-06	3.6479e-06	0
213.894	1.9012e-05	1.3368e-05	4.7469e-06	3.6828e-06	3.6894e-06	9.4876e-06	8.6272e-06	5.3826e-06	1.2444e-06	8.3135e-07	2.6278e-06	1.0363e-05	4.7277e-06	4.5199e-06	0
214.894	1.512e-05	4.8387e-06	5.7838e-06	2.9643e-06	3.4169e-06	1.2118e-05	8.0692e-06	2.0424e-06	5.8366e-06	9.9005e-06	5.5851e-06	5.0085e-06	8.7848e-06	9.5556e-06	0
215.893	1.2034e-05	2.9836e-06	3.9221e-06	5.9604e-06	3.9028e-06	1.2086e-05	9.8539e-06	3.6828e-06	3.0614e-06	1.0257e-05	1.8995e-06	7.6229e-06	1.0673e-05	1.0119e-05	0
216.893	1.6202e-05	1.5228e-05	1.5349e-05	9.967e-06	4.0831e-06	2.4556e-05	1.6576e-05	4.1238e-06	1.0781e-05	6.8839e-06	8.2577e-06	2.4942e-06	7.892e-06	5.9879e-06	0
217.892	1.1236e-05	2.3011e-05	1.2788e-05	4.931e-06	3.8836e-06	8.4846e-06	1.3757e-05	4.8554e-06	7.1865e-06	9.3933e-06	7.1141e-06	6.0648e-06	1.4071e-05	2.8884e-06	0
218.892	6.3695e-06	2.0055e-05	9.2642e-06	7.6403e-06	1.4229e-06	1.4592e-05	6.8282e-06	1.0346e-05	6.8285e-06	2.0264e-06	1.2019e-05	8.6869e-06	7.8356e-06	3.852e-06	0
219.891	1.2832e-05	2.0124e-05	7.9335e-06	5.8756e-06	4.29e-06	1.8455e-05	4.3084e-06	8.1659e-06	9.7715e-06	1.2114e-05	3.5978e-06	4.0676e-06	2.6721e-06	5.1349e-06	0
220.891	3.5763e-05	6.6366e-06	1.2909e-05	5.9348e-06	9.551e-06	1.2656e-05	5.6722e-06	6.8234e-06	5.3668e-06	7.1777e-06	1.1627e-05	8.802e-06	3.3386e-06	7.9285e-06	0
221.89	4.1416e-05	1.5438e-05	2.3177e-05	7.742e-06	1.0937e-05	1.3146e-05	6.4246e-06	6.3046e-06	8.9581e-06	9.0813e-06	1.1013e-05	7.7737e-06	4.826e-06	6.6596e-06	0
222.89	2.2522e-05	3.0953e-06	1.8617e-05	8.383e-06	1.0927e-05	9.8109e-06	3.6056e-06	6.0183e-06	7.4428e-06	1.1277e-05	5.6451e-06	6.3951e-06	5.8014e-06	2.7507e-06	0
223.889	2.7887e-05	2.0251e-05	5.1562e-06	4.9843e-06	3.5792e-06	5.4406e-06	1.4741e-05	8.6369e-06	9.9951e-06	5.9736e-06	6.0986e-06	7.2392e-06	7.6849e-06	2.2737e-06	0
224.889	2.2689e-05	1.3753e-05	9.9409e-06	1.0555e-05	2.7605e-06	1.454e-05	9.9422e-06	7.2139e-06	1.4819e-05	1.0665e-05	3.6393e-06	1.1507e-05	3.6244e-06	1.1653e-06	0
225.888	5.2909e-06	1.7275e-05	1.9905e-05	7.7909e-06	1.7995e-06	1.494e-05	8.316e-06	7.948e-06	5.5278e-06	3.9448e-06	1.0151e-05	8.8971e-06	2.1911e-07	3.5906e-06	0
226.888	2.2341e-05	1.2191e-05	1.9097e-05	6.5007e-06	1.4175e-06	8.7426e-06	8.9411e-06	6.1322e-06	7.2821e-06	7.0078e-06	6.3492e-06	7.886e-06	1.0381e-05	7.3302e-06	0
227.887	3.1376e-05	1.0738e-05	1.2981e-05	4.245e-06	2.1944e-06	6.3272e-06	7.4641e-06	8.1598e-06	1.1558e-05	8.4143e-06	7.2125e-07	4.0179e-06	1.7045e-06	2.5573e-06	0
228.887	2.8112e-05	6.5353e-06	1.7815e-06	6.7629e-06	2.1846e-06	1.8041e-05	4.2185e-06	3.2861e-06	1.5275e-05	1.0006e-05	6.3902e-06	1.9247e-06	4.2468e-06	1.2807e-05	0
229.886	2.2295e-05	1.2531e-05	8.334e-06	8.2479e-06	1.0344e-05	1.1258e-05	4.3686e-06	7.4803e-06	6.3258e-06	5.517e-06	7.9681e-06	2.788e-06	9.9676e-06	2.3666e-06	0
230.886	2.8282e-05	9.7548e-06	1.4287e-05	2.6196e-06	1.3519e-05	9.435e-06	1.2842e-05	2.6755e-06	1.3698e-05	3.2351e-06	5.7632e-06	8.3997e-06	8.9007e-06	6.4542e-06	0
231.885	1.3732e-05	4.6129e-06	6.414e-06	4.8506e-06	6.863e-06	1.0078e-05	4.6819e-06	5.8476e-06	1.2168e-05	8.3106e-06	7.1244e-06	8.8894e-06	1.0846e-05	4.803e-06	0
232.885	2.6168e-05	8.1916e-06	5.4102e-06	1.1315e-05	2.0616e-06	1.1293e-05	7.0305e-06	8.7383e-06	3.013e-06	7.3339e-06	1.0959e-05	7.5989e-06	6.8966e-06	1.0069e-05	0
233.884	1.1581e-05	8.6535e-06	1.2832e-06	3.4347e-07	1.2252e-06	6.1758e-06	2.2065e-06	8.9596e-06	7.894e-06	4.9081e-06	6.9097e-06	7.5167e-06	9.3964e-06	6.3013e-06	0
234.884	6.7229e-06	5.3154e-06	1.328e-05	4.6045e-06	5.0599e-06	1.5674e-05	8.4142e-06	6.8707e-06	1.4953e-05	2.2579e-06	8.2783e-06	5.0023e-06	7.5292e-06	3.7358e-06	0
235.883	3.7673e-05	3.2516e-06	7.3412e-06	4.2147e-06	6.1049e-06	6.9101e-06	8.2242e-06	7.1788e-06	6.4521e-06	1.538e-06	4.1582e-06	9.2665e-06	8.1784e-06	4.2257e-06	0
236.883	2.2906e-05	1.1657e-05	6.1946e-06	1.4671e-06	2.0499e-06	1.2851e-05	5.9333e-06	5.4213e-06	6.3092e-06	9.9039e-06	8.7061e-06	9.1585e-06	5.007e-06	2.4463e-06	0
237.882	1.8982e-05	9.7842e-06	1.5626e-05	4.7859e-06	2.5322e-06	8.6023e-06	4.6392e-06	7.9167e-06	3.8686e-06	6.0118e-06	1.1534e-06	3.2711e-06	4.089e-06	5.3206e-06	0
238.882	1.3721e-05	1.4993e-05	1.1958e-05	2.9905e-06	4.9327e-06	6.505e-06	7.8972e-06	1.2265e-05	1.0519e-05	8.2017e-06	4.5136e-06	6.7337e-06	2.3167e-06	1.9092e-06	0
239.881	1.5391e-05	1.4546e-06	1.732e-05	4.1819e-06	3.9717e-06	1.4419e-05	5.9658e-06	5.3489e-06	1.2779e-05	6.7392e-06	1.4091e-05	4.5873e-06	6.2057e-06	3.3075e-06	0
240.881	7.8086e-06	1.6957e-05	6.751e-06	4.0963e-06	1.7477e-06	1.1366e-05	1.0034e-05	7.073e-06	7.4825e-06	5.3256e-06	1.237e-05	4.6528e-06	5.096e-06	3.7718e-06	0
241.881	9.0286e-06	1.9672e-05	1.3558e-05	2.7494e-06	3.3617e-06	1.3986e-05	5.1209e-06	2.9751e-06	1.4573e-05	9.3685e-06	4.4216e-06	5.1876e-06	1.1458e-06	6.3184e-06	0
242.88	1.1415e-05	7.6181e-06	5.6585e-06	4.8942e-06	2.2436e-06	1.0758e-05	8.5196e-06	1.0778e-05	9.9366e-06	4.3337e-06	5.3282e-06	1.103e-05	2.3224e-06	2.8951e-06	0
243.88	2.007e-05	1.6928e-05	3.7875e-06	5.647e-06	2.9697e-06	9.2334e-06	5.6907e-06	2.7236e-06	1.7173e-06	4.5503e-06	1.3083e-05	3.4524e-06	3.2735e-06	3.7961e-06	0
244.879	1.7015e-05	1.2909e-05	1.0613e-05	7.1807e-06	7.4443e-06	1.2245e-05	2.7066e-06	8.4272e-06	7.3886e-06	5.2362e-06	1.0435e-05	6.2937e-06	1.7122e-06	2.4476e-06	0
245.879	2.5306e-05	4.2925e-06	1.0259e-05	7.4216e-06	7.2465e-06	1.0044e-05	1.1507e-05	7.25e-06	4.3568e-06	8.0701e-06	5.4713e-06	2.0312e-06	2.5758e-06	2.1492e-06	0
246.878	2.0467e-05	1.205e-05	2.2019e-05	4.9411e-06	3.5561e-06	1.2323e-05	9.2141e-06	8.1187e-06	5.2736e-06	9.5251e-06	1.0476e-05	1.1946e-05	3.0324e-06	4.4296e-06	0
247.878	6.8798e-06	9.6348e-06	1.0264e-05	3.8443e-06	5.0066e-06	1.5157e-05	8.9369e-06	1.055e-05	9.343e-06	1.0565e-05	4.434e-06	9.2567e-06	5.1055e-06	5.1178e-06	0
248.877	1.0371e-05	1.0436e-05	8.2538e-06	6.8406e-06	6.6099e-06	2.0035e-05	2.6108e-06	4.4016e-06	1.6725e-07	8.133e-06	8.1965e-06	5.9467e-06	8.1118e-06	2.7401e-06	0
249.877	8.1279e-06	4.5476e-06	8.1707e-06	2.1099e-06	9.2615e-06	1.6458e-05	3.9347e-06	7.416e-06	5.2748e-06	6.4695e-06	7.512e-06	7.1643e-06	1.6857e-06	1.321e-05	0
250.876	1.4074e-05	1.0073e-05	7.1315e-06	1.1137e-05	3.4523e-06	1.3847e-05	5.2244e-06	2.7202e-06	9.8524e-06	5.7477e-07	6.2648e-06	7.1173e-06	2.8849e-06	5.4198e-06	0
251.876	1.6498e-05	3.8773e-06	2.6543e-06	1.2009e-05	2.7706e-06	1.1635e-05	5.8386e-06	5.7252e-06	1.8333e-06	9.4919e-06	1.0231e-05	1.3092e-06	9.0051e-07	4.5745e-06	0
252.875	7.5282e-06	1.0983e-05	4.515e-06	1.4576e-06	5.2951e-06	9.8105e-06	3.8194e-06	1.491e-05	1.4603e-05	9.9537e-06	4.6831e-06	8.2246e-06	7.8885e-06	4.2498e-06	0
253.875	6.068e-06	7.3109e-06	1.1173e-05	2.4763e-07	2.4167e-06	1.4121e-05	8.2831e-06	9.3437e-06	7.8819e-06	8.975e-06	3.9969e-06	9.3761e-06	4.2141e-06	6.845e-06	0
254.874	1.1575e-05	5.6287e-06	3.1855e-06	9.9254e-06	6.7962e-06	6.6794e-06	7.4153e-06	3.5861e-07	6.757e-06	3.6779e-06	3.6558e-06	5.2314e-06	4.2322e-06	5.1161e-06	0
255.874	1.7057e-05	6.332e-06	4.8748e-06	5.292e-06	6.7572e-06	8.0845e-06	2.7421e-06	1.0708e-05	1.1386e-05	2.5685e-06	5.341e-06	3.7379e-06	6.7424e-06	4.0486e-06	0
256.873	4.384e-06	4.6732e-06	7.2075e-06	2.2266e-06	4.1207e-06	1.3295e-05	5.534e-06	2.9034e-06	6.5189e-06	8.6548e-07	4.8056e-06	3.8047e-06	4.987e-06	9.2798e-06	0
257.873	2.4891e-05	1.5684e-06	1.3654e-05	9.4433e-07	1.0511e-05	9.908e-06	3.2279e-06	3.6838e-06	8.2941e-06	5.9085e-06	5.4508e-06	6.3479e-06	6.2245e-06	3.4986e-06	0
258.872	3.3933e-05	1.3551e-05	8.3684e-06	3.5474e-06	1.2456e-06	9.5379e-06	6.3968e-06	6.0007e-06	1.1154e-05	1.6639e-06	8.3993e-06	5.3229e-06	3.636e-06	4.6341e-06	0
259.872	1.5034e-05	5.2407e-06	1.2524e-05	4.9847e-06	2.88e-06	9.7307e-06	1.0685e-06	1.1567e-05	8.6526e-06	1.1563e-06	4.1423e-06	2.9404e-06	6.8286e-06	3.219e-06	0
260.871	6.5746e-06	8.6085e-06	3.724e-06	4.374e-06	4.1598e-06	5.5784e-06	2.4896e-06	2.7985e-06	7.5342e-06	9.262e-06	6.452e-06	4.464e-06	5.2745e-06	6.2677e-06	0
261.871	1.1322e-05	6.8655e-06	1.3025e-05	6.9655e-06	1.926e-06	1.1854e-05	6.005e-06	4.6021e-06	1.0244e-05	7.6011e-06	6.6506e-06	2.2489e-06	5.7321e-06	1.7457e-06	0
262.87	2.2473e-05	1.3855e-05	4.9754e-06	3.91e-06	3.4095e-06	9.6924e-06	2.3636e-06	5.0126e-06	4.5136e-06	2.0348e-06	1.7614e-06	8.3494e-06	3.9965e-06	1.592e-06	0
263.87	1.1417e-05	8.4595e-06	1.0435e-05	6.5445e-06	6.8172e-06	1.2322e-05	8.5026e-06	2.0648e-06	1.7239e-06	6.3945e-06	5.6434e-06	4.5079e-06	1.1586e-06	5.6406e-06	0
264.869	1.4054e-05	1.3448e-05	4.0667e-06	5.0658e-06	3.5417e-06	1.3565e-05	3.8657e-06	3.3527e-06	1.4002e-05	4.0201e-06	2.8335e-06	5.8508e-06	3.2058e-06	5.2752e-06	0
265.869	7.3969e-06	1.4372e-05	6.2452e-07	3.6276e-06	3.2153e-06	1.2428e-05	7.7444e-06	8.6232e-06	6.8189e-06	3.9162e-06	7.0255e-06	6.5393e-06	6.1567e-06	3.9069e-06	0
266.868	2.4023e-05	1.6807e-05	5.6141e-06	3.6487e-06	2.1171e-06	8.8121e-06	1.125e-05	6.1761e-06	7.8906e-06	5.9279e-06	2.7501e-06	4.9409e-06	3.2536e-06	4.3093e-06	0
267.868	1.3916e-05	8.3409e-06	2.037e-06	1.8785e-06	2.1494e-06	3.4978e-06	2.6014e-06	1.375e-06	1.0568e-05	8.891e-06	4.2671e-06	3.1089e-06	8.895e-06	3.8307e-06	0
268.867	1.0167e-06	5.8506e-06	4.0675e-06	8.0641e-06	2.5916e-06	1.4002e-05	2.7432e-06	7.5089e-06	1.123e-06	4.3976e-06	6.6596e-06	5.4073e-06	2.7101e-06	5.3665e-06	0
269.867	6.79e-06	9.7669e-06	9.7514e-06	1.7249e-06	1.5156e-06	9.8515e-06	4.2677e-06	5.8582e-06	3.4076e-06	6.7928e-06	2.5124e-06	4.8347e-06	2.2918e-06	8.9983e-06	0
270.866	1.8125e-05	9.127e-06	1.3036e-06	8.6468e-06	9.1125e-06	1.5878e-05	7.2914e-06	4.6695e-07	5.6125e-06	4.4907e-06	5.3163e-06	6.097e-06	9.0532e-06	8.3268e-06	0
271.866	2.8408e-05	5.3831e-06	1.4144e-05	1.6392e-06	2.6804e-06	7.4839e-06	9.2866e-06	2.4571e-06	6.8665e-06	2.8689e-06	6.643e-06	2.6005e-06	6.1447e-06	4.4815e-06	0
272.865	1.5592e-05	1.4907e-05	1.3195e-05	6.4917e-06	3.4362e-06	7.5361e-06	6.5969e-06	4.8914e-06	7.9291e-06	7.1525e-06	1.4122e-06	3.3371e-06	2.221e-06	3.8969e-06	0
273.865	1.4906e-06	7.7912e-06	1.2116e-05	4.9788e-06	5.0405e-06	9.9572e-06	5.8909e-06	3.3435e-06	8.0813e-06	2.0969e-06	2.811e-06	5.5163e-06	6.8326e-06	5.618e-06	0
274.864	8.2727e-06	8.4265e-06	4.574e-06	3.6485e-06	3.5217e-06	1.1615e-05	8.377e-06	7.254e-06	1.1043e-05	5.3749e-06	6.6153e-06	9.6062e-06	3.7354e-06	9.0268e-06	0
275.864	1.436e-05	1.1273e-05	3.885e-06	2.3291e-06	3.9286e-06	1.8183e-05	4.663e-06	2.653e-06	4.0715e-06	4.3572e-06	6.8132e-06	5.109e-06	7.7947e-06	5.3169e-06	0
276.863	1.6416e-05	3.2579e-06	4.4533e-06	4.1395e-06	3.3235e-06	1.3054e-05	4.2068e-06	5.8489e-06	4.3481e-06	1.4468e-06	5.8011e-06	5.251e-06	2.9507e-06	5.2683e-06	0
277.863	1.7372e-05	1.1872e-05	7.74e-06	1.1485e-06	2.997e-06	8.3743e-06	5.0212e-06	7.6604e-06	3.6622e-06	5.326e-06	4.0464e-06	1.4639e-06	1.5657e-06	3.5304e-06	0
278.862	1.3977e-05	1.3817e-05	6.6947e-06	4.9261e-07	4.3993e-06	1.279e-05	1.16e-05	9.2588e-06	6.8425e-06	1.9323e-07	4.0584e-06	3.9626e-06	3.6616e-06	1.904e-06	0
279.862	8.3369e-06	1.0992e-05	5.7802e-06	5.5391e-06	2.6265e-06	1.1035e-05	2.8225e-06	5.8623e-06	1.168e-05	4.996e-06	6.3506e-06	2.3426e-06	6.1683e-06	5.6867e-06	0
280.861	1.9762e-05	5.2453e-06	1.3615e-05	2.3243e-06	3.8431e-06	6.7773e-07	2.5909e-06	3.1581e-06	9.5278e-06	8.906e-06	1.8762e-06	4.8534e-06	5.046e-06	5.3333e-06	0
281.861	1.1513e-05	3.5315e-06	1.2825e-05	2.7979e-06	2.7214e-06	9.9864e-06	6.6963e-06	6.4562e-06	4.5726e-06	6.3573e-06	5.0223e-06	6.3468e-06	2.6832e-06	3.8603e-06	0
282.86	8.5009e-06	1.3254e-05	1.0707e-05	5.9937e-06	1.6994e-06	1.2007e-05	1.2007e-06	6.1859e-06	5.8786e-06	4.9037e-06	1.5356e-06	6.8836e-06	1.5518e-06	4.4876e-06	0
283.86	1.1975e-05	6.7896e-06	5.9015e-06	2.6663e-06	2.9606e-06	8.6001e-06	2.827e-06	7.038e-06	2.6839e-06	4.0941e-06	6.6482e-06	6.3143e-06	2.2742e-06	5.0993e-06	0
284.859	1.4692e-05	5.5552e-06	7.3195e-06	5.9181e-06	3.0929e-06	1.2387e-05	5.5594e-06	1.6742e-06	1.82e-06	9.1728e-06	3.0028e-06	1.9297e-06	3.0676e-06	2.9019e-06	0
285.859	1.8489e-05	1.2386e-05	5.3691e-06	7.1183e-06	2.1248e-06	1.2461e-05	4.38e-06	5.1167e-06	7.832e-06	8.2622e-06	2.2369e-06	3.1218e-06	7.4298e-06	1.8512e-07	0
286.858	1.8909e-05	1.1251e-05	2.8033e-06	4.561e-06	4.2671e-07	7.6835e-06	7.2245e-06	6.1127e-06	6.5862e-06	5.9032e-06	3.0601e-06	7.3699e-06	1.8435e-06	5.6984e-06	0
287.858	2.3199e-05	1.6133e-05	6.7057e-06	3.8462e-06	4.4677e-06	1.1261e-05	4.9602e-06	7.9803e-06	8.5136e-06	4.0746e-06	3.8872e-06	1.7875e-06	2.1198e-06	4.1437e-06	0
288.857	1.3148e-05	8.5102e-06	3.2337e-06	3.0107e-06	6.624e-07	9.0641e-06	2.4151e-06	4.3919e-06	5.7825e-06	9.0227e-06	7.8884e-06	3.4188e-06	5.5466e-06	2.8924e-06	0
289.857	9.4602e-06	8.7266e-06	9.0354e-06	2.3097e-06	3.2034e-06	1.292e-05	5.9699e-06	2.2803e-06	4.207e-06	1.7647e-06	4.3948e-06	4.8435e-06	3.1198e-06	6.1373e-06	0
290.856	4.0925e-06	4.129e-06	5.4233e-06	3.8833e-06	3.3057e-06	8.7273e-06	3.3254e-06	4.8026e-06	8.3642e-06	4.2167e-06	2.7474e-06	4.8143e-06	3.9813e-06	3.0742e-06	0
291.856	4.0979e-06	5.5647e-06	8.7623e-06	5.2991e-06	4.2578e-06	8.22e-06	1.6113e-06	7.7006e-06	5.1769e-06	3.5089e-06	2.5261e-06	4.3571e-06	5.0631e-06	9.9665e-06	0
292.855	1.5834e-05	4.3116e-06	5.6034e-06	1.7327e-06	2.1804e-06	9.3584e-06	7.0683e-06	4.2842e-06	2.9779e-06	2.9587e-06	3.9089e-06	8.9639e-07	7.5576e-06	4.1241e-06	0
293.855	1.3135e-05	7.0557e-06	3.4832e-06	7.5064e-06	1.095e-06	6.9783e-06	3.4379e-06	6.8747e-06	4.5583e-06	5.7541e-06	5.1459e-06	4.3848e-06	5.908e-06	4.7484e-06	0
294.854	1.5318e-05	5.1549e-06	4.6362e-06	1.982e-06	3.3097e-06	1.3362e-05	4.98e-06	4.9915e-06	8.8565e-06	1.98e-06	3.1092e-06	4.4218e-06	1.7554e-06	2.6647e-06	0
295.854	7.5649e-06	7.8214e-06	2.9856e-06	2.6302e-06	5.7893e-06	1.0866e-05	2.6431e-06	2.3623e-06	5.9027e-06	5.6414e-06	2.2487e-06	3.3349e-06	3.4994e-06	1.8309e-06	0
296.853	1.3034e-05	9.3751e-06	9.3797e-06	6.2573e-06	2.0469e-06	1.323e-05	1.9086e-06	3.4116e-06	6.2143e-06	3.0607e-06	3.6743e-06	1.1712e-06	1.9025e-06	7.946e-06	0
297.853	8.3512e-06	4.7677e-06	3.0006e-06	2.8702e-06	4.4929e-06	1.3224e-05	2.3279e-06	2.8344e-06	8.4142e-06	7.7984e-06	1.8427e-06	5.1313e-06	6.8992e-06	5.2336e-06	0
298.852	2.7896e-06	4.8598e-06	5.7478e-06	4.1224e-07	3.1925e-06	1.0273e-05	6.0861e-06	3.817e-06	4.7802e-06	2.6937e-06	1.029e-06	4.0496e-06	6.2708e-06	1.427e-06	0
299.852	1.0179e-05	1.5026e-05	4.9807e-06	7.7304e-07	4.7392e-06	9.1624e-06	4.0337e-06	4.4234e-06	2.8394e-06	6.3299e-06	2.9717e-06	4.4453e-06	5.297e-06	5.8457e-06	0
300.851	6.0143e-06	1.2503e-05	1.128e-06	2.0412e-06	2.7888e-06	8.1193e-06	1.8665e-06	2.1475e-06	3.5002e-06	2.4504e-06	1.8777e-06	4.9257e-06	3.7415e-06	6.4713e-06	0
301.851	1.3786e-05	1.2597e-05	1.0997e-05	9.8795e-07	5.049e-06	9.0269e-06	4.8159e-06	4.2294e-06	4.4584e-06	4.998e-06	3.7663e-06	5.954e-06	2.0645e-06	3.0568e-06	0
302.85	2.3499e-05	1.1498e-05	9.1481e-06	3.0259e-06	3.4304e-06	6.9931e-06	4.83e-06	5.9633e-06	5.0778e-06	1.5565e-06	2.8778e-06	9.2015e-07	9.3595e-06	4.4201e-06	0
303.85	4.6088e-06	9.0583e-06	4.2516e-06	2.5079e-06	1.4397e-06	8.415e-06	4.4815e-06	3.3365e-06	3.8892e-06	6.3411e-06	2.1633e-06	6.7566e-06	2.8071e-06	3.5848e-06	0
304.849	5.6736e-06	5.2243e-06	6.1912e-06	7.0573e-06	7.0755e-07	8.0112e-06	3.4886e-06	3.9881e-06	1.563e-06	6.2674e-06	6.1329e-06	8.1524e-07	7.4078e-06	3.8182e-06	0
305.849	1.138e-05	1.076e-05	6.9374e-06	1.3626e-06	2.6258e-06	7.4126e-06	7.9385e-06	3.9614e-07	5.5577e-06	3.694e-06	5.9784e-06	3.2088e-06	3.2709e-06	2.0725e-06	0
306.848	9.6914e-06	4.7765e-06	3.3288e-06	4.8625e-06	2.89e-06	1.5516e-05	2.509e-06	1.1317e-06	3.6429e-06	5.1679e-06	4.4801e-07	9.0795e-07	1.0938e-06	1.717e-06	0
307.848	1.3632e-05	1.0561e-05	3.5004e-06	5.3933e-06	2.3405e-06	3.7806e-06	5.0621e-06	7.7835e-07	4.3494e-06	1.3006e-06	8.8679e-07	9.5274e-07	5.147e-06	3.8633e-06	0
308.847	2.9773e-06	1.4319e-06	1.053e-05	3.4827e-06	2.8029e-06	1.1257e-05	6.8555e-06	3.1086e-06	3.975e-06	5.7846e-06	3.121e-06	2.4684e-06	1.5572e-06	1.9867e-06	0
309.847	9.4084e-06	6.7452e-06	7.8401e-06	2.213e-06	2.6968e-06	8.3862e-06	4.9266e-06	1.5975e-06	7.975e-06	3.1425e-06	3.2843e-06	3.8444e-06	6.1423e-06	4.6558e-06	0
310.846	8.0719e-06	9.9352e-06	2.1133e-06	8.9897e-07	4.6735e-06	3.1961e-06	7.4747e-06	8.1645e-06	4.1741e-06	5.7957e-06	3.9114e-06	5.4633e-06	1.7428e-06	5.6233e-06	0
311.846	4.0721e-06	2.692e-06	4.2242e-06	4.5106e-06	4.5147e-06	1.0883e-05	3.6431e-06	9.2966e-06	1.049e-05	3.2335e-06	3.5876e-06	4.5797e-06	4.237e-06	3.3768e-06	0
312.845	2.0194e-05	6.1636e-06	8.8083e-06	1.9012e-06	2.6361e-06	1.4456e-05	6.2098e-06	2.0167e-06	3.1534e-06	3.532e-06	2.8048e-06	5.5739e-06	7.2411e-06	5.7823e-06	0
313.845	4.0212e-06	3.9599e-06	5.6907e-06	4.6806e-06	3.4475e-06	9.4729e-06	5.2711e-06	5.1731e-06	2.9585e-06	4.4826e-06	4.0732e-06	1.1467e-06	2.0386e-06	4.7267e-06	0
314.844	1.4756e-06	2.348e-06	2.4349e-06	3.0407e-06	1.3011e-06	6.3567e-06	6.8742e-06	6.2825e-06	1.0337e-06	1.1139e-05	5.8764e-06	4.3e-06	1.9726e-06	3.5859e-06	0
315.844	3.5451e-06	4.7817e-06	3.6724e-06	5.0522e-06	2.4227e-06	6.5075e-06	3.0022e-06	3.0266e-06	8.6355e-07	7.1954e-06	3.7139e-06	2.4158e-06	5.926e-06	2.2058e-06	0
316.843	1.1138e-05	6.2846e-06	6.9631e-06	4.5043e-06	4.5165e-06	7.15e-06	2.9642e-06	1.4246e-06	4.6978e-06	3.7063e-06	1.6827e-06	5.9071e-06	1.9189e-06	4.8293e-06	0
317.843	1.1052e-05	5.6049e-06	3.6753e-06	7.1434e-06	3.5473e-06	6.6095e-06	9.1971e-06	6.5086e-07	6.7559e-06	3.6994e-06	4.5934e-06	2.5131e-06	5.731e-06	6.2222e-07	0
318.842	1.145e-05	4.6906e-06	2.7939e-06	1.494e-06	3.5445e-06	7.1193e-06	2.0905e-06	4.0368e-06	5.8798e-06	5.9126e-06	2.7307e-06	4.675e-06	2.0491e-06	2.6363e-06	0
319.842	1.1308e-05	3.6905e-06	5.324e-06	2.9068e-06	2.8537e-06	8.2545e-06	2.0131e-06	2.0433e-06	5.9928e-06	2.1439e-06	1.2445e-06	3.8401e-06	3.7841e-06	2.2805e-06	0
320.841	8.7326e-06	4.1474e-06	1.2608e-05	4.033e-06	1.5355e-06	9.0585e-06	5.8564e-06	2.7241e-06	2.8455e-06	2.6157e-06	2.7057e-06	1.5901e-07	1.0932e-06	2.685e-06	0
321.841	1.1326e-05	3.094e-06	4.9981e-06	6.6131e-06	9.1512e-07	1.1947e-05	4.9308e-06	5.0917e-06	8.6858e-06	3.1784e-06	2.0404e-06	3.1813e-06	2.5826e-06	6.2285e-06	0
322.841	1.1713e-05	7.33e-06	7.2123e-06	2.4039e-06	4.0627e-06	4.9063e-06	3.2886e-06	5.5544e-06	9.7341e-07	3.3038e-06	5.3949e-06	1.9957e-06	2.1178e-06	1.765e-06	0
323.84	1.3344e-05	9.9146e-06	2.7976e-06	5.8893e-06	2.8572e-06	1.6395e-05	3.5571e-06	4.9792e-06	9.0293e-06	2.3664e-06	3.8867e-06	4.3207e-06	1.403e-06	4.4715e-06	0
324.84	1.3136e-06	2.7467e-06	8.3114e-06	2.9571e-06	4.6919e-06	8.698e-06	6.5179e-06	3.6713e-06	8.3455e-06	3.033e-06	3.9066e-06	2.0308e-06	2.6431e-06	2.558e-06	0
325.839	9.9346e-06	5.0287e-06	7.8863e-06	4.2344e-06	3.0908e-06	1.1055e-05	5.072e-06	1.0388e-06	4.4838e-06	4.4802e-06	2.3218e-06	5.1197e-06	1.1243e-06	3.7739e-06	0
326.839	4.4184e-06	4.9628e-06	6.3274e-07	7.0136e-06	3.7608e-06	2.7661e-06	2.7171e-06	5.2883e-06	1.3988e-06	3.7162e-06	3.0839e-06	7.6551e-06	1.2102e-06	2.7413e-06	0
327.838	6.3813e-06	1.0229e-05	4.3917e-06	4.1033e-06	3.8716e-06	1.0486e-05	4.5515e-06	2.2499e-06	4.7842e-06	2.3947e-06	6.653e-06	2.0934e-06	1.4492e-06	5.1483e-06	0
328.838	1.5008e-05	2.5722e-06	3.6004e-06	3.5117e-06	8.748e-07	1.234e-05	4.2931e-06	3.4789e-06	3.5408e-06	4.7143e-06	3.9234e-06	2.2692e-06	3.8541e-06	2.9303e-06	0
329.837	7.2516e-06	1.0554e-06	4.9051e-06	5.3153e-07	6.1241e-06	9.4469e-06	3.9391e-06	6.2244e-06	3.1196e-06	5.7221e-06	5.9795e-06	1.6061e-06	4.7764e-06	1.6179e-06	0
330.837	1.1001e-05	6.4287e-06	6.2538e-06	8.6654e-07	3.8533e-06	9.0321e-06	2.1367e-06	3.8749e-06	3.5106e-06	3.6118e-06	1.4969e-06	3.1504e-06	2.3904e-06	2.7653e-06	0
331.836	3.1148e-06	6.4921e-06	3.3528e-06	6.0543e-06	1.8578e-06	7.9834e-06	2.4509e-06	4.6008e-06	5.0444e-06	4.7924e-06	3.1829e-06	2.3115e-06	2.2392e-06	3.22e-06	0
332.836	5.2541e-06	6.7696e-06	4.0288e-06	3.3622e-06	8.5075e-07	5.8216e-06	1.4236e-06	2.3379e-06	2.8399e-06	1.4827e-06	2.9682e-06	2.6627e-06	1.8814e-06	2.1035e-06	0
333.835	5.0775e-06	1.0273e-05	6.8277e-06	4.9098e-06	1.3848e-06	6.3874e-06	1.539e-06	5.2817e-06	4.3732e-06	3.1301e-06	3.3293e-06	3.9685e-06	5.4292e-06	5.4906e-06	0
334.835	3.0491e-06	5.3856e-06	4.6491e-06	3.7105e-06	4.8388e-06	1.3695e-05	4.3004e-06	2.9626e-06	5.3843e-06	6.3309e-06	1.8531e-06	2.2611e-06	3.4143e-06	5.2922e-07	0
335.834	3.8698e-06	3.7979e-06	1.9313e-06	3.3093e-06	1.7976e-06	9.2066e-06	5.7808e-06	2.291e-06	5.8056e-06	5.6425e-06	2.5223e-06	5.9059e-06	3.0921e-06	3.8699e-06	0
336.834	4.563e-06	1.2529e-05	1.4408e-05	8.3962e-06	3.168e-07	7.5829e-06	3.4667e-06	8.8933e-07	8.147e-06	1.6103e-06	3.5773e-06	5.3426e-06	4.0455e-06	1.3283e-06	0
337.833	3.7372e-06	7.5014e-06	1.1949e-06	2.8278e-06	3.4392e-06	7.3152e-06	5.1343e-06	2.2774e-06	1.0401e-05	8.9634e-06	3.3656e-06	4.5316e-06	3.8094e-06	6.195e-06	0
338.833	7.107e-06	7.4943e-06	2.1628e-06	5.5634e-06	3.2708e-06	9.3615e-06	4.0354e-07	2.7172e-06	2.5598e-06	1.9323e-06	2.1228e-06	1.7094e-06	1.3035e-06	3.7277e-06	0
339.832	7.2965e-06	6.9537e-06	5.7056e-06	2.261e-06	6.7194e-06	1.1323e-05	3.2347e-06	7.7566e-06	4.0096e-06	8.2306e-06	1.3275e-06	4.0866e-06	7.1551e-06	4.0478e-06	0
340.832	3.5083e-06	4.9705e-06	2.7863e-06	2.6183e-06	3.3121e-06	9.3518e-06	9.8064e-06	3.741e-06	3.7322e-06	4.8305e-06	2.2433e-06	1.1111e-06	4.0146e-06	4.7313e-06	0
341.831	1.1954e-05	4.3498e-06	8.1404e-06	4.7143e-06	5.8275e-06	1.1677e-05	2.9951e-06	4.4888e-06	2.8288e-06	6.8269e-06	3.6126e-06	1.822e-06	2.0375e-06	4.8004e-06	0
342.831	6.8329e-06	4.7243e-06	5.7369e-06	6.0203e-06	2.3442e-06	7.4253e-06	9.9547e-07	9.5934e-07	4.8173e-06	5.067e-06	1.0006e-06	4.5397e-06	4.8861e-06	2.4049e-06	0
343.83	6.4771e-06	5.5455e-06	4.1333e-06	3.893e-06	2.1817e-06	7.8845e-06	2.7084e-06	6.0856e-06	2.9413e-07	6.5982e-06	1.9876e-06	6.5598e-06	4.3923e-06	6.4844e-06	0
344.83	5.8045e-06	3.1363e-06	5.4028e-06	1.3172e-06	3.7093e-06	1.0667e-05	7.4799e-06	1.0094e-06	6.4748e-06	6.7693e-06	2.7477e-06	1.9284e-06	5.7581e-06	1.248e-06	0
345.829	6.9749e-06	2.2749e-06	5.7168e-06	5.4759e-06	3.4627e-06	6.3129e-06	3.9804e-06	2.3044e-06	5.3246e-06	4.6354e-06	3.7109e-06	2.3555e-06	1.7829e-06	2.9047e-06	0
346.829	8.7955e-06	4.6044e-06	4.8255e-06	6.4689e-07	3.5352e-06	8.6866e-06	7.1928e-06	1.6899e-06	3.5576e-06	2.5349e-06	2.1255e-06	2.5622e-06	3.5346e-06	2.4762e-06	0
347.828	5.3125e-06	1.4729e-06	5.3575e-06	2.7098e-06	2.1917e-06	7.4199e-06	5.3223e-06	2.0185e-06	6.0722e-06	2.0153e-06	2.6982e-06	2.8248e-06	2.3498e-06	5.4857e-06	0
348.828	1.0019e-05	3.8088e-06	5.372e-06	3.2969e-06	7.3034e-07	7.3423e-06	9.2432e-07	1.145e-06	7.3329e-06	2.7658e-06	2.5466e-06	6.9077e-07	4.0832e-06	2.9173e-06	0
349.827	1.1006e-05	7.6101e-06	1.0879e-05	9.7487e-06	8.2278e-06	7.0591e-06	1.5813e-06	2.4963e-06	4.4521e-06	3.0084e-06	2.8988e-06	5.9114e-06	3.4467e-06	7.0366e-06	0
350.827	1.1465e-06	1.8098e-06	4.6969e-06	6.4446e-06	3.7439e-06	1.0064e-05	2.0552e-06	1.9724e-06	5.5044e-06	4.2823e-06	1.6287e-06	2.849e-06	4.4573e-07	4.3301e-06	0
351.826	7.5853e-06	5.2011e-06	6.0433e-06	6.6418e-06	2.3736e-06	7.3086e-06	4.1107e-06	3.6929e-06	1.6256e-06	2.1842e-06	2.1855e-06	3.534e-06	9.3878e-07	6.3347e-06	0
352.826	1.3404e-06	8.2957e-06	8.3685e-06	6.7897e-06	3.3886e-06	1.0501e-05	3.4931e-06	6.6471e-06	2.988e-06	4.6266e-06	2.0568e-06	1.8604e-06	1.3025e-06	3.0727e-06	0
353.825	6.4863e-06	2.1392e-06	1.9491e-06	5.5387e-06	1.2181e-06	1.2361e-05	4.7946e-06	4.0356e-06	5.5476e-06	3.2207e-06	3.0406e-06	5.4904e-06	1.0385e-06	3.4351e-06	0
354.825	9.9282e-06	3.167e-06	3.337e-06	5.7337e-06	2.3452e-06	1.1548e-05	4.2543e-06	6.4107e-06	5.3988e-06	5.4891e-06	5.0171e-06	3.6181e-06	6.8524e-06	4.8037e-06	0
355.824	1.3377e-05	5.4813e-06	4.8555e-06	5.0737e-06	2.0255e-06	6.2342e-06	4.1931e-06	1.0136e-05	1.1208e-06	3.0613e-06	1.1118e-06	2.3278e-06	5.3457e-06	7.2815e-06	0
356.824	9.7559e-06	5.1715e-06	7.8053e-06	2.9528e-06	2.1803e-06	1.1614e-05	3.9999e-06	6.4253e-06	3.2192e-06	5.2144e-06	2.9051e-06	8.9377e-07	1.905e-06	3.8594e-06	0
357.823	4.6717e-06	7.734e-07	3.8679e-06	3.2005e-06	1.3567e-06	8.8816e-06	2.9294e-06	3.1714e-06	4.7818e-06	6.9433e-07	1.735e-06	2.1687e-06	7.1938e-06	2.7692e-06	0
358.823	7.6503e-06	5.1619e-06	5.8437e-06	5.8766e-06	2.706e-06	9.9199e-06	3.6617e-06	2.8966e-06	1.8536e-07	7.0243e-06	2.3556e-06	3.0873e-06	6.267e-06	1.4248e-06	0
359.822	7.8699e-06	2.2574e-06	7.0401e-06	3.061e-06	1.2863e-06	8.0568e-06	9.7054e-07	5.0175e-06	1.4569e-06	2.7074e-06	4.2334e-06	2.4022e-06	7.6485e-06	4.955e-06	0
360.822	5.1973e-06	5.4166e-06	7.2764e-07	4.1214e-06	1.2257e-06	8.7957e-06	9.4505e-07	4.6579e-06	5.2967e-06	4.6872e-06	4.1148e-06	5.7261e-06	3.7577e-06	3.0023e-06	0
361.821	5.1338e-06	6.6406e-06	2.8422e-06	4.7458e-06	3.7479e-06	8.9881e-06	4.4118e-06	4.9295e-06	3.8198e-06	4.2266e-06	1.2944e-06	4.025e-06	1.0902e-06	4.1247e-06	0
362.821	7.6832e-06	9.4261e-06	3.64e-06	3.9566e-06	1.057e-06	7.2092e-06	3.7546e-06	3.7974e-06	2.5073e-06	2.6103e-06	2.6287e-06	2.2603e-06	3.4104e-06	4.2642e-06	0
363.82	4.2148e-06	2.2875e-06	6.2921e-06	4.3093e-06	5.208e-06	7.6634e-06	9.1503e-07	4.6284e-07	6.9252e-06	2.2793e-06	2.3533e-06	3.4611e-06	3.7248e-06	2.7597e-06	0
364.82	7.4349e-06	2.8408e-06	2.5382e-06	1.8337e-06	2.4964e-06	7.2584e-06	3.8977e-06	6.0651e-06	4.1502e-06	3.7723e-06	2.7436e-06	3.2517e-06	2.8978e-06	1.3948e-06	0
365.819	8.685e-06	4.9899e-06	9.583e-06	1.7976e-06	2.9712e-06	8.5472e-06	2.7192e-06	5.3761e-06	3.2041e-06	4.771e-06	5.3592e-06	2.1018e-06	5.0319e-06	3.6255e-06	0
366.819	1.0144e-06	1.1478e-06	2.0879e-06	2.7704e-06	1.9126e-06	1.0935e-05	2.1298e-06	4.0241e-06	3.6836e-06	6.0738e-06	1.0489e-06	2.0957e-06	3.0575e-06	6.1623e-06	0
367.818	7.8252e-06	5.0876e-06	7.3704e-06	1.5447e-06	5.2586e-06	8.6975e-06	5.2578e-06	3.3224e-07	5.3712e-06	3.5119e-06	5.3815e-06	4.7472e-06	4.4684e-06	3.4041e-06	0
368.818	5.0618e-06	6.0652e-06	4.5341e-06	2.5384e-06	2.3757e-06	1.1078e-05	3.5267e-06	4.0507e-06	6.6181e-06	7.6441e-07	3.6721e-06	1.4926e-06	1.4619e-06	2.2616e-06	0
369.817	4.3894e-06	1.3774e-05	8.4638e-06	4.4023e-06	1.4495e-06	7.3469e-06	5.0446e-06	3.8141e-06	3.2821e-06	1.913e-06	4.7166e-06	1.6074e-06	4.2134e-06	1.6578e-06	0
370.817	8.9207e-06	8.3698e-06	9.3195e-07	2.6402e-06	5.8385e-06	1.1518e-05	8.6483e-07	3.0059e-06	4.7787e-06	4.7056e-06	1.39e-06	2.8409e-06	3.3419e-06	4.8758e-06	0
371.816	4.8457e-06	3.3996e-06	4.0006e-06	5.0251e-06	1.901e-06	8.0939e-06	5.2623e-06	5.4404e-06	4.4675e-06	3.7681e-06	7.4058e-07	4.0542e-06	2.4055e-06	4.9874e-06	0
372.816	7.9083e-06	8.4694e-06	7.8885e-06	7.0828e-06	1.4888e-06	6.9419e-06	4.846e-06	2.4929e-06	4.1563e-06	5.1291e-07	1.4283e-06	2.3803e-06	2.6494e-06	5.1727e-06	0
373.815	4.7015e-06	8.7221e-06	3.5501e-06	1.7311e-06	2.4458e-06	5.3077e-06	3.0999e-06	2.3933e-06	3.0922e-06	5.9651e-06	2.7082e-06	2.3408e-06	2.5159e-06	6.9031e-06	0
374.815	2.4308e-06	4.0651e-06	7.0141e-06	2.3103e-07	2.4271e-06	7.6329e-06	7.4397e-06	5.4469e-06	2.6174e-06	3.5987e-06	6.7485e-07	1.272e-06	1.1996e-06	3.5276e-06	0
375.814	1.3769e-05	7.0939e-06	4.2247e-06	2.1609e-06	1.4793e-06	5.528e-06	3.4082e-06	1.6217e-06	2.4896e-06	1.4025e-06	3.1781e-06	9.8885e-07	4.1878e-06	7.6735e-07	0
376.814	3.5921e-06	7.3147e-06	3.9544e-06	1.9323e-06	1.9192e-06	1.0237e-05	2.7054e-06	4.4871e-06	4.236e-06	4.4103e-06	2.984e-06	2.5815e-06	1.1446e-06	5.3281e-06	0
377.813	5.6355e-06	3.5663e-06	4.4694e-06	4.1421e-06	1.5499e-06	9.1806e-06	3.4091e-06	7.9494e-06	5.4027e-06	5.3419e-06	2.4526e-06	4.4733e-06	1.9903e-06	4.039e-06	0
378.813	1.1218e-05	2.9753e-06	4.9116e-06	3.4762e-06	1.6942e-06	1.0112e-05	3.2358e-06	2.753e-06	2.0503e-06	6.0391e-06	3.0101e-06	1.5605e-06	2.4727e-06	3.1234e-06	0
379.812	7.0844e-06	6.7876e-06	5.9043e-06	1.9488e-06	5.1112e-06	9.7576e-06	2.6929e-06	2.9038e-06	4.1414e-06	2.4611e-06	5.4846e-06	3.939e-06	4.6922e-06	3.6015e-06	0
380.812	2.3676e-06	3.1606e-06	3.2861e-06	4.1319e-06	3.2211e-06	4.858e-06	5.3949e-06	3.9894e-06	3.8138e-06	6.5304e-06	7.9901e-07	7.7331e-07	3.932e-06	1.805e-06	0
381.811	9.9284e-07	3.4908e-06	2.8279e-06	1.6124e-06	2.6818e-06	5.8953e-06	5.4269e-06	1.9309e-06	1.3077e-06	1.9765e-06	3.8342e-06	1.231e-06	1.7041e-06	4.4298e-06	0
382.811	2.919e-06	5.9475e-06	1.3841e-06	4.2454e-06	2.7921e-06	8.2613e-06	4.2676e-06	4.8542e-06	1.3845e-06	3.0207e-06	1.2402e-06	1.0234e-06	2.0408e-06	5.0408e-06	0
383.81	3.7126e-06	2.2666e-06	2.1496e-06	2.5034e-06	1.3628e-06	9.4468e-06	4.4704e-06	2.1673e-06	2.5498e-06	4.2508e-06	4.258e-06	2.0106e-06	4.5936e-06	1.3655e-06	0
384.81	8.6267e-06	3.6416e-06	4.8604e-06	6.4043e-07	1.1034e-06	6.5293e-06	1.7411e-06	3.8495e-06	4.476e-06	1.5064e-06	1.4224e-06	2.2102e-06	1.2428e-06	2.0309e-06	0
385.809	5.5485e-06	3.3447e-06	3.5564e-06	4.1085e-06	7.1707e-07	9.7008e-06	3.6736e-06	4.8335e-06	4.9737e-06	6.8468e-06	2.7853e-06	8.9489e-07	1.2718e-06	9.979e-07	0
386.809	4.2191e-06	4.8437e-06	7.1648e-06	5.1029e-06	3.8733e-07	8.304e-06	3.7755e-06	1.7838e-06	9.1362e-07	3.9267e-06	1.2646e-06	3.0145e-06	4.4481e-06	2.3053e-06	0
387.808	4.9151e-06	3.9162e-06	2.0097e-06	3.6295e-06	2.8645e-06	7.2537e-06	3.985e-06	5.0293e-06	3.1577e-06	1.1736e-06	4.3444e-06	2.6656e-06	5.0514e-06	3.4239e-06	0
388.808	9.999e-07	2.3766e-06	3.9952e-06	4.3171e-06	7.0946e-07	1.0218e-05	6.1609e-07	6.9153e-06	5.1317e-06	6.0717e-06	6.8837e-07	2.0286e-06	3.9847e-06	4.1268e-06	0
389.807	3.6489e-06	1.5959e-06	4.1649e-06	7.4426e-07	3.4829e-06	7.7354e-06	4.9195e-06	2.1583e-06	4.1892e-06	3.893e-06	2.249e-06	2.8721e-06	6.9378e-06	2.9165e-06	0
390.807	5.2084e-06	3.733e-06	5.2269e-06	1.2337e-06	2.7616e-06	7.6234e-06	3.1949e-06	4.5452e-06	6.1052e-06	5.2103e-06	5.458e-06	3.8398e-06	4.3095e-06	3.8425e-06	0
391.806	9.7146e-06	1.8902e-06	5.2302e-06	2.8982e-06	2.7143e-06	9.1807e-06	4.4725e-06	4.6797e-06	3.5133e-06	3.5684e-06	2.4153e-06	3.1741e-06	3.4836e-06	2.497e-06	0
392.806	7.123e-06	2.2142e-06	3.0726e-06	5.7973e-06	1.4115e-06	8.064e-06	3.0074e-06	2.681e-07	1.8364e-06	3.5311e-06	2.1051e-06	1.5269e-06	5.168e-06	7.3438e-07	0
393.805	4.6891e-06	3.0167e-06	9.0592e-07	4.6468e-06	1.5194e-06	1.0103e-05	3.9073e-06	5.0139e-06	4.2777e-06	2.5796e-06	4.3083e-07	4.676e-06	5.4984e-06	3.1252e-06	0
394.805	5.2135e-06	2.7784e-06	2.1412e-06	2.3732e-06	2.0941e-06	7.94e-06	1.5592e-06	1.3353e-06	3.8299e-06	6.9673e-07	4.11e-06	1.0773e-06	2.8654e-06	1.1935e-06	0
395.804	1.4466e-06	2.4212e-06	4.2146e-06	1.7233e-06	2.7302e-06	6.7122e-06	3.7659e-06	2.4661e-06	7.0498e-06	2.9832e-06	1.3324e-06	2.3544e-06	8.7989e-07	1.057e-06	0
396.804	5.8632e-06	2.0129e-06	1.6362e-06	1.52e-06	8.0713e-07	9.1723e-06	4.5433e-06	2.256e-06	5.1679e-06	4.476e-06	5.1919e-06	1.2145e-06	1.9616e-06	6.1945e-06	0
397.803	6.8143e-06	3.4888e-06	3.4547e-06	4.1368e-06	1.3702e-06	9.1059e-06	5.4769e-06	2.1153e-06	8.2069e-06	3.1103e-06	9.1962e-07	3.5135e-06	4.9553e-06	1.4495e-06	0
398.803	9.1681e-06	2.4028e-06	3.5737e-06	3.0652e-06	1.8457e-06	5.552e-06	2.9734e-06	1.7382e-06	2.3347e-06	3.8313e-06	7.7337e-07	1.437e-06	2.7745e-06	5.5821e-06	0
399.803	5.2695e-06	2.9949e-06	5.79e-06	2.8459e-06	1.0907e-06	5.9709e-06	6.471e-06	5.8136e-06	5.2566e-06	5.7603e-06	5.4656e-06	1.2656e-06	3.4818e-06	3.1312e-06	0
400.802	2.2244e-06	6.7908e-06	4.4512e-06	3.1682e-06	1.7557e-06	7.39e-06	4.4544e-06	5.5807e-06	4.9707e-06	4.442e-06	3.0412e-06	1.2968e-06	2.8028e-06	4.8419e-06	0
401.802	9.6087e-06	4.8173e-06	1.2294e-06	1.5781e-06	4.3747e-06	6.0604e-06	1.7689e-06	1.6036e-06	1.0672e-06	5.213e-07	3.1251e-06	1.3705e-06	1.8342e-06	2.2032e-06	0
402.801	3.6711e-06	5.254e-06	1.0751e-06	1.2013e-06	1.9772e-06	9.9757e-06	4.7463e-06	3.524e-06	2.1618e-06	4.1398e-06	3.7474e-06	1.1139e-06	5.1673e-06	5.789e-07	0
403.801	7.4183e-06	6.254e-06	3.9257e-06	4.0431e-06	3.638e-06	9.4417e-06	7.2732e-06	5.1867e-06	7.8172e-07	9.4696e-07	3.2951e-06	2.3e-06	5.0675e-06	1.8224e-06	0
404.8	3.2303e-06	5.802e-06	5.2354e-06	1.3105e-06	3.961e-06	6.5937e-06	2.8572e-06	3.4581e-06	2.3508e-06	3.1213e-06	6.3822e-07	5.8648e-06	4.314e-07	3.9396e-06	0
405.8	4.4281e-06	2.9435e-06	3.2182e-06	4.1463e-06	1.233e-06	6.0124e-06	2.8328e-06	2.181e-06	2.0115e-06	4.91e-06	1.0834e-06	2.755e-06	9.4068e-07	5.6378e-06	0
406.799	5.098e-06	4.9428e-06	5.7282e-06	1.8779e-06	1.5054e-06	7.9954e-06	1.774e-06	4.5225e-06	2.6715e-06	3.4962e-06	2.7048e-06	8.3768e-07	2.5491e-06	3.1528e-06	0
407.799	4.0845e-06	9.705e-07	3.0587e-06	4.3277e-06	1.1709e-06	6.6466e-06	1.7784e-06	7.3327e-07	8.3091e-06	1.9121e-06	1.5618e-06	9.3618e-07	1.4893e-06	4.1989e-06	0
408.798	2.4345e-06	2.2538e-06	5.1887e-06	1.4826e-06	1.5609e-06	9.306e-06	9.9564e-07	3.1613e-06	2.9735e-06	4.8856e-06	2.9261e-07	6.0663e-07	2.6294e-06	3.1047e-06	0
409.798	1.3078e-06	3.3103e-06	3.333e-06	1.7513e-06	2.4453e-06	7.4518e-06	4.7504e-06	5.0465e-06	6.8564e-07	4.3035e-06	2.7886e-06	3.1866e-06	3.7423e-06	2.1416e-06	0
410.797	5.0032e-06	1.5396e-06	1.8779e-06	2.8603e-06	1.7844e-06	9.7276e-06	4.4663e-06	4.2731e-06	2.4935e-06	3.6239e-06	1.9588e-06	8.161e-07	5.2704e-06	2.1416e-06	0
411.797	7.2355e-06	3.0121e-06	3.5953e-06	3.4229e-06	3.429e-06	8.8981e-06	3.2241e-06	2.5464e-06	2.7066e-06	2.5662e-06	3.5477e-06	2.3037e-06	3.4944e-06	2.0608e-06	0
412.796	2.0487e-06	1.6912e-06	1.2804e-06	4.2373e-06	2.1851e-06	7.6301e-06	4.2243e-06	1.254e-06	2.126e-06	4.7795e-06	6.6904e-07	1.1556e-06	2.0295e-06	2.7468e-06	0
413.796	4.6438e-06	2.6163e-06	2.7851e-06	2.6982e-06	8.2688e-07	7.1669e-06	2.3857e-06	3.2066e-06	3.7736e-06	5.4347e-06	1.8956e-06	5.7522e-07	3.2984e-06	4.3598e-06	0
414.795	1.7357e-06	3.6924e-06	3.3959e-06	2.7494e-06	1.5982e-06	8.8189e-06	5.4295e-06	1.2971e-06	5.182e-06	4.684e-06	5.5605e-07	3.0213e-06	2.9868e-06	2.6326e-06	0
415.795	2.7978e-06	2.5852e-06	1.6383e-06	1.1348e-06	1.9515e-06	9.5957e-06	4.5185e-06	5.2615e-06	2.0785e-06	5.2545e-06	6.3854e-07	2.4612e-06	1.3502e-06	5.1488e-06	0
416.794	2.4629e-06	7.4449e-06	3.4578e-06	7.6198e-07	3.6203e-06	6.5471e-06	4.8605e-06	1.9188e-06	4.2959e-06	4.1997e-06	5.2892e-06	2.0082e-06	3.3468e-06	1.8293e-06	0
417.794	3.4179e-06	1.3776e-06	2.5719e-06	3.8315e-06	3.5343e-06	5.2592e-06	3.8706e-06	2.2286e-06	5.0836e-06	4.8334e-06	4.6344e-06	3.7604e-06	1.6983e-06	2.9815e-06	0
418.793	3.0031e-06	4.3204e-06	1.9257e-06	3.5122e-06	1.0338e-06	9.6566e-06	2.8671e-06	3.2419e-06	1.4043e-06	1.597e-06	1.3203e-06	1.7809e-06	1.4433e-06	1.0154e-06	0
419.793	5.5122e-06	4.72e-06	4.502e-06	3.5687e-07	3.4192e-06	6.1941e-06	5.2156e-06	2.6203e-06	3.9837e-06	3.7378e-06	2.1158e-06	1.1804e-06	1.7722e-06	2.2381e-06	0
420.792	4.1012e-06	5.0245e-06	4.0161e-06	3.2989e-06	2.003e-06	8.8094e-06	1.7131e-06	1.7826e-06	5.0852e-06	1.6489e-06	1.7694e-06	3.0877e-06	1.5596e-06	2.9956e-06	0
421.792	1.5063e-06	1.6261e-06	2.9056e-06	2.8803e-06	9.3618e-07	9.2282e-06	4.3729e-06	1.2495e-06	3.4724e-06	4.3127e-06	1.495e-06	5.5764e-07	9.6679e-07	1.6787e-06	0
422.791	6.2515e-07	3.2383e-06	4.6254e-06	6.2921e-06	1.9762e-06	8.8013e-06	2.11e-06	4.2537e-06	5.3374e-06	5.2448e-06	4.1922e-06	2.1529e-06	4.9037e-06	1.5723e-06	0
423.791	3.8519e-06	2.3773e-06	4.2364e-06	3.3234e-06	1.4751e-06	4.3181e-06	4.3567e-06	3.4403e-06	1.7595e-06	4.4777e-06	2.8194e-06	8.9413e-07	2.1985e-06	2.0685e-06	0
424.79	1.5583e-06	4.3566e-06	2.1422e-06	3.2046e-06	6.2676e-07	9.8228e-06	3.8029e-06	2.9276e-06	4.931e-06	3.1522e-06	2.7592e-06	5.1186e-07	2.3971e-06	3.2594e-06	0
425.79	2.5852e-06	2.5476e-06	4.5027e-06	3.0876e-06	2.2971e-06	1.0213e-05	4.8754e-06	3.5847e-06	1.4303e-06	3.2375e-06	1.1332e-06	4.6658e-07	2.7716e-06	2.2086e-06	0
426.789	3.5565e-06	2.1518e-06	4.4117e-06	3.0131e-06	2.389e-07	6.0277e-06	1.9113e-06	1.0501e-06	2.8962e-06	1.4716e-06	1.0416e-06	2.9473e-07	3.1602e-06	2.603e-06	0
427.789	3.7315e-06	5.6032e-07	5.0649e-06	4.3688e-06	2.672e-06	5.5239e-06	1.9597e-06	2.3123e-06	6.3111e-06	5.0852e-06	1.6311e-06	2.5568e-06	3.1001e-06	3.6998e-06	0
428.788	2.985e-06	4.0083e-06	5.8451e-06	2.1026e-06	2.7891e-06	1.0231e-05	4.5121e-06	1.811e-06	5.077e-06	4.0478e-06	1.0904e-06	2.3594e-06	3.1879e-06	2.5265e-06	0
429.788	2.1421e-06	4.4588e-06	1.9817e-06	2.8744e-06	1.1634e-06	7.8411e-06	3.4827e-06	3.4461e-06	6.0981e-06	2.795e-06	1.4971e-06	8.8556e-07	1.8676e-06	4.6529e-06	0
430.787	4.0735e-06	3.9108e-06	4.4292e-06	2.9384e-06	7.7274e-07	8.0661e-06	3.8466e-06	4.7495e-06	2.5997e-06	2.5811e-06	1.5491e-06	1.4079e-06	5.2841e-07	7.1237e-07	0
431.787	7.3044e-06	3.7571e-06	6.9692e-06	2.7671e-06	1.7767e-06	7.6425e-06	3.347e-06	1.7718e-06	2.142e-06	2.7077e-06	2.11e-06	1.3041e-06	3.4082e-06	1.2928e-06	0
432.786	1.4639e-06	2.8184e-06	8.329e-07	2.2513e-06	2e-06	5.9185e-06	1.9247e-06	4.4407e-06	2.3338e-06	2.8789e-06	2.4981e-06	3.5284e-06	4.2852e-06	3.2993e-06	0
433.786	2.8295e-06	3.7967e-06	4.9889e-06	3.105e-06	3.6e-07	6.5401e-06	6.9091e-06	2.9534e-06	3.1154e-06	2.7391e-06	2.2146e-06	2.4137e-06	2.2766e-06	4.1257e-06	0
434.785	5.3055e-06	1.1281e-06	6.2496e-06	4.6641e-06	2.0262e-06	9.3192e-06	3.4127e-06	3.7579e-06	2.7918e-06	4.4747e-06	2.6676e-06	2.059e-06	2.8681e-06	2.3426e-06	0
435.785	5.3856e-06	7.0785e-06	4.4409e-06	4.7612e-06	1.1593e-06	9.225e-06	2.7466e-06	3.2601e-06	3.0386e-06	2.7792e-06	1.6884e-06	2.5922e-06	1.2104e-06	5.4417e-06	0
436.784	1.6269e-06	2.7674e-06	6.0931e-06	1.3457e-06	2.9004e-06	8.3795e-06	3.0989e-06	4.0323e-06	3.2846e-06	3.172e-06	3.285e-06	1.2248e-06	3.6504e-06	3.8397e-06	0
437.784	4.8566e-06	4.2488e-06	2.9751e-06	3.9511e-06	1.2377e-06	7.8649e-06	5.0472e-06	3.473e-06	4.3508e-06	2.8171e-06	7.5701e-07	2.7407e-06	2.0873e-06	1.6757e-06	0
438.783	3.3406e-06	4.8909e-06	2.0369e-06	2.975e-06	3.447e-06	6.3202e-06	4.5982e-06	2.475e-06	2.6819e-06	4.1522e-06	3.7026e-06	3.0933e-06	9.6432e-07	3.3795e-06	0
439.783	3.5755e-06	2.2951e-06	4.9245e-06	2.9634e-06	2.0942e-06	6.8963e-06	3.7575e-06	4.9274e-06	3.2735e-06	2.4734e-06	5.3246e-07	2.8865e-07	1.7005e-06	2.9201e-06	0
440.782	4.5344e-06	5.4258e-06	4.9951e-06	7.1234e-07	1.6275e-06	4.7474e-06	1.2439e-06	2.6073e-06	2.4506e-06	3.9341e-06	2.1625e-06	2.3059e-06	2.6274e-06	3.593e-06	0
441.782	2.4167e-06	6.7266e-06	4.7792e-06	1.7485e-06	1.4898e-06	8.2572e-06	2.9089e-07	1.4035e-06	3.1087e-06	2.1545e-06	1.1493e-06	1.8524e-06	2.8146e-06	2.932e-06	0
442.781	3.9065e-06	9.1603e-06	8.7139e-07	2.3749e-06	1.3197e-06	8.7611e-06	4.1592e-06	1.522e-06	1.7095e-06	3.6918e-06	1.0351e-06	1.7864e-06	2.7839e-06	2.6496e-06	0
443.781	3.0665e-06	6.6691e-06	1.6496e-06	1.1478e-06	2.255e-06	7.7396e-06	1.1374e-06	3.3232e-06	2.959e-06	4.4411e-06	1.5173e-06	7.8503e-07	1.9147e-06	2.1752e-06	0
444.78	1.0596e-06	6.8178e-06	3.7377e-06	3.2896e-06	1.0279e-06	7.9471e-06	2.9705e-06	3.3421e-06	5.1163e-06	3.7749e-06	1.7158e-06	2.3065e-06	1.275e-06	2.2753e-06	0
445.78	7.4685e-06	2.1862e-06	4.5079e-06	4.3984e-06	3.401e-06	7.1658e-06	2.8445e-06	1.0245e-06	1.6344e-06	3.118e-06	2.6037e-06	9.852e-07	9.3103e-07	2.3962e-06	0
446.779	3.0694e-06	4.7215e-06	2.2505e-06	2.8049e-06	8.5738e-07	7.1742e-06	3.883e-06	3.9885e-06	3.5783e-06	3.4969e-06	9.5119e-07	8.1132e-07	3.7286e-06	1.55e-06	0
447.779	2.7738e-06	1.6228e-06	3.556e-06	4.059e-06	1.0592e-06	7.3869e-06	3.6451e-06	2.502e-06	2.1078e-06	5.009e-06	1.4231e-06	1.2123e-06	4.3708e-06	2.9749e-06	0
448.778	2.8301e-06	4.6237e-06	1.6659e-06	1.3166e-06	1.8424e-06	6.2692e-06	4.8574e-06	1.8858e-06	1.7934e-06	2.1495e-06	3.0975e-06	2.4503e-06	3.5002e-06	2.8011e-06	0
449.778	2.4876e-06	3.5348e-06	2.6901e-06	5.8155e-06	1.0367e-06	6.0321e-06	5.2807e-06	3.1276e-06	2.1461e-06	2.5936e-06	1.8251e-06	1.9409e-06	2.9789e-06	1.3018e-06	0
450.777	2.0499e-06	2.0237e-06	6.217e-06	2.1409e-06	2.6883e-06	7.5574e-06	5.3643e-06	5.8858e-07	5.9583e-06	4.6893e-06	1.0221e-06	1.9503e-06	5.3375e-06	4.5344e-06	0
451.777	3.9185e-06	5.3231e-06	4.4552e-06	2.572e-06	4.1575e-06	7.3959e-06	2.4088e-06	1.9369e-06	2.5795e-06	2.6529e-06	3.7072e-07	3.2558e-06	3.4773e-06	5.4058e-06	0
452.776	7.959e-06	4.0113e-06	3.5855e-06	3.4874e-06	3.3527e-06	8.7502e-06	3.6073e-06	1.665e-06	3.1393e-06	2.1373e-06	2.0253e-07	2.4473e-06	1.4393e-06	2.9989e-06	0
453.776	4.9618e-06	4.8742e-06	5.5422e-06	2.5506e-06	6.1321e-07	7.9696e-06	2.7773e-06	1.4887e-06	3.447e-06	4.1977e-06	4.9155e-07	5.6054e-07	8.659e-07	2.8181e-06	0
454.775	2.1345e-06	2.8924e-06	6.0025e-06	4.316e-06	7.0796e-07	5.9838e-06	4.3004e-06	9.799e-07	5.2287e-06	2.306e-06	1.0886e-06	2.5885e-06	4.1237e-06	2.3605e-06	0
455.775	2.8255e-06	7.3887e-08	3.4913e-06	5.2398e-06	1.7682e-06	7.582e-06	1.5452e-06	1.0871e-06	3.8334e-06	3.6569e-06	8.7204e-07	2.2425e-06	3.3943e-06	3.1357e-06	0
456.774	4.142e-06	4.1871e-06	3.0487e-06	4.2632e-06	1.0023e-06	7.6227e-06	8.6466e-07	4.5775e-06	3.9785e-06	3.5452e-06	8.1362e-07	1.3726e-06	2.1274e-06	6.0446e-07	0
457.774	2.1396e-06	1.6164e-06	5.7911e-06	3.9805e-06	1.2876e-06	7.1717e-06	3.6585e-06	4.5895e-06	2.7359e-06	3.0331e-06	6.0892e-07	1.6858e-06	4.3787e-06	2.1013e-06	0
458.773	5.1656e-06	1.8182e-06	4.086e-06	1.5183e-06	1.566e-06	8.058e-06	3.4784e-06	2.7635e-06	1.5653e-06	3.4051e-06	3.8381e-07	1.0156e-06	2.3093e-06	2.1031e-06	0
459.773	3.9298e-06	2.7668e-06	3.2461e-06	2.6876e-06	9.3555e-07	6.381e-06	2.893e-06	3.8834e-06	2.7432e-06	4.6465e-06	2.4661e-06	1.4445e-06	2.6625e-06	4.2979e-06	0
460.772	1.6066e-06	4.0146e-06	3.5471e-06	3.1001e-06	1.3935e-06	9.0876e-06	4.0701e-06	3.258e-06	4.9026e-06	2.3873e-06	1.1227e-06	4.3488e-07	2.6325e-06	1.6265e-06	0
461.772	1.5611e-06	6.5326e-07	4.8706e-06	2.9708e-06	9.3981e-07	8.3851e-06	2.8169e-06	3.11e-06	1.036e-06	4.3429e-06	1.4647e-06	1.0723e-06	3.8807e-06	2.2201e-06	0
462.771	4.5766e-06	2.5052e-06	3.5678e-06	3.9906e-06	1.3293e-06	8.148e-06	5.9544e-06	2.756e-06	1.865e-06	2.916e-06	2.088e-06	1.6434e-06	7.332e-07	5.1694e-06	0
463.771	3.8399e-06	2.212e-06	4.8121e-06	2.5363e-06	7.432e-07	7.1108e-06	2.6414e-06	1.3481e-06	4.1803e-06	4.2249e-06	1.0244e-06	1.4439e-06	1.3313e-06	3.4596e-06	0
464.77	2.7192e-06	5.9865e-06	4.575e-06	2.8079e-06	3.2038e-06	8.9266e-06	3.9594e-06	5.3435e-06	2.9872e-06	3.8962e-06	1.5447e-06	2.188e-06	1.9192e-06	2.2173e-06	0
465.77	2.4448e-06	1.8068e-06	1.6183e-06	3.7711e-06	3.1002e-06	5.3216e-06	2.2264e-06	2.186e-06	3.338e-07	5.6535e-06	4.7124e-07	1.7141e-06	2.263e-06	2.3594e-06	0
466.769	6.6929e-07	4.8596e-06	5.7091e-06	2.7081e-06	1.2247e-06	7.1536e-06	2.2953e-06	4.784e-06	3.3111e-06	2.6749e-06	3.3756e-06	1.6298e-06	3.3586e-06	2.5206e-06	0
467.769	3.7e-06	1.9797e-06	2.1884e-06	2.3455e-06	2.3764e-06	6.2716e-06	4.077e-06	3.0035e-06	2.4187e-06	1.6647e-06	1.5543e-06	1.649e-06	1.7993e-06	2.4044e-06	0
468.768	2.3927e-06	3.7582e-06	3.0304e-06	7.1466e-07	3.7946e-06	7.4686e-06	2.6332e-06	2.1174e-06	3.9881e-06	2.4148e-06	1.7663e-06	5.4873e-07	2.3579e-06	3.7397e-06	0
469.768	4.8352e-06	7.0916e-06	2.0325e-06	1.7119e-06	7.4048e-07	7.7996e-06	3.1864e-06	4.1911e-06	1.69e-06	2.7271e-06	1.6604e-06	8.8634e-07	3.0213e-06	1.3321e-06	0
470.767	4.0314e-06	3.6577e-06	3.1488e-06	1.4253e-06	2.021e-06	5.375e-06	4.8655e-06	1.0359e-06	2.6013e-06	2.1362e-06	1.6927e-06	1.6258e-06	5.0112e-06	3.9381e-06	0
471.767	4.1548e-06	3.6977e-06	1.7864e-06	3.9262e-06	1.4139e-06	6.9323e-06	4.8343e-06	2.7626e-06	5.1079e-06	2.0555e-06	1.7219e-06	9.9503e-07	2.5318e-06	9.1239e-07	0
472.766	1.1984e-06	3.3629e-06	1.5008e-06	2.3414e-06	9.8761e-07	6.7656e-06	4.4045e-06	1.861e-06	4.0814e-06	3.6257e-06	4.9477e-06	6.2431e-07	3.256e-06	2.8721e-06	0
473.766	1.3269e-06	3.8095e-06	2.5518e-06	1.5735e-06	8.8803e-07	5.3625e-06	3.1009e-06	2.0045e-06	3.9357e-06	4.0525e-06	1.277e-06	2.7126e-07	2.5092e-06	1.8744e-06	0
474.765	3.1978e-06	3.5825e-06	3.3533e-06	4.3194e-06	2.2158e-06	9.0179e-06	4.6623e-06	3.2241e-06	2.8849e-06	2.5567e-06	1.0622e-06	1.3915e-06	1.8965e-06	3.0692e-06	0
475.765	3.1109e-06	1.7603e-06	2.6775e-06	3.8484e-06	1.6498e-06	5.6122e-06	7.3853e-07	3.6791e-06	3.1219e-06	1.9869e-06	1.208e-06	1.7161e-06	1.9714e-06	1.8316e-06	0
476.764	2.3194e-06	1.9137e-06	5.1822e-07	2.4215e-06	3.9244e-07	7.4047e-06	2.845e-06	4.7846e-06	4.88e-06	5.0876e-06	2.9082e-06	1.1987e-06	2.7042e-06	3.4116e-06	0
477.764	4.475e-06	2.877e-06	3.8948e-06	1.0839e-06	1.64e-06	6.4975e-06	1.4219e-06	1.5533e-07	6.4951e-06	4.1319e-06	2.5525e-06	9.5382e-07	9.6158e-07	2.5072e-06	0
478.763	4.6133e-07	1.7712e-06	1.1779e-06	3.5647e-06	2.5285e-06	7.1254e-06	3.3711e-06	2.2201e-06	2.8004e-06	4.1365e-06	2.848e-06	9.7937e-07	2.2819e-06	2.3024e-06	0
479.763	5.4073e-06	2.7571e-06	3.4966e-06	1.8121e-06	1.0267e-06	8.0101e-06	3.8641e-06	8.5389e-07	2.9508e-06	2.2804e-06	6.8512e-07	6.2851e-07	2.5751e-06	3.5268e-06	0
480.762	3.8121e-06	1.3038e-06	3.4644e-06	1.65e-06	1.9536e-06	4.0705e-06	3.696e-06	1.159e-06	3.3961e-06	3.4057e-06	1.6338e-06	2.2545e-06	1.6466e-06	1.6723e-06	0
481.762	1.2959e-06	2.7226e-06	2.0071e-06	4.3261e-06	8.8038e-07	8.0188e-06	1.5895e-06	1.9666e-06	2.2673e-06	2.2193e-06	4.3018e-07	1.3784e-06	2.0375e-06	5.2832e-06	0
482.762	5.2294e-06	3.376e-06	3.1221e-06	3.2098e-06	1.5567e-06	5.2978e-06	2.6742e-06	9.2017e-07	3.2994e-06	4.0108e-06	5.5681e-07	2.5892e-06	2.1816e-06	3.6662e-06	0
483.761	4.6811e-06	2.0219e-06	4.708e-06	3.8051e-06	1.6099e-06	9.3211e-06	4.5415e-06	3.4003e-06	2.1187e-06	3.1092e-06	2.3231e-06	2.2472e-06	1.2194e-06	3.5189e-06	0
484.761	2.3126e-06	3.2312e-06	1.5158e-06	2.5193e-06	8.9576e-07	7.8542e-06	4.1719e-06	1.3223e-06	2.6331e-06	3.7566e-06	7.9225e-07	7.7747e-07	1.5588e-06	2.8089e-06	0
485.76	9.459e-07	1.0242e-06	4.4984e-06	2.2098e-06	8.7151e-07	7.5835e-06	4.4725e-06	8.6991e-07	4.7306e-06	4.8243e-06	1.4304e-06	1.8783e-06	2.0283e-06	1.8836e-06	0
486.76	7.8465e-07	4.853e-06	6.7892e-07	2.5475e-06	1.5988e-06	8.8048e-06	3.5727e-06	2.0516e-06	3.6064e-06	4.3548e-06	8.2876e-07	1.4241e-06	3.1406e-06	6.9397e-07	0
487.759	1.1039e-06	2.433e-06	1.6285e-06	2.7361e-06	9.0989e-07	8.0996e-06	2.4019e-06	2.5198e-06	2.916e-06	2.8841e-06	1.8727e-06	9.6623e-07	2.3066e-06	2.8519e-06	0
488.759	3.4398e-06	5.486e-06	8.6889e-07	9.0012e-07	3.0875e-07	6.3633e-06	2.1472e-06	1.9313e-06	3.688e-07	4.0996e-06	3.1808e-06	3.4034e-06	3.0356e-06	2.3085e-06	0
489.758	5.303e-06	4.9034e-07	4.9819e-06	3.579e-06	1.9217e-06	8.8769e-06	2.2992e-06	2.1806e-06	4.3324e-06	6.0493e-06	1.1603e-06	2.1485e-07	2.0647e-06	2.0097e-06	0
490.758	2.7461e-06	1.3565e-06	2.9351e-06	3.8473e-06	1.2689e-06	9.6046e-06	3.3919e-06	2.0862e-06	2.0408e-06	3.4576e-06	1.8732e-06	9.7696e-07	2.7271e-06	2.4622e-06	0
491.757	1.2428e-06	6.3924e-07	2.7168e-06	2.8407e-06	2.2699e-06	7.3619e-06	2.5638e-06	2.6602e-06	3.812e-06	4.8109e-06	2.0728e-06	2.5903e-06	1.4305e-06	3.4723e-06	0
492.757	3.4221e-06	2.2166e-06	2.173e-06	3.9947e-06	2.2032e-06	5.9677e-06	1.5313e-06	1.0958e-06	3.9849e-06	4.2541e-06	6.4667e-07	1.191e-06	3.5143e-06	8.8179e-07	0
493.756	4.2141e-06	1.5972e-06	4.363e-06	2.8342e-06	3.0817e-07	5.3729e-06	1.8117e-06	5.1319e-06	3.0416e-06	4.3777e-06	1.7705e-06	1.1696e-06	2.2228e-06	2.7446e-06	0
494.756	5.8965e-06	3.4991e-06	2.1106e-06	2.684e-06	1.5284e-06	6.0719e-06	3.2153e-06	1.0691e-06	2.6523e-06	2.6151e-06	3.3003e-06	2.2499e-06	3.6838e-06	3.0785e-06	0
495.755	1.492e-06	5.502e-06	3.2953e-06	4.1037e-06	1.4501e-06	5.5368e-06	1.0603e-06	4.3325e-06	4.0351e-06	2.6369e-06	7.3158e-07	2.0895e-06	5.4076e-06	4.219e-06	0
496.755	1.2755e-06	1.6929e-06	4.3868e-06	4.41e-06	1.2318e-06	6.3569e-06	1.1675e-06	5.9846e-07	3.049e-06	2.5578e-06	1.3597e-06	4.1716e-07	2.4015e-06	2.4634e-06	0
497.754	6.4044e-07	3.5779e-06	3.8304e-06	1.652e-06	1.9957e-06	7.1358e-06	2.6595e-06	2.7049e-06	3.688e-06	1.6908e-06	4.6593e-07	1.3115e-06	1.6047e-06	2.0738e-06	0
498.754	3.3695e-06	3.2621e-06	5.6573e-06	3.6854e-06	1.5823e-06	4.559e-06	4.2146e-06	2.9605e-06	3.9118e-06	5.7796e-06	1.5829e-06	2.4891e-06	1.1736e-06	4.3542e-06	0
499.753	1.2331e-06	5.335e-06	4.3785e-06	4.1927e-06	2.1634e-06	5.7359e-06	4.4915e-06	1.1269e-06	1.5412e-06	2.1516e-06	2.9047e-06	3.0769e-06	3.4985e-06	2.3416e-06	0
500.753	2.3545e-06	4.4882e-06	3.7127e-06	2.1158e-06	5.2461e-07	6.4954e-06	3.0045e-06	1.9376e-06	4.1806e-06	3.4837e-06	3.5056e-06	2.6081e-06	4.7116e-06	1.1789e-06	0
501.752	1.1808e-06	2.2803e-06	2.1874e-06	3.96e-06	1.0144e-06	7.067e-06	2.4877e-06	4.4218e-06	1.6196e-06	2.4562e-06	1.0808e-06	1.3429e-06	2.1382e-06	3.8048e-06	0
502.752	4.1392e-06	5.749e-06	1.8265e-06	2.8334e-06	1.1706e-06	6.9406e-06	5.2088e-06	1.4197e-06	7.525e-07	4.2044e-06	1.4808e-06	2.5759e-06	2.217e-06	1.3094e-06	0
503.751	5.385e-06	5.6977e-06	1.7547e-06	3.2698e-06	4.9561e-07	8.9968e-06	1.2042e-06	4.3918e-06	1.3526e-06	4.9466e-06	2.2787e-06	2.4407e-06	1.2665e-06	2.1228e-06	0
504.751	4.3557e-06	2.7978e-06	2.3394e-06	2.4749e-06	3.0189e-07	8.553e-06	5.1257e-06	2.4927e-06	2.2456e-06	5.4499e-06	2.6244e-06	1.553e-06	1.9711e-06	4.1165e-06	0
505.75	1.6932e-06	3.7698e-06	2.5425e-06	9.7256e-07	1.5995e-07	7.4292e-06	4.1067e-06	6.9521e-07	3.1605e-06	2.4795e-06	2.6825e-06	1.9961e-06	2.3154e-06	3.0349e-06	0
506.75	6.9565e-06	2.7432e-06	1.6019e-06	4.1102e-06	1.5791e-06	6.4599e-06	3.2429e-06	2.2774e-06	2.1708e-06	2.018e-06	2.3707e-06	1.7744e-06	4.059e-06	3.1481e-06	0
507.749	1.8901e-06	5.1164e-06	5.7545e-06	8.2751e-07	7.9124e-07	6.4553e-06	2.9726e-07	2.1327e-06	9.7184e-07	3.6851e-06	2.3251e-07	1.0847e-06	3.1174e-06	3.301e-06	0
508.749	9.3311e-07	5.8014e-06	2.4951e-06	1.2031e-06	8.7421e-07	6.6149e-06	4.2406e-06	2.6002e-06	3.5178e-06	2.426e-06	1.5642e-06	1.4705e-06	3.2927e-06	3.9394e-06	0
509.748	3.1935e-06	1.4942e-06	2.7766e-06	1.8323e-06	4.3303e-07	8.8222e-06	4.8624e-06	8.2441e-07	3.116e-06	2.3567e-06	2.3089e-06	1.277e-06	1.8435e-06	2.9591e-06	0
510.748	6.4566e-06	1.3636e-06	2.2042e-06	1.3629e-06	3.5558e-07	7.8222e-06	4.5762e-06	3.0103e-06	2.194e-06	2.1713e-06	7.6575e-07	8.3159e-07	1.4866e-06	1.1313e-06	0
[truncated: 1,568 more rows]

## Sheet: M48_phase
response freq\stimulus size	FF	70	60	50	40	30	20	10	AN10	AN20	AN30	AN40	AN50	AN60
[truncated: 2,080 more rows]

[truncated: 17 more sheets: L36_amp, L36_phase, M36_amp, M36_phase, L30_amp, L30_phase, M30_amp, M30_phase, L12_amp, L12_phase, M12_amp, M12_phase, L8_amp, L8_phase, M8_amp, M8_phase, L-M ratio]
