# Supplementary material for: The Spatial Properties of L- and M-Cone Inputs to Electroretinograms That Reflect Different Types of Post-Receptoral Processing
Source: PLoS One. 2015 Mar 18;10(3):e0121218. doi: 10.1371/journal.pone.0121218 (PMC4364754; doi:10.1371/journal.pone.0121218)
Supplement: S3 File — (XLSX) [file pone.0121218.s007.xlsx]

## Sheet: L48_amp
Frequency	FF	70	60	50	40	30	20	10	AN10	AN20	AN30	AN40	AN50	AN60
0	6.884e-09	4.46e-10	1.0988e-08	1.9826e-09	6.17e-09	1.657e-09	6.37e-10	8.063e-09	1.486e-09	7.066e-09	1.2141e-09	8.126e-09	2.856e-09	1.3706e-08	0
0.999506	0.0010212	0.0010253	0.0013644	0.00068089	0.0017219	0.00058389	0.0016425	0.0017699	0.0005104	0.001281	0.00073693	0.00088993	0.0010767	0.00035738	0
1.99901	0.00071149	0.00027425	0.00025489	0.00017547	0.00080671	0.00062484	0.00033065	0.00039769	0.00042936	0.00081121	0.00051612	0.00081488	0.00058941	0.00061354	0
2.99852	0.0004789	0.00017835	0.0003985	0.00018964	0.00012718	0.00044031	0.00011829	0.00037315	0.00047138	0.00066011	0.00056927	0.00016082	0.00025288	0.0003991	0
3.99803	0.00069171	0.00023085	0.00074184	7.9637e-05	0.00026234	0.00045223	0.00030764	0.00033265	0.00010123	0.00027547	0.00014586	0.00083006	0.00019501	0.00065078	0
4.99753	0.00025741	0.00020547	0.00043132	0.00036389	0.00020263	0.00017551	0.00027868	9.0052e-05	0.00029183	0.0003018	0.00011336	0.00016643	0.00012694	0.00015733	0
5.99704	0.00034137	8.4876e-05	0.00062796	0.00013959	0.00013903	0.00013503	5.5176e-05	0.00022387	4.0776e-05	0.0002504	0.00018197	7.8825e-05	0.0002047	3.7297e-05	0
6.99654	0.00010607	7.0458e-05	7.9159e-05	0.00023543	3.4459e-05	1.3373e-05	0.00010449	9.1599e-05	0.00017018	7.1437e-05	0.00024526	0.00023124	0.00012396	7.349e-05	0
7.99605	0.00018248	5.5513e-05	0.00012445	0.00014165	3.2211e-05	0.00012827	0.0001394	0.00021075	9.1932e-05	8.6378e-05	0.00015098	0.00022967	5.6424e-05	5.8936e-05	0
8.99556	0.00017805	8.5015e-05	9.0132e-05	0.00016887	5.3914e-05	0.00013738	9.5966e-05	7.7556e-05	5.1995e-05	0.00010141	2.0079e-05	0.00040643	0.000126	2.7171e-05	0
9.99506	0.00035525	0.00010853	5.7789e-05	0.00016079	0.00010695	0.00017031	5.8666e-05	5.3043e-05	2.3736e-05	2.4462e-05	6.1574e-05	0.00010134	6.358e-05	7.0566e-05	0
10.9946	0.00017116	4.0329e-05	0.00011595	0.00014531	3.9365e-05	7.6158e-05	3.5884e-05	0.00015998	5.5606e-05	0.00010947	5.223e-05	0.00011045	4.8174e-05	0.00010113	0
11.9941	0.00013674	3.5685e-05	6.4401e-05	5.9196e-05	3.6826e-05	2.1687e-05	3.5951e-05	6.8647e-05	4.6724e-05	3.2889e-05	8.8422e-05	3.5599e-05	5.6379e-05	4.7552e-05	0
12.9936	4.1225e-05	4.0431e-05	2.9507e-05	7.6816e-05	3.7967e-05	2.5631e-05	4.5249e-05	7.5925e-05	6.3687e-05	2.6432e-05	1.4711e-05	4.949e-05	4.367e-05	4.7598e-05	0
13.9931	7.6295e-05	5.383e-05	0.00012024	7.2568e-05	1.3301e-05	5.506e-05	2.6925e-05	2.4447e-05	5.5399e-05	5.85e-05	3.7426e-05	5.5702e-05	7.0482e-05	7.7967e-05	0
14.9926	6.8025e-05	6.5884e-06	3.4485e-05	0.0001302	1.5849e-05	3.0283e-05	2.5009e-05	1.0659e-05	9.8614e-05	9.8474e-05	8.6044e-05	5.3153e-05	3.3764e-05	1.4727e-07	0
15.9921	3.2148e-05	2.6298e-05	0.00014643	4.9406e-05	1.1472e-05	3.872e-05	3.7881e-05	0.00010456	6.3381e-05	9.8249e-05	1.2314e-05	0.00011781	1.8098e-05	0.00010755	0
16.9916	0.00014552	4.2326e-05	8.9155e-05	7.4308e-05	2.3565e-05	3.8108e-05	2.0921e-05	2.7287e-05	3.2092e-05	0.0001252	4.7216e-05	3.1343e-05	2.1566e-05	1.3482e-05	0
17.9911	3.3431e-05	5.9318e-05	5.1358e-05	4.1963e-05	4.3133e-05	7.2838e-05	1.3387e-05	5.1207e-05	2.0726e-05	7.2884e-06	1.1994e-05	6.9784e-05	5.3874e-05	5.8595e-05	0
18.9906	4.7981e-05	1.5447e-05	6.5357e-05	3.4169e-05	1.3202e-05	3.9344e-05	4.1233e-05	2.4526e-05	2.7914e-05	4.0039e-05	2.5435e-05	7.3122e-05	4.4995e-05	2.9542e-05	0
19.9901	6.2446e-05	1.164e-05	4.244e-05	5.7979e-05	3.8041e-05	4.5805e-05	1.1386e-05	4.6218e-05	6.9784e-05	2.85e-05	2.9484e-05	1.5212e-05	9.0346e-06	7.1256e-05	0
20.9896	2.6763e-05	5.7419e-05	7.6376e-05	6.886e-06	1.301e-05	7.1892e-05	7.4856e-06	4.2214e-05	9.1188e-05	8.0406e-05	3.3696e-05	8.0362e-05	5.4718e-05	3.8572e-05	0
21.9891	5.6941e-05	6.6625e-06	5.6475e-05	4.9442e-05	1.6205e-05	6.039e-05	2.2577e-05	3.2194e-05	4.0503e-05	5.4965e-05	2.4575e-05	4.6613e-05	1.2256e-05	4.0231e-06	0
22.9886	5.5902e-05	6.4925e-05	4.5184e-05	5.8798e-05	1.9692e-05	2.7047e-05	2.564e-05	2.3843e-05	6.912e-05	6.8645e-05	4.3461e-05	1.5109e-05	2.1628e-05	1.5962e-05	0
23.9882	7.1279e-05	3.8081e-05	2.8134e-05	3.5348e-05	2.5641e-05	3.9905e-05	2.2217e-05	9.6286e-06	5.1577e-05	6.0017e-05	5.1966e-06	8.4312e-05	3.9061e-05	1.5275e-05	0
24.9877	0.00016781	2.6772e-05	3.7836e-05	6.0596e-05	4.4278e-05	5.2296e-05	3.4821e-06	4.1473e-05	4.9098e-05	4.9897e-05	1.89e-05	9.3761e-05	1.5206e-05	1.1098e-05	0
25.9872	9.6785e-05	8.3189e-06	9.9077e-06	3.6702e-05	5.6153e-05	2.1713e-05	3.3008e-05	1.6659e-05	4.8978e-05	7.2937e-05	3.4443e-05	5.3486e-05	1.4488e-05	2.8522e-05	0
26.9867	0.00011042	5.2269e-05	7.5862e-05	4.2697e-05	2.3518e-05	4.743e-05	1.0736e-05	6.8772e-05	7.4223e-05	8.9008e-06	3.9402e-05	0.0001088	2.275e-05	1.8979e-05	0
27.9862	0.00016518	4.5794e-05	4.5675e-05	2.1723e-05	5.6216e-05	2.0363e-05	9.4214e-06	3.741e-05	6.6717e-05	2.3976e-05	5.5693e-05	0.00010531	2.7961e-05	4.063e-05	0
28.9857	9.8154e-05	6.2707e-05	3.6775e-05	7.0872e-05	1.9479e-05	3.4689e-05	3.0878e-05	2.8524e-05	1.7779e-05	4.5455e-05	3.7099e-05	8.6933e-05	3.9314e-05	2.5108e-05	0
29.9852	6.2727e-05	3.5232e-05	3.7886e-05	3.6714e-05	6.7433e-05	1.0405e-05	2.2552e-05	4.6663e-05	2.8229e-05	2.0863e-05	5.0831e-05	7.4594e-05	1.2986e-05	3.5631e-05	0
30.9847	9.5121e-05	3.7902e-05	6.4975e-05	5.8041e-05	4.7051e-05	5.3555e-05	2.7391e-05	4.3485e-05	6.367e-05	6.2545e-05	3.7262e-05	2.7744e-05	9.6091e-06	1.2689e-05	0
31.9842	3.5517e-05	1.155e-05	2.5055e-05	4.8214e-05	1.1567e-05	3.0361e-05	3.0121e-05	5.3179e-05	2.7379e-05	2.6702e-05	9.1675e-06	4.8958e-05	2.9565e-05	1.2652e-05	0
32.9837	0.00011919	5.5492e-05	6.3111e-05	2.7974e-05	3.6618e-05	5.2428e-05	3.2222e-05	5.5789e-05	7.5141e-05	4.2027e-05	1.655e-05	7.3423e-05	2.8297e-05	2.9709e-05	0
33.9832	0.0001666	1.1693e-05	3.5753e-05	4.7443e-05	3.0111e-05	5.0872e-05	1.1268e-05	3.1549e-05	4.2895e-05	2.3993e-05	4.1908e-05	7.4878e-05	2.5877e-05	2.2112e-05	0		signal-to-noise ratio
34.9827	9.8646e-05	2.165e-05	6.5689e-05	3.1171e-05	4.4703e-05	3.0782e-05	8.5518e-06	3.2269e-05	4.3609e-05	2.7073e-05	3.5127e-05	0.00015117	8.9445e-06	3.539e-05	0		FF	70	60	50	40	30	20	10	AN10	AN20	AN30	AN40	AN50	AN60
35.9822	6.7555e-05	3.4653e-05	5.8844e-05	8.5866e-06	4.2863e-05	3.8524e-05	2.1623e-05	7.0019e-05	4.5645e-05	4.3412e-05	3.551e-05	4.3982e-05	1.9469e-05	2.1933e-05	0		8.25344	5.65256	5.3771	4.63622	8.08206	6.21356	2.33875	0	7.98073	4.97123	8.79454	4.60553	5.41905	2.987
36.9817	6.9723e-05	1.1342e-05	1.0013e-05	7.1489e-05	3.2365e-05	8.513e-06	1.3616e-05	2.3278e-05	6.5995e-05	1.6513e-05	2.4315e-05	0.00012798	1.1997e-06	5.0545e-05	0
37.9812	4.063e-05	1.3127e-05	2.4981e-05	2.2616e-05	1.855e-05	2.2283e-05	2.8076e-05	2.509e-05	6.8844e-05	2.708e-05	1.2393e-05	2.166e-05	1.2966e-05	8.405e-06	0
38.9807	6.7461e-05	4.9623e-05	3.1088e-05	3.1812e-05	3.581e-05	2.2713e-05	4.2627e-05	2.7974e-05	3.8222e-05	5.7197e-05	3.2067e-05	5.8195e-05	1.1058e-05	2.4716e-05	0		black	first try	Cardoso_Mauro_20130419_1428_L48.csv
39.9802	1.7837e-05	5.1246e-06	1.2345e-05	2.2197e-05	3.9632e-05	5.4079e-05	3.0157e-05	3.7506e-05	7.3778e-05	2.8882e-05	1.2847e-05	0.00010458	1.0286e-05	2.3448e-05	0		red	second try	Cardoso_Mauro_20130704_1507_L48.csv
40.9798	6.2403e-05	2.4803e-05	2.6984e-05	1.4591e-05	2.4803e-05	1.6746e-05	1.7557e-05	3.2587e-05	9.772e-06	8.6997e-06	2.1212e-05	3.9559e-05	2.9452e-05	3.1364e-05	0
41.9793	5.0546e-05	2.3536e-05	1.382e-05	2.1352e-05	3.0864e-05	1.3362e-05	3.899e-05	4.2672e-05	4.9978e-05	3.0447e-05	3.548e-05	2.4111e-05	2.0227e-05	6.8116e-05	0
42.9788	8.3974e-05	2.2005e-05	1.9132e-05	8.7422e-06	7.073e-06	3.4186e-05	2.7602e-05	1.3916e-05	4.7849e-05	5.1616e-05	3.0471e-05	3.0866e-05	4.2155e-05	3.0701e-05	0
43.9783	0.00011736	4.0973e-05	7.2783e-05	3.5644e-05	7.8607e-06	9.0458e-06	3.2775e-05	5.9157e-05	0.0001048	2.5248e-05	8.5771e-06	3.1984e-05	2.8063e-05	4.562e-05	0
44.9778	0.00013866	1.5521e-05	3.3802e-05	2.5225e-05	9.524e-06	2.1344e-05	1.3e-05	3.6534e-05	2.0861e-05	4.3489e-05	8.1582e-06	5.01e-05	1.0385e-06	1.14e-05	0
45.9773	0.00023803	3.6025e-05	6.1143e-05	2.0922e-05	4.3094e-05	1.3561e-05	3.5005e-05	4.1336e-05	6.501e-05	4.6843e-05	5.3952e-06	4.1396e-05	1.2735e-05	7.2236e-06	0
46.9768	0.00025993	8.3898e-05	0.00010224	2.0165e-05	1.033e-05	1.4856e-05	4.934e-05	5.7662e-05	6.7195e-05	8.5451e-05	2.0249e-05	0.00010108	3.0563e-05	2.739e-05	0
47.9763	0.0026782	0.00047187	0.00036083	0.00025645	0.00016015	0.0001039	8.5597e-05		0.00041839	0.00043193	0.00035752	0.00041648	0.00021014	8.4432e-05	0
48.9758	0.00038906	8.306e-05	3.197e-05	9.0464e-05	2.9301e-05	1.8587e-05	2.3859e-05	3.0762e-06	3.7655e-05	8.8321e-05	6.1056e-05	7.9781e-05	4.6993e-05	2.9143e-05	0
49.9753	0.00031769	5.7603e-05	3.7384e-05	2.3368e-05	3.636e-05	2.1238e-05	8.2876e-05	4.3628e-05	6.4192e-05	4.0817e-05	3.7426e-05	0.00010714	3.1094e-05	3.5274e-05	0
50.9748	0.00014105	8.7862e-06	5.2431e-05	2.9431e-05	4.1588e-05	4.3497e-05	3.4857e-05	5.2202e-05	1.8456e-05	1.6055e-05	2.0563e-05	8.4224e-05	3.4017e-05	4.2129e-06	0
51.9743	0.0002655	2.3161e-05	2.3447e-05	2.4261e-05	5.5269e-05	1.3191e-05	2.4264e-05	6.8015e-05	8.0548e-06	3.4807e-05	4.0681e-05	2.2984e-05	3.824e-05	2.2615e-05	0
52.9738	0.00011407	6.1344e-05	3.2779e-05	1.3087e-05	1.1041e-05	4.4585e-05	5.6021e-05	4.6422e-05	5.0759e-05	2.6371e-05	2.1991e-05	2.8123e-05	1.7805e-05	2.8643e-05	0
53.9733	7.1919e-05	5.4033e-05	8.0882e-05	5.4781e-05	3.3104e-05	2.085e-05	2.4023e-05	7.6229e-05	1.4473e-05	1.6947e-05	6.1755e-05	5.1743e-05	3.7372e-06	3.912e-05	0
54.9728	6.5106e-05	2.2234e-05	3.9714e-05	3.3715e-05	6.7983e-05	4.3265e-05	2.1106e-05	4.3291e-05	2.2358e-05	2.732e-05	7.7702e-05	5.4576e-05	9.2116e-06	1.8239e-05	0
55.9723	0.00011858	2.6595e-05	3.5917e-05	1.9337e-05	4.1817e-05	3.6976e-05	3.7246e-05	3.1789e-05	3.5475e-05	4.2527e-05	4.1661e-05	5.5893e-05	5.0143e-06	2.2234e-05	0
56.9719	9.435e-05	1.9815e-05	4.1422e-05	1.5088e-05	2.3415e-05	1.4786e-05	2.7523e-05	3.7752e-05	5.1135e-05	4.9823e-05	3.7024e-05	3.8757e-05	6.652e-06	2.4613e-05	0
57.9714	1.2432e-05	1.7659e-05	3.9969e-05	6.4818e-05	2.8564e-05	3.2582e-05	1.6213e-05	4.8171e-05	3.4592e-05	3.9607e-05	2.81e-05	8.1251e-05	2.2542e-05	4.4405e-05	0
58.9709	5.4546e-05	7.9158e-06	4.9902e-05	4.5269e-05	7.0786e-05	4.7461e-05	2.5517e-05	7.6265e-05	4.2377e-05	7.4026e-05	1.1939e-05	4.3013e-05	3.5858e-05	4.6593e-05	0
59.9704	0.00013509	4.9018e-05	2.7812e-05	3.2401e-05	3.7293e-05	5.4051e-05	1.5951e-05	1.5856e-05	4.6436e-05	2.9139e-05	4.669e-05	1.8103e-05	1.8966e-05	4.0912e-05	0
60.9699	6.4028e-05	6.6252e-05	2.9896e-05	4.4075e-05	3.5811e-05	2.3522e-05	3.8482e-05	4.5894e-05	5.6326e-05	3.0289e-05	2.4379e-05	2.8392e-05	1.3674e-05	7.2515e-06	0
61.9694	4.6191e-05	2.3636e-05	2.566e-05	1.0381e-05	2.3393e-05	1.8887e-05	3.0129e-05	1.1703e-05	2.2175e-05	3.6739e-05	1.1382e-05	4.8518e-05	1.6935e-05	3.8751e-05	0
62.9689	0.00014537	3.0049e-05	2.2756e-05	2.1074e-05	3.8135e-05	2.937e-05	3.5026e-05	4.3073e-05	4.85e-05	4.0553e-05	8.3869e-06	6.3968e-05	5.248e-06	3.9284e-05	0
63.9684	7.4058e-05	2.8683e-05	4.2717e-05	2.3765e-05	3.5333e-05	1.7704e-05	2.5481e-05	2.9542e-05	1.5315e-05	2.8046e-05	2.2391e-05	4.3792e-05	1.6728e-05	5.1708e-05	0
64.9679	8.9019e-05	3.0909e-05	0.00010921	5.2851e-05	1.4909e-05	3.1525e-05	3.4902e-05	2.7996e-05	4.6856e-05	3.5544e-05	7.3979e-06	2.5866e-05	4.61e-05	4.252e-05	0
65.9674	3.7964e-05	4.0223e-06	2.2514e-05	2.8678e-05	1.9111e-05	5.0252e-05	1.8256e-05	5.4287e-05	2.2904e-05	4.0295e-05	2.1795e-05	4.8751e-05	1.9559e-05	4.1757e-06	0
66.9669	4.3008e-05	6.3924e-06	2.2788e-05	1.4537e-05	3.6132e-05	3.4412e-05	2.7384e-05	3.4305e-05	1.6949e-05	4.1348e-05	1.3542e-05	1.5393e-05	3.9202e-05	1.3212e-05	0
67.9664	3.7246e-05	3.2681e-05	3.8111e-05	1.8898e-05	6.1827e-05	5.5659e-06	3.0242e-05	4.3911e-05	2.1944e-05	1.5231e-05	4.8225e-05	1.5645e-05	2.2951e-05	1.61e-05	0
68.9659	9.518e-05	3.0305e-05	1.8427e-05	1.669e-05	9.9734e-06	1.8199e-05	1.7752e-05	2.766e-05	2.8277e-05	2.8827e-05	8.8617e-06	2.2289e-05	1.183e-05	1.2752e-05	0
69.9654	0.0001139	2.4238e-05	3.2804e-05	3.002e-05	1.1547e-05	3.0698e-05	2.3053e-05	2.6863e-05	6.8239e-05	3.4443e-05	2.7449e-05	4.2619e-05	1.1126e-05	2.0989e-05	0
70.9649	8.5646e-05	7.934e-06	4.4203e-05	4.0323e-05	1.0568e-05	3.9183e-05	2.1339e-05	4.3641e-05	1.5838e-05	3.0721e-05	2.7585e-05	5.5751e-05	3.2777e-05	2.9966e-05	0
71.9644	0.00013319	6.1007e-06	3.2693e-05	5.2775e-05	1.3579e-05	2.3553e-05	3.4922e-05	1.8398e-05	3.9382e-05	3.1815e-05	2.5403e-05	3.5099e-05	2.3996e-05	3.8802e-05	0
72.964	7.0869e-05	2.3302e-05	2.3836e-05	1.4742e-05	3.1264e-05	5.4282e-05	1.717e-05	3.989e-05	5.8069e-05	3.2786e-05	2.3107e-05	1.8275e-05	2.143e-05	5.4274e-06	0
73.9635	1.6944e-05	5.021e-05	4.5656e-05	4.5775e-05	9.3256e-06	2.8381e-05	2.5643e-05	3.3792e-05	4.1003e-05	3.6646e-05	1.3937e-05	2.2747e-05	2.1862e-05	1.4498e-05	0
74.963	0.00010055	2.6073e-05	8.3166e-06	4.2613e-05	1.3886e-05	4.1707e-05	6.754e-06	2.5976e-05	5.9312e-05	3.623e-05	3.7221e-05	8.1769e-05	4.0739e-05	8.9076e-06	0
75.9625	2.6514e-05	2.1925e-05	2.5749e-05	1.4073e-05	2.8193e-05	1.0998e-05	2.2471e-05	4.4813e-05	2.9963e-05	6.5447e-05	3.206e-05	3.2409e-05	2.3038e-05	1.2645e-05	0
76.962	2.9288e-05	3.4142e-05	3.7779e-05	6.9301e-05	2.6432e-05	2.4357e-05	1.5323e-05	6.2593e-05	3.0209e-05	3.3136e-05	3.263e-05	2.8808e-05	2.0332e-05	9.7221e-06	0
77.9615	6.6185e-05	1.737e-05	2.1684e-05	2.2223e-05	3.5951e-05	4.543e-05	2.6221e-05	4.5481e-05	2.1587e-05	3.4672e-05	3.5874e-05	9.3175e-06	2.8551e-05	7.5644e-06	0
78.961	6.422e-05	2.987e-05	1.6772e-05	3.3207e-05	1.1908e-05	3.1309e-05	2.8984e-06	5.1317e-05	2.2826e-05	1.3618e-05	2.1574e-05	3.9715e-05	2.6947e-05	8.3709e-06	0
79.9605	7.8285e-05	5.4905e-05	7.0908e-05	1.0474e-05	2.5444e-05	2.0281e-05	1.5049e-05	5.2163e-06	3.4301e-05	4.3447e-05	6.521e-06	1.8739e-05	7.2562e-06	2.0702e-05	0
80.96	6.9899e-05	1.3305e-05	1.3998e-05	2.0549e-05	9.3798e-06	3.6751e-05	2.1944e-05	4.9546e-05	2.3409e-05	5.2856e-05	3.3416e-05	1.2966e-05	2.6576e-05	1.5382e-05	0
81.9595	5.9158e-05	3.0849e-05	4.6803e-05	4.8969e-05	1.7252e-05	2.5492e-05	5.0397e-05	6.0805e-05	5.5694e-06	3.0656e-05	2.5384e-05	2.4825e-05	2.4244e-05	1.2043e-05	0
82.959	1.7906e-05	1.8255e-05	3.6947e-05	2.0703e-05	3.4128e-05	4.1878e-05	7.4685e-06	6.8084e-06	1.778e-05	2.6576e-05	4.8857e-05	1.9029e-05	1.9682e-05	1.665e-05	0
83.9585	5.8688e-05	5.0724e-05	4.0979e-05	2.501e-05	1.1958e-05	1.7159e-05	3.9464e-06	4.0606e-05	3.5156e-05	4.8656e-05	1.4625e-05	3.8828e-05	2.478e-05	1.4095e-05	0
84.958	6.4497e-05	3.7126e-05	1.9212e-05	4.613e-05	3.832e-05	5.6311e-05	3.6383e-05	1.7734e-05	1.0374e-05	9.7734e-05	3.7617e-05	3.7252e-05	8.0235e-06	1.1977e-05	0
85.9575	1.976e-05	2.0255e-05	3.3085e-05	1.7738e-05	2.2095e-05	9.3189e-06	2.3354e-05	3.242e-05	5.0406e-05	4.5298e-05	2.3464e-05	2.4167e-05	1.2224e-05	2.08e-05	0
86.957	7.8587e-05	6.396e-05	3.5796e-05	4.0628e-05	1.8712e-05	1.9621e-05	3.8537e-06	3.7069e-06	3.081e-05	1.1056e-05	2.0444e-05	4.6146e-05	1.9025e-05	1.8044e-05	0
87.9565	1.4946e-05	4.0461e-05	2.6756e-05	4.7319e-05	2.8554e-05	1.9951e-05	9.0888e-06	1.9781e-05	3.9495e-05	2.5837e-05	5.2279e-05	4.9865e-05	1.8197e-05	1.9431e-05	0
88.9561	7.4685e-05	4.7723e-05	5.0002e-05	3.3131e-06	3.7143e-05	4.5852e-05	9.8462e-06	4.183e-05	1.4715e-05	5.0934e-05	2.7808e-05	2.8473e-05	9.1768e-06	1.9097e-05	0
89.9556	7.8304e-05	1.7693e-05	7.3159e-06	6.3257e-05	1.5091e-05	1.3941e-05	1.1983e-05	1.7493e-05	1.4221e-05	6.3057e-06	2.9175e-05	6.09e-05	1.508e-05	2.4932e-05	0
90.9551	0.00010958	2.8897e-05	2.6263e-05	1.0822e-05	1.8732e-05	2.2845e-05	1.9655e-06	2.983e-05	7.0164e-05	3.8942e-05	3.545e-05	1.7937e-05	3.442e-05	7.7058e-06	0
91.9546	3.8444e-05	1.0966e-05	2.3969e-05	4.1795e-05	2.0843e-05	6.94e-06	1.9597e-05	4.6196e-05	4.8347e-05	1.4114e-05	2.5531e-05	2.7353e-05	3.5805e-05	3.48e-05	0
92.9541	7.6059e-05	6.823e-05	1.7597e-05	1.0998e-05	1.2445e-05	6.1362e-06	3.2909e-05	2.3281e-05	5.2701e-05	1.499e-05	1.9668e-05	1.3377e-05	3.4395e-05	3.813e-06	0
93.9536	2.0985e-05	4.9628e-05	4.5358e-05	1.6434e-05	2.1796e-05	1.1127e-05	1.4431e-05	4.5694e-05	6.6643e-06	2.0302e-05	2.8509e-05	8.5568e-06	2.0734e-05	2.0455e-05	0
94.9531	1.8696e-05	4.9914e-05	4.1981e-05	1.7114e-05	1.7464e-05	3.21e-05	9.8943e-06	3.6277e-05	2.2763e-05	2.612e-05	3.0766e-05	1.1047e-05	2.0645e-05	2.8674e-05	0
95.9526	0.00017939	0.00014531	6.9241e-05	3.9759e-05	6.4626e-05	5.5016e-05	3.0252e-05	1.523e-05	0.00012876	0.00010858	6.9042e-05	8.5935e-05	8.9675e-05	9.8622e-06	0
96.9521	8.7906e-05	4.8354e-05	1.2506e-05	2.5262e-05	2.0257e-05	5.3842e-05	1.7854e-05	1.0084e-05	3.0111e-05	2.3861e-05	2.0364e-05	8.3849e-06	3.68e-05	2.5032e-05	0
97.9516	5.6829e-05	1.6619e-05	2.6994e-05	8.4565e-06	1.9126e-05	2.0669e-05	1.0715e-05	2.2178e-05	9.29e-06	3.7298e-05	8.5473e-06	1.9967e-05	1.0674e-05	2.6647e-06	0
98.9511	5.0982e-05	5.7362e-05	5.9565e-05	3.7575e-05	2.7418e-05	2.92e-05	7.9054e-06	2.0755e-05	3.211e-05	2.1114e-05	4.1409e-05	1.5423e-05	1.6416e-05	8.287e-06	0
99.9506	6.273e-06	1.8957e-05	1.6903e-05	1.549e-05	1.1249e-05	8.5786e-06	1.8162e-05	9.2445e-06	1.3215e-05	4.0703e-05	2.1136e-05	6.5395e-05	5.2368e-06	4.638e-05	0
100.95	4.9888e-05	3.4906e-05	3.1221e-05	2.7894e-05	4.8989e-06	2.9661e-05	3.0918e-06	4.209e-05	4.7958e-05	6.5241e-06	3.1137e-05	4.5965e-05	7.4096e-06	1.5206e-05	0
101.95	4.957e-05	3.246e-05	5.9267e-06	1.4958e-05	7.1728e-06	4.8409e-06	2.3775e-05	2.9901e-05	5.6937e-05	2.2494e-06	1.8667e-05	3.5705e-05	1.623e-05	2.6332e-06	0
102.949	5.5203e-05	1.723e-05	2.3967e-05	2.0106e-05	3.9507e-06	2.0481e-05	1.6497e-05	1.3206e-05	1.9855e-05	2.3499e-05	1.7538e-05	3.6096e-05	1.4304e-05	2.0835e-05	0
103.949	1.4456e-05	2.931e-05	1.0328e-05	2.76e-05	9.2293e-06	2.2861e-05	1.7945e-05	3.9002e-05	1.3089e-05	2.8762e-05	3.4313e-05	2.7689e-05	2.325e-05	6.6284e-06	0
104.948	7.1359e-05	2.3507e-05	2.6081e-05	2.2481e-05	1.669e-05	1.1734e-05	3.3211e-05	3.4956e-05	1.8764e-05	3.0061e-05	1.9244e-05	3.7618e-05	2.102e-05	3.7286e-06	0
105.948	0.00010665	4.7211e-05	3.2165e-05	2.014e-05	2.6225e-05	1.0358e-05	9.8866e-06	3.6767e-05	3.4054e-05	2.2684e-05	7.8297e-06	3.692e-05	4.0894e-06	1.1642e-05	0
106.947	6.8278e-05	1.9001e-05	1.7083e-05	2.8195e-05	9.3514e-06	5.3393e-06	1.9725e-05	1.5422e-05	4.484e-05	1.8237e-05	1.6768e-05	4.1301e-05	1.6791e-05	1.2415e-05	0
107.947	3.5991e-05	3.1763e-05	4.1726e-05	2.3736e-05	1.3845e-05	8.4442e-06	2.0323e-05	3.3662e-05	3.738e-05	3.5045e-05	2.0032e-05	1.0387e-05	2.3047e-05	3.4974e-05	0
108.946	4.8838e-05	1.7517e-05	2.9269e-05	1.0893e-05	1.2599e-05	4.2464e-05	1.166e-05	1.5841e-05	4.7314e-05	9.3512e-06	1.2371e-05	2.9063e-05	1.1424e-05	5.0971e-05	0
109.946	0.00010522	2.033e-05	8.0901e-06	5.3629e-05	2.5336e-05	1.4724e-05	6.7886e-06	1.5509e-05	1.2803e-05	3.1246e-05	3.9483e-06	6.2706e-05	1.5313e-05	1.9293e-05	0
110.945	2.8321e-05	9.2195e-06	1.6588e-05	1.2751e-05	1.5349e-05	1.8314e-05	1.353e-05	2.5303e-05	4.8353e-05	9.8442e-06	1.1394e-05	4.3752e-05	2.3594e-05	9.6947e-06	0
111.945	0.00016767	2.0745e-05	2.2317e-05	8.3617e-06	3.4705e-06	2.6694e-05	1.412e-05	2.32e-05	3.0441e-05	1.4649e-05	5.9049e-06	1.5866e-05	1.7375e-05	1.3062e-05	0
112.944	3.9844e-05	2.8552e-05	2.1739e-05	4.2976e-07	2.265e-06	1.7438e-05	8.2847e-06	3.0366e-05	4.4797e-05	2.1178e-05	1.8584e-05	2.6578e-05	1.4207e-05	1.0687e-05	0
113.944	7.25e-05	1.5514e-05	5.5209e-06	2.3151e-05	8.5804e-06	5.7848e-06	3.1566e-05	4.3861e-05	3.471e-05	3.0223e-05	2.8467e-05	2.9075e-05	2.5726e-05	2.1219e-05	0
114.943	4.7121e-05	1.9732e-05	3.1333e-05	1.5257e-06	2.2862e-05	1.7838e-05	6.9786e-06	4.3132e-05	2.474e-05	2.7837e-05	9.2144e-06	2.597e-05	4.7753e-05	2.7998e-05	0
115.943	2.6026e-05	1.0397e-05	2.5538e-06	5.8548e-06	2.1315e-05	1.3649e-05	1.5042e-05	3.8048e-05	4.723e-05	4.1435e-05	2.2339e-05	2.0004e-05	1.1793e-05	1.5654e-05	0
116.942	3.3972e-06	1.7379e-05	1.3251e-05	2.4006e-05	1.1082e-05	2.6314e-05	1.3258e-05	7.7933e-06	6.2532e-05	2.4067e-05	5.7581e-06	2.6149e-05	2.3715e-05	1.7781e-05	0
117.942	2.3911e-05	2.3415e-05	3.2733e-06	3.7188e-05	1.564e-05	5.5276e-06	2.1381e-05	3.0557e-05	3.1985e-05	5.0144e-05	1.7939e-05	3.8871e-05	7.7751e-06	8.5872e-06	0
118.941	8.3151e-05	4.5474e-05	3.1385e-05	1.1404e-05	2.3538e-05	1.5773e-05	1.092e-05	3.9271e-05	3.0817e-05	2.0849e-05	6.3644e-06	5.9132e-06	1.0956e-05	2.681e-05	0
119.941	4.9449e-06	1.6845e-05	2.1357e-05	2.1792e-05	1.0347e-05	5.0645e-06	2.1208e-05	5.8103e-06	5.6e-05	2.7101e-05	1.8531e-05	8.7827e-06	2.4375e-05	7.4506e-06	0
120.94	6.5487e-05	1.4537e-05	4.2769e-05	3.3886e-05	5.5338e-06	1.5827e-05	1.5715e-05	2.4856e-05	4.7471e-05	1.4072e-05	1.138e-05	5.0406e-05	2.7971e-05	4.1314e-05	0
121.94	6.369e-05	1.369e-05	2.5101e-05	1.3222e-05	2.3038e-05	7.242e-06	3.7048e-06	2.6749e-05	4.4852e-05	2.4752e-05	1.5056e-05	2.9267e-05	1.4746e-05	1.6713e-05	0
122.939	1.3808e-05	2.8478e-05	1.3696e-05	1.9985e-05	8.3954e-06	3.693e-06	2.044e-05	1.5789e-05	3.8135e-05	2.5922e-05	5.2432e-06	3.0103e-05	5.0772e-06	1.4948e-05	0
123.939	5.1023e-05	5.0791e-06	1.5037e-05	1.6232e-05	1.5498e-05	2.2513e-05	9.1011e-06	1.5204e-05	4.2098e-05	8.4205e-06	1.718e-05	1.2454e-05	7.7908e-07	1.5326e-05	0
124.938	1.3112e-05	7.5676e-06	2.5232e-05	2.1112e-05	2.5124e-05	7.0384e-06	2.057e-05	2.8563e-05	4.7433e-06	2.1874e-05	2.2284e-05	2.6855e-05	9.7033e-06	1.1485e-05	0
125.938	3.363e-05	6.121e-06	2.5107e-05	1.3379e-05	6.3353e-06	1.3619e-05	2.8734e-05	3.6495e-05	1.7699e-05	4.0742e-05	6.234e-06	3.7186e-05	1.3604e-05	2.1038e-05	0
126.937	2.8555e-05	3.1667e-05	2.1252e-05	1.6281e-05	1.074e-05	1.7913e-05	2.2718e-05	2.3148e-05	1.5532e-05	1.6408e-05	5.4005e-06	3.4695e-05	1.9165e-05	7.1776e-06	0
127.937	6.4371e-05	9.172e-06	2.8315e-05	1.3734e-05	3.2039e-06	6.1736e-06	2.0346e-05	3.0149e-05	1.6478e-05	2.0827e-05	8.5053e-06	1.1903e-05	1.2065e-05	1.4667e-05	0
128.936	6.0596e-05	9.9359e-06	2.0955e-05	1.1557e-05	1.4233e-05	3.716e-05	1.947e-05	2.3409e-05	3.643e-05	1.7638e-05	2.2564e-05	1.656e-05	1.9982e-05	2.01e-05	0
129.936	6.9466e-05	1.3944e-05	3.0798e-05	2.9436e-05	1.7594e-05	2.9969e-05	2.0556e-05	1.8768e-05	2.0832e-05	5.8383e-05	3.1438e-06	1.0892e-05	1.2103e-05	3.3835e-05	0
130.935	0.00010284	1.0823e-05	1.1381e-05	1.4114e-05	7.9634e-06	1.9954e-05	1.1584e-05	1.8741e-05	2.1014e-05	2.8858e-05	8.9898e-06	4.6154e-05	9.9728e-06	8.2723e-06	0
131.935	2.3681e-05	1.5935e-05	2.2866e-05	3.2228e-05	9.869e-06	1.0286e-05	1.5347e-05	2.4754e-05	4.8043e-05	2.9926e-05	1.9732e-05	1.4759e-05	4.9313e-06	6.4274e-06	0
132.934	2.79e-05	1.8859e-06	4.1858e-05	1.7926e-05	2.901e-05	7.8163e-06	1.4664e-05	2.64e-05	2.1014e-05	1.2749e-05	6.2217e-06	1.554e-05	1.2698e-05	2.8635e-05	0
133.934	7.581e-05	8.3492e-06	2.6909e-05	1.7576e-05	1.4705e-05	1.3228e-05	1.9945e-05	1.7581e-06	3.1624e-05	7.1018e-06	7.8363e-06	4.6713e-05	8.4641e-06	1.0802e-05	0
134.933	2.9377e-05	2.1121e-05	3.1851e-05	2.9659e-05	2.1392e-05	7.4896e-06	1.5565e-05	1.5637e-05	5.0218e-05	3.6756e-06	1.0454e-05	1.1158e-05	2.8561e-05	1.0158e-05	0
135.933	4.3695e-05	2.1353e-05	6.3575e-06	2.3849e-05	2.8976e-06	1.0862e-05	1.9187e-05	1.2328e-05	8.9441e-06	2.1909e-05	1.3825e-05	5.1385e-05	4.8035e-06	2.9886e-05	0
136.932	8.3487e-05	2.157e-05	1.5396e-05	1.2078e-05	1.517e-05	4.4736e-06	1.0539e-05	1.9547e-05	3.1018e-05	4.0864e-05	3.3813e-06	2.1746e-05	1.5048e-05	1.9692e-05	0
137.932	4.7363e-05	3.0212e-05	3.2424e-05	2.1909e-05	1.1572e-05	1.1952e-05	6.3966e-06	2.3008e-05	2.179e-05	1.2065e-05	2.3505e-06	1.4353e-06	1.2163e-05	1.5228e-05	0
138.931	3.9101e-05	1.9371e-05	2.1008e-05	2.4216e-05	1.9276e-06	8.3851e-06	1.8379e-05	1.237e-05	1.8534e-05	1.0561e-05	8.2695e-06	2.381e-06	1.3789e-05	2.7711e-05	0
139.931	3.03e-05	1.7807e-05	1.8385e-05	2.0846e-06	1.1968e-05	7.8611e-06	1.2152e-05	1.1083e-05	3.4855e-05	1.723e-05	9.3895e-06	2.8745e-05	9.3106e-06	1.3472e-05	0
140.93	3.3107e-05	1.9647e-05	9.2403e-06	7.8724e-06	1.8152e-05	1.7695e-05	4.4775e-06	3.7916e-05	1.2847e-05	2.6735e-05	2.0416e-05	3.3958e-05	9.0855e-06	2.971e-05	0
141.93	5.8956e-05	5.4323e-05	3.897e-05	1.9964e-05	1.0902e-05	1.1884e-05	5.6011e-05	2.3948e-05	1.9029e-05	1.3424e-05	7.3992e-06	1.1315e-05	1.605e-05	2.3975e-05	0
142.929	4.8475e-05	1.3419e-05	5.0125e-05	1.9503e-05	2.1015e-05	2.9493e-05	1.362e-05	3.958e-05	2.4294e-05	4.0694e-05	1.708e-05	6.8709e-06	1.142e-05	1.5526e-05	0
143.929	3.5478e-05	1.1677e-05	1.8055e-05	2.7629e-05	1.5308e-05	4.4811e-06	1.9201e-05	4.0941e-05	2.9481e-05	5.2918e-06	6.5886e-06	7.4504e-06	1.3422e-05	2.9792e-05	0
144.928	7.5196e-05	3.2304e-05	9.5153e-06	1.549e-05	3.4395e-06	2.5969e-05	1.6258e-05	4.1341e-05	2.655e-05	1.7093e-05	1.7075e-05	1.639e-05	1.1644e-05	2.4595e-05	0
145.928	2.3361e-05	2.0395e-05	1.328e-05	1.8062e-05	4.8225e-06	2.0216e-05	8.6197e-06	2.436e-05	2.8997e-05	2.3127e-05	9.4424e-06	2.8642e-05	1.2646e-05	1.2833e-05	0
146.927	7.5023e-05	3.8727e-05	2.7045e-05	1.2578e-05	1.0125e-05	3.1593e-05	2.2766e-05	1.9696e-05	1.8965e-05	3.089e-05	1.6334e-05	3.6218e-05	6.4099e-06	9.6725e-06	0
147.927	6.6898e-05	1.3818e-05	1.3532e-05	3.0126e-05	1.0431e-05	1.3028e-05	1.4788e-05	3.0146e-05	5.0728e-05	1.621e-05	1.4526e-05	5.2659e-06	1.0672e-05	2.3361e-05	0
148.926	5.0444e-05	9.7651e-06	1.7653e-05	1.4931e-05	1.2385e-05	2.4169e-05	1.401e-05	3.3446e-05	5.8368e-05	7.0929e-06	1.8588e-05	3.6178e-05	1.5423e-05	1.3821e-05	0
149.926	5.6509e-05	2.2815e-05	1.496e-05	3.8761e-06	1.468e-05	9.6765e-06	1.0456e-05	2.7152e-05	5.9117e-05	3.6594e-05	1.0882e-05	3.3675e-05	1.0717e-05	1.6871e-05	0
150.925	5.7361e-05	2.4e-05	3.7584e-05	1.8115e-05	9.9177e-06	2.5312e-05	1.0034e-05	1.6806e-05	3.1976e-05	1.5441e-05	2.0584e-05	1.0986e-05	4.0711e-06	1.0451e-05	0
151.925	3.9324e-05	2.7834e-05	1.7237e-05	1.5451e-05	6.9374e-06	1.2275e-05	1.5979e-05	2.324e-05	1.0252e-05	1.7042e-05	1.2104e-05	5.1015e-05	1.3768e-05	3.5976e-06	0
152.924	6.4981e-05	1.1731e-05	6.0353e-06	1.843e-05	9.3201e-06	1.1307e-05	1.7069e-05	1.1602e-05	2.9112e-05	2.915e-05	5.4756e-06	1.1406e-05	1.9492e-05	1.1667e-05	0
153.924	1.3163e-05	7.9229e-06	3.3788e-05	1.1056e-05	4.4915e-06	1.5666e-05	6.9412e-06	3.6495e-05	3.0901e-05	3.3978e-05	1.7031e-05	1.6049e-05	1.0873e-05	3.4285e-05	0
154.923	8.2993e-05	5.3857e-06	1.2756e-05	1.1502e-05	1.6006e-05	1.9252e-05	1.5808e-05	1.6823e-05	2.2594e-05	1.9641e-05	1.8257e-06	6.557e-06	7.557e-06	1.5284e-05	0
155.923	5.061e-05	3.0148e-05	8.7363e-06	1.855e-05	1.5078e-05	1.5472e-05	1.6714e-05	2.8855e-05	5.0364e-05	2.5863e-05	1.5066e-05	3.8475e-05	2.4406e-06	1.1862e-05	0
156.922	6.708e-05	2.1845e-05	2.6075e-05	1.5861e-05	1.9898e-05	1.2915e-05	2.3942e-05	2.1771e-05	2.6641e-05	2.2501e-05	1.5684e-05	3.755e-06	2.263e-05	3.2919e-06	0
157.922	4.9762e-05	3.1129e-05	1.5432e-05	1.3809e-05	1.2641e-05	2.0238e-05	5.552e-06	1.2325e-05	1.8153e-05	2.3138e-05	9.2413e-06	3.8908e-05	3.2436e-06	5.834e-06	0
158.921	8.2185e-05	2.4366e-05	1.4487e-05	1.949e-05	8.8898e-06	1.8335e-05	1.6111e-05	1.2043e-05	2.2588e-05	2.8404e-05	3.06e-05	2.3551e-05	1.2267e-05	3.5394e-05	0
159.921	5.1561e-06	7.4081e-06	2.7782e-05	7.8247e-06	7.255e-06	1.1915e-05	1.7831e-05	3.8625e-05	4.3203e-06	2.9254e-05	1.8593e-05	3.0454e-05	2.0811e-06	2.3866e-05	0
160.921	3.207e-05	3.3869e-05	3.3015e-05	1.809e-05	2.5851e-05	1.5266e-05	6.7791e-06	1.7122e-05	4.8946e-05	1.6022e-05	9.3963e-06	1.8054e-05	1.7028e-05	2.1047e-06	0
161.92	6.7565e-05	1.5555e-05	3.0421e-05	1.47e-05	1.5143e-05	9.377e-06	1.3049e-05	3.4093e-05	2.7494e-05	1.3446e-05	1.2794e-05	2.746e-06	1.3548e-05	1.3818e-05	0
162.92	5.4853e-05	7.5123e-06	6.3949e-06	1.3213e-05	2.2727e-05	1.2281e-05	2.5311e-05	1.5615e-05	2.6029e-05	2.3286e-05	1.3985e-05	1.8375e-05	7.2529e-06	4.7807e-06	0
163.919	7.3563e-05	8.654e-06	8.1298e-06	1.7016e-06	3.9105e-06	2.2083e-05	7.899e-06	5.5922e-06	1.3805e-05	2.2758e-05	7.0508e-06	1.0777e-05	2.0668e-05	1.3904e-05	0
164.919	2.0827e-05	2.5599e-05	1.3868e-05	2.7805e-06	1.8133e-05	3.1262e-05	1.7616e-05	1.6693e-05	4.5094e-05	2.7699e-05	1.6511e-06	1.328e-05	3.7975e-06	1.2099e-05	0
165.918	1.888e-05	4.2178e-05	1.4442e-05	1.407e-05	1.4508e-05	8.7063e-06	1.4911e-05	2.4192e-05	1.9895e-05	2.8301e-06	3.21e-06	3.4579e-05	1.0599e-05	2.1999e-05	0
166.918	4.4751e-05	8.9461e-06	2.285e-05	1.4531e-05	4.2119e-06	1.364e-05	1.2861e-05	3.4508e-05	5.8329e-05	3.3995e-05	3.2514e-06	1.2666e-05	2.0729e-05	2.1389e-05	0
167.917	5.745e-05	1.3472e-05	1.9424e-05	9.3179e-06	1.1608e-05	2.0993e-05	1.881e-05	1.0801e-05	1.2221e-05	3.5716e-05	3.0946e-06	2.2938e-05	6.8421e-06	2.167e-05	0
168.917	3.1175e-05	2.8117e-06	3.5868e-05	2.7596e-05	6.3602e-06	4.2151e-06	3.7817e-06	1.631e-05	1.355e-05	2.9669e-05	1.6326e-05	3.3152e-05	8.247e-06	2.5697e-06	0
169.916	9.6421e-07	1.5828e-05	1.1539e-05	1.629e-05	1.4505e-06	2.1999e-05	8.0837e-06	1.889e-05	5.0039e-05	1.0822e-05	7.2136e-06	4.1718e-05	1.0695e-05	1.5015e-05	0
170.916	5.563e-05	1.3183e-05	6.0502e-06	1.8099e-05	9.2523e-06	2.6022e-05	1.7625e-05	3.1661e-05	5.4634e-05	8.7241e-06	2.8975e-06	3.1368e-05	2.3099e-06	1.9297e-05	0
171.915	2.9251e-05	2.8924e-05	8.053e-06	3.5332e-06	2.233e-05	1.9864e-05	3.2963e-05	2.1035e-05	1.2218e-05	3.1134e-05	1.4582e-05	9.1074e-06	3.7347e-06	1.1248e-05	0
172.915	4.8537e-05	2.4186e-05	1.9907e-05	4.4607e-06	1.5733e-06	7.5372e-06	1.6732e-05	1.0064e-05	1.4434e-05	1.0431e-05	7.8767e-06	1.9068e-05	1.555e-06	3.0305e-05	0
173.914	5.167e-06	1.9291e-05	6.206e-06	1.3641e-05	7.541e-06	9.9524e-06	1.1401e-05	2.6695e-05	3.7156e-05	3.0045e-05	1.1894e-05	1.2328e-05	5.8964e-06	1.6422e-05	0
174.914	4.8368e-05	1.4344e-05	3.2271e-05	1.7629e-05	2.0591e-05	2.3946e-05	1.8961e-05	2.3899e-05	5.8024e-05	3.3262e-05	3.7965e-06	3.8048e-05	1.6736e-05	8.5687e-06	0
175.913	9.2505e-06	1.1535e-05	2.0879e-05	1.7531e-05	1.4144e-05	1.0267e-05	9.212e-06	4.2317e-06	4.1396e-05	4.4849e-06	8.4033e-06	2.3996e-05	8.4409e-06	2.2303e-05	0
176.913	9.8595e-06	3.8329e-05	2.6468e-05	1.4601e-05	1.0395e-05	1.7229e-05	2.168e-05	1.7152e-05	5.5297e-06	2.8705e-05	6.2805e-06	1.6207e-05	1.138e-05	1.6319e-05	0
177.912	6.5812e-06	1.2399e-05	2.7731e-05	1.6147e-05	1.0092e-05	7.3799e-06	1.4805e-05	2.6993e-05	1.6667e-05	2.1944e-05	1.7838e-05	2.0955e-06	3.7484e-06	1.2087e-05	0
178.912	6.0579e-05	1.3819e-05	7.0319e-06	1.721e-05	2.2739e-06	6.8037e-06	8.3699e-06	5.2843e-06	2.2603e-05	1.1154e-05	5.7699e-06	2.5175e-06	3.1005e-06	1.7815e-05	0
179.911	6.8205e-05	2.5798e-06	1.0174e-05	2.6664e-05	1.4533e-05	1.8766e-05	4.158e-06	2.5146e-05	3.1005e-05	3.4653e-06	9.0112e-06	1.1549e-05	9.5372e-06	2.614e-05	0
180.911	1.9598e-05	1.7421e-05	3.9722e-05	2.7804e-05	1.0651e-05	1.9651e-05	2.696e-05	1.0235e-05	7.7722e-06	2.7323e-05	1.0198e-05	3.4774e-05	1.5667e-05	2.8589e-06	0
181.91	3.9478e-05	2.503e-05	4.1648e-06	8.5195e-06	1.5949e-05	4.8299e-06	1.2549e-05	1.9565e-05	1.2939e-05	2.0527e-05	4.3651e-06	3.0832e-05	4.546e-06	1.4268e-05	0
182.91	4.8625e-05	4.8519e-06	1.7372e-05	1.3053e-05	5.9472e-06	4.5237e-06	1.095e-05	3.8367e-05	3.2542e-05	1.7031e-05	9.9145e-06	7.5822e-06	1.9499e-05	1.6228e-05	0
183.909	2.4267e-05	3.3982e-05	1.4959e-05	2.3047e-06	1.9585e-05	1.509e-05	7.0729e-06	2.3634e-05	4.9673e-05	2.4598e-05	4.6056e-06	1.8307e-05	1.3425e-05	2.0261e-05	0
184.909	2.9419e-05	2.2931e-05	3.3388e-05	1.0181e-05	1.1999e-05	6.5458e-06	1.8612e-05	7.3185e-06	2.8912e-05	1.6549e-05	8.3914e-06	3.7975e-05	6.1739e-06	1.5271e-05	0
185.908	2.8748e-05	1.2514e-05	2.2554e-05	1.5932e-05	8.0658e-06	5.2363e-06	1.2034e-05	1.2958e-05	1.6487e-05	1.9656e-05	1.7659e-05	4.2037e-06	1.3438e-05	2.711e-06	0
186.908	5.8525e-05	8.1703e-06	1.654e-05	1.8288e-05	2.0726e-05	2.1289e-05	1.1874e-05	1.1384e-05	1.6643e-05	1.2255e-05	1.3303e-05	4.0991e-06	4.6446e-06	6.0291e-06	0
187.907	1.5064e-05	1.1101e-05	1.5409e-05	1.9719e-05	8.4755e-06	1.3625e-05	2.8415e-06	2.5856e-05	1.3442e-05	1.5431e-05	8.6776e-06	1.3675e-05	1.4162e-05	2.7328e-05	0
188.907	1.6441e-05	1.3623e-05	9.6351e-06	9.8475e-06	8.0167e-06	1.1113e-05	2.8717e-05	1.569e-05	2.6469e-05	2.2099e-05	1.8425e-06	8.5759e-06	2.1917e-06	2.471e-05	0
189.906	3.4949e-05	1.7173e-05	1.8908e-05	1.0851e-05	6.0661e-06	5.7087e-06	1.1295e-05	1.6896e-05	1.0388e-05	1.3566e-05	1.5244e-05	2.2147e-05	1.3632e-05	9.6317e-06	0
190.906	2.2561e-05	1.1619e-05	7.365e-06	1.2377e-05	6.8389e-06	1.1918e-05	1.4639e-05	1.0101e-05	1.7446e-05	1.5695e-05	7.3779e-06	3.3694e-05	1.4676e-05	2.0841e-05	0
191.905	5.1042e-05	1.6254e-05	1.9699e-05	1.8721e-05	1.8423e-05	7.3001e-06	1.9401e-05	2.4184e-05	4.4434e-05	2.6835e-05	5.7947e-06	9.8898e-06	1.2975e-05	1.2979e-05	0
192.905	5.1453e-05	1.6678e-05	2.2788e-05	1.1723e-05	8.728e-06	1.8465e-05	5.8318e-06	3.8895e-05	3.1015e-05	1.9509e-05	1.6549e-05	1.2158e-05	8.4935e-06	2.3866e-05	0
193.904	3.4153e-05	1.3123e-06	3.1858e-05	1.6861e-05	5.5496e-06	6.915e-06	1.3899e-05	6.1994e-06	8.632e-06	3.0404e-05	7.9236e-06	4.0714e-06	4.3774e-06	1.4468e-05	0
194.904	6.4112e-06	2.0272e-05	8.5298e-06	8.8273e-06	1.0057e-05	1.926e-05	1.3e-05	1.0394e-05	3.5595e-05	3.0671e-05	1.1814e-05	1.6522e-05	1.1542e-05	1.6461e-05	0
195.903	4.007e-05	1.1515e-05	4.7113e-06	1.3337e-05	2.48e-06	5.312e-06	1.4082e-05	2.3917e-05	1.6419e-05	1.8885e-05	4.917e-06	1.0409e-05	2.5152e-06	3.2651e-06	0
196.903	4.651e-05	1.5254e-05	1.8228e-05	2.1847e-05	1.0718e-05	7.7855e-06	8.3449e-06	1.4911e-05	6.3463e-05	2.7087e-06	1.6903e-05	1.8385e-05	3.4637e-06	5.1448e-06	0
197.902	1.4239e-05	9.8761e-07	1.3368e-05	2.2614e-05	6.1168e-06	6.318e-06	1.0789e-05	2.2971e-05	3.3648e-05	1.1387e-05	8.7811e-06	9.6032e-06	1.2706e-05	1.5369e-05	0
198.902	2.7931e-05	5.1688e-07	2.0019e-05	1.8084e-05	1.3203e-05	2.2058e-06	7.5699e-06	1.6835e-05	8.7477e-06	3.9261e-06	5.2012e-06	1.2039e-05	8.3875e-06	2.0267e-05	0
199.901	3.5249e-05	1.9158e-05	2.4135e-05	8.7771e-06	1.2448e-05	1.8619e-05	1.4211e-05	8.5999e-06	2.4816e-05	1.094e-05	5.4254e-06	1.6567e-05	1.1332e-05	1.51e-05	0
200.901	4.6102e-05	2.3747e-05	6.3647e-06	1.7836e-05	5.6608e-06	3.5496e-06	7.1315e-06	1.5685e-05	3.0988e-05	1.0379e-05	9.3854e-06	2.0426e-05	3.6616e-06	1.9928e-05	0
201.9	5.1641e-05	1.1859e-05	2.5854e-05	1.2246e-05	1.5289e-05	6.2884e-06	2.5389e-05	1.8756e-05	1.3163e-05	8.3115e-06	5.1782e-06	3.4584e-06	3.1605e-06	1.3342e-05	0
202.9	2.833e-05	6.3214e-06	1.3625e-05	2.4395e-05	8.0143e-06	4.044e-06	4.0402e-06	1.5173e-05	1.1472e-05	1.3084e-05	1.0321e-05	1.7815e-05	1.4476e-05	6.9968e-06	0
203.899	1.6557e-05	1.853e-05	1.8812e-05	1.1498e-05	4.0495e-06	4.8031e-06	7.6451e-06	1.3345e-05	1.0607e-05	1.9982e-05	1.3488e-05	2.4205e-05	1.0042e-06	1.5736e-05	0
204.899	3.1211e-05	2.3462e-05	1.6657e-05	3.1278e-06	4.8891e-06	1.2141e-05	1.0856e-05	2.239e-05	2.9888e-05	3.0751e-05	5.9184e-06	1.3202e-05	7.5865e-06	5.3129e-06	0
205.898	4.8774e-05	1.719e-05	2.6806e-05	3.9994e-06	6.6039e-06	2.4161e-05	1.3529e-05	1.0162e-06	2.5013e-05	8.1715e-06	6.0644e-06	1.2882e-05	2.5669e-06	1.2755e-05	0
206.898	3.5421e-05	2.2987e-05	8.8435e-06	1.6798e-05	4.2399e-06	1.6408e-05	3.9878e-06	1.9419e-05	3.573e-05	1.2466e-05	2.1025e-05	1.75e-05	9.6546e-06	1.4916e-05	0
207.897	4.7813e-05	7.465e-06	2.5059e-05	9.1335e-06	1.0956e-05	6.1341e-06	1.4103e-05	1.4893e-05	1.5328e-05	4.0676e-06	1.0836e-05	2.1998e-05	3.0678e-06	2.645e-05	0
208.897	3.3516e-05	2.4663e-05	2.4352e-05	1.7776e-05	5.708e-06	1.1033e-05	1.7131e-05	2.8744e-05	1.6015e-05	1.5925e-05	7.3015e-06	9.528e-06	9.8004e-06	6.3902e-06	0
209.896	5.6942e-06	9.2447e-06	2.3473e-05	6.0655e-06	7.0655e-06	9.5452e-06	5.6801e-06	8.4462e-06	1.3768e-05	8.9683e-06	1.4328e-05	6.4436e-06	2.0163e-05	3.7146e-06	0
210.896	4.3956e-05	5.99e-06	2.0108e-05	1.5922e-05	4.1686e-06	9.6481e-06	7.7496e-06	2.1531e-05	4.0288e-05	2.6194e-05	6.2607e-06	1.5578e-05	4.4842e-06	1.4971e-05	0
211.895	5.2254e-06	1.5804e-05	1.9597e-05	2.2779e-05	4.7258e-06	9.971e-06	1.2255e-05	2.3739e-05	2.3676e-05	2.4999e-05	7.2467e-06	3.1093e-05	6.1812e-06	8.5065e-06	0
212.895	1.9728e-05	4.2141e-06	1.1806e-05	9.1461e-06	2.9673e-06	1.1194e-05	7.5689e-06	8.5909e-06	1.84e-05	1.3916e-05	9.2642e-06	3.351e-05	3.8548e-06	1.4211e-05	0
213.894	3.0522e-05	2.4732e-05	1.8976e-05	7.188e-06	6.6062e-06	8.9128e-06	9.0316e-06	1.1703e-05	6.4883e-06	4.3754e-06	1.6388e-05	1.7408e-05	8.2836e-06	1.1263e-05	0
214.894	5.354e-05	1.1871e-05	9.0425e-06	2.559e-06	9.453e-06	2.3456e-06	1.1952e-05	1.2624e-05	1.3394e-05	1.2204e-05	1.3572e-05	1.2499e-05	4.704e-06	7.6021e-06	0
215.893	4.1991e-05	3.9805e-06	2.0969e-05	1.6486e-05	1.5154e-05	1.7896e-05	6.8655e-06	1.1405e-05	2.1741e-05	1.537e-05	1.0521e-05	1.3182e-05	1.2557e-06	1.6455e-06	0
216.893	3.4187e-05	8.9319e-06	3.6879e-06	1.1605e-05	4.8455e-06	8.8336e-06	1.1841e-05	1.3781e-05	1.4928e-05	1.3043e-05	1.4556e-05	1.1003e-05	4.8739e-06	1.8347e-05	0
217.892	2.538e-05	2.1258e-05	2.9083e-05	1.5099e-05	4.7721e-06	4.065e-06	1.1035e-05	2.9071e-05	2.1796e-05	6.4736e-06	4.808e-07	2.3856e-05	2.8265e-06	6.3283e-06	0
218.892	2.1594e-05	2.3171e-05	1.982e-05	1.0234e-05	1.4379e-05	2.6408e-06	4.3604e-06	2.5803e-06	3.7939e-05	6.5944e-06	1.0463e-05	1.1154e-05	7.6132e-06	1.3102e-05	0
219.891	1.159e-05	6.5878e-06	3.7896e-06	1.8444e-05	7.9179e-06	5.2738e-06	1.4566e-05	2.1961e-05	1.7798e-05	1.825e-05	7.2091e-06	2.0986e-05	4.7534e-06	2.0901e-05	0
220.891	1.0145e-05	1.8953e-05	2.4839e-05	3.5314e-06	8.54e-06	1.7456e-06	1.2172e-05	2.0591e-05	9.3168e-06	1.4678e-05	1.2442e-05	1.4601e-05	2.8913e-06	5.27e-06	0
221.89	2.9684e-05	9.8009e-06	1.5676e-05	1.5118e-05	1.1946e-05	3.5819e-06	1.5613e-05	1.6805e-05	1.0868e-05	1.2628e-05	1.6073e-05	2.2366e-05	5.9423e-06	9.0116e-06	0
222.89	1.0884e-05	8.7594e-06	1.697e-05	1.5491e-05	2.7309e-06	1.3803e-05	1.5309e-05	1.1168e-05	4.2965e-05	9.3552e-06	6.2579e-06	1.1016e-05	1.1213e-05	3.1792e-06	0
223.889	6.485e-06	7.2182e-06	8.9183e-06	6.9952e-06	1.4956e-05	1.1421e-05	1.9741e-05	2.1412e-05	5.0596e-06	3.1404e-05	1.1939e-05	1.9909e-05	5.23e-06	1.0239e-05	0
224.889	1.0144e-05	1.8037e-06	8.0832e-06	1.2839e-05	1.1235e-05	3.0975e-06	6.7229e-06	9.1225e-06	3.4417e-05	1.3884e-05	1.5057e-05	2.4514e-05	2.668e-06	6.84e-06	0
225.888	4.6876e-05	2.6458e-06	1.2828e-05	1.6982e-06	1.1747e-05	3.3829e-06	1.1569e-05	6.3499e-06	1.0696e-05	6.8474e-06	2.1573e-05	2.1624e-05	1.2121e-05	4.9307e-06	0
226.888	3.0474e-05	4.6684e-06	9.176e-06	1.4708e-05	1.3715e-05	4.5401e-06	1.4426e-05	1.1738e-05	3.7265e-06	6.0452e-06	4.4826e-06	5.5211e-06	7.5394e-06	2.8192e-06	0
227.887	3.3213e-05	1.3116e-05	8.6472e-06	1.4116e-05	8.7018e-06	1.2246e-05	4.0311e-06	1.5413e-05	7.4038e-06	4.0529e-06	9.9737e-07	2.6568e-05	1.2085e-05	1.9287e-05	0
228.887	2.4223e-05	1.829e-05	2.3163e-05	1.3769e-05	4.1277e-06	5.2054e-06	1.6733e-05	1.1961e-05	2.7763e-05	1.0573e-05	1.0566e-05	1.8598e-05	5.9713e-06	1.3752e-05	0
229.886	2.9018e-05	1.8482e-05	1.6843e-05	9.8408e-06	9.2685e-06	1.086e-05	5.6444e-06	3.4061e-05	1.7948e-05	1.429e-05	8.9877e-07	9.5482e-06	1.037e-05	1.0995e-05	0
230.886	1.7338e-05	1.2039e-05	5.8556e-06	2.0699e-05	9.2372e-06	9.3354e-06	2.4249e-05	2.0151e-05	1.1986e-05	1.9928e-05	8.5095e-06	7.1357e-06	3.3381e-06	1.0842e-05	0
231.885	3.3876e-05	3.1243e-05	2.3989e-05	8.9233e-06	9.0477e-06	1.4069e-05	1.6977e-05	3.136e-05	2.6243e-05	1.2962e-05	1.4187e-06	3.6115e-05	1.693e-06	9.0213e-06	0
232.885	3.2801e-05	1.6596e-05	2.3554e-05	1.5398e-05	4.5205e-06	8.7086e-06	1.9448e-05	8.4305e-06	4.964e-06	4.8471e-06	9.1705e-06	9.5708e-06	4.0952e-06	7.4859e-06	0
233.884	1.2199e-05	8.5644e-06	1.6513e-05	1.615e-05	1.6107e-05	2.4559e-06	4.3998e-06	1.235e-05	1.9896e-05	2.0267e-05	9.4863e-06	2.5289e-05	1.0332e-06	9.4278e-06	0
234.884	2.3221e-05	1.1744e-05	1.7239e-05	1.909e-05	4.0966e-06	5.3073e-06	4.8018e-06	1.0721e-05	1.3587e-05	1.2049e-05	8.9899e-06	6.9222e-06	5.973e-06	4.4383e-06	0
235.883	1.9563e-05	6.9322e-06	1.6974e-05	2.6833e-05	1.4843e-05	3.7581e-06	7.0195e-06	7.1471e-06	1.3447e-05	2.5323e-06	7.8686e-06	2.3711e-05	1.2237e-05	9.0749e-06	0
236.883	1.3475e-05	1.7631e-05	1.1236e-05	1.2841e-05	5.6827e-06	8.6645e-06	4.2124e-06	1.1306e-05	1.1677e-05	2.943e-05	5.633e-06	1.2478e-05	7.0335e-06	9.6563e-06	0
237.882	5.7234e-06	5.4779e-06	2.184e-05	1.2617e-05	5.5953e-06	1.1941e-05	1.8915e-05	1.5759e-05	7.3517e-06	6.1048e-06	9.3952e-06	2.4292e-05	4.7467e-06	8.9344e-06	0
238.882	3.1015e-05	7.9943e-06	2.3475e-05	1.8994e-05	4.5075e-06	1.4391e-05	8.8219e-06	2.3827e-05	1.5473e-05	2.9365e-05	4.6247e-06	1.8993e-05	2.528e-06	5.5318e-06	0
239.881	4.4469e-05	7.2913e-06	7.8973e-06	3.648e-06	9.2538e-06	1.2635e-05	3.8016e-06	8.5904e-06	2.8061e-05	1.2449e-05	9.7575e-06	2.7089e-05	5.0549e-06	7.8914e-06	0
240.881	1.7219e-05	5.1978e-06	1.4842e-05	4.5062e-06	7.2446e-06	1.3222e-05	7.8703e-06	6.8334e-06	1.5669e-05	6.4552e-06	1.3005e-05	1.2186e-05	9.0558e-06	2.3142e-05	0
241.881	3.1722e-06	1.0496e-05	2.019e-05	5.6256e-06	1.9084e-06	4.9011e-06	5.938e-06	1.334e-05	2.8971e-05	1.9019e-05	1.1371e-05	9.483e-06	7.7958e-06	1.7316e-05	0
242.88	3.9644e-05	1.2295e-05	7.3978e-06	8.3583e-06	6.6515e-06	9.8586e-06	1.0273e-05	1.429e-05	1.3788e-05	1.3495e-05	9.4989e-06	5.0128e-05	1.8136e-06	3.6823e-06	0
243.88	1.0779e-05	5.4912e-06	1.5334e-05	2.0832e-06	2.6136e-06	3.3269e-06	1.7643e-05	1.7307e-05	2.0313e-05	2.0938e-05	1.0024e-05	1.9023e-05	1.0516e-05	1.2867e-05	0
244.879	4.3346e-06	8.3804e-06	1.9675e-05	1.4956e-05	1.1694e-05	1.9435e-06	7.9163e-06	2.0537e-05	2.4693e-05	1.7394e-05	4.6812e-06	1.3498e-05	4.0116e-06	6.23e-06	0
245.879	2.9285e-05	1.4085e-05	9.3016e-06	1.2389e-05	1.8626e-06	3.2126e-06	5.8168e-06	1.3809e-05	7.1708e-06	1.0545e-05	8.339e-06	1.9073e-05	1.1387e-06	1.1858e-05	0
246.878	3.7893e-06	1.2502e-06	6.3141e-06	1.3486e-05	1.7592e-06	1.0437e-05	1.8678e-05	3.8554e-06	2.0073e-05	1.5604e-05	3.1001e-06	1.1572e-05	5.5181e-06	5.8161e-06	0
247.878	8.7587e-06	8.8852e-06	5.1917e-06	1.6071e-05	8.1507e-06	1.1362e-05	9.3858e-06	1.2008e-05	1.3292e-05	1.6956e-05	6.3068e-06	1.5268e-05	1.4892e-06	1.0291e-05	0
248.877	2.795e-05	1.2859e-05	2.1725e-05	1.3788e-05	4.1863e-06	1.6172e-05	5.8434e-06	1.1768e-05	1.7313e-05	1.0453e-05	1.5938e-06	5.2839e-06	2.3379e-06	8.1005e-06	0
249.877	1.2606e-05	6.227e-06	2.0819e-05	1.3161e-05	2.519e-06	7.5364e-06	8.565e-06	8.3884e-06	7.214e-06	6.8146e-06	6.5503e-06	1.7181e-05	2.2018e-06	8.6214e-06	0
250.876	1.1227e-05	3.9663e-06	6.173e-06	1.3437e-05	2.6424e-06	6.348e-06	9.5877e-06	9.9926e-06	2.4101e-05	4.4019e-06	6.7829e-06	4.1656e-06	8.3283e-06	1.125e-05	0
251.876	1.8274e-05	3.2748e-06	2.8505e-05	1.1978e-05	4.9266e-06	1.2625e-05	7.6082e-06	1.9088e-05	2.0811e-05	3.4984e-06	2.8771e-06	1.418e-05	6.5581e-06	3.837e-06	0
252.875	2.6866e-05	1.0401e-05	5.9657e-06	2.1003e-05	4.1299e-06	9.1287e-06	1.0166e-05	2.0458e-05	1.1845e-05	1.1275e-05	1.2682e-05	2.1035e-05	8.4677e-06	1.2848e-05	0
253.875	2.5919e-05	1.4422e-05	1.9956e-05	2.8646e-06	9.9009e-06	4.464e-06	1.2137e-05	1.5904e-05	1.5776e-05	2.2839e-05	8.7054e-06	2.0543e-05	3.0733e-06	1.4107e-05	0
254.874	1.1999e-05	1.6132e-05	3.9077e-06	1.0467e-05	6.4208e-06	7.8141e-06	1.4529e-06	1.1353e-05	1.8932e-05	1.4718e-05	5.7197e-06	1.7757e-05	1.9861e-06	8.6618e-06	0
255.874	1.7712e-05	4.8388e-06	6.9421e-06	1.9865e-05	3.6108e-06	7.8841e-06	5.1763e-06	1.1109e-05	2.9044e-05	6.0296e-06	4.1561e-06	2.4499e-05	5.8213e-06	1.5429e-05	0
256.873	1.837e-05	4.8479e-06	6.1635e-06	1.5459e-05	1.9453e-06	2.0431e-05	4.2363e-06	1.0183e-05	2.9293e-05	1.9327e-05	5.4136e-06	1.3876e-05	1.1418e-05	1.3966e-05	0
257.873	4.8289e-06	1.3082e-05	8.6332e-06	6.7616e-06	7.7074e-06	5.843e-06	1.2965e-05	1.2137e-05	3.4033e-05	1.8452e-05	6.7531e-06	2.4121e-05	6.4745e-06	6.3257e-06	0
258.872	3.3079e-05	4.5901e-06	1.8848e-05	7.7311e-06	5.0404e-06	8.0008e-06	8.1227e-06	2.8889e-06	9.3788e-06	1.1903e-05	2.9225e-06	7.4996e-06	5.7022e-06	9.0785e-06	0
259.872	4.3504e-05	3.664e-06	8.3238e-06	2.3135e-05	5.0739e-06	3.0413e-06	6.3074e-06	1.396e-05	1.9698e-05	1.6117e-05	9.6504e-06	2.5001e-05	6.1444e-07	1.3148e-05	0
260.871	3.797e-05	9.439e-06	1.5147e-05	2.0612e-06	3.1966e-06	6.1269e-06	5.2539e-06	1.8355e-05	6.5986e-06	2.3441e-06	3.5782e-06	9.5401e-06	5.8109e-06	1.9172e-05	0
261.871	3.3983e-05	7.247e-06	1.0741e-05	7.2496e-06	6.3153e-08	5.9779e-06	3.4563e-06	4.8392e-06	5.9482e-06	5.6324e-06	7.959e-06	1.4016e-05	3.3699e-06	1.1849e-05	0
262.87	1.8324e-05	1.0673e-05	1.6844e-05	1.6877e-05	5.5201e-06	9.7824e-06	1.3492e-05	9.7204e-06	5.9286e-06	1.4403e-06	8.5177e-06	2.389e-05	2.4465e-06	1.4462e-05	0
263.87	1.2162e-05	1.9016e-05	7.0345e-06	1.6763e-05	6.157e-06	1.3464e-05	1.215e-05	1.5986e-05	2.027e-05	1.3992e-05	1.0711e-05	1.0355e-05	4.2076e-06	2.5855e-06	0
264.869	2.3613e-05	6.1585e-06	6.7319e-06	1.9535e-06	8.1565e-06	2.7786e-06	4.3529e-06	7.366e-06	1.2021e-05	1.4785e-05	8.9228e-06	1.5794e-05	3.2762e-06	8.7441e-06	0
265.869	2.2607e-05	6.456e-06	1.4301e-05	9.7935e-06	7.2472e-06	1.4893e-05	1.4328e-06	1.9641e-05	1.6261e-05	1.0032e-05	6.6008e-06	7.4601e-06	8.511e-06	1.7953e-05	0
266.868	2.9568e-05	9.8779e-06	6.6733e-06	6.3455e-06	7.8941e-06	7.2083e-06	4.7661e-06	1.2279e-05	3.6602e-05	1.9406e-05	8.149e-06	3.0079e-06	5.4591e-06	5.8757e-06	0
267.868	3.8689e-06	6.1287e-06	1.038e-05	1.751e-05	4.0234e-06	6.3936e-06	3.8729e-06	9.4525e-06	3.9814e-06	1.0699e-05	6.6901e-06	4.7506e-06	5.7259e-06	5.1896e-06	0
268.867	2.0219e-05	1.3408e-05	8.2285e-06	1.1097e-05	9.689e-06	6.2775e-06	4.0118e-06	8.1253e-06	9.2065e-06	2.0136e-05	4.1558e-06	2.3576e-05	1.7187e-06	1.104e-05	0
269.867	9.5479e-06	1.0084e-05	1.9545e-05	9.2418e-06	5.9561e-06	1.1603e-05	7.291e-06	6.0911e-06	2.0201e-05	1.308e-05	1.1611e-05	3.079e-05	1.7136e-06	6.7139e-06	0
270.866	2.9e-05	9.007e-06	1.1538e-05	1.347e-05	9.995e-07	1.0292e-05	6.8338e-06	3.7669e-06	2.8531e-05	1.437e-05	2.3977e-06	1.7678e-05	8.4391e-06	4.3354e-06	0
271.866	7.76e-06	1.1647e-05	2.3535e-05	8.74e-06	1.7986e-06	1.1284e-05	1.4014e-05	3.8708e-06	1.2465e-05	7.3426e-06	9.7408e-06	7.5832e-06	9.0395e-07	5.2801e-06	0
272.865	1.3363e-05	6.9956e-06	4.3975e-06	1.5343e-05	1.332e-06	8.8436e-06	7.1543e-06	1.9928e-05	5.5019e-06	2.2668e-05	3.1289e-06	1.3112e-05	6.1084e-06	1.2158e-05	0
273.865	4.6297e-05	2.3427e-06	1.0137e-05	1.1671e-05	5.0327e-06	7.22e-06	6.7894e-06	4.0888e-06	8.9409e-06	4.7216e-06	3.5068e-06	1.4629e-05	3.9996e-06	6.3993e-06	0
274.864	1.6925e-05	6.5154e-06	1.6447e-05	9.1172e-06	6.8726e-06	1.5494e-05	1.1492e-05	2.376e-05	2.3998e-05	1.5452e-05	9.9705e-06	1.4454e-05	5.1788e-06	1.9757e-06	0
275.864	2.1386e-05	1.7388e-06	1.3613e-05	7.1644e-06	5.8166e-06	4.0329e-06	1.17e-05	1.3111e-05	1.5714e-05	6.6542e-06	2.5048e-06	1.9633e-05	6.8652e-06	1.985e-05	0
276.863	9.3939e-06	1.0623e-05	1.2112e-05	1.2498e-05	4.7109e-06	1.068e-05	1.8528e-05	1.0929e-05	1.5572e-05	1.3958e-05	1.0293e-05	1.8138e-06	3.1289e-06	6.2298e-06	0
277.863	1.557e-05	1.3001e-05	4.946e-06	8.1342e-06	9.98e-07	1.0118e-05	1.6765e-05	1.5407e-05	1.7423e-05	2.0837e-05	5.4199e-06	1.5747e-05	7.4708e-06	2.019e-06	0
278.862	1.1476e-05	5.4643e-06	1.2252e-05	6.0976e-06	4.1901e-06	5.4528e-06	1.9253e-06	1.2564e-05	1.486e-05	4.3953e-06	8.189e-06	1.7139e-05	4.9337e-06	2.0426e-05	0
279.862	2.7216e-05	9.4863e-06	1.8097e-05	1.3018e-05	3.3345e-06	8.4449e-06	4.5971e-06	3.2974e-06	1.7292e-05	3.7864e-06	8.6141e-06	1.2708e-05	8.9726e-06	1.3126e-06	0
280.861	6.2897e-06	6.9145e-06	1.015e-05	1.0419e-05	2.5583e-06	8.9004e-06	7.5369e-06	9.8927e-06	9.0566e-06	1.5547e-05	4.4788e-06	5.7595e-06	3.9508e-06	5.3319e-06	0
281.861	2.6622e-05	7.7856e-06	1.7371e-05	7.5842e-06	6.0204e-06	1.0727e-05	1.1413e-05	1.9312e-05	2.9896e-06	5.4273e-06	4.9374e-06	4.6932e-06	4.6589e-06	1.0389e-05	0
282.86	1.4671e-05	4.9184e-06	6.1551e-06	9.0012e-06	5.5995e-06	1.566e-06	1.3701e-05	2.2212e-05	1.0576e-05	1.8643e-05	1.1466e-06	9.0691e-06	1.3939e-06	4.0814e-06	0
283.86	3.6656e-05	5.4692e-06	1.7636e-05	1.617e-05	4.2022e-06	2.5295e-06	5.0618e-06	1.0723e-05	1.7164e-05	5.3301e-06	6.7007e-06	1.0462e-05	3.0457e-06	2.0041e-06	0
284.859	2.1782e-05	1.7124e-05	1.963e-05	2.1906e-06	2.816e-06	4.0533e-06	8.7131e-06	6.5844e-06	1.0646e-05	8.364e-06	8.061e-06	1.4399e-05	2.4522e-06	8.8232e-06	0
285.859	2.0874e-05	4.6038e-06	1.025e-05	1.3664e-05	5.932e-06	1.1199e-06	1.3286e-05	1.4397e-05	2.5263e-05	6.4078e-06	1.1055e-06	5.1213e-06	2.6322e-06	5.6354e-06	0
286.858	9.8641e-06	9.6292e-06	3.9044e-06	1.561e-06	6.2047e-06	1.8102e-06	7.3893e-06	1.3364e-05	1.5426e-05	7.7147e-06	2.9895e-06	2.158e-05	6.525e-06	8.9189e-06	0
287.858	1.0138e-05	2.2838e-06	1.5834e-05	1.4119e-05	4.7281e-06	3.5589e-06	3.4525e-06	7.2245e-06	1.065e-05	7.9285e-06	4.73e-06	2.3622e-06	8.3007e-06	1.4063e-05	0
288.857	1.7296e-05	7.8516e-06	9.119e-06	2.9433e-06	5.1142e-06	8.0104e-06	1.1241e-05	1.8511e-05	3.7285e-06	8.8698e-06	5.3508e-06	6.9226e-06	6.8713e-06	1.5652e-05	0
289.857	1.0355e-05	1.2643e-05	3.8676e-06	7.0767e-06	4.8633e-06	9.7785e-06	1.1318e-05	3.9183e-06	1.3042e-05	1.2987e-05	3.7653e-06	2.0079e-05	5.934e-06	9.875e-06	0
290.856	5.4412e-05	4.6049e-06	8.7223e-06	9.1259e-06	8.2346e-06	3.3582e-06	8.6745e-06	8.9893e-06	1.567e-05	9.4586e-06	3.7831e-06	1.1948e-05	3.4727e-06	7.4866e-06	0
291.856	1.2589e-05	9.5978e-06	3.869e-06	4.8629e-06	9.869e-07	7.5394e-06	1.9973e-06	2.4829e-05	9.1692e-06	1.042e-05	5.3816e-06	8.2421e-06	4.753e-06	4.0202e-06	0
292.855	3.9169e-06	6.321e-06	1.3162e-05	9.484e-06	7.3002e-06	7.3848e-06	5.5298e-06	9.4483e-07	1.573e-05	1.039e-05	5.9722e-06	1.0923e-05	6.1101e-06	3.8352e-06	0
293.855	1.6878e-05	6.6624e-06	1.1537e-05	5.1057e-06	4.1541e-06	1.3057e-05	3.8034e-06	2.6929e-06	4.8597e-06	1.3408e-05	8.5028e-06	9.5656e-06	2.7436e-06	5.9394e-06	0
294.854	2.2626e-06	1.7386e-05	1.2837e-05	1.3142e-05	5.6767e-06	4.3178e-06	1.0584e-05	8.9757e-06	7.0566e-06	9.6726e-06	8.5623e-06	9.8999e-06	6.251e-06	1.3748e-05	0
295.854	1.4572e-05	9.9749e-06	6.1418e-06	4.5182e-06	1.2963e-06	2.9004e-06	1.2988e-05	7.8568e-06	1.3314e-05	1.1003e-05	3.0742e-06	9.006e-06	2.7382e-06	1.8472e-05	0
296.853	4.1723e-06	8.7685e-06	9.2074e-06	3.8158e-06	7.5401e-06	2.7406e-06	6.0218e-06	6.7219e-06	9.8154e-06	6.7222e-06	3.1424e-06	1.7868e-05	4.0765e-06	1.6466e-05	0
297.853	1.2617e-05	1.1016e-05	8.2294e-06	1.1701e-05	6.4424e-06	3.0194e-06	2.216e-06	1.0743e-05	1.0905e-05	7.3933e-06	6.6162e-06	9.321e-06	2.04e-06	7.4705e-06	0
298.852	1.0356e-05	7.3352e-06	1.0174e-05	6.1493e-06	4.045e-06	2.4718e-06	7.0036e-06	1.1654e-05	6.1118e-06	1.5009e-05	2.649e-06	1.1281e-05	3.9777e-06	1.0546e-05	0
299.852	1.3795e-05	4.5925e-06	9.8242e-06	3.3565e-06	2.0808e-06	7.093e-06	2.2657e-06	1.2458e-05	8.2696e-06	6.2856e-06	7.6459e-06	1.0299e-05	3.1843e-06	1.0761e-05	0
300.851	4.4234e-05	5.0818e-06	1.8957e-05	6.7714e-06	2.2152e-06	8.6726e-06	5.5702e-06	6.3377e-06	1.354e-05	1.5908e-05	3.7289e-06	4.6275e-06	3.4142e-06	7.6908e-06	0
301.851	1.3377e-05	5.7396e-06	8.8525e-06	4.4014e-06	1.9734e-06	5.343e-06	1.3298e-05	2.9888e-06	3.2331e-06	1.2163e-05	2.7006e-06	1.1587e-05	7.6973e-06	3.7906e-06	0
302.85	1.8866e-05	2.9037e-06	1.9276e-05	2.6661e-06	2.2208e-06	6.4409e-06	9.0812e-06	5.4155e-06	1.1546e-05	1.0016e-05	7.2113e-06	1.2293e-05	1.9761e-06	2.7834e-06	0
303.85	2.3748e-05	6.0801e-06	5.2618e-06	1.442e-05	5.8604e-06	4.3044e-06	3.1845e-06	8.2031e-06	2.5546e-05	1.0128e-05	7.901e-06	1.1077e-05	7.0569e-06	4.0428e-06	0
304.849	1.6309e-05	3.1803e-06	6.9494e-06	1.2334e-05	6.9066e-06	3.3048e-06	8.2115e-06	4.4924e-06	3.6149e-06	1.1203e-05	6.4397e-06	1.6135e-05	1.7972e-06	3.0193e-06	0
305.849	1.0713e-05	1.687e-05	1.9938e-05	4.6687e-06	8.7058e-06	6.5409e-06	5.081e-06	6.8059e-06	1.3017e-05	2.756e-06	3.8505e-06	4.7294e-06	4.3669e-06	4.7829e-06	0
306.848	1.5307e-05	8.4397e-06	1.1557e-05	5.0801e-06	5.9664e-06	8.7657e-06	7.4983e-06	1.0802e-05	9.3822e-06	5.2817e-06	6.6508e-06	2.8047e-06	8.6291e-06	7.7851e-06	0
307.848	2.7912e-05	4.621e-06	1.567e-05	3.6569e-06	4.9938e-06	3.2912e-07	3.0588e-06	1.2962e-05	6.6867e-06	8.5487e-06	1.0032e-05	7.5316e-06	3.5682e-06	8.3608e-06	0
308.847	1.7366e-05	2.2682e-06	1.7888e-05	1.1175e-05	1.5602e-06	4.4367e-06	1.2861e-05	4.3788e-07	2.3717e-06	1.2539e-05	2.2281e-06	1.9455e-05	6.9564e-06	3.5441e-06	0
309.847	3.203e-05	2.8325e-06	1.11e-05	3.4499e-06	2.7641e-06	5.3723e-06	8.8141e-06	7.5944e-06	3.3817e-06	1.0715e-05	1.4245e-06	1.319e-05	5.6281e-06	5.3931e-06	0
310.846	3.8136e-06	8.7259e-06	9.2942e-06	1.2886e-05	4.6473e-06	1.4702e-05	4.2378e-06	4.8233e-06	1.4176e-05	1.0351e-05	4.5463e-06	7.0653e-06	3.3415e-06	1.281e-06	0
311.846	1.9051e-05	1.204e-05	1.1529e-05	5.2691e-06	2.9071e-06	4.5908e-06	6.4361e-06	8.243e-06	1.1546e-05	1.1559e-05	8.4167e-06	1.6156e-05	2.3914e-06	1.2649e-05	0
312.845	1.7312e-06	1.2244e-05	4.1167e-06	6.1228e-06	2.3882e-06	2.8332e-06	4.2011e-06	1.0665e-05	1.0845e-05	1.142e-05	2.9305e-06	3.0437e-06	6.39e-06	3.4108e-06	0
313.845	1.9143e-05	1.4295e-05	1.5009e-05	1.0585e-05	2.6647e-06	9.6571e-06	1.2167e-05	8.5162e-06	2.9996e-06	1.6011e-05	6.8333e-06	8.9437e-06	2.3486e-06	7.7942e-06	0
314.844	2.8906e-05	9.2788e-06	1.3978e-05	1.0913e-05	2.9289e-06	7.562e-06	5.2012e-06	5.6433e-06	7.9083e-06	4.7759e-06	5.4698e-06	2.7149e-06	5.2739e-06	8.692e-06	0
315.844	2.1617e-05	5.2235e-06	2.5974e-06	2.8607e-06	1.8688e-06	8.1349e-06	4.1619e-06	1.0308e-05	1.5161e-05	3.0495e-06	2.8069e-06	2.3527e-05	5.6793e-06	4.7523e-07	0
316.843	7.1227e-06	2.2923e-06	2.8134e-06	3.1464e-06	2.5391e-06	3.9882e-06	1.3383e-05	1.0246e-05	9.2638e-06	2.0507e-05	1.1802e-05	1.2688e-05	9.7361e-06	5.7733e-06	0
317.843	1.1456e-05	4.1006e-06	5.223e-06	3.2955e-06	4.5114e-06	1.0842e-05	7.6367e-06	8.8919e-07	4.7593e-06	1.5811e-05	5.9383e-06	6.2826e-06	4.3346e-06	8.8726e-06	0
318.842	1.9853e-05	5.6247e-06	8.0549e-06	9.469e-06	4.8717e-06	7.9942e-06	2.8019e-06	1.4383e-06	1.6899e-05	1.3563e-05	7.898e-06	2.5879e-06	3.7604e-06	1.313e-05	0
319.842	2.373e-05	8.7953e-06	2.0244e-05	1.0181e-05	7.6569e-06	5.3935e-06	4.1162e-06	5.6352e-06	9.2728e-06	1.9589e-05	1.2225e-05	1.1262e-05	6.7265e-06	2.2961e-06	0
320.841	9.5013e-06	2.1915e-06	4.4412e-06	1.3598e-06	2.1083e-06	6.2645e-06	6.2675e-06	1.0016e-05	1.4226e-05	1.5374e-05	6.4346e-06	6.8128e-06	1.2501e-06	8.9109e-06	0
321.841	7.4824e-06	5.5553e-06	1.3425e-05	8.167e-06	8.4574e-07	9.1906e-06	6.5257e-06	8.1203e-06	1.0272e-06	1.3517e-05	5.8683e-06	8.5752e-06	2.3506e-06	6.5193e-06	0
322.841	1.3433e-05	1.409e-05	1.8944e-06	2.556e-06	1.1737e-06	6.2636e-06	2.5091e-06	4.8682e-06	1.5121e-06	3.1344e-06	1.664e-06	8.8903e-06	8.4472e-06	2.1329e-06	0
323.84	3.7484e-06	1.0846e-06	8.4397e-06	8.6297e-07	2.5437e-06	1.3363e-06	2.2926e-06	2.3337e-06	7.2513e-06	8.418e-06	8.06e-06	9.9042e-06	8.4154e-06	9.8606e-06	0
324.84	2.6165e-05	6.5115e-06	1.1859e-05	5.4602e-06	2.3779e-06	6.5464e-06	4.6498e-06	3.649e-06	1.5899e-05	4.8169e-06	1.7882e-06	1.6092e-05	9.356e-07	6.4081e-06	0
325.839	9.1759e-06	4.3261e-06	1.1e-05	3.1894e-06	4.6269e-07	4.4545e-06	4.6033e-06	1.9241e-06	1.2767e-05	4.0638e-06	1.8764e-06	1.3466e-05	1.9628e-06	1.022e-05	0
326.839	1.5592e-05	1.2716e-05	9.7931e-06	1.2048e-05	4.2472e-06	3.1255e-06	5.6062e-06	4.1811e-06	2.1887e-06	7.8785e-06	5.3463e-06	5.6012e-06	3.929e-06	1.5098e-06	0
327.838	2.6766e-05	7.0078e-06	5.0422e-06	7.9739e-06	3.6922e-06	7.7857e-06	1.4317e-06	5.0986e-06	1.3389e-05	1.5006e-05	5.1622e-06	9.3318e-06	5.5318e-06	8.7898e-06	0
328.838	2.6905e-05	6.3156e-06	3.2033e-06	6.394e-06	3.5711e-06	6.9497e-06	3.757e-06	1.1999e-05	9.1957e-06	7.7748e-06	5.7279e-06	1.2622e-05	4.2173e-06	1.0203e-05	0
329.837	3.1109e-05	6.8803e-06	2.1579e-05	1.1291e-05	5.6815e-06	7.7856e-06	5.2717e-06	6.2473e-06	9.6711e-06	8.3055e-06	3.0048e-06	8.3687e-06	7.7816e-06	9.9376e-06	0
330.837	9.6514e-06	6.4669e-06	8.4782e-06	5.684e-06	7.0592e-06	5.807e-06	4.8634e-06	6.9125e-06	5.625e-06	4.6356e-06	2.031e-06	7.4198e-06	7.8222e-07	3.0567e-06	0
331.836	1.311e-05	8.805e-06	1.0887e-05	1.9187e-06	2.9779e-06	2.4284e-06	5.6256e-06	2.6977e-06	7.4731e-06	1.3199e-06	3.8003e-06	9.7403e-06	4.7186e-06	6.0681e-06	0
332.836	1.1286e-05	1.2402e-05	1.1316e-05	3.5777e-06	3.6292e-06	3.3133e-06	6.0346e-06	7.3453e-06	7.2258e-06	3.7103e-06	1.5164e-06	1.6998e-06	2.8999e-06	1.1286e-05	0
333.835	1.277e-05	6.5491e-06	3.934e-06	6.2365e-06	8.831e-06	1.2173e-05	4.5227e-06	2.169e-06	5.7916e-06	1.9492e-06	6.4312e-06	6.575e-06	5.4883e-06	1.986e-06	0
334.835	6.1707e-06	5.1475e-06	1.4921e-05	5.5294e-06	3.2677e-06	6.6615e-06	7.932e-06	6.7312e-06	1.2016e-05	1.1275e-05	3.6923e-06	1.1876e-05	8.7763e-06	6.8065e-06	0
335.834	1.5515e-05	2.9244e-06	1.0084e-05	5.1833e-06	3.5145e-06	9.0214e-06	2.5619e-06	4.7305e-06	1.3092e-05	5.0031e-06	3.5375e-06	1.4326e-05	1.1604e-06	4.0161e-06	0
336.834	4.3971e-06	3.4977e-06	5.5518e-06	1.3789e-06	3.2358e-06	6.2246e-06	3.4522e-06	1.5692e-06	4.0676e-06	4.6954e-06	5.3294e-06	1.4635e-05	1.7955e-06	7.3681e-06	0
337.833	4.1174e-06	9.9504e-06	1.3204e-05	8.3943e-06	2.6268e-06	7.6629e-06	3.4721e-07	9.1307e-06	4.2732e-06	8.0285e-06	3.4676e-06	2.5839e-06	1.5278e-06	4.3739e-06	0
338.833	5.9613e-06	5.7462e-06	8.9276e-06	8.316e-06	3.8207e-06	3.5554e-06	4.2921e-06	5.8064e-06	1.1288e-05	5.5281e-06	4.1631e-06	1.7184e-05	4.7982e-06	2.6268e-06	0
339.832	5.2408e-06	4.8008e-06	9.342e-06	3.5561e-06	3.658e-06	3.4136e-06	6.9222e-06	5.5663e-06	1.1664e-05	1.2345e-05	3.46e-06	1.5198e-05	2.6211e-06	9.9852e-06	0
340.832	8.4903e-06	2.4554e-06	4.4957e-06	4.6639e-06	1.8406e-07	2.338e-06	6.5012e-06	6.1831e-06	1.2633e-05	7.9391e-06	2.1545e-07	8.08e-06	5.5586e-06	8.5515e-06	0
341.831	1.9809e-05	5.779e-06	1.2453e-05	7.6409e-06	2.5531e-06	4.2162e-06	8.8362e-06	7.6382e-06	1.4444e-05	8.3752e-06	4.9006e-06	1.0435e-05	6.056e-06	1.3644e-05	0
342.831	7.6476e-06	2.2338e-06	1.0192e-05	1.2352e-06	4.5472e-06	6.7632e-06	5.2792e-07	3.2544e-06	4.5026e-06	9.1667e-06	5.6698e-06	1.0873e-05	5.8957e-06	9.2029e-06	0
343.83	8.2983e-06	9.6214e-06	1.3714e-05	3.1841e-06	3.1013e-06	8.3099e-07	2.7108e-06	8.6312e-06	4.8304e-06	7.318e-06	5.4004e-06	1.011e-05	3.5712e-06	6.1685e-06	0
344.83	6.5095e-06	2.6832e-06	9.1792e-06	4.1011e-06	8.7183e-06	6.8033e-06	5.8305e-06	4.9495e-06	1.6336e-05	7.0882e-06	4.5775e-06	1.0489e-05	2.4407e-06	7.2686e-06	0
345.829	2.0134e-05	7.658e-06	2.8527e-06	9.721e-06	5.3797e-06	5.9265e-06	3.6113e-06	6.6901e-06	1.2082e-05	7.4814e-06	2.7313e-06	5.9083e-06	4.4162e-06	3.0121e-06	0
346.829	1.3694e-05	7.6687e-06	1.0818e-05	6.2175e-06	6.9701e-06	4.9519e-06	1.0131e-06	5.7339e-06	3.9443e-06	7.1979e-06	5.0453e-06	1.0271e-05	3.769e-06	1.4464e-06	0
347.828	9.2625e-06	7.4612e-06	7.6821e-06	8.5022e-06	4.4778e-06	5.4158e-06	5.6133e-06	1.3098e-05	1.0568e-05	1.1544e-05	2.2476e-06	2.2767e-06	3.9019e-06	2.8702e-06	0
348.828	8.0101e-06	1.3265e-05	7.9235e-06	5.8536e-06	2.2242e-06	3.4835e-06	2.515e-06	3.6201e-06	7.9681e-06	7.6989e-06	3.4545e-06	1.1477e-05	1.9122e-06	1.0538e-05	0
349.827	8.0988e-06	8.3666e-06	8.939e-06	3.6655e-06	1.996e-06	4.8117e-06	2.8266e-06	6.0983e-06	1.5798e-05	2.5008e-06	2.4275e-06	3.7248e-06	4.1872e-06	5.2782e-06	0
350.827	9.0117e-06	6.2203e-06	7.765e-06	1.2925e-05	3.3789e-06	1.8372e-06	4.589e-06	8.4445e-06	1.7966e-06	9.7044e-06	5.2721e-06	2.1563e-06	2.1186e-06	8.5123e-07	0
351.826	2.0986e-05	4.8154e-06	1.1584e-06	4.2736e-06	6.089e-06	5.9226e-06	8.2559e-06	6.2129e-06	1.257e-05	8.4882e-06	1.5983e-06	8.6964e-06	5.1334e-06	8.7409e-06	0
352.826	1.5226e-05	1.0623e-05	1.5397e-05	3.8142e-06	2.6933e-06	5.4357e-06	4.8508e-06	5.2503e-06	2.1727e-06	9.4655e-06	2.9933e-06	6.3293e-06	4.2261e-06	3.8351e-06	0
353.825	1.4208e-06	3.4659e-06	3.4598e-06	3.2227e-06	2.1443e-06	1.5668e-06	4.6457e-06	7.7744e-06	8.6725e-06	5.0937e-06	5.4402e-06	6.399e-06	2.4204e-06	2.7719e-06	0
354.825	2.5742e-05	3.3141e-06	1.5381e-06	4.3557e-06	4.1086e-06	3.7387e-06	5.1708e-06	5.5635e-06	9.1442e-06	9.3666e-06	3.7627e-06	3.7018e-06	4.4156e-06	3.9763e-06	0
355.824	8.8628e-06	6.5748e-06	6.6398e-06	3.2299e-06	2.0836e-06	4.7709e-06	3.7203e-06	8.7856e-07	1.0351e-05	7.892e-06	3.1971e-06	1.5385e-05	3.913e-06	4.6569e-06	0
356.824	4.5448e-06	2.342e-06	7.2208e-06	1.3747e-05	6.0756e-07	1.8514e-06	6.0748e-06	5.3574e-06	1.387e-05	3.1267e-06	3.4646e-06	1.8445e-06	1.9571e-06	3.1984e-06	0
357.823	1.2078e-05	6.8256e-06	6.0926e-06	2.2769e-06	5.9502e-06	7.4909e-06	5.7748e-06	7.1552e-06	9.9437e-06	3.0147e-06	3.8174e-06	5.0395e-06	3.1903e-06	3.7793e-06	0
358.823	5.3673e-06	1.0814e-05	4.4387e-06	1.7226e-06	1.2381e-06	5.4752e-06	3.8935e-06	1.2618e-06	1.22e-05	8.108e-06	7.9859e-06	1.2147e-05	1.122e-06	4.1263e-06	0
359.822	5.5687e-06	3.7588e-06	1.2436e-05	3.857e-06	7.8801e-06	1.0754e-06	7.1763e-06	5.6252e-06	6.8045e-06	9.6802e-06	9.1271e-06	1.3102e-05	2.7394e-06	3.189e-06	0
360.822	1.998e-05	3.084e-06	2.8189e-06	1.6526e-06	5.2636e-06	4.5468e-06	1.1137e-06	9.8195e-06	9.5078e-06	4.0069e-06	5.0654e-06	6.193e-06	6.2887e-06	9.8848e-07	0
361.821	6.838e-06	9.1076e-06	1.7711e-05	3.5669e-06	2.0788e-06	5.8345e-06	4.4535e-07	1.0549e-05	1.4064e-05	5.2644e-06	1.9572e-06	4.2235e-06	1.7328e-06	4.9403e-06	0
362.821	1.3596e-05	4.8964e-06	3.4707e-06	6.769e-06	5.292e-06	5.2445e-06	6.6558e-06	7.8605e-06	5.3287e-06	7.8164e-06	3.3717e-06	1.1428e-05	4.1617e-06	2.0249e-06	0
363.82	4.3798e-06	2.2856e-06	2.3853e-06	6.8397e-06	9.7296e-07	3.8461e-06	2.5257e-06	6.2636e-06	1.24e-05	8.6146e-06	3.6138e-06	6.9577e-06	6.5351e-06	4.6398e-06	0
364.82	1.8809e-05	4.7873e-06	5.4737e-06	2.6208e-06	1.5679e-06	1.9314e-06	1.4114e-06	1.8363e-06	1.6728e-06	5.2874e-06	1.3166e-06	1.4061e-05	4.5855e-06	8.0159e-06	0
365.819	8.7882e-06	3.8867e-06	8.7197e-06	2.8501e-06	3.6703e-06	3.1883e-06	2.289e-06	8.0307e-06	2.3147e-06	6.5372e-06	8.2828e-06	7.9075e-06	2.1507e-06	4.1083e-06	0
366.819	6.6007e-07	6.27e-06	4.4934e-06	1.2252e-05	3.481e-06	6.6008e-06	2.7373e-06	6.6813e-06	2.9279e-06	6.6743e-06	3.2402e-06	1.286e-05	4.4046e-06	8.3698e-06	0
367.818	1.8736e-05	1.1281e-05	7.3962e-06	8.0221e-06	6.5629e-06	1.4415e-06	4.5484e-06	3.6321e-06	8.1519e-06	2.832e-06	3.9013e-06	7.7532e-06	3.5524e-06	3.0638e-06	0
368.818	3.1836e-06	4.7968e-06	8.8124e-06	8.083e-07	3.9208e-06	9.7276e-06	4.6318e-06	7.305e-06	4.1813e-06	5.3116e-06	2.6013e-06	1.2232e-05	3.9534e-06	4.1913e-06	0
369.817	1.3251e-05	1.9072e-06	3.8272e-06	2.08e-06	5.9623e-06	7.4276e-06	6.7484e-06	7.4526e-06	6.6596e-06	8.1463e-06	1.9198e-06	7.1868e-06	6.1966e-06	1.5387e-06	0
370.817	1.7833e-05	7.0541e-06	7.2531e-07	4.8846e-07	3.5386e-06	5.0285e-06	3.0643e-06	3.3962e-06	5.2078e-06	9.3262e-06	5.3973e-06	1.1076e-05	1.3943e-06	4.7316e-06	0
371.816	1.0318e-05	7.5428e-06	1.0362e-05	6.9833e-06	5.9826e-07	5.0109e-06	3.5879e-06	5.6175e-06	6.3932e-06	2.6613e-06	1.2276e-06	1.1191e-05	2.7291e-06	6.3687e-06	0
372.816	4.0166e-06	4.691e-06	1.5157e-06	3.5561e-06	3.2949e-06	5.3897e-06	3.8137e-06	1.5624e-05	9.8603e-06	6.8023e-06	3.2074e-06	1.5191e-06	4.6909e-06	3.7332e-06	0
373.815	1.5977e-05	8.5167e-06	5.6405e-06	6.9538e-06	4.3201e-06	5.1821e-06	6.4969e-06	7.6072e-06	3.7241e-06	2.2802e-06	3.8673e-06	7.0417e-06	8.9563e-07	4.465e-06	0
374.815	1.5042e-05	4.6329e-06	2.4853e-06	3.3212e-06	3.0365e-06	5.6154e-06	2.5975e-06	7.7206e-06	9.6824e-06	4.1161e-06	4.733e-06	7.1579e-06	2.2229e-06	4.316e-06	0
375.814	7.0897e-06	5.9147e-06	8.0296e-06	8.9612e-06	2.9979e-06	3.3454e-06	1.4818e-06	3.2285e-06	3.582e-06	5.7917e-06	6.978e-06	5.7707e-06	3.8414e-06	4.3077e-06	0
376.814	9.1317e-06	5.5471e-06	1.9541e-06	3.3178e-06	1.0437e-06	7.8162e-06	2.5242e-06	3.6522e-06	1.1483e-05	4.0456e-06	4.8286e-06	7.8182e-06	1.411e-06	6.1715e-06	0
377.813	5.8077e-06	7.9726e-06	7.0342e-06	7.7136e-06	3.5291e-06	4.1141e-06	4.115e-06	7.6909e-07	8.5232e-06	4.4117e-06	1.9081e-06	4.775e-06	1.331e-06	5.0278e-06	0
378.813	7.9153e-06	7.8454e-06	7.3971e-06	7.9681e-06	5.0013e-07	4.9498e-06	7.9425e-07	6.724e-06	3.532e-06	7.3668e-06	4.8695e-06	7.9977e-06	1.585e-06	9.3515e-07	0
379.812	4.45e-06	6.4015e-06	1.2502e-05	4.0532e-06	5.001e-06	4.0279e-06	7.8435e-06	4.0504e-06	4.0877e-06	6.4608e-06	6.3266e-06	3.798e-06	3.5256e-06	3.166e-06	0
380.812	7.1428e-06	2.7335e-06	6.7551e-06	8.3118e-06	3.2508e-06	5.8268e-06	6.5037e-06	9.6446e-06	7.4625e-06	7.0397e-06	2.5113e-06	1.0383e-05	1.3591e-06	4.4528e-06	0
381.811	1.9765e-05	4.286e-06	9.8883e-06	2.295e-06	2.5744e-06	4.3006e-06	2.6676e-06	3.1417e-06	1.4098e-05	4.8738e-06	3.0345e-06	6.8312e-06	2.5722e-06	8.399e-06	0
382.811	3.7092e-06	1.083e-06	6.7688e-06	4.5811e-06	4.3228e-06	3.3274e-06	7.8074e-07	3.1425e-06	9.7181e-07	6.2718e-06	1.2447e-06	3.5155e-06	1.4713e-06	4.0752e-06	0
383.81	8.9964e-06	3.9652e-06	9.4944e-06	1.6379e-06	3.8315e-06	5.61e-07	4.8393e-06	8.9135e-06	1.0114e-05	4.9872e-06	1.5106e-06	3.3957e-06	5.0973e-06	4.9128e-06	0
384.81	1.007e-05	1.9678e-06	8.825e-06	1.0525e-05	1.7004e-06	3.069e-06	4.7581e-06	2.5181e-06	8.3637e-06	7.8889e-06	3.5806e-06	1.2514e-05	4.6148e-06	7.5637e-06	0
385.809	7.2866e-06	7.6771e-06	3.4396e-07	5.464e-06	5.1667e-06	2.1446e-06	5.7652e-06	6.693e-06	4.8543e-06	8.5923e-06	2.1069e-06	1.286e-06	4.0849e-06	7.9598e-06	0
386.809	4.4044e-06	6.8779e-06	4.8747e-06	5.8973e-06	2.127e-06	1.4765e-06	1.2722e-06	3.9078e-06	2.1609e-06	7.1611e-06	5.1015e-06	8.3626e-06	2.9692e-06	9.0793e-06	0
387.808	1.1531e-05	1.2557e-06	8.5046e-06	4.6752e-06	2.306e-06	3.882e-06	4.9352e-06	3.0376e-06	5.2582e-06	3.2341e-06	4.1553e-06	1.0869e-05	5.0367e-06	6.9643e-06	0
388.808	1.4557e-05	7.4174e-06	6.4271e-06	5.9125e-06	3.644e-06	4.033e-06	3.4795e-06	4.3143e-06	2.9655e-06	5.1358e-06	7.1773e-06	9.3953e-06	9.6818e-07	2.4378e-06	0
389.807	1.5036e-05	3.4747e-06	9.4753e-06	2.1729e-06	4.6197e-06	3.2732e-06	2.3833e-06	2.4219e-06	3.8101e-06	5.0633e-06	1.4067e-06	4.9976e-06	1.4032e-06	4.249e-06	0
390.807	9.1621e-06	5.9152e-06	8.901e-06	1.9559e-06	2.5269e-06	9.6501e-06	2.2594e-06	4.2192e-06	9.756e-06	6.6492e-06	4.6619e-06	6.5592e-06	1.5769e-06	3.9364e-06	0
391.806	1.9854e-05	1.9298e-06	7.2055e-06	4.1317e-07	4.2509e-06	7.7851e-08	1.4769e-06	4.5843e-06	5.8268e-06	6.5001e-06	8.3782e-06	4.7596e-06	2.3845e-06	6.6587e-07	0
392.806	1.0887e-05	3.3375e-06	9.6155e-06	4.0942e-06	2.405e-06	4.7178e-06	4.6158e-06	6.3402e-06	6.6701e-06	8.206e-06	3.5144e-06	6.0563e-06	2.2669e-06	8.2206e-07	0
393.805	1.7142e-06	3.8753e-06	5.4754e-06	1.3601e-06	3.6463e-06	3.9232e-06	8.4916e-07	5.4819e-06	5.4917e-06	8.3656e-06	2.7791e-06	9.6051e-06	5.057e-06	3.5136e-06	0
394.805	6.2039e-06	8.6399e-06	6.674e-06	2.3663e-06	4.0113e-06	2.7649e-06	2.0541e-06	6.7061e-06	1.0383e-05	1.0571e-05	4.4054e-06	4.9366e-06	3.1098e-06	5.2299e-06	0
395.804	3.1643e-06	9.1383e-06	9.5526e-06	4.533e-06	2.0875e-06	3.6676e-06	1.5459e-06	3.399e-06	8.3375e-06	6.6657e-06	2.9012e-06	6.8615e-06	2.8875e-06	3.8892e-06	0
396.804	7.1413e-06	6.5284e-06	3.4642e-06	2.7367e-06	1.9253e-06	9.8249e-06	2.9553e-06	9.8325e-06	1.9592e-06	8.9685e-06	2.1902e-06	1.9859e-06	4.739e-06	1.2419e-06	0
397.803	1.3717e-05	3.4137e-06	3.5343e-06	3.0716e-06	2.9906e-06	2.2077e-06	1.2739e-06	7.789e-06	1.0073e-05	3.2355e-06	2.8191e-06	4.1726e-06	5.9078e-06	5.6568e-06	0
398.803	3.7534e-06	7.111e-06	5.1161e-06	6.4421e-06	4.4981e-06	5.3019e-06	8.3281e-07	4.478e-06	4.68e-06	9.9618e-06	4.6809e-06	8.0107e-06	4.4489e-06	2.9176e-06	0
399.803	1.0685e-05	7.3983e-06	2.4367e-06	5.4727e-06	3.2249e-06	4.955e-06	2.346e-06	7.9893e-06	4.0937e-06	8.3873e-06	3.8323e-06	5.3694e-06	4.2212e-07	3.7209e-06	0
400.802	7.1087e-06	2.6297e-06	6.0201e-06	7.0661e-06	3.0585e-06	5.7054e-06	4.4975e-06	2.2823e-06	7.2693e-06	8.9372e-06	4.655e-06	1.0201e-05	4.0297e-06	1.3052e-06	0
401.802	5.5872e-06	3.747e-06	3.5747e-06	2.8092e-06	3.6001e-06	2.3152e-06	9.4874e-07	6.1086e-06	7.4429e-07	6.268e-06	2.0219e-06	1.4951e-06	5.3373e-06	5.8156e-06	0
402.801	1.0534e-05	4.169e-06	6.9048e-06	3.7647e-06	2.4575e-06	5.612e-06	3.9821e-06	6.2684e-06	4.3318e-06	3.7463e-06	2.3132e-06	3.3204e-06	3.5044e-06	3.1901e-06	0
403.801	5.7765e-06	2.3452e-06	3.4226e-06	4.9177e-06	4.814e-06	3.3128e-06	4.7155e-06	3.1846e-06	4.3674e-06	1.0638e-05	5.7364e-07	4.3347e-06	4.2024e-06	3.4738e-06	0
404.8	6.2757e-06	8.3024e-06	3.3563e-06	2.96e-06	6.1524e-07	1.5887e-06	2.6427e-06	3.184e-06	1.0369e-05	2.5749e-06	1.736e-06	6.3172e-06	2.8914e-06	3.1432e-06	0
405.8	4.947e-06	6.1473e-06	5.7888e-06	6.5061e-06	3.1281e-06	1.5858e-06	5.0052e-06	3.7096e-06	1.2724e-06	1.2976e-06	2.8369e-06	3.5624e-06	1.9816e-06	5.741e-06	0
406.799	1.0142e-05	8.4389e-07	3.8899e-06	5.0471e-06	8.9057e-07	4.1262e-06	5.8912e-07	5.0061e-06	8.8695e-06	6.1467e-06	3.4173e-06	6.4924e-06	2.6125e-06	9.4859e-06	0
407.799	1.2549e-05	2.3699e-06	1.4952e-06	2.9173e-06	6.1259e-07	5.4209e-06	1.6655e-06	2.989e-06	3.0362e-06	1.093e-06	1.9904e-06	1.1196e-05	1.5675e-06	2.4973e-06	0
408.798	1.4055e-05	1.4641e-06	5.6932e-06	6.2209e-06	3.2314e-06	3.7194e-06	2.4887e-06	1.1688e-06	8.4579e-06	6.9763e-06	2.5591e-06	7.7636e-06	1.9286e-06	6.3426e-06	0
409.798	4.7949e-06	6.0441e-06	4.0658e-06	5.5794e-06	1.5012e-06	6.9526e-07	4.2106e-06	1.7491e-06	3.5227e-06	2.6468e-06	2.8179e-06	4.8416e-06	6.2294e-06	4.7084e-06	0
410.797	1.0541e-05	2.2224e-06	2.2752e-06	3.4884e-06	2.0426e-06	2.1993e-06	4.2489e-06	3.5055e-06	6.0618e-06	2.0906e-06	2.3928e-06	3.3784e-06	1.5361e-06	8.5871e-07	0
411.797	6.7476e-06	4.0098e-06	2.1667e-06	2.4822e-06	9.8263e-07	3.3647e-06	3.3705e-06	4.4688e-06	7.7378e-06	4.0892e-06	2.4455e-06	5.1423e-06	3.807e-06	3.3194e-06	0
412.796	6.9385e-06	3.7744e-06	3.9456e-06	5.5164e-06	3.4131e-06	3.0974e-06	2.8687e-06	6.6263e-06	2.3787e-06	3.4816e-06	4.1371e-06	9.4901e-06	3.2306e-06	6.3456e-06	0
413.796	4.4148e-06	2.8836e-06	3.9565e-06	4.2102e-06	1.3431e-06	3.4939e-06	3.0571e-06	4.054e-06	3.6471e-06	2.6934e-06	4.5155e-06	2.5376e-06	1.3128e-06	3.5505e-06	0
414.795	7.3508e-06	4.6833e-06	5.7551e-06	4.0424e-06	3.9108e-06	2.0208e-06	1.0468e-06	3.3813e-06	1.0246e-05	3.4076e-06	2.7145e-06	9.7245e-06	3.3178e-06	2.9965e-06	0
415.795	1.4725e-06	8.3229e-06	5.0851e-06	1.7471e-06	1.3895e-06	3.754e-06	9.0917e-07	1.8502e-06	1.7266e-06	1.5829e-06	5.8613e-06	6.7702e-06	1.1427e-06	5.5101e-06	0
416.794	8.6798e-06	2.923e-06	7.8997e-06	4.0471e-06	1.2766e-06	4.8141e-06	2.647e-06	6.6521e-06	2.6205e-06	9.7791e-06	9.8532e-07	9.3193e-06	1.9723e-06	4.5852e-06	0
417.794	5.7796e-06	4.4177e-06	2.8938e-06	2.389e-06	2.4769e-06	1.8507e-06	2.9929e-06	8.2391e-06	4.829e-06	6.0373e-06	3.6767e-06	7.1945e-07	1.2768e-06	3.8151e-06	0
418.793	5.3405e-06	6.5311e-06	6.7809e-06	1.8626e-06	3.7932e-06	5.7951e-06	4.9513e-06	3.2788e-06	4.3496e-06	3.3728e-06	1.4686e-06	4.7751e-06	2.8643e-06	3.7248e-06	0
419.793	1.2929e-05	3.7638e-06	6.4574e-06	2.0712e-06	4.7033e-06	9.6611e-07	4.5771e-07	5.5264e-06	9.0271e-06	1.942e-06	3.9524e-06	4.4798e-06	2.1946e-06	5.1456e-07	0
420.792	1.1768e-05	3.9249e-06	6.5803e-06	3.9791e-06	4.5493e-07	3.7274e-06	1.6184e-06	2.2063e-06	2.5965e-06	4.1771e-06	1.9952e-06	8.753e-06	2.3557e-06	5.5288e-06	0
421.792	5.304e-06	6.5584e-06	6.4662e-06	1.7122e-06	1.9118e-06	2.5421e-06	3.4661e-07	2.4128e-06	4.1761e-06	7.7048e-07	1.5704e-06	1.3512e-05	3.2825e-06	4.2314e-06	0
422.791	1.2188e-05	3.8317e-06	9.7773e-06	9.6827e-07	4.265e-06	4.9353e-06	2.3572e-06	3.5021e-06	7.3478e-06	8.3558e-06	3.1239e-06	5.5708e-06	1.1686e-06	1.4252e-06	0
423.791	1.2293e-05	1.493e-06	6.486e-06	3.2102e-06	3.2709e-06	3.8348e-06	2.054e-06	2.9995e-06	1.5313e-06	7.5717e-06	4.316e-06	5.8666e-06	2.7871e-07	2.6188e-06	0
424.79	1.2618e-05	3.8856e-06	5.1421e-06	6.6435e-06	5.1398e-06	3.3711e-06	2.1924e-06	1.02e-06	8.0329e-06	8.3246e-06	2.6286e-06	4.9766e-06	1.6265e-06	3.4769e-06	0
425.79	1.6799e-06	7.022e-06	2.5086e-06	5.6212e-06	1.6124e-06	3.6635e-06	1.8444e-06	1.9081e-06	3.1736e-06	4.0903e-06	1.8405e-06	2.7341e-06	1.6179e-06	8.5672e-06	0
426.789	7.7852e-06	2.2119e-06	2.4485e-06	2.3825e-06	1.5483e-06	5.3329e-06	3.731e-06	6.0133e-06	8.942e-06	1.5919e-06	2.8769e-06	1.2325e-06	3.1827e-06	1.7708e-06	0
427.789	1.9626e-06	3.0601e-06	3.7293e-06	4.6513e-06	6.9846e-07	2.6304e-06	2.6666e-06	4.814e-06	7.4713e-06	4.751e-06	2.1421e-06	3.2999e-06	2.712e-06	1.813e-06	0
428.788	7.404e-06	3.6587e-06	3.8531e-07	3.0754e-06	1.8344e-06	3.3654e-06	3.341e-06	5.075e-06	4.0354e-06	4.3562e-06	1.6536e-06	5.3329e-06	2.5927e-06	2.2739e-06	0
429.788	7.5888e-06	2.0506e-06	2.3921e-06	8.6058e-07	2.1048e-06	3.4312e-06	9.6575e-07	6.3608e-06	1.1531e-05	8.5608e-07	2.1549e-06	4.2708e-06	4.4665e-06	5.1611e-06	0
430.787	4.1513e-06	4.0192e-06	3.4807e-06	6.5781e-06	1.6772e-06	3.837e-06	8.5938e-07	2.7876e-06	4.4311e-06	3.8524e-06	4.3802e-06	7.1785e-06	5.1393e-06	5.1034e-06	0
431.787	5.3925e-06	2.473e-06	2.9396e-06	4.7969e-06	3.5037e-07	1.9979e-06	2.7595e-06	2.7524e-06	2.8462e-06	4.3225e-06	1.2048e-06	7.301e-06	1.0189e-06	3.2227e-06	0
432.786	4.2326e-06	4.9893e-06	9.5958e-07	3.9524e-06	2.1705e-06	2.2452e-06	2.6257e-06	1.4125e-06	2.1128e-06	6.7262e-06	2.1903e-06	7.586e-06	1.6021e-06	4.9649e-06	0
433.786	8.5085e-06	3.3106e-06	5.8544e-06	4.2697e-06	1.2155e-06	5.0634e-06	2.3662e-06	7.0362e-06	2.3459e-06	4.8032e-06	1.6625e-06	6.7552e-06	2.0225e-06	5.0533e-06	0
434.785	1.5713e-05	2.0425e-06	1.3975e-06	3.8517e-06	4.5462e-06	4.1057e-06	1.1304e-06	2.8916e-06	7.0925e-06	2.386e-06	1.4552e-06	8.6512e-06	8.9768e-07	5.1717e-06	0
435.785	4.7324e-06	3.1755e-06	6.8689e-06	4.6615e-06	1.8936e-06	4.3815e-06	3.9193e-06	4.9293e-06	6.3156e-07	6.6982e-06	5.3054e-07	3.6705e-06	1.2936e-06	3.9554e-06	0
436.784	7.1418e-06	9.697e-07	2.8039e-06	5.1317e-06	3.5157e-06	8.7624e-07	3.8519e-06	2.4549e-06	8.9135e-06	6.4087e-06	3.1735e-06	8.0193e-06	5.6208e-06	2.5351e-06	0
437.784	1.0452e-05	2.862e-06	3.0232e-06	1.1192e-06	2.2964e-06	5.9465e-06	3.5016e-06	3.0665e-06	5.512e-06	4.4924e-06	2.9508e-06	8.3723e-06	3.4295e-06	5.2972e-06	0
438.783	4.7479e-06	5.3847e-06	5.3346e-06	2.9146e-06	2.2193e-06	6.4993e-06	2.5589e-06	6.0765e-06	4.7965e-06	2.3678e-06	2.7346e-06	5.0045e-06	5.0709e-06	6.2131e-07	0
439.783	9.0187e-06	1.3677e-06	3.4791e-06	2.4543e-06	4.8916e-06	1.5862e-06	3.8089e-06	1.8921e-06	7.924e-06	2.5978e-06	1.6577e-06	2.1305e-06	3.4184e-07	1.0742e-06	0
440.782	1.4658e-05	6.6941e-06	6.1708e-06	1.6914e-06	3.4729e-06	4.0893e-06	3.6743e-06	5.752e-06	5.2411e-06	3.1885e-06	1.6148e-06	4.9452e-06	2.5919e-06	5.929e-06	0
441.782	1.3081e-05	4.4408e-06	4.3132e-06	5.0995e-06	2.8535e-06	1.4044e-06	2.2149e-06	4.7033e-06	3.0226e-06	2.8346e-06	1.0589e-06	3.3127e-06	3.5193e-06	3.7243e-06	0
442.781	5.1067e-07	7.255e-06	2.6322e-06	2.9347e-06	3.5158e-06	2.9003e-06	4.245e-06	6.9229e-06	1.3492e-06	2.8413e-06	2.2564e-06	6.3297e-06	2.4116e-06	5.2292e-06	0
443.781	3.0028e-06	1.3726e-06	4.0584e-06	1.6163e-06	2.0923e-06	5.1429e-06	3.9653e-06	3.8418e-06	1.0184e-05	2.3612e-06	2.3812e-06	2.5985e-06	3.2632e-06	3.7116e-06	0
444.78	8.8765e-06	2.6186e-06	5.7218e-06	5.499e-06	2.1958e-06	8.0896e-06	1.8411e-06	4.3764e-06	7.1563e-06	4.1896e-06	2.2923e-06	6.6682e-06	6.6253e-07	1.437e-06	0
445.78	6.2292e-06	3.2041e-06	6.7646e-06	1.6669e-06	3.8124e-06	2.2885e-06	2.2254e-06	7.5016e-06	4.7025e-06	3.9701e-06	2.6305e-07	3.0013e-06	2.3664e-06	1.0405e-06	0
446.779	2.2391e-06	1.122e-06	2.9864e-06	7.2537e-06	2.7721e-06	3.0047e-06	3.3644e-06	2.3507e-06	5.1418e-06	6.6613e-06	1.6152e-06	1.8504e-06	5.1674e-07	3.3692e-06	0
447.779	5.8716e-06	3.9384e-06	5.3109e-06	3.4332e-06	2.7337e-06	1.7621e-06	2.2669e-06	2.2652e-06	1.2573e-05	4.5244e-06	3.3495e-06	9.9777e-06	1.6573e-06	3.0953e-06	0
448.778	2.5237e-06	3.6357e-06	6.9154e-06	4.5772e-06	1.8155e-06	2.7017e-06	8.1673e-07	3.8752e-06	1.1052e-06	4.9412e-06	3.1257e-06	2.3377e-06	2.9742e-06	2.3982e-06	0
449.778	4.2895e-06	3.4795e-06	7.8959e-06	5.1706e-06	2.0026e-06	2.4964e-07	1.9546e-06	9.2846e-07	1.219e-06	3.6754e-06	1.7178e-06	1.2146e-06	1.8834e-06	3.726e-06	0
450.777	4.744e-06	8.6783e-07	5.1477e-06	6.9087e-06	1.4646e-06	4.1755e-06	3.0474e-06	2.8214e-06	1.1685e-06	2.9474e-06	1.6322e-06	6.8478e-06	2.0948e-06	3.8972e-06	0
451.777	5.4125e-06	1.8031e-06	5.5151e-06	1.3515e-06	2.6861e-06	4.669e-06	4.7367e-06	3.071e-06	4.8113e-06	1.4657e-06	3.165e-06	3.6476e-06	4.0143e-07	4.8193e-06	0
452.776	4.1153e-06	6.0723e-06	4.1876e-06	2.5321e-06	1.1729e-06	1.811e-06	4.6023e-06	1.3128e-06	5.2193e-06	2.9161e-06	3.03e-06	4.1304e-06	7.9826e-07	2.5045e-06	0
453.776	1.1739e-05	1.2229e-06	1.6189e-06	3.4859e-06	2.7764e-06	1.9178e-06	1.8375e-06	2.2262e-06	6.1364e-06	4.2395e-06	2.7397e-06	1.9506e-06	2.7495e-06	6.3294e-06	0
454.775	1.3209e-05	1.9229e-06	4.3161e-06	3.4942e-06	2.0559e-06	1.9444e-06	2.1454e-06	2.216e-06	4.9379e-06	4.7771e-07	4.1177e-06	2.3111e-06	3.6057e-06	2.6138e-06	0
455.775	1.2849e-05	4.3571e-06	1.017e-05	5.134e-06	3.1775e-06	1.2051e-06	5.1457e-06	4.5481e-06	1.8867e-06	3.8941e-06	1.5534e-06	7.5101e-06	1.2659e-06	2.927e-06	0
456.774	1.2651e-06	4.3264e-06	6.2924e-06	3.0055e-06	2.6421e-07	4.1541e-06	3.0829e-06	2.8138e-06	7.2279e-06	7.1051e-06	1.0823e-06	7.1185e-06	1.9094e-06	2.4517e-06	0
457.774	7.1274e-06	3.191e-06	2.7596e-06	4.0825e-06	1.5886e-06	1.0851e-06	1.5731e-06	1.7658e-06	2.4908e-06	6.1045e-06	2.4156e-06	2.7346e-06	9.5139e-07	1.2257e-06	0
458.773	3.6178e-06	8.5784e-07	4.7889e-06	4.21e-06	3.0737e-06	2.7314e-06	2.6876e-06	9.3618e-07	2.8498e-06	3.424e-06	2.7499e-06	4.8717e-06	2.4963e-06	2.5246e-06	0
459.773	6.3612e-06	3.5778e-06	5.4572e-06	9.5356e-07	3.1451e-06	6.7846e-06	3.0976e-06	3.9346e-06	4.6273e-06	5.0005e-06	2.892e-06	9.426e-07	2.081e-06	1.1772e-06	0
460.772	1.6456e-05	4.1386e-06	5.3125e-06	1.7523e-06	1.383e-06	3.6784e-06	4.4601e-06	5.1659e-06	1.2485e-06	3.9057e-06	1.0321e-06	4.9938e-06	2.7214e-06	8.9426e-07	0
461.772	6.066e-06	4.5241e-06	2.7491e-06	3.3873e-06	2.1177e-06	3.3402e-06	1.9336e-06	1.8971e-06	2.7158e-06	1.9261e-06	3.1255e-06	6.9078e-06	2.3041e-06	3.3562e-06	0
462.771	5.4152e-06	4.5409e-06	1.5197e-06	5.8084e-07	2.9936e-06	4.8083e-06	1.8807e-06	1.5713e-06	6.1679e-06	1.8264e-06	3.6918e-06	2.2755e-06	1.284e-06	4.1311e-06	0
463.771	3.8393e-06	1.8278e-06	6.1324e-07	2.6706e-06	2.2857e-06	7.2705e-07	2.5295e-06	6.1785e-06	7.6873e-06	4.3645e-06	1.3859e-06	7.1242e-07	5.5492e-06	6.7696e-06	0
464.77	1.0658e-06	7.9196e-07	2.2008e-06	4.8487e-06	3.9153e-07	1.6015e-06	3.4871e-06	6.1199e-07	4.8267e-06	3.5249e-06	1.3644e-06	2.6564e-06	3.2596e-06	6.5685e-06	0
465.77	1.7968e-06	1.3516e-06	4.2625e-06	4.0128e-06	5.0683e-06	1.8336e-06	5.0333e-06	8.4719e-06	5.4199e-06	4.0419e-06	1.8049e-06	5.9687e-06	3.7758e-06	7.0009e-06	0
466.769	3.3495e-06	5.5099e-06	2.9232e-06	7.1741e-06	3.4374e-07	4.499e-06	3.0998e-06	6.0536e-06	1.3593e-06	7.3033e-06	1.9023e-06	2.0529e-06	3.0107e-06	2.7951e-06	0
467.769	8.6251e-06	3.268e-06	2.0643e-06	4.3685e-06	3.3621e-06	1.0794e-06	2.4186e-06	3.3083e-06	5.429e-06	3.8044e-06	2.6053e-06	3.6834e-06	2.1792e-06	4.2406e-06	0
468.768	5.3515e-06	4.0698e-06	5.3255e-06	4.1374e-06	1.1747e-06	1.2741e-06	3.5903e-06	5.7246e-06	7.4279e-06	3.5315e-06	1.3149e-06	3.7087e-06	3.4956e-07	2.1626e-06	0
469.768	7.4916e-06	2.0821e-06	2.8901e-06	3.3645e-06	2.2338e-06	2.3126e-06	2.7934e-06	1.3761e-06	1.2174e-06	5.3493e-06	1.1087e-06	2.4791e-06	3.0896e-06	3.8065e-06	0
470.767	2.1107e-06	4.9821e-06	5.1376e-06	1.0196e-06	1.4301e-06	5.9801e-06	2.4873e-06	2.0343e-06	2.7549e-06	4.1259e-06	3.0265e-06	1.468e-06	7.7178e-07	2.1189e-06	0
471.767	1.5274e-06	4.4809e-06	2.7359e-06	3.74e-06	9.1276e-07	7.0456e-07	1.0842e-06	2.2151e-06	3.3979e-06	3.9509e-06	1.1609e-06	4.1968e-06	3.3926e-06	3.4079e-06	0
472.766	2.1719e-06	7.5418e-07	1.123e-05	5.7514e-06	2.8179e-06	3.0724e-06	3.0652e-06	5.0371e-06	3.2067e-06	5.1554e-06	4.6562e-06	3.616e-06	2.8607e-06	3.9467e-06	0
473.766	7.0291e-06	4.541e-06	3.9453e-06	4.8443e-06	6.126e-07	2.9501e-06	3.3069e-06	4.6321e-06	4.2924e-06	2.0926e-06	3.5422e-06	7.6602e-06	8.5749e-07	2.1001e-06	0
474.765	1.0599e-05	2.6367e-06	4.1168e-06	6.237e-06	1.5046e-06	2.0005e-06	1.5625e-06	1.4565e-06	6.63e-06	7.6416e-07	5.6585e-06	1.202e-05	3.6053e-06	2.5223e-06	0
475.765	1.1137e-05	2.868e-06	7.0255e-07	3.9623e-06	6.7606e-07	6.0632e-06	1.5575e-06	3.1366e-06	1.1679e-06	4.9842e-06	1.7382e-06	2.8659e-06	1.637e-06	2.4992e-06	0
476.764	2.0441e-06	4.7607e-06	3.5245e-06	4.2733e-06	2.5423e-06	3.6393e-06	1.1308e-06	3.1444e-06	4.22e-06	5.1666e-06	1.5959e-06	9.7291e-06	3.0438e-06	5.5425e-06	0
477.764	4.076e-06	3.3634e-06	1.2882e-06	1.4366e-06	4.4598e-06	5.0648e-06	2.2377e-06	1.8502e-06	3.6501e-06	4.4853e-06	4.6611e-06	6.0838e-06	1.9565e-06	4.9947e-06	0
478.763	6.935e-06	2.3047e-06	6.4451e-06	2.8955e-06	3.3395e-06	6.465e-07	1.2249e-06	6.3693e-06	7.1366e-06	8.5941e-07	8.3604e-07	4.6481e-06	8.8908e-07	4.1084e-06	0
479.763	6.1968e-06	2.4316e-06	2.6764e-06	5.4614e-06	9.5471e-07	5.666e-06	9.7314e-07	4.0144e-06	4.1626e-06	4.182e-06	1.9056e-06	3.1031e-06	1.3882e-06	3.1745e-07	0
480.762	4.0097e-06	3.2855e-06	4.6013e-06	1.4169e-06	1.0884e-06	2.9249e-07	1.0913e-06	5.5563e-06	7.8836e-06	3.6355e-06	7.6752e-07	6.6408e-06	2.1991e-06	2.9273e-06	0
481.762	8.5124e-06	1.423e-06	2.0367e-06	5.8329e-06	3.3886e-06	2.5452e-06	4.8648e-07	2.2206e-06	6.9014e-06	2.4456e-06	7.9172e-07	3.6433e-06	4.2955e-06	3.6551e-06	0
482.762	1.216e-06	1.7773e-06	1.5786e-06	6.654e-06	5.479e-07	5.3319e-06	3.2681e-06	2.6367e-07	2.6883e-06	1.8392e-06	1.5559e-06	5.7868e-06	2.6907e-06	1.3722e-06	0
483.761	5.259e-06	2.6396e-06	4.4381e-06	1.8761e-06	2.567e-06	1.8543e-06	2.0455e-06	9.17e-06	7.303e-06	5.5539e-06	2.9606e-06	4.7952e-06	6.931e-07	3.026e-06	0
484.761	8.0151e-06	4.1751e-06	3.5205e-06	6.0206e-06	1.5248e-06	3.7037e-07	3.82e-06	3.4113e-06	1.0393e-05	1.156e-06	2.2798e-06	4.2489e-06	2.1848e-06	4.7854e-06	0
485.76	6.4478e-06	4.1516e-06	2.0498e-06	2.9803e-07	2.7209e-06	1.1572e-06	1.4403e-06	4.3624e-06	5.3849e-06	3.6601e-06	3.1442e-06	3.6731e-06	4.3866e-06	1.4111e-06	0
486.76	8.9472e-07	5.9366e-06	5.8695e-06	1.2564e-06	1.6843e-06	4.8748e-06	2.9308e-06	3.3914e-06	9.6689e-06	2.8671e-06	2.6857e-06	8.7454e-07	1.8002e-06	3.7365e-06	0
487.759	2.6865e-06	9.837e-07	3.8602e-06	2.4097e-06	2.5831e-06	3.8458e-06	8.0578e-07	1.7069e-06	7.4469e-06	3.9112e-06	2.2458e-06	4.1299e-06	3.0763e-06	7.5874e-06	0
488.759	8.2237e-06	8.7156e-07	3.0164e-06	4.046e-06	2.3404e-06	5.3445e-07	4.1277e-06	1.8087e-06	6.7933e-06	4.5616e-06	5.4068e-07	8.566e-06	1.4715e-06	3.9715e-06	0
489.758	4.3962e-06	2.2746e-06	3.6606e-06	3.6709e-06	3.7879e-06	5.2875e-06	4.6383e-06	4.2271e-06	5.3598e-06	1.2756e-06	1.3546e-06	2.2001e-06	2.7754e-06	1.3567e-06	0
490.758	6.0955e-06	6.8117e-06	4.7042e-06	6.9804e-06	1.3431e-06	2.2713e-06	1.7986e-06	3.1177e-06	2.2604e-06	5.2043e-06	3.2543e-06	5.7914e-06	1.175e-06	2.6808e-06	0
491.757	4.339e-06	1.6383e-06	2.3901e-06	2.5112e-06	5.463e-06	2.894e-06	3.0744e-06	4.9583e-06	4.251e-06	4.9604e-06	2.8231e-06	5.294e-06	2.8639e-06	6.8224e-07	0
492.757	6.0155e-06	2.6745e-06	2.5478e-06	2.8745e-06	2.5978e-06	3.7749e-06	1.4984e-06	3.1587e-06	7.5181e-06	2.4322e-06	2.4316e-06	4.25e-06	1.2132e-06	2.377e-06	0
493.756	2.7508e-06	1.3852e-06	1.6762e-06	5.92e-06	1.2907e-06	1.2597e-06	5.3533e-06	3.2687e-06	3.4682e-06	3.8117e-06	4.213e-07	1.0604e-06	9.0272e-07	1.6748e-06	0
494.756	1.098e-05	2.1186e-06	2.4158e-06	1.3801e-06	2.9295e-06	4.5964e-06	2.1868e-07	1.2609e-06	6.0098e-06	5.3184e-06	2.1039e-06	4.1888e-06	2.6798e-06	4.1607e-06	0
495.755	3.2928e-06	2.3776e-06	1.3369e-06	1.5469e-06	3.2189e-06	1.483e-06	2.7899e-07	2.8594e-06	2.6511e-06	4.4265e-06	1.5184e-06	1.5125e-06	2.9378e-06	2.2474e-06	0
496.755	1.2541e-06	5.7946e-06	6.2537e-06	3.4043e-06	1.4666e-06	1.7115e-06	1.2479e-06	4.3047e-06	2.225e-06	3.7739e-06	1.4137e-06	3.4872e-06	1.9645e-06	2.6184e-06	0
497.754	7.5416e-06	3.1846e-06	5.3072e-06	5.6369e-06	4.6379e-06	2.7156e-06	1.5481e-06	3.607e-06	2.5254e-06	2.2242e-06	2.409e-06	6.0573e-06	3.3625e-06	3.1179e-06	0
498.754	4.7945e-06	5.1664e-06	6.2356e-06	3.5031e-06	2.9899e-06	5.7256e-06	2.8682e-06	1.0871e-06	7.7238e-06	6.8656e-06	2.7729e-06	6.4248e-06	2.6803e-06	9.9471e-07	0
499.753	3.9983e-06	2.5512e-06	4.581e-06	4.3615e-06	2.5398e-06	3.4098e-06	1.866e-07	1.7306e-06	3.975e-06	3.5593e-06	7.6279e-07	1.7117e-06	2.4673e-06	4.5724e-06	0
500.753	3.7375e-06	3.738e-06	2.3031e-06	2.3657e-06	3.9423e-06	2.4769e-06	3.0856e-06	2.2092e-06	5.8046e-06	2.5522e-07	6.0807e-06	8.0496e-06	4.8827e-06	2.4391e-06	0
501.752	6.9842e-06	4.0729e-06	5.6631e-06	1.5811e-06	1.5928e-06	3.0229e-06	1.7298e-07	4.0487e-06	6.319e-06	5.9366e-06	5.3577e-06	2.7019e-06	1.2694e-06	2.8603e-06	0
502.752	8.1845e-06	3.7682e-06	2.2876e-06	2.8261e-06	1.8677e-06	1.7168e-06	4.5687e-06	3.3167e-06	1.2332e-06	3.0374e-06	2.4938e-06	1.5448e-06	1.5963e-06	1.1972e-06	0
503.751	5.0484e-06	6.1079e-06	8.2127e-06	2.5106e-06	1.2068e-06	6.5225e-06	1.689e-06	2.8849e-06	2.198e-06	2.1944e-06	1.9293e-06	1.8555e-06	2.8476e-06	6.3489e-06	0
504.751	3.391e-06	2.112e-06	6.439e-06	2.8005e-06	1.7454e-06	2.0948e-06	5.1196e-06	3.4707e-06	3.3333e-06	3.027e-06	5.6707e-07	4.0246e-06	2.6723e-06	3.8829e-06	0
505.75	1.0067e-05	2.7099e-06	6.1253e-06	2.2257e-06	1.6675e-06	2.2932e-06	9.6371e-07	2.3051e-06	6.341e-06	4.0814e-06	2.8395e-06	4.8699e-06	4.1314e-06	2.4438e-06	0
506.75	7.1248e-06	2.925e-06	7.0558e-07	5.4629e-07	3.6199e-06	1.4243e-06	2.3602e-06	2.6273e-06	6.4481e-06	1.5899e-06	3.1719e-06	3.8696e-06	1.8664e-06	1.1831e-06	0
507.749	7.525e-06	3.1357e-06	8.6441e-06	2.4518e-06	2.6589e-06	2.1724e-06	1.9817e-06	1.7117e-06	2.2035e-06	2.5663e-06	4.6333e-07	3.8289e-06	3.8411e-06	4.7681e-06	0
508.749	4.4883e-06	4.7628e-06	1.5695e-06	1.3621e-06	2.8099e-06	1.1291e-06	5.7296e-07	3.933e-06	6.9838e-06	3.7254e-06	1.863e-06	9.6793e-06	8.0319e-07	1.739e-06	0
509.748	4.1862e-06	2.1312e-06	7.9983e-07	1.6863e-06	3.1878e-06	3.7766e-06	2.0525e-06	4.6731e-06	3.8089e-07	6.7784e-06	1.411e-06	5.6768e-06	2.8353e-06	5.0683e-06	0
510.748	1.5412e-06	8.2902e-07	5.3049e-06	3.5878e-06	8.6354e-07	1.5022e-06	1.8635e-06	2.2438e-06	5.4949e-06	2.5948e-06	3.9498e-06	4.0717e-06	3.3519e-07	7.0085e-06	0
511.747	8.883e-06	3.893e-06	7.8726e-06	1.5708e-06	5.9968e-06	7.4366e-07	1.9396e-06	3.4754e-06	2.2203e-06	8.746e-06	3.8661e-06	1.5803e-06	1.2062e-06	1.467e-06	0
512.747	1.5412e-06	8.2902e-07	5.3049e-06	3.5878e-06	8.6354e-07	1.5022e-06	1.8635e-06	2.2438e-06	5.4949e-06	2.5948e-06	3.9498e-06	4.0717e-06	3.3519e-07	7.0085e-06	0
513.746	4.1862e-06	2.1312e-06	7.9983e-07	1.6863e-06	3.1878e-06	3.7766e-06	2.0525e-06	4.6731e-06	3.8089e-07	6.7784e-06	1.411e-06	5.6768e-06	2.8353e-06	5.0683e-06	0
514.746	4.4883e-06	4.7628e-06	1.5695e-06	1.3621e-06	2.8099e-06	1.1291e-06	5.7296e-07	3.933e-06	6.9838e-06	3.7254e-06	1.863e-06	9.6793e-06	8.0319e-07	1.739e-06	0
515.745	7.525e-06	3.1357e-06	8.6441e-06	2.4518e-06	2.6589e-06	2.1724e-06	1.9817e-06	1.7117e-06	2.2035e-06	2.5663e-06	4.6333e-07	3.8289e-06	3.8411e-06	4.7681e-06	0
516.745	7.1248e-06	2.925e-06	7.0558e-07	5.4629e-07	3.6199e-06	1.4243e-06	2.3602e-06	2.6273e-06	6.4481e-06	1.5899e-06	3.1719e-06	3.8696e-06	1.8664e-06	1.1831e-06	0
517.744	1.0067e-05	2.7099e-06	6.1253e-06	2.2257e-06	1.6675e-06	2.2932e-06	9.6371e-07	2.3051e-06	6.341e-06	4.0814e-06	2.8395e-06	4.8699e-06	4.1314e-06	2.4438e-06	0
518.744	3.391e-06	2.112e-06	6.439e-06	2.8005e-06	1.7454e-06	2.0948e-06	5.1196e-06	3.4707e-06	3.3333e-06	3.027e-06	5.6707e-07	4.0246e-06	2.6723e-06	3.8829e-06	0
519.743	5.0484e-06	6.1079e-06	8.2127e-06	2.5106e-06	1.2068e-06	6.5225e-06	1.689e-06	2.8849e-06	2.198e-06	2.1944e-06	1.9293e-06	1.8555e-06	2.8476e-06	6.3489e-06	0
520.743	8.1845e-06	3.7682e-06	2.2876e-06	2.8261e-06	1.8677e-06	1.7168e-06	4.5687e-06	3.3167e-06	1.2332e-06	3.0374e-06	2.4938e-06	1.5448e-06	1.5963e-06	1.1972e-06	0
521.742	6.9842e-06	4.0729e-06	5.6631e-06	1.5811e-06	1.5928e-06	3.0229e-06	1.7298e-07	4.0487e-06	6.319e-06	5.9366e-06	5.3577e-06	2.7019e-06	1.2694e-06	2.8603e-06	0
522.742	3.7375e-06	3.738e-06	2.3031e-06	2.3657e-06	3.9423e-06	2.4769e-06	3.0856e-06	2.2092e-06	5.8046e-06	2.5522e-07	6.0807e-06	8.0496e-06	4.8827e-06	2.4391e-06	0
523.741	3.9983e-06	2.5512e-06	4.581e-06	4.3615e-06	2.5398e-06	3.4098e-06	1.866e-07	1.7306e-06	3.975e-06	3.5593e-06	7.6279e-07	1.7117e-06	2.4673e-06	4.5724e-06	0
524.741	4.7945e-06	5.1664e-06	6.2356e-06	3.5031e-06	2.9899e-06	5.7256e-06	2.8682e-06	1.0871e-06	7.7238e-06	6.8656e-06	2.7729e-06	6.4248e-06	2.6803e-06	9.9471e-07	0
525.74	7.5416e-06	3.1846e-06	5.3072e-06	5.6369e-06	4.6379e-06	2.7156e-06	1.5481e-06	3.607e-06	2.5254e-06	2.2242e-06	2.409e-06	6.0573e-06	3.3625e-06	3.1179e-06	0
526.74	1.2541e-06	5.7946e-06	6.2537e-06	3.4043e-06	1.4666e-06	1.7115e-06	1.2479e-06	4.3047e-06	2.225e-06	3.7739e-06	1.4137e-06	3.4872e-06	1.9645e-06	2.6184e-06	0
527.739	3.2928e-06	2.3776e-06	1.3369e-06	1.5469e-06	3.2189e-06	1.483e-06	2.7899e-07	2.8594e-06	2.6511e-06	4.4265e-06	1.5184e-06	1.5125e-06	2.9378e-06	2.2474e-06	0
528.739	1.098e-05	2.1186e-06	2.4158e-06	1.3801e-06	2.9295e-06	4.5964e-06	2.1868e-07	1.2609e-06	6.0098e-06	5.3184e-06	2.1039e-06	4.1888e-06	2.6798e-06	4.1607e-06	0
529.738	2.7508e-06	1.3852e-06	1.6762e-06	5.92e-06	1.2907e-06	1.2597e-06	5.3533e-06	3.2687e-06	3.4682e-06	3.8117e-06	4.213e-07	1.0604e-06	9.0272e-07	1.6748e-06	0
530.738	6.0155e-06	2.6745e-06	2.5478e-06	2.8745e-06	2.5978e-06	3.7749e-06	1.4984e-06	3.1587e-06	7.5181e-06	2.4322e-06	2.4316e-06	4.25e-06	1.2132e-06	2.377e-06	0
531.737	4.339e-06	1.6383e-06	2.3901e-06	2.5112e-06	5.463e-06	2.894e-06	3.0744e-06	4.9583e-06	4.251e-06	4.9604e-06	2.8231e-06	5.294e-06	2.8639e-06	6.8224e-07	0
532.737	6.0955e-06	6.8117e-06	4.7042e-06	6.9804e-06	1.3431e-06	2.2713e-06	1.7986e-06	3.1177e-06	2.2604e-06	5.2043e-06	3.2543e-06	5.7914e-06	1.175e-06	2.6808e-06	0
533.736	4.3962e-06	2.2746e-06	3.6606e-06	3.6709e-06	3.7879e-06	5.2875e-06	4.6383e-06	4.2271e-06	5.3598e-06	1.2756e-06	1.3546e-06	2.2001e-06	2.7754e-06	1.3567e-06	0
534.736	8.2237e-06	8.7156e-07	3.0164e-06	4.046e-06	2.3404e-06	5.3445e-07	4.1277e-06	1.8087e-06	6.7933e-06	4.5616e-06	5.4068e-07	8.566e-06	1.4715e-06	3.9715e-06	0
535.735	2.6865e-06	9.837e-07	3.8602e-06	2.4097e-06	2.5831e-06	3.8458e-06	8.0578e-07	1.7069e-06	7.4469e-06	3.9112e-06	2.2458e-06	4.1299e-06	3.0763e-06	7.5874e-06	0
536.735	8.9472e-07	5.9366e-06	5.8695e-06	1.2564e-06	1.6843e-06	4.8748e-06	2.9308e-06	3.3914e-06	9.6689e-06	2.8671e-06	2.6857e-06	8.7454e-07	1.8002e-06	3.7365e-06	0
537.734	6.4478e-06	4.1516e-06	2.0498e-06	2.9803e-07	2.7209e-06	1.1572e-06	1.4403e-06	4.3624e-06	5.3849e-06	3.6601e-06	3.1442e-06	3.6731e-06	4.3866e-06	1.4111e-06	0
538.734	8.0151e-06	4.1751e-06	3.5205e-06	6.0206e-06	1.5248e-06	3.7037e-07	3.82e-06	3.4113e-06	1.0393e-05	1.156e-06	2.2798e-06	4.2489e-06	2.1848e-06	4.7854e-06	0
539.733	5.259e-06	2.6396e-06	4.4381e-06	1.8761e-06	2.567e-06	1.8543e-06	2.0455e-06	9.17e-06	7.303e-06	5.5539e-06	2.9606e-06	4.7952e-06	6.931e-07	3.026e-06	0
540.733	1.216e-06	1.7773e-06	1.5786e-06	6.654e-06	5.479e-07	5.3319e-06	3.2681e-06	2.6367e-07	2.6883e-06	1.8392e-06	1.5559e-06	5.7868e-06	2.6907e-06	1.3722e-06	0
541.732	8.5124e-06	1.423e-06	2.0367e-06	5.8329e-06	3.3886e-06	2.5452e-06	4.8648e-07	2.2206e-06	6.9014e-06	2.4456e-06	7.9172e-07	3.6433e-06	4.2955e-06	3.6551e-06	0
542.732	4.0097e-06	3.2855e-06	4.6013e-06	1.4169e-06	1.0884e-06	2.9249e-07	1.0913e-06	5.5563e-06	7.8836e-06	3.6355e-06	7.6752e-07	6.6408e-06	2.1991e-06	2.9273e-06	0
543.731	6.1968e-06	2.4316e-06	2.6764e-06	5.4614e-06	9.5471e-07	5.666e-06	9.7314e-07	4.0144e-06	4.1626e-06	4.182e-06	1.9056e-06	3.1031e-06	1.3882e-06	3.1745e-07	0
544.731	6.935e-06	2.3047e-06	6.4451e-06	2.8955e-06	3.3395e-06	6.465e-07	1.2249e-06	6.3693e-06	7.1366e-06	8.5941e-07	8.3604e-07	4.6481e-06	8.8908e-07	4.1084e-06	0
545.73	4.076e-06	3.3634e-06	1.2882e-06	1.4366e-06	4.4598e-06	5.0648e-06	2.2377e-06	1.8502e-06	3.6501e-06	4.4853e-06	4.6611e-06	6.0838e-06	1.9565e-06	4.9947e-06	0
546.73	2.0441e-06	4.7607e-06	3.5245e-06	4.2733e-06	2.5423e-06	3.6393e-06	1.1308e-06	3.1444e-06	4.22e-06	5.1666e-06	1.5959e-06	9.7291e-06	3.0438e-06	5.5425e-06	0
547.729	1.1137e-05	2.868e-06	7.0255e-07	3.9623e-06	6.7606e-07	6.0632e-06	1.5575e-06	3.1366e-06	1.1679e-06	4.9842e-06	1.7382e-06	2.8659e-06	1.637e-06	2.4992e-06	0
548.729	1.0599e-05	2.6367e-06	4.1168e-06	6.237e-06	1.5046e-06	2.0005e-06	1.5625e-06	1.4565e-06	6.63e-06	7.6416e-07	5.6585e-06	1.202e-05	3.6053e-06	2.5223e-06	0
549.728	7.0291e-06	4.541e-06	3.9453e-06	4.8443e-06	6.126e-07	2.9501e-06	3.3069e-06	4.6321e-06	4.2924e-06	2.0926e-06	3.5422e-06	7.6602e-06	8.5749e-07	2.1001e-06	0
550.728	2.1719e-06	7.5418e-07	1.123e-05	5.7514e-06	2.8179e-06	3.0724e-06	3.0652e-06	5.0371e-06	3.2067e-06	5.1554e-06	4.6562e-06	3.616e-06	2.8607e-06	3.9467e-06	0
551.727	1.5274e-06	4.4809e-06	2.7359e-06	3.74e-06	9.1276e-07	7.0456e-07	1.0842e-06	2.2151e-06	3.3979e-06	3.9509e-06	1.1609e-06	4.1968e-06	3.3926e-06	3.4079e-06	0
552.727	2.1107e-06	4.9821e-06	5.1376e-06	1.0196e-06	1.4301e-06	5.9801e-06	2.4873e-06	2.0343e-06	2.7549e-06	4.1259e-06	3.0265e-06	1.468e-06	7.7178e-07	2.1189e-06	0
553.726	7.4916e-06	2.0821e-06	2.8901e-06	3.3645e-06	2.2338e-06	2.3126e-06	2.7934e-06	1.3761e-06	1.2174e-06	5.3493e-06	1.1087e-06	2.4791e-06	3.0896e-06	3.8065e-06	0
554.726	5.3515e-06	4.0698e-06	5.3255e-06	4.1374e-06	1.1747e-06	1.2741e-06	3.5903e-06	5.7246e-06	7.4279e-06	3.5315e-06	1.3149e-06	3.7087e-06	3.4956e-07	2.1626e-06	0
555.725	8.6251e-06	3.268e-06	2.0643e-06	4.3685e-06	3.3621e-06	1.0794e-06	2.4186e-06	3.3083e-06	5.429e-06	3.8044e-06	2.6053e-06	3.6834e-06	2.1792e-06	4.2406e-06	0
556.725	3.3495e-06	5.5099e-06	2.9232e-06	7.1741e-06	3.4374e-07	4.499e-06	3.0998e-06	6.0536e-06	1.3593e-06	7.3033e-06	1.9023e-06	2.0529e-06	3.0107e-06	2.7951e-06	0
557.724	1.7968e-06	1.3516e-06	4.2625e-06	4.0128e-06	5.0683e-06	1.8336e-06	5.0333e-06	8.4719e-06	5.4199e-06	4.0419e-06	1.8049e-06	5.9687e-06	3.7758e-06	7.0009e-06	0
558.724	1.0658e-06	7.9196e-07	2.2008e-06	4.8487e-06	3.9153e-07	1.6015e-06	3.4871e-06	6.1199e-07	4.8267e-06	3.5249e-06	1.3644e-06	2.6564e-06	3.2596e-06	6.5685e-06	0
559.723	3.8393e-06	1.8278e-06	6.1324e-07	2.6706e-06	2.2857e-06	7.2705e-07	2.5295e-06	6.1785e-06	7.6873e-06	4.3645e-06	1.3859e-06	7.1242e-07	5.5492e-06	6.7696e-06	0
560.723	5.4152e-06	4.5409e-06	1.5197e-06	5.8084e-07	2.9936e-06	4.8083e-06	1.8807e-06	1.5713e-06	6.1679e-06	1.8264e-06	3.6918e-06	2.2755e-06	1.284e-06	4.1311e-06	0
561.723	6.066e-06	4.5241e-06	2.7491e-06	3.3873e-06	2.1177e-06	3.3402e-06	1.9336e-06	1.8971e-06	2.7158e-06	1.9261e-06	3.1255e-06	6.9078e-06	2.3041e-06	3.3562e-06	0
562.722	1.6456e-05	4.1386e-06	5.3125e-06	1.7523e-06	1.383e-06	3.6784e-06	4.4601e-06	5.1659e-06	1.2485e-06	3.9057e-06	1.0321e-06	4.9938e-06	2.7214e-06	8.9426e-07	0
563.722	6.3612e-06	3.5778e-06	5.4572e-06	9.5356e-07	3.1451e-06	6.7846e-06	3.0976e-06	3.9346e-06	4.6273e-06	5.0005e-06	2.892e-06	9.426e-07	2.081e-06	1.1772e-06	0
564.721	3.6178e-06	8.5784e-07	4.7889e-06	4.21e-06	3.0737e-06	2.7314e-06	2.6876e-06	9.3618e-07	2.8498e-06	3.424e-06	2.7499e-06	4.8717e-06	2.4963e-06	2.5246e-06	0
565.721	7.1274e-06	3.191e-06	2.7596e-06	4.0825e-06	1.5886e-06	1.0851e-06	1.5731e-06	1.7658e-06	2.4908e-06	6.1045e-06	2.4156e-06	2.7346e-06	9.5139e-07	1.2257e-06	0
566.72	1.2651e-06	4.3264e-06	6.2924e-06	3.0055e-06	2.6421e-07	4.1541e-06	3.0829e-06	2.8138e-06	7.2279e-06	7.1051e-06	1.0823e-06	7.1185e-06	1.9094e-06	2.4517e-06	0
567.72	1.2849e-05	4.3571e-06	1.017e-05	5.134e-06	3.1775e-06	1.2051e-06	5.1457e-06	4.5481e-06	1.8867e-06	3.8941e-06	1.5534e-06	7.5101e-06	1.2659e-06	2.927e-06	0
568.719	1.3209e-05	1.9229e-06	4.3161e-06	3.4942e-06	2.0559e-06	1.9444e-06	2.1454e-06	2.216e-06	4.9379e-06	4.7771e-07	4.1177e-06	2.3111e-06	3.6057e-06	2.6138e-06	0
569.719	1.1739e-05	1.2229e-06	1.6189e-06	3.4859e-06	2.7764e-06	1.9178e-06	1.8375e-06	2.2262e-06	6.1364e-06	4.2395e-06	2.7397e-06	1.9506e-06	2.7495e-06	6.3294e-06	0
570.718	4.1153e-06	6.0723e-06	4.1876e-06	2.5321e-06	1.1729e-06	1.811e-06	4.6023e-06	1.3128e-06	5.2193e-06	2.9161e-06	3.03e-06	4.1304e-06	7.9826e-07	2.5045e-06	0
571.718	5.4125e-06	1.8031e-06	5.5151e-06	1.3515e-06	2.6861e-06	4.669e-06	4.7367e-06	3.071e-06	4.8113e-06	1.4657e-06	3.165e-06	3.6476e-06	4.0143e-07	4.8193e-06	0
572.717	4.744e-06	8.6783e-07	5.1477e-06	6.9087e-06	1.4646e-06	4.1755e-06	3.0474e-06	2.8214e-06	1.1685e-06	2.9474e-06	1.6322e-06	6.8478e-06	2.0948e-06	3.8972e-06	0
573.717	4.2895e-06	3.4795e-06	7.8959e-06	5.1706e-06	2.0026e-06	2.4964e-07	1.9546e-06	9.2846e-07	1.219e-06	3.6754e-06	1.7178e-06	1.2146e-06	1.8834e-06	3.726e-06	0
574.716	2.5237e-06	3.6357e-06	6.9154e-06	4.5772e-06	1.8155e-06	2.7017e-06	8.1673e-07	3.8752e-06	1.1052e-06	4.9412e-06	3.1257e-06	2.3377e-06	2.9742e-06	2.3982e-06	0
575.716	5.8716e-06	3.9384e-06	5.3109e-06	3.4332e-06	2.7337e-06	1.7621e-06	2.2669e-06	2.2652e-06	1.2573e-05	4.5244e-06	3.3495e-06	9.9777e-06	1.6573e-06	3.0953e-06	0
576.715	2.2391e-06	1.122e-06	2.9864e-06	7.2537e-06	2.7721e-06	3.0047e-06	3.3644e-06	2.3507e-06	5.1418e-06	6.6613e-06	1.6152e-06	1.8504e-06	5.1674e-07	3.3692e-06	0
577.715	6.2292e-06	3.2041e-06	6.7646e-06	1.6669e-06	3.8124e-06	2.2885e-06	2.2254e-06	7.5016e-06	4.7025e-06	3.9701e-06	2.6305e-07	3.0013e-06	2.3664e-06	1.0405e-06	0
578.714	8.8765e-06	2.6186e-06	5.7218e-06	5.499e-06	2.1958e-06	8.0896e-06	1.8411e-06	4.3764e-06	7.1563e-06	4.1896e-06	2.2923e-06	6.6682e-06	6.6253e-07	1.437e-06	0
579.714	3.0028e-06	1.3726e-06	4.0584e-06	1.6163e-06	2.0923e-06	5.1429e-06	3.9653e-06	3.8418e-06	1.0184e-05	2.3612e-06	2.3812e-06	2.5985e-06	3.2632e-06	3.7116e-06	0
580.713	5.1067e-07	7.255e-06	2.6322e-06	2.9347e-06	3.5158e-06	2.9003e-06	4.245e-06	6.9229e-06	1.3492e-06	2.8413e-06	2.2564e-06	6.3297e-06	2.4116e-06	5.2292e-06	0
581.713	1.3081e-05	4.4408e-06	4.3132e-06	5.0995e-06	2.8535e-06	1.4044e-06	2.2149e-06	4.7033e-06	3.0226e-06	2.8346e-06	1.0589e-06	3.3127e-06	3.5193e-06	3.7243e-06	0
582.712	1.4658e-05	6.6941e-06	6.1708e-06	1.6914e-06	3.4729e-06	4.0893e-06	3.6743e-06	5.752e-06	5.2411e-06	3.1885e-06	1.6148e-06	4.9452e-06	2.5919e-06	5.929e-06	0
583.712	9.0187e-06	1.3677e-06	3.4791e-06	2.4543e-06	4.8916e-06	1.5862e-06	3.8089e-06	1.8921e-06	7.924e-06	2.5978e-06	1.6577e-06	2.1305e-06	3.4184e-07	1.0742e-06	0
584.711	4.7479e-06	5.3847e-06	5.3346e-06	2.9146e-06	2.2193e-06	6.4993e-06	2.5589e-06	6.0765e-06	4.7965e-06	2.3678e-06	2.7346e-06	5.0045e-06	5.0709e-06	6.2131e-07	0
585.711	1.0452e-05	2.862e-06	3.0232e-06	1.1192e-06	2.2964e-06	5.9465e-06	3.5016e-06	3.0665e-06	5.512e-06	4.4924e-06	2.9508e-06	8.3723e-06	3.4295e-06	5.2972e-06	0
586.71	7.1418e-06	9.697e-07	2.8039e-06	5.1317e-06	3.5157e-06	8.7624e-07	3.8519e-06	2.4549e-06	8.9135e-06	6.4087e-06	3.1735e-06	8.0193e-06	5.6208e-06	2.5351e-06	0
587.71	4.7324e-06	3.1755e-06	6.8689e-06	4.6615e-06	1.8936e-06	4.3815e-06	3.9193e-06	4.9293e-06	6.3156e-07	6.6982e-06	5.3054e-07	3.6705e-06	1.2936e-06	3.9554e-06	0
588.709	1.5713e-05	2.0425e-06	1.3975e-06	3.8517e-06	4.5462e-06	4.1057e-06	1.1304e-06	2.8916e-06	7.0925e-06	2.386e-06	1.4552e-06	8.6512e-06	8.9768e-07	5.1717e-06	0
589.709	8.5085e-06	3.3106e-06	5.8544e-06	4.2697e-06	1.2155e-06	5.0634e-06	2.3662e-06	7.0362e-06	2.3459e-06	4.8032e-06	1.6625e-06	6.7552e-06	2.0225e-06	5.0533e-06	0
590.708	4.2326e-06	4.9893e-06	9.5958e-07	3.9524e-06	2.1705e-06	2.2452e-06	2.6257e-06	1.4125e-06	2.1128e-06	6.7262e-06	2.1903e-06	7.586e-06	1.6021e-06	4.9649e-06	0
591.708	5.3925e-06	2.473e-06	2.9396e-06	4.7969e-06	3.5037e-07	1.9979e-06	2.7595e-06	2.7524e-06	2.8462e-06	4.3225e-06	1.2048e-06	7.301e-06	1.0189e-06	3.2227e-06	0
592.707	4.1513e-06	4.0192e-06	3.4807e-06	6.5781e-06	1.6772e-06	3.837e-06	8.5938e-07	2.7876e-06	4.4311e-06	3.8524e-06	4.3802e-06	7.1785e-06	5.1393e-06	5.1034e-06	0
593.707	7.5888e-06	2.0506e-06	2.3921e-06	8.6058e-07	2.1048e-06	3.4312e-06	9.6575e-07	6.3608e-06	1.1531e-05	8.5608e-07	2.1549e-06	4.2708e-06	4.4665e-06	5.1611e-06	0
594.706	7.404e-06	3.6587e-06	3.8531e-07	3.0754e-06	1.8344e-06	3.3654e-06	3.341e-06	5.075e-06	4.0354e-06	4.3562e-06	1.6536e-06	5.3329e-06	2.5927e-06	2.2739e-06	0
595.706	1.9626e-06	3.0601e-06	3.7293e-06	4.6513e-06	6.9846e-07	2.6304e-06	2.6666e-06	4.814e-06	7.4713e-06	4.751e-06	2.1421e-06	3.2999e-06	2.712e-06	1.813e-06	0
596.705	7.7852e-06	2.2119e-06	2.4485e-06	2.3825e-06	1.5483e-06	5.3329e-06	3.731e-06	6.0133e-06	8.942e-06	1.5919e-06	2.8769e-06	1.2325e-06	3.1827e-06	1.7708e-06	0
597.705	1.6799e-06	7.022e-06	2.5086e-06	5.6212e-06	1.6124e-06	3.6635e-06	1.8444e-06	1.9081e-06	3.1736e-06	4.0903e-06	1.8405e-06	2.7341e-06	1.6179e-06	8.5672e-06	0
598.704	1.2618e-05	3.8856e-06	5.1421e-06	6.6435e-06	5.1398e-06	3.3711e-06	2.1924e-06	1.02e-06	8.0329e-06	8.3246e-06	2.6286e-06	4.9766e-06	1.6265e-06	3.4769e-06	0
599.704	1.2293e-05	1.493e-06	6.486e-06	3.2102e-06	3.2709e-06	3.8348e-06	2.054e-06	2.9995e-06	1.5313e-06	7.5717e-06	4.316e-06	5.8666e-06	2.7871e-07	2.6188e-06	0
600.703	1.2188e-05	3.8317e-06	9.7773e-06	9.6827e-07	4.265e-06	4.9353e-06	2.3572e-06	3.5021e-06	7.3478e-06	8.3558e-06	3.1239e-06	5.5708e-06	1.1686e-06	1.4252e-06	0
601.703	5.304e-06	6.5584e-06	6.4662e-06	1.7122e-06	1.9118e-06	2.5421e-06	3.4661e-07	2.4128e-06	4.1761e-06	7.7048e-07	1.5704e-06	1.3512e-05	3.2825e-06	4.2314e-06	0
602.702	1.1768e-05	3.9249e-06	6.5803e-06	3.9791e-06	4.5493e-07	3.7274e-06	1.6184e-06	2.2063e-06	2.5965e-06	4.1771e-06	1.9952e-06	8.753e-06	2.3557e-06	5.5288e-06	0
603.702	1.2929e-05	3.7638e-06	6.4574e-06	2.0712e-06	4.7033e-06	9.6611e-07	4.5771e-07	5.5264e-06	9.0271e-06	1.942e-06	3.9524e-06	4.4798e-06	2.1946e-06	5.1456e-07	0
604.701	5.3405e-06	6.5311e-06	6.7809e-06	1.8626e-06	3.7932e-06	5.7951e-06	4.9513e-06	3.2788e-06	4.3496e-06	3.3728e-06	1.4686e-06	4.7751e-06	2.8643e-06	3.7248e-06	0
605.701	5.7796e-06	4.4177e-06	2.8938e-06	2.389e-06	2.4769e-06	1.8507e-06	2.9929e-06	8.2391e-06	4.829e-06	6.0373e-06	3.6767e-06	7.1945e-07	1.2768e-06	3.8151e-06	0
606.7	8.6798e-06	2.923e-06	7.8997e-06	4.0471e-06	1.2766e-06	4.8141e-06	2.647e-06	6.6521e-06	2.6205e-06	9.7791e-06	9.8532e-07	9.3193e-06	1.9723e-06	4.5852e-06	0
607.7	1.4725e-06	8.3229e-06	5.0851e-06	1.7471e-06	1.3895e-06	3.754e-06	9.0917e-07	1.8502e-06	1.7266e-06	1.5829e-06	5.8613e-06	6.7702e-06	1.1427e-06	5.5101e-06	0
608.699	7.3508e-06	4.6833e-06	5.7551e-06	4.0424e-06	3.9108e-06	2.0208e-06	1.0468e-06	3.3813e-06	1.0246e-05	3.4076e-06	2.7145e-06	9.7245e-06	3.3178e-06	2.9965e-06	0
609.699	4.4148e-06	2.8836e-06	3.9565e-06	4.2102e-06	1.3431e-06	3.4939e-06	3.0571e-06	4.054e-06	3.6471e-06	2.6934e-06	4.5155e-06	2.5376e-06	1.3128e-06	3.5505e-06	0
610.698	6.9385e-06	3.7744e-06	3.9456e-06	5.5164e-06	3.4131e-06	3.0974e-06	2.8687e-06	6.6263e-06	2.3787e-06	3.4816e-06	4.1371e-06	9.4901e-06	3.2306e-06	6.3456e-06	0
611.698	6.7476e-06	4.0098e-06	2.1667e-06	2.4822e-06	9.8263e-07	3.3647e-06	3.3705e-06	4.4688e-06	7.7378e-06	4.0892e-06	2.4455e-06	5.1423e-06	3.807e-06	3.3194e-06	0
612.697	1.0541e-05	2.2224e-06	2.2752e-06	3.4884e-06	2.0426e-06	2.1993e-06	4.2489e-06	3.5055e-06	6.0618e-06	2.0906e-06	2.3928e-06	3.3784e-06	1.5361e-06	8.5871e-07	0
613.697	4.7949e-06	6.0441e-06	4.0658e-06	5.5794e-06	1.5012e-06	6.9526e-07	4.2106e-06	1.7491e-06	3.5227e-06	2.6468e-06	2.8179e-06	4.8416e-06	6.2294e-06	4.7084e-06	0
614.696	1.4055e-05	1.4641e-06	5.6932e-06	6.2209e-06	3.2314e-06	3.7194e-06	2.4887e-06	1.1688e-06	8.4579e-06	6.9763e-06	2.5591e-06	7.7636e-06	1.9286e-06	6.3426e-06	0
615.696	1.2549e-05	2.3699e-06	1.4952e-06	2.9173e-06	6.1259e-07	5.4209e-06	1.6655e-06	2.989e-06	3.0362e-06	1.093e-06	1.9904e-06	1.1196e-05	1.5675e-06	2.4973e-06	0
616.695	1.0142e-05	8.4389e-07	3.8899e-06	5.0471e-06	8.9057e-07	4.1262e-06	5.8912e-07	5.0061e-06	8.8695e-06	6.1467e-06	3.4173e-06	6.4924e-06	2.6125e-06	9.4859e-06	0
617.695	4.947e-06	6.1473e-06	5.7888e-06	6.5061e-06	3.1281e-06	1.5858e-06	5.0052e-06	3.7096e-06	1.2724e-06	1.2976e-06	2.8369e-06	3.5624e-06	1.9816e-06	5.741e-06	0
618.694	6.2757e-06	8.3024e-06	3.3563e-06	2.96e-06	6.1524e-07	1.5887e-06	2.6427e-06	3.184e-06	1.0369e-05	2.5749e-06	1.736e-06	6.3172e-06	2.8914e-06	3.1432e-06	0
619.694	5.7765e-06	2.3452e-06	3.4226e-06	4.9177e-06	4.814e-06	3.3128e-06	4.7155e-06	3.1846e-06	4.3674e-06	1.0638e-05	5.7364e-07	4.3347e-06	4.2024e-06	3.4738e-06	0
620.693	1.0534e-05	4.169e-06	6.9048e-06	3.7647e-06	2.4575e-06	5.612e-06	3.9821e-06	6.2684e-06	4.3318e-06	3.7463e-06	2.3132e-06	3.3204e-06	3.5044e-06	3.1901e-06	0
621.693	5.5872e-06	3.747e-06	3.5747e-06	2.8092e-06	3.6001e-06	2.3152e-06	9.4874e-07	6.1086e-06	7.4429e-07	6.268e-06	2.0219e-06	1.4951e-06	5.3373e-06	5.8156e-06	0
622.692	7.1087e-06	2.6297e-06	6.0201e-06	7.0661e-06	3.0585e-06	5.7054e-06	4.4975e-06	2.2823e-06	7.2693e-06	8.9372e-06	4.655e-06	1.0201e-05	4.0297e-06	1.3052e-06	0
623.692	1.0685e-05	7.3983e-06	2.4367e-06	5.4727e-06	3.2249e-06	4.955e-06	2.346e-06	7.9893e-06	4.0937e-06	8.3873e-06	3.8323e-06	5.3694e-06	4.2212e-07	3.7209e-06	0
624.691	3.7534e-06	7.111e-06	5.1161e-06	6.4421e-06	4.4981e-06	5.3019e-06	8.3281e-07	4.478e-06	4.68e-06	9.9618e-06	4.6809e-06	8.0107e-06	4.4489e-06	2.9176e-06	0
625.691	1.3717e-05	3.4137e-06	3.5343e-06	3.0716e-06	2.9906e-06	2.2077e-06	1.2739e-06	7.789e-06	1.0073e-05	3.2355e-06	2.8191e-06	4.1726e-06	5.9078e-06	5.6568e-06	0
626.69	7.1413e-06	6.5284e-06	3.4642e-06	2.7367e-06	1.9253e-06	9.8249e-06	2.9553e-06	9.8325e-06	1.9592e-06	8.9685e-06	2.1902e-06	1.9859e-06	4.739e-06	1.2419e-06	0
627.69	3.1643e-06	9.1383e-06	9.5526e-06	4.533e-06	2.0875e-06	3.6676e-06	1.5459e-06	3.399e-06	8.3375e-06	6.6657e-06	2.9012e-06	6.8615e-06	2.8875e-06	3.8892e-06	0
628.689	6.2039e-06	8.6399e-06	6.674e-06	2.3663e-06	4.0113e-06	2.7649e-06	2.0541e-06	6.7061e-06	1.0383e-05	1.0571e-05	4.4054e-06	4.9366e-06	3.1098e-06	5.2299e-06	0
629.689	1.7142e-06	3.8753e-06	5.4754e-06	1.3601e-06	3.6463e-06	3.9232e-06	8.4916e-07	5.4819e-06	5.4917e-06	8.3656e-06	2.7791e-06	9.6051e-06	5.057e-06	3.5136e-06	0
630.688	1.0887e-05	3.3375e-06	9.6155e-06	4.0942e-06	2.405e-06	4.7178e-06	4.6158e-06	6.3402e-06	6.6701e-06	8.206e-06	3.5144e-06	6.0563e-06	2.2669e-06	8.2206e-07	0
631.688	1.9854e-05	1.9298e-06	7.2055e-06	4.1317e-07	4.2509e-06	7.7851e-08	1.4769e-06	4.5843e-06	5.8268e-06	6.5001e-06	8.3782e-06	4.7596e-06	2.3845e-06	6.6587e-07	0
632.687	9.1621e-06	5.9152e-06	8.901e-06	1.9559e-06	2.5269e-06	9.6501e-06	2.2594e-06	4.2192e-06	9.756e-06	6.6492e-06	4.6619e-06	6.5592e-06	1.5769e-06	3.9364e-06	0
633.687	1.5036e-05	3.4747e-06	9.4753e-06	2.1729e-06	4.6197e-06	3.2732e-06	2.3833e-06	2.4219e-06	3.8101e-06	5.0633e-06	1.4067e-06	4.9976e-06	1.4032e-06	4.249e-06	0
634.686	1.4557e-05	7.4174e-06	6.4271e-06	5.9125e-06	3.644e-06	4.033e-06	3.4795e-06	4.3143e-06	2.9655e-06	5.1358e-06	7.1773e-06	9.3953e-06	9.6818e-07	2.4378e-06	0
635.686	1.1531e-05	1.2557e-06	8.5046e-06	4.6752e-06	2.306e-06	3.882e-06	4.9352e-06	3.0376e-06	5.2582e-06	3.2341e-06	4.1553e-06	1.0869e-05	5.0367e-06	6.9643e-06	0
636.685	4.4044e-06	6.8779e-06	4.8747e-06	5.8973e-06	2.127e-06	1.4765e-06	1.2722e-06	3.9078e-06	2.1609e-06	7.1611e-06	5.1015e-06	8.3626e-06	2.9692e-06	9.0793e-06	0
637.685	7.2866e-06	7.6771e-06	3.4396e-07	5.464e-06	5.1667e-06	2.1446e-06	5.7652e-06	6.693e-06	4.8543e-06	8.5923e-06	2.1069e-06	1.286e-06	4.0849e-06	7.9598e-06	0
638.684	1.007e-05	1.9678e-06	8.825e-06	1.0525e-05	1.7004e-06	3.069e-06	4.7581e-06	2.5181e-06	8.3637e-06	7.8889e-06	3.5806e-06	1.2514e-05	4.6148e-06	7.5637e-06	0
639.684	8.9964e-06	3.9652e-06	9.4944e-06	1.6379e-06	3.8315e-06	5.61e-07	4.8393e-06	8.9135e-06	1.0114e-05	4.9872e-06	1.5106e-06	3.3957e-06	5.0973e-06	4.9128e-06	0
640.683	3.7092e-06	1.083e-06	6.7688e-06	4.5811e-06	4.3228e-06	3.3274e-06	7.8074e-07	3.1425e-06	9.7181e-07	6.2718e-06	1.2447e-06	3.5155e-06	1.4713e-06	4.0752e-06	0
641.683	1.9765e-05	4.286e-06	9.8883e-06	2.295e-06	2.5744e-06	4.3006e-06	2.6676e-06	3.1417e-06	1.4098e-05	4.8738e-06	3.0345e-06	6.8312e-06	2.5722e-06	8.399e-06	0
642.683	7.1428e-06	2.7335e-06	6.7551e-06	8.3118e-06	3.2508e-06	5.8268e-06	6.5037e-06	9.6446e-06	7.4625e-06	7.0397e-06	2.5113e-06	1.0383e-05	1.3591e-06	4.4528e-06	0
643.682	4.45e-06	6.4015e-06	1.2502e-05	4.0532e-06	5.001e-06	4.0279e-06	7.8435e-06	4.0504e-06	4.0877e-06	6.4608e-06	6.3266e-06	3.798e-06	3.5256e-06	3.166e-06	0
644.682	7.9153e-06	7.8454e-06	7.3971e-06	7.9681e-06	5.0013e-07	4.9498e-06	7.9425e-07	6.724e-06	3.532e-06	7.3668e-06	4.8695e-06	7.9977e-06	1.585e-06	9.3515e-07	0
645.681	5.8077e-06	7.9726e-06	7.0342e-06	7.7136e-06	3.5291e-06	4.1141e-06	4.115e-06	7.6909e-07	8.5232e-06	4.4117e-06	1.9081e-06	4.775e-06	1.331e-06	5.0278e-06	0
646.681	9.1317e-06	5.5471e-06	1.9541e-06	3.3178e-06	1.0437e-06	7.8162e-06	2.5242e-06	3.6522e-06	1.1483e-05	4.0456e-06	4.8286e-06	7.8182e-06	1.411e-06	6.1715e-06	0
647.68	7.0897e-06	5.9147e-06	8.0296e-06	8.9612e-06	2.9979e-06	3.3454e-06	1.4818e-06	3.2285e-06	3.582e-06	5.7917e-06	6.978e-06	5.7707e-06	3.8414e-06	4.3077e-06	0
648.68	1.5042e-05	4.6329e-06	2.4853e-06	3.3212e-06	3.0365e-06	5.6154e-06	2.5975e-06	7.7206e-06	9.6824e-06	4.1161e-06	4.733e-06	7.1579e-06	2.2229e-06	4.316e-06	0
649.679	1.5977e-05	8.5167e-06	5.6405e-06	6.9538e-06	4.3201e-06	5.1821e-06	6.4969e-06	7.6072e-06	3.7241e-06	2.2802e-06	3.8673e-06	7.0417e-06	8.9563e-07	4.465e-06	0
650.679	4.0166e-06	4.691e-06	1.5157e-06	3.5561e-06	3.2949e-06	5.3897e-06	3.8137e-06	1.5624e-05	9.8603e-06	6.8023e-06	3.2074e-06	1.5191e-06	4.6909e-06	3.7332e-06	0
651.678	1.0318e-05	7.5428e-06	1.0362e-05	6.9833e-06	5.9826e-07	5.0109e-06	3.5879e-06	5.6175e-06	6.3932e-06	2.6613e-06	1.2276e-06	1.1191e-05	2.7291e-06	6.3687e-06	0
652.678	1.7833e-05	7.0541e-06	7.2531e-07	4.8846e-07	3.5386e-06	5.0285e-06	3.0643e-06	3.3962e-06	5.2078e-06	9.3262e-06	5.3973e-06	1.1076e-05	1.3943e-06	4.7316e-06	0
653.677	1.3251e-05	1.9072e-06	3.8272e-06	2.08e-06	5.9623e-06	7.4276e-06	6.7484e-06	7.4526e-06	6.6596e-06	8.1463e-06	1.9198e-06	7.1868e-06	6.1966e-06	1.5387e-06	0
654.677	3.1836e-06	4.7968e-06	8.8124e-06	8.083e-07	3.9208e-06	9.7276e-06	4.6318e-06	7.305e-06	4.1813e-06	5.3116e-06	2.6013e-06	1.2232e-05	3.9534e-06	4.1913e-06	0
655.676	1.8736e-05	1.1281e-05	7.3962e-06	8.0221e-06	6.5629e-06	1.4415e-06	4.5484e-06	3.6321e-06	8.1519e-06	2.832e-06	3.9013e-06	7.7532e-06	3.5524e-06	3.0638e-06	0
656.676	6.6007e-07	6.27e-06	4.4934e-06	1.2252e-05	3.481e-06	6.6008e-06	2.7373e-06	6.6813e-06	2.9279e-06	6.6743e-06	3.2402e-06	1.286e-05	4.4046e-06	8.3698e-06	0
657.675	8.7882e-06	3.8867e-06	8.7197e-06	2.8501e-06	3.6703e-06	3.1883e-06	2.289e-06	8.0307e-06	2.3147e-06	6.5372e-06	8.2828e-06	7.9075e-06	2.1507e-06	4.1083e-06	0
658.675	1.8809e-05	4.7873e-06	5.4737e-06	2.6208e-06	1.5679e-06	1.9314e-06	1.4114e-06	1.8363e-06	1.6728e-06	5.2874e-06	1.3166e-06	1.4061e-05	4.5855e-06	8.0159e-06	0
659.674	4.3798e-06	2.2856e-06	2.3853e-06	6.8397e-06	9.7296e-07	3.8461e-06	2.5257e-06	6.2636e-06	1.24e-05	8.6146e-06	3.6138e-06	6.9577e-06	6.5351e-06	4.6398e-06	0
660.674	1.3596e-05	4.8964e-06	3.4707e-06	6.769e-06	5.292e-06	5.2445e-06	6.6558e-06	7.8605e-06	5.3287e-06	7.8164e-06	3.3717e-06	1.1428e-05	4.1617e-06	2.0249e-06	0
661.673	6.838e-06	9.1076e-06	1.7711e-05	3.5669e-06	2.0788e-06	5.8345e-06	4.4535e-07	1.0549e-05	1.4064e-05	5.2644e-06	1.9572e-06	4.2235e-06	1.7328e-06	4.9403e-06	0
662.673	1.998e-05	3.084e-06	2.8189e-06	1.6526e-06	5.2636e-06	4.5468e-06	1.1137e-06	9.8195e-06	9.5078e-06	4.0069e-06	5.0654e-06	6.193e-06	6.2887e-06	9.8848e-07	0
663.672	5.5687e-06	3.7588e-06	1.2436e-05	3.857e-06	7.8801e-06	1.0754e-06	7.1763e-06	5.6252e-06	6.8045e-06	9.6802e-06	9.1271e-06	1.3102e-05	2.7394e-06	3.189e-06	0
664.672	5.3673e-06	1.0814e-05	4.4387e-06	1.7226e-06	1.2381e-06	5.4752e-06	3.8935e-06	1.2618e-06	1.22e-05	8.108e-06	7.9859e-06	1.2147e-05	1.122e-06	4.1263e-06	0
665.671	1.2078e-05	6.8256e-06	6.0926e-06	2.2769e-06	5.9502e-06	7.4909e-06	5.7748e-06	7.1552e-06	9.9437e-06	3.0147e-06	3.8174e-06	5.0395e-06	3.1903e-06	3.7793e-06	0
666.671	4.5448e-06	2.342e-06	7.2208e-06	1.3747e-05	6.0756e-07	1.8514e-06	6.0748e-06	5.3574e-06	1.387e-05	3.1267e-06	3.4646e-06	1.8445e-06	1.9571e-06	3.1984e-06	0
667.67	8.8628e-06	6.5748e-06	6.6398e-06	3.2299e-06	2.0836e-06	4.7709e-06	3.7203e-06	8.7856e-07	1.0351e-05	7.892e-06	3.1971e-06	1.5385e-05	3.913e-06	4.6569e-06	0
668.67	2.5742e-05	3.3141e-06	1.5381e-06	4.3557e-06	4.1086e-06	3.7387e-06	5.1708e-06	5.5635e-06	9.1442e-06	9.3666e-06	3.7627e-06	3.7018e-06	4.4156e-06	3.9763e-06	0
669.669	1.4208e-06	3.4659e-06	3.4598e-06	3.2227e-06	2.1443e-06	1.5668e-06	4.6457e-06	7.7744e-06	8.6725e-06	5.0937e-06	5.4402e-06	6.399e-06	2.4204e-06	2.7719e-06	0
670.669	1.5226e-05	1.0623e-05	1.5397e-05	3.8142e-06	2.6933e-06	5.4357e-06	4.8508e-06	5.2503e-06	2.1727e-06	9.4655e-06	2.9933e-06	6.3293e-06	4.2261e-06	3.8351e-06	0
671.668	2.0986e-05	4.8154e-06	1.1584e-06	4.2736e-06	6.089e-06	5.9226e-06	8.2559e-06	6.2129e-06	1.257e-05	8.4882e-06	1.5983e-06	8.6964e-06	5.1334e-06	8.7409e-06	0
672.668	9.0117e-06	6.2203e-06	7.765e-06	1.2925e-05	3.3789e-06	1.8372e-06	4.589e-06	8.4445e-06	1.7966e-06	9.7044e-06	5.2721e-06	2.1563e-06	2.1186e-06	8.5123e-07	0
673.667	8.0988e-06	8.3666e-06	8.939e-06	3.6655e-06	1.996e-06	4.8117e-06	2.8266e-06	6.0983e-06	1.5798e-05	2.5008e-06	2.4275e-06	3.7248e-06	4.1872e-06	5.2782e-06	0
674.667	8.0101e-06	1.3265e-05	7.9235e-06	5.8536e-06	2.2242e-06	3.4835e-06	2.515e-06	3.6201e-06	7.9681e-06	7.6989e-06	3.4545e-06	1.1477e-05	1.9122e-06	1.0538e-05	0
675.666	9.2625e-06	7.4612e-06	7.6821e-06	8.5022e-06	4.4778e-06	5.4158e-06	5.6133e-06	1.3098e-05	1.0568e-05	1.1544e-05	2.2476e-06	2.2767e-06	3.9019e-06	2.8702e-06	0
676.666	1.3694e-05	7.6687e-06	1.0818e-05	6.2175e-06	6.9701e-06	4.9519e-06	1.0131e-06	5.7339e-06	3.9443e-06	7.1979e-06	5.0453e-06	1.0271e-05	3.769e-06	1.4464e-06	0
677.665	2.0134e-05	7.658e-06	2.8527e-06	9.721e-06	5.3797e-06	5.9265e-06	3.6113e-06	6.6901e-06	1.2082e-05	7.4814e-06	2.7313e-06	5.9083e-06	4.4162e-06	3.0121e-06	0
678.665	6.5095e-06	2.6832e-06	9.1792e-06	4.1011e-06	8.7183e-06	6.8033e-06	5.8305e-06	4.9495e-06	1.6336e-05	7.0882e-06	4.5775e-06	1.0489e-05	2.4407e-06	7.2686e-06	0
679.664	8.2983e-06	9.6214e-06	1.3714e-05	3.1841e-06	3.1013e-06	8.3099e-07	2.7108e-06	8.6312e-06	4.8304e-06	7.318e-06	5.4004e-06	1.011e-05	3.5712e-06	6.1685e-06	0
680.664	7.6476e-06	2.2338e-06	1.0192e-05	1.2352e-06	4.5472e-06	6.7632e-06	5.2792e-07	3.2544e-06	4.5026e-06	9.1667e-06	5.6698e-06	1.0873e-05	5.8957e-06	9.2029e-06	0
681.663	1.9809e-05	5.779e-06	1.2453e-05	7.6409e-06	2.5531e-06	4.2162e-06	8.8362e-06	7.6382e-06	1.4444e-05	8.3752e-06	4.9006e-06	1.0435e-05	6.056e-06	1.3644e-05	0
682.663	8.4903e-06	2.4554e-06	4.4957e-06	4.6639e-06	1.8406e-07	2.338e-06	6.5012e-06	6.1831e-06	1.2633e-05	7.9391e-06	2.1545e-07	8.08e-06	5.5586e-06	8.5515e-06	0
683.662	5.2408e-06	4.8008e-06	9.342e-06	3.5561e-06	3.658e-06	3.4136e-06	6.9222e-06	5.5663e-06	1.1664e-05	1.2345e-05	3.46e-06	1.5198e-05	2.6211e-06	9.9852e-06	0
684.662	5.9613e-06	5.7462e-06	8.9276e-06	8.316e-06	3.8207e-06	3.5554e-06	4.2921e-06	5.8064e-06	1.1288e-05	5.5281e-06	4.1631e-06	1.7184e-05	4.7982e-06	2.6268e-06	0
685.661	4.1174e-06	9.9504e-06	1.3204e-05	8.3943e-06	2.6268e-06	7.6629e-06	3.4721e-07	9.1307e-06	4.2732e-06	8.0285e-06	3.4676e-06	2.5839e-06	1.5278e-06	4.3739e-06	0
686.661	4.3971e-06	3.4977e-06	5.5518e-06	1.3789e-06	3.2358e-06	6.2246e-06	3.4522e-06	1.5692e-06	4.0676e-06	4.6954e-06	5.3294e-06	1.4635e-05	1.7955e-06	7.3681e-06	0
687.66	1.5515e-05	2.9244e-06	1.0084e-05	5.1833e-06	3.5145e-06	9.0214e-06	2.5619e-06	4.7305e-06	1.3092e-05	5.0031e-06	3.5375e-06	1.4326e-05	1.1604e-06	4.0161e-06	0
688.66	6.1707e-06	5.1475e-06	1.4921e-05	5.5294e-06	3.2677e-06	6.6615e-06	7.932e-06	6.7312e-06	1.2016e-05	1.1275e-05	3.6923e-06	1.1876e-05	8.7763e-06	6.8065e-06	0
689.659	1.277e-05	6.5491e-06	3.934e-06	6.2365e-06	8.831e-06	1.2173e-05	4.5227e-06	2.169e-06	5.7916e-06	1.9492e-06	6.4312e-06	6.575e-06	5.4883e-06	1.986e-06	0
690.659	1.1286e-05	1.2402e-05	1.1316e-05	3.5777e-06	3.6292e-06	3.3133e-06	6.0346e-06	7.3453e-06	7.2258e-06	3.7103e-06	1.5164e-06	1.6998e-06	2.8999e-06	1.1286e-05	0
691.658	1.311e-05	8.805e-06	1.0887e-05	1.9187e-06	2.9779e-06	2.4284e-06	5.6256e-06	2.6977e-06	7.4731e-06	1.3199e-06	3.8003e-06	9.7403e-06	4.7186e-06	6.0681e-06	0
692.658	9.6514e-06	6.4669e-06	8.4782e-06	5.684e-06	7.0592e-06	5.807e-06	4.8634e-06	6.9125e-06	5.625e-06	4.6356e-06	2.031e-06	7.4198e-06	7.8222e-07	3.0567e-06	0
693.657	3.1109e-05	6.8803e-06	2.1579e-05	1.1291e-05	5.6815e-06	7.7856e-06	5.2717e-06	6.2473e-06	9.6711e-06	8.3055e-06	3.0048e-06	8.3687e-06	7.7816e-06	9.9376e-06	0
694.657	2.6905e-05	6.3156e-06	3.2033e-06	6.394e-06	3.5711e-06	6.9497e-06	3.757e-06	1.1999e-05	9.1957e-06	7.7748e-06	5.7279e-06	1.2622e-05	4.2173e-06	1.0203e-05	0
695.656	2.6766e-05	7.0078e-06	5.0422e-06	7.9739e-06	3.6922e-06	7.7857e-06	1.4317e-06	5.0986e-06	1.3389e-05	1.5006e-05	5.1622e-06	9.3318e-06	5.5318e-06	8.7898e-06	0
696.656	1.5592e-05	1.2716e-05	9.7931e-06	1.2048e-05	4.2472e-06	3.1255e-06	5.6062e-06	4.1811e-06	2.1887e-06	7.8785e-06	5.3463e-06	5.6012e-06	3.929e-06	1.5098e-06	0
697.655	9.1759e-06	4.3261e-06	1.1e-05	3.1894e-06	4.6269e-07	4.4545e-06	4.6033e-06	1.9241e-06	1.2767e-05	4.0638e-06	1.8764e-06	1.3466e-05	1.9628e-06	1.022e-05	0
698.655	2.6165e-05	6.5115e-06	1.1859e-05	5.4602e-06	2.3779e-06	6.5464e-06	4.6498e-06	3.649e-06	1.5899e-05	4.8169e-06	1.7882e-06	1.6092e-05	9.356e-07	6.4081e-06	0
699.654	3.7484e-06	1.0846e-06	8.4397e-06	8.6297e-07	2.5437e-06	1.3363e-06	2.2926e-06	2.3337e-06	7.2513e-06	8.418e-06	8.06e-06	9.9042e-06	8.4154e-06	9.8606e-06	0
700.654	1.3433e-05	1.409e-05	1.8944e-06	2.556e-06	1.1737e-06	6.2636e-06	2.5091e-06	4.8682e-06	1.5121e-06	3.1344e-06	1.664e-06	8.8903e-06	8.4472e-06	2.1329e-06	0
701.653	7.4824e-06	5.5553e-06	1.3425e-05	8.167e-06	8.4574e-07	9.1906e-06	6.5257e-06	8.1203e-06	1.0272e-06	1.3517e-05	5.8683e-06	8.5752e-06	2.3506e-06	6.5193e-06	0
702.653	9.5013e-06	2.1915e-06	4.4412e-06	1.3598e-06	2.1083e-06	6.2645e-06	6.2675e-06	1.0016e-05	1.4226e-05	1.5374e-05	6.4346e-06	6.8128e-06	1.2501e-06	8.9109e-06	0
703.652	2.373e-05	8.7953e-06	2.0244e-05	1.0181e-05	7.6569e-06	5.3935e-06	4.1162e-06	5.6352e-06	9.2728e-06	1.9589e-05	1.2225e-05	1.1262e-05	6.7265e-06	2.2961e-06	0
704.652	1.9853e-05	5.6247e-06	8.0549e-06	9.469e-06	4.8717e-06	7.9942e-06	2.8019e-06	1.4383e-06	1.6899e-05	1.3563e-05	7.898e-06	2.5879e-06	3.7604e-06	1.313e-05	0
705.651	1.1456e-05	4.1006e-06	5.223e-06	3.2955e-06	4.5114e-06	1.0842e-05	7.6367e-06	8.8919e-07	4.7593e-06	1.5811e-05	5.9383e-06	6.2826e-06	4.3346e-06	8.8726e-06	0
706.651	7.1227e-06	2.2923e-06	2.8134e-06	3.1464e-06	2.5391e-06	3.9882e-06	1.3383e-05	1.0246e-05	9.2638e-06	2.0507e-05	1.1802e-05	1.2688e-05	9.7361e-06	5.7733e-06	0
707.65	2.1617e-05	5.2235e-06	2.5974e-06	2.8607e-06	1.8688e-06	8.1349e-06	4.1619e-06	1.0308e-05	1.5161e-05	3.0495e-06	2.8069e-06	2.3527e-05	5.6793e-06	4.7523e-07	0
708.65	2.8906e-05	9.2788e-06	1.3978e-05	1.0913e-05	2.9289e-06	7.562e-06	5.2012e-06	5.6433e-06	7.9083e-06	4.7759e-06	5.4698e-06	2.7149e-06	5.2739e-06	8.692e-06	0
709.649	1.9143e-05	1.4295e-05	1.5009e-05	1.0585e-05	2.6647e-06	9.6571e-06	1.2167e-05	8.5162e-06	2.9996e-06	1.6011e-05	6.8333e-06	8.9437e-06	2.3486e-06	7.7942e-06	0
710.649	1.7312e-06	1.2244e-05	4.1167e-06	6.1228e-06	2.3882e-06	2.8332e-06	4.2011e-06	1.0665e-05	1.0845e-05	1.142e-05	2.9305e-06	3.0437e-06	6.39e-06	3.4108e-06	0
711.648	1.9051e-05	1.204e-05	1.1529e-05	5.2691e-06	2.9071e-06	4.5908e-06	6.4361e-06	8.243e-06	1.1546e-05	1.1559e-05	8.4167e-06	1.6156e-05	2.3914e-06	1.2649e-05	0
712.648	3.8136e-06	8.7259e-06	9.2942e-06	1.2886e-05	4.6473e-06	1.4702e-05	4.2378e-06	4.8233e-06	1.4176e-05	1.0351e-05	4.5463e-06	7.0653e-06	3.3415e-06	1.281e-06	0
713.647	3.203e-05	2.8325e-06	1.11e-05	3.4499e-06	2.7641e-06	5.3723e-06	8.8141e-06	7.5944e-06	3.3817e-06	1.0715e-05	1.4245e-06	1.319e-05	5.6281e-06	5.3931e-06	0
714.647	1.7366e-05	2.2682e-06	1.7888e-05	1.1175e-05	1.5602e-06	4.4367e-06	1.2861e-05	4.3788e-07	2.3717e-06	1.2539e-05	2.2281e-06	1.9455e-05	6.9564e-06	3.5441e-06	0
715.646	2.7912e-05	4.621e-06	1.567e-05	3.6569e-06	4.9938e-06	3.2912e-07	3.0588e-06	1.2962e-05	6.6867e-06	8.5487e-06	1.0032e-05	7.5316e-06	3.5682e-06	8.3608e-06	0
716.646	1.5307e-05	8.4397e-06	1.1557e-05	5.0801e-06	5.9664e-06	8.7657e-06	7.4983e-06	1.0802e-05	9.3822e-06	5.2817e-06	6.6508e-06	2.8047e-06	8.6291e-06	7.7851e-06	0
717.645	1.0713e-05	1.687e-05	1.9938e-05	4.6687e-06	8.7058e-06	6.5409e-06	5.081e-06	6.8059e-06	1.3017e-05	2.756e-06	3.8505e-06	4.7294e-06	4.3669e-06	4.7829e-06	0
718.645	1.6309e-05	3.1803e-06	6.9494e-06	1.2334e-05	6.9066e-06	3.3048e-06	8.2115e-06	4.4924e-06	3.6149e-06	1.1203e-05	6.4397e-06	1.6135e-05	1.7972e-06	3.0193e-06	0
719.644	2.3748e-05	6.0801e-06	5.2618e-06	1.442e-05	5.8604e-06	4.3044e-06	3.1845e-06	8.2031e-06	2.5546e-05	1.0128e-05	7.901e-06	1.1077e-05	7.0569e-06	4.0428e-06	0
720.644	1.8866e-05	2.9037e-06	1.9276e-05	2.6661e-06	2.2208e-06	6.4409e-06	9.0812e-06	5.4155e-06	1.1546e-05	1.0016e-05	7.2113e-06	1.2293e-05	1.9761e-06	2.7834e-06	0
721.644	1.3377e-05	5.7396e-06	8.8525e-06	4.4014e-06	1.9734e-06	5.343e-06	1.3298e-05	2.9888e-06	3.2331e-06	1.2163e-05	2.7006e-06	1.1587e-05	7.6973e-06	3.7906e-06	0
722.643	4.4234e-05	5.0818e-06	1.8957e-05	6.7714e-06	2.2152e-06	8.6726e-06	5.5702e-06	6.3377e-06	1.354e-05	1.5908e-05	3.7289e-06	4.6275e-06	3.4142e-06	7.6908e-06	0
723.643	1.3795e-05	4.5925e-06	9.8242e-06	3.3565e-06	2.0808e-06	7.093e-06	2.2657e-06	1.2458e-05	8.2696e-06	6.2856e-06	7.6459e-06	1.0299e-05	3.1843e-06	1.0761e-05	0
724.642	1.0356e-05	7.3352e-06	1.0174e-05	6.1493e-06	4.045e-06	2.4718e-06	7.0036e-06	1.1654e-05	6.1118e-06	1.5009e-05	2.649e-06	1.1281e-05	3.9777e-06	1.0546e-05	0
725.642	1.2617e-05	1.1016e-05	8.2294e-06	1.1701e-05	6.4424e-06	3.0194e-06	2.216e-06	1.0743e-05	1.0905e-05	7.3933e-06	6.6162e-06	9.321e-06	2.04e-06	7.4705e-06	0
726.641	4.1723e-06	8.7685e-06	9.2074e-06	3.8158e-06	7.5401e-06	2.7406e-06	6.0218e-06	6.7219e-06	9.8154e-06	6.7222e-06	3.1424e-06	1.7868e-05	4.0765e-06	1.6466e-05	0
727.641	1.4572e-05	9.9749e-06	6.1418e-06	4.5182e-06	1.2963e-06	2.9004e-06	1.2988e-05	7.8568e-06	1.3314e-05	1.1003e-05	3.0742e-06	9.006e-06	2.7382e-06	1.8472e-05	0
728.64	2.2626e-06	1.7386e-05	1.2837e-05	1.3142e-05	5.6767e-06	4.3178e-06	1.0584e-05	8.9757e-06	7.0566e-06	9.6726e-06	8.5623e-06	9.8999e-06	6.251e-06	1.3748e-05	0
729.64	1.6878e-05	6.6624e-06	1.1537e-05	5.1057e-06	4.1541e-06	1.3057e-05	3.8034e-06	2.6929e-06	4.8597e-06	1.3408e-05	8.5028e-06	9.5656e-06	2.7436e-06	5.9394e-06	0
730.639	3.9169e-06	6.321e-06	1.3162e-05	9.484e-06	7.3002e-06	7.3848e-06	5.5298e-06	9.4483e-07	1.573e-05	1.039e-05	5.9722e-06	1.0923e-05	6.1101e-06	3.8352e-06	0
731.639	1.2589e-05	9.5978e-06	3.869e-06	4.8629e-06	9.869e-07	7.5394e-06	1.9973e-06	2.4829e-05	9.1692e-06	1.042e-05	5.3816e-06	8.2421e-06	4.753e-06	4.0202e-06	0
732.638	5.4412e-05	4.6049e-06	8.7223e-06	9.1259e-06	8.2346e-06	3.3582e-06	8.6745e-06	8.9893e-06	1.567e-05	9.4586e-06	3.7831e-06	1.1948e-05	3.4727e-06	7.4866e-06	0
733.638	1.0355e-05	1.2643e-05	3.8676e-06	7.0767e-06	4.8633e-06	9.7785e-06	1.1318e-05	3.9183e-06	1.3042e-05	1.2987e-05	3.7653e-06	2.0079e-05	5.934e-06	9.875e-06	0
734.637	1.7296e-05	7.8516e-06	9.119e-06	2.9433e-06	5.1142e-06	8.0104e-06	1.1241e-05	1.8511e-05	3.7285e-06	8.8698e-06	5.3508e-06	6.9226e-06	6.8713e-06	1.5652e-05	0
735.637	1.0138e-05	2.2838e-06	1.5834e-05	1.4119e-05	4.7281e-06	3.5589e-06	3.4525e-06	7.2245e-06	1.065e-05	7.9285e-06	4.73e-06	2.3622e-06	8.3007e-06	1.4063e-05	0
736.636	9.8641e-06	9.6292e-06	3.9044e-06	1.561e-06	6.2047e-06	1.8102e-06	7.3893e-06	1.3364e-05	1.5426e-05	7.7147e-06	2.9895e-06	2.158e-05	6.525e-06	8.9189e-06	0
737.636	2.0874e-05	4.6038e-06	1.025e-05	1.3664e-05	5.932e-06	1.1199e-06	1.3286e-05	1.4397e-05	2.5263e-05	6.4078e-06	1.1055e-06	5.1213e-06	2.6322e-06	5.6354e-06	0
738.635	2.1782e-05	1.7124e-05	1.963e-05	2.1906e-06	2.816e-06	4.0533e-06	8.7131e-06	6.5844e-06	1.0646e-05	8.364e-06	8.061e-06	1.4399e-05	2.4522e-06	8.8232e-06	0
739.635	3.6656e-05	5.4692e-06	1.7636e-05	1.617e-05	4.2022e-06	2.5295e-06	5.0618e-06	1.0723e-05	1.7164e-05	5.3301e-06	6.7007e-06	1.0462e-05	3.0457e-06	2.0041e-06	0
740.634	1.4671e-05	4.9184e-06	6.1551e-06	9.0012e-06	5.5995e-06	1.566e-06	1.3701e-05	2.2212e-05	1.0576e-05	1.8643e-05	1.1466e-06	9.0691e-06	1.3939e-06	4.0814e-06	0
741.634	2.6622e-05	7.7856e-06	1.7371e-05	7.5842e-06	6.0204e-06	1.0727e-05	1.1413e-05	1.9312e-05	2.9896e-06	5.4273e-06	4.9374e-06	4.6932e-06	4.6589e-06	1.0389e-05	0
742.633	6.2897e-06	6.9145e-06	1.015e-05	1.0419e-05	2.5583e-06	8.9004e-06	7.5369e-06	9.8927e-06	9.0566e-06	1.5547e-05	4.4788e-06	5.7595e-06	3.9508e-06	5.3319e-06	0
743.633	2.7216e-05	9.4863e-06	1.8097e-05	1.3018e-05	3.3345e-06	8.4449e-06	4.5971e-06	3.2974e-06	1.7292e-05	3.7864e-06	8.6141e-06	1.2708e-05	8.9726e-06	1.3126e-06	0
744.632	1.1476e-05	5.4643e-06	1.2252e-05	6.0976e-06	4.1901e-06	5.4528e-06	1.9253e-06	1.2564e-05	1.486e-05	4.3953e-06	8.189e-06	1.7139e-05	4.9337e-06	2.0426e-05	0
745.632	1.557e-05	1.3001e-05	4.946e-06	8.1342e-06	9.98e-07	1.0118e-05	1.6765e-05	1.5407e-05	1.7423e-05	2.0837e-05	5.4199e-06	1.5747e-05	7.4708e-06	2.019e-06	0
746.631	9.3939e-06	1.0623e-05	1.2112e-05	1.2498e-05	4.7109e-06	1.068e-05	1.8528e-05	1.0929e-05	1.5572e-05	1.3958e-05	1.0293e-05	1.8138e-06	3.1289e-06	6.2298e-06	0
747.631	2.1386e-05	1.7388e-06	1.3613e-05	7.1644e-06	5.8166e-06	4.0329e-06	1.17e-05	1.3111e-05	1.5714e-05	6.6542e-06	2.5048e-06	1.9633e-05	6.8652e-06	1.985e-05	0
748.63	1.6925e-05	6.5154e-06	1.6447e-05	9.1172e-06	6.8726e-06	1.5494e-05	1.1492e-05	2.376e-05	2.3998e-05	1.5452e-05	9.9705e-06	1.4454e-05	5.1788e-06	1.9757e-06	0
749.63	4.6297e-05	2.3427e-06	1.0137e-05	1.1671e-05	5.0327e-06	7.22e-06	6.7894e-06	4.0888e-06	8.9409e-06	4.7216e-06	3.5068e-06	1.4629e-05	3.9996e-06	6.3993e-06	0
750.629	1.3363e-05	6.9956e-06	4.3975e-06	1.5343e-05	1.332e-06	8.8436e-06	7.1543e-06	1.9928e-05	5.5019e-06	2.2668e-05	3.1289e-06	1.3112e-05	6.1084e-06	1.2158e-05	0
751.629	7.76e-06	1.1647e-05	2.3535e-05	8.74e-06	1.7986e-06	1.1284e-05	1.4014e-05	3.8708e-06	1.2465e-05	7.3426e-06	9.7408e-06	7.5832e-06	9.0395e-07	5.2801e-06	0
752.628	2.9e-05	9.007e-06	1.1538e-05	1.347e-05	9.995e-07	1.0292e-05	6.8338e-06	3.7669e-06	2.8531e-05	1.437e-05	2.3977e-06	1.7678e-05	8.4391e-06	4.3354e-06	0
753.628	9.5479e-06	1.0084e-05	1.9545e-05	9.2418e-06	5.9561e-06	1.1603e-05	7.291e-06	6.0911e-06	2.0201e-05	1.308e-05	1.1611e-05	3.079e-05	1.7136e-06	6.7139e-06	0
754.627	2.0219e-05	1.3408e-05	8.2285e-06	1.1097e-05	9.689e-06	6.2775e-06	4.0118e-06	8.1253e-06	9.2065e-06	2.0136e-05	4.1558e-06	2.3576e-05	1.7187e-06	1.104e-05	0
755.627	3.8689e-06	6.1287e-06	1.038e-05	1.751e-05	4.0234e-06	6.3936e-06	3.8729e-06	9.4525e-06	3.9814e-06	1.0699e-05	6.6901e-06	4.7506e-06	5.7259e-06	5.1896e-06	0
756.626	2.9568e-05	9.8779e-06	6.6733e-06	6.3455e-06	7.8941e-06	7.2083e-06	4.7661e-06	1.2279e-05	3.6602e-05	1.9406e-05	8.149e-06	3.0079e-06	5.4591e-06	5.8757e-06	0
757.626	2.2607e-05	6.456e-06	1.4301e-05	9.7935e-06	7.2472e-06	1.4893e-05	1.4328e-06	1.9641e-05	1.6261e-05	1.0032e-05	6.6008e-06	7.4601e-06	8.511e-06	1.7953e-05	0
758.625	2.3613e-05	6.1585e-06	6.7319e-06	1.9535e-06	8.1565e-06	2.7786e-06	4.3529e-06	7.366e-06	1.2021e-05	1.4785e-05	8.9228e-06	1.5794e-05	3.2762e-06	8.7441e-06	0
759.625	1.2162e-05	1.9016e-05	7.0345e-06	1.6763e-05	6.157e-06	1.3464e-05	1.215e-05	1.5986e-05	2.027e-05	1.3992e-05	1.0711e-05	1.0355e-05	4.2076e-06	2.5855e-06	0
760.624	1.8324e-05	1.0673e-05	1.6844e-05	1.6877e-05	5.5201e-06	9.7824e-06	1.3492e-05	9.7204e-06	5.9286e-06	1.4403e-06	8.5177e-06	2.389e-05	2.4465e-06	1.4462e-05	0
761.624	3.3983e-05	7.247e-06	1.0741e-05	7.2496e-06	6.3153e-08	5.9779e-06	3.4563e-06	4.8392e-06	5.9482e-06	5.6324e-06	7.959e-06	1.4016e-05	3.3699e-06	1.1849e-05	0
762.623	3.797e-05	9.439e-06	1.5147e-05	2.0612e-06	3.1966e-06	6.1269e-06	5.2539e-06	1.8355e-05	6.5986e-06	2.3441e-06	3.5782e-06	9.5401e-06	5.8109e-06	1.9172e-05	0
763.623	4.3504e-05	3.664e-06	8.3238e-06	2.3135e-05	5.0739e-06	3.0413e-06	6.3074e-06	1.396e-05	1.9698e-05	1.6117e-05	9.6504e-06	2.5001e-05	6.1444e-07	1.3148e-05	0
764.622	3.3079e-05	4.5901e-06	1.8848e-05	7.7311e-06	5.0404e-06	8.0008e-06	8.1227e-06	2.8889e-06	9.3788e-06	1.1903e-05	2.9225e-06	7.4996e-06	5.7022e-06	9.0785e-06	0
765.622	4.8289e-06	1.3082e-05	8.6332e-06	6.7616e-06	7.7074e-06	5.843e-06	1.2965e-05	1.2137e-05	3.4033e-05	1.8452e-05	6.7531e-06	2.4121e-05	6.4745e-06	6.3257e-06	0
766.621	1.837e-05	4.8479e-06	6.1635e-06	1.5459e-05	1.9453e-06	2.0431e-05	4.2363e-06	1.0183e-05	2.9293e-05	1.9327e-05	5.4136e-06	1.3876e-05	1.1418e-05	1.3966e-05	0
767.621	1.7712e-05	4.8388e-06	6.9421e-06	1.9865e-05	3.6108e-06	7.8841e-06	5.1763e-06	1.1109e-05	2.9044e-05	6.0296e-06	4.1561e-06	2.4499e-05	5.8213e-06	1.5429e-05	0
768.62	1.1999e-05	1.6132e-05	3.9077e-06	1.0467e-05	6.4208e-06	7.8141e-06	1.4529e-06	1.1353e-05	1.8932e-05	1.4718e-05	5.7197e-06	1.7757e-05	1.9861e-06	8.6618e-06	0
769.62	2.5919e-05	1.4422e-05	1.9956e-05	2.8646e-06	9.9009e-06	4.464e-06	1.2137e-05	1.5904e-05	1.5776e-05	2.2839e-05	8.7054e-06	2.0543e-05	3.0733e-06	1.4107e-05	0
770.619	2.6866e-05	1.0401e-05	5.9657e-06	2.1003e-05	4.1299e-06	9.1287e-06	1.0166e-05	2.0458e-05	1.1845e-05	1.1275e-05	1.2682e-05	2.1035e-05	8.4677e-06	1.2848e-05	0
771.619	1.8274e-05	3.2748e-06	2.8505e-05	1.1978e-05	4.9266e-06	1.2625e-05	7.6082e-06	1.9088e-05	2.0811e-05	3.4984e-06	2.8771e-06	1.418e-05	6.5581e-06	3.837e-06	0
772.618	1.1227e-05	3.9663e-06	6.173e-06	1.3437e-05	2.6424e-06	6.348e-06	9.5877e-06	9.9926e-06	2.4101e-05	4.4019e-06	6.7829e-06	4.1656e-06	8.3283e-06	1.125e-05	0
773.618	1.2606e-05	6.227e-06	2.0819e-05	1.3161e-05	2.519e-06	7.5364e-06	8.565e-06	8.3884e-06	7.214e-06	6.8146e-06	6.5503e-06	1.7181e-05	2.2018e-06	8.6214e-06	0
774.617	2.795e-05	1.2859e-05	2.1725e-05	1.3788e-05	4.1863e-06	1.6172e-05	5.8434e-06	1.1768e-05	1.7313e-05	1.0453e-05	1.5938e-06	5.2839e-06	2.3379e-06	8.1005e-06	0
775.617	8.7587e-06	8.8852e-06	5.1917e-06	1.6071e-05	8.1507e-06	1.1362e-05	9.3858e-06	1.2008e-05	1.3292e-05	1.6956e-05	6.3068e-06	1.5268e-05	1.4892e-06	1.0291e-05	0
776.616	3.7893e-06	1.2502e-06	6.3141e-06	1.3486e-05	1.7592e-06	1.0437e-05	1.8678e-05	3.8554e-06	2.0073e-05	1.5604e-05	3.1001e-06	1.1572e-05	5.5181e-06	5.8161e-06	0
777.616	2.9285e-05	1.4085e-05	9.3016e-06	1.2389e-05	1.8626e-06	3.2126e-06	5.8168e-06	1.3809e-05	7.1708e-06	1.0545e-05	8.339e-06	1.9073e-05	1.1387e-06	1.1858e-05	0
778.615	4.3346e-06	8.3804e-06	1.9675e-05	1.4956e-05	1.1694e-05	1.9435e-06	7.9163e-06	2.0537e-05	2.4693e-05	1.7394e-05	4.6812e-06	1.3498e-05	4.0116e-06	6.23e-06	0
779.615	1.0779e-05	5.4912e-06	1.5334e-05	2.0832e-06	2.6136e-06	3.3269e-06	1.7643e-05	1.7307e-05	2.0313e-05	2.0938e-05	1.0024e-05	1.9023e-05	1.0516e-05	1.2867e-05	0
780.614	3.9644e-05	1.2295e-05	7.3978e-06	8.3583e-06	6.6515e-06	9.8586e-06	1.0273e-05	1.429e-05	1.3788e-05	1.3495e-05	9.4989e-06	5.0128e-05	1.8136e-06	3.6823e-06	0
781.614	3.1722e-06	1.0496e-05	2.019e-05	5.6256e-06	1.9084e-06	4.9011e-06	5.938e-06	1.334e-05	2.8971e-05	1.9019e-05	1.1371e-05	9.483e-06	7.7958e-06	1.7316e-05	0
782.613	1.7219e-05	5.1978e-06	1.4842e-05	4.5062e-06	7.2446e-06	1.3222e-05	7.8703e-06	6.8334e-06	1.5669e-05	6.4552e-06	1.3005e-05	1.2186e-05	9.0558e-06	2.3142e-05	0
783.613	4.4469e-05	7.2913e-06	7.8973e-06	3.648e-06	9.2538e-06	1.2635e-05	3.8016e-06	8.5904e-06	2.8061e-05	1.2449e-05	9.7575e-06	2.7089e-05	5.0549e-06	7.8914e-06	0
784.612	3.1015e-05	7.9943e-06	2.3475e-05	1.8994e-05	4.5075e-06	1.4391e-05	8.8219e-06	2.3827e-05	1.5473e-05	2.9365e-05	4.6247e-06	1.8993e-05	2.528e-06	5.5318e-06	0
785.612	5.7234e-06	5.4779e-06	2.184e-05	1.2617e-05	5.5953e-06	1.1941e-05	1.8915e-05	1.5759e-05	7.3517e-06	6.1048e-06	9.3952e-06	2.4292e-05	4.7467e-06	8.9344e-06	0
786.611	1.3475e-05	1.7631e-05	1.1236e-05	1.2841e-05	5.6827e-06	8.6645e-06	4.2124e-06	1.1306e-05	1.1677e-05	2.943e-05	5.633e-06	1.2478e-05	7.0335e-06	9.6563e-06	0
787.611	1.9563e-05	6.9322e-06	1.6974e-05	2.6833e-05	1.4843e-05	3.7581e-06	7.0195e-06	7.1471e-06	1.3447e-05	2.5323e-06	7.8686e-06	2.3711e-05	1.2237e-05	9.0749e-06	0
788.61	2.3221e-05	1.1744e-05	1.7239e-05	1.909e-05	4.0966e-06	5.3073e-06	4.8018e-06	1.0721e-05	1.3587e-05	1.2049e-05	8.9899e-06	6.9222e-06	5.973e-06	4.4383e-06	0
789.61	1.2199e-05	8.5644e-06	1.6513e-05	1.615e-05	1.6107e-05	2.4559e-06	4.3998e-06	1.235e-05	1.9896e-05	2.0267e-05	9.4863e-06	2.5289e-05	1.0332e-06	9.4278e-06	0
790.609	3.2801e-05	1.6596e-05	2.3554e-05	1.5398e-05	4.5205e-06	8.7086e-06	1.9448e-05	8.4305e-06	4.964e-06	4.8471e-06	9.1705e-06	9.5708e-06	4.0952e-06	7.4859e-06	0
791.609	3.3876e-05	3.1243e-05	2.3989e-05	8.9233e-06	9.0477e-06	1.4069e-05	1.6977e-05	3.136e-05	2.6243e-05	1.2962e-05	1.4187e-06	3.6115e-05	1.693e-06	9.0213e-06	0
792.608	1.7338e-05	1.2039e-05	5.8556e-06	2.0699e-05	9.2372e-06	9.3354e-06	2.4249e-05	2.0151e-05	1.1986e-05	1.9928e-05	8.5095e-06	7.1357e-06	3.3381e-06	1.0842e-05	0
793.608	2.9018e-05	1.8482e-05	1.6843e-05	9.8408e-06	9.2685e-06	1.086e-05	5.6444e-06	3.4061e-05	1.7948e-05	1.429e-05	8.9877e-07	9.5482e-06	1.037e-05	1.0995e-05	0
794.607	2.4223e-05	1.829e-05	2.3163e-05	1.3769e-05	4.1277e-06	5.2054e-06	1.6733e-05	1.1961e-05	2.7763e-05	1.0573e-05	1.0566e-05	1.8598e-05	5.9713e-06	1.3752e-05	0
795.607	3.3213e-05	1.3116e-05	8.6472e-06	1.4116e-05	8.7018e-06	1.2246e-05	4.0311e-06	1.5413e-05	7.4038e-06	4.0529e-06	9.9737e-07	2.6568e-05	1.2085e-05	1.9287e-05	0
796.606	3.0474e-05	4.6684e-06	9.176e-06	1.4708e-05	1.3715e-05	4.5401e-06	1.4426e-05	1.1738e-05	3.7265e-06	6.0452e-06	4.4826e-06	5.5211e-06	7.5394e-06	2.8192e-06	0
797.606	4.6876e-05	2.6458e-06	1.2828e-05	1.6982e-06	1.1747e-05	3.3829e-06	1.1569e-05	6.3499e-06	1.0696e-05	6.8474e-06	2.1573e-05	2.1624e-05	1.2121e-05	4.9307e-06	0
798.605	1.0144e-05	1.8037e-06	8.0832e-06	1.2839e-05	1.1235e-05	3.0975e-06	6.7229e-06	9.1225e-06	3.4417e-05	1.3884e-05	1.5057e-05	2.4514e-05	2.668e-06	6.84e-06	0
799.605	6.485e-06	7.2182e-06	8.9183e-06	6.9952e-06	1.4956e-05	1.1421e-05	1.9741e-05	2.1412e-05	5.0596e-06	3.1404e-05	1.1939e-05	1.9909e-05	5.23e-06	1.0239e-05	0
800.605	1.0884e-05	8.7594e-06	1.697e-05	1.5491e-05	2.7309e-06	1.3803e-05	1.5309e-05	1.1168e-05	4.2965e-05	9.3552e-06	6.2579e-06	1.1016e-05	1.1213e-05	3.1792e-06	0
801.604	2.9684e-05	9.8009e-06	1.5676e-05	1.5118e-05	1.1946e-05	3.5819e-06	1.5613e-05	1.6805e-05	1.0868e-05	1.2628e-05	1.6073e-05	2.2366e-05	5.9423e-06	9.0116e-06	0
802.604	1.0145e-05	1.8953e-05	2.4839e-05	3.5314e-06	8.54e-06	1.7456e-06	1.2172e-05	2.0591e-05	9.3168e-06	1.4678e-05	1.2442e-05	1.4601e-05	2.8913e-06	5.27e-06	0
803.603	1.159e-05	6.5878e-06	3.7896e-06	1.8444e-05	7.9179e-06	5.2738e-06	1.4566e-05	2.1961e-05	1.7798e-05	1.825e-05	7.2091e-06	2.0986e-05	4.7534e-06	2.0901e-05	0
804.603	2.1594e-05	2.3171e-05	1.982e-05	1.0234e-05	1.4379e-05	2.6408e-06	4.3604e-06	2.5803e-06	3.7939e-05	6.5944e-06	1.0463e-05	1.1154e-05	7.6132e-06	1.3102e-05	0
805.602	2.538e-05	2.1258e-05	2.9083e-05	1.5099e-05	4.7721e-06	4.065e-06	1.1035e-05	2.9071e-05	2.1796e-05	6.4736e-06	4.808e-07	2.3856e-05	2.8265e-06	6.3283e-06	0
806.602	3.4187e-05	8.9319e-06	3.6879e-06	1.1605e-05	4.8455e-06	8.8336e-06	1.1841e-05	1.3781e-05	1.4928e-05	1.3043e-05	1.4556e-05	1.1003e-05	4.8739e-06	1.8347e-05	0
807.601	4.1991e-05	3.9805e-06	2.0969e-05	1.6486e-05	1.5154e-05	1.7896e-05	6.8655e-06	1.1405e-05	2.1741e-05	1.537e-05	1.0521e-05	1.3182e-05	1.2557e-06	1.6455e-06	0
808.601	5.354e-05	1.1871e-05	9.0425e-06	2.559e-06	9.453e-06	2.3456e-06	1.1952e-05	1.2624e-05	1.3394e-05	1.2204e-05	1.3572e-05	1.2499e-05	4.704e-06	7.6021e-06	0
809.6	3.0522e-05	2.4732e-05	1.8976e-05	7.188e-06	6.6062e-06	8.9128e-06	9.0316e-06	1.1703e-05	6.4883e-06	4.3754e-06	1.6388e-05	1.7408e-05	8.2836e-06	1.1263e-05	0
810.6	1.9728e-05	4.2141e-06	1.1806e-05	9.1461e-06	2.9673e-06	1.1194e-05	7.5689e-06	8.5909e-06	1.84e-05	1.3916e-05	9.2642e-06	3.351e-05	3.8548e-06	1.4211e-05	0
811.599	5.2254e-06	1.5804e-05	1.9597e-05	2.2779e-05	4.7258e-06	9.971e-06	1.2255e-05	2.3739e-05	2.3676e-05	2.4999e-05	7.2467e-06	3.1093e-05	6.1812e-06	8.5065e-06	0
812.599	4.3956e-05	5.99e-06	2.0108e-05	1.5922e-05	4.1686e-06	9.6481e-06	7.7496e-06	2.1531e-05	4.0288e-05	2.6194e-05	6.2607e-06	1.5578e-05	4.4842e-06	1.4971e-05	0
813.598	5.6942e-06	9.2447e-06	2.3473e-05	6.0655e-06	7.0655e-06	9.5452e-06	5.6801e-06	8.4462e-06	1.3768e-05	8.9683e-06	1.4328e-05	6.4436e-06	2.0163e-05	3.7146e-06	0
814.598	3.3516e-05	2.4663e-05	2.4352e-05	1.7776e-05	5.708e-06	1.1033e-05	1.7131e-05	2.8744e-05	1.6015e-05	1.5925e-05	7.3015e-06	9.528e-06	9.8004e-06	6.3902e-06	0
815.597	4.7813e-05	7.465e-06	2.5059e-05	9.1335e-06	1.0956e-05	6.1341e-06	1.4103e-05	1.4893e-05	1.5328e-05	4.0676e-06	1.0836e-05	2.1998e-05	3.0678e-06	2.645e-05	0
816.597	3.5421e-05	2.2987e-05	8.8435e-06	1.6798e-05	4.2399e-06	1.6408e-05	3.9878e-06	1.9419e-05	3.573e-05	1.2466e-05	2.1025e-05	1.75e-05	9.6546e-06	1.4916e-05	0
817.596	4.8774e-05	1.719e-05	2.6806e-05	3.9994e-06	6.6039e-06	2.4161e-05	1.3529e-05	1.0162e-06	2.5013e-05	8.1715e-06	6.0644e-06	1.2882e-05	2.5669e-06	1.2755e-05	0
818.596	3.1211e-05	2.3462e-05	1.6657e-05	3.1278e-06	4.8891e-06	1.2141e-05	1.0856e-05	2.239e-05	2.9888e-05	3.0751e-05	5.9184e-06	1.3202e-05	7.5865e-06	5.3129e-06	0
819.595	1.6557e-05	1.853e-05	1.8812e-05	1.1498e-05	4.0495e-06	4.8031e-06	7.6451e-06	1.3345e-05	1.0607e-05	1.9982e-05	1.3488e-05	2.4205e-05	1.0042e-06	1.5736e-05	0
820.595	2.833e-05	6.3214e-06	1.3625e-05	2.4395e-05	8.0143e-06	4.044e-06	4.0402e-06	1.5173e-05	1.1472e-05	1.3084e-05	1.0321e-05	1.7815e-05	1.4476e-05	6.9968e-06	0
821.594	5.1641e-05	1.1859e-05	2.5854e-05	1.2246e-05	1.5289e-05	6.2884e-06	2.5389e-05	1.8756e-05	1.3163e-05	8.3115e-06	5.1782e-06	3.4584e-06	3.1605e-06	1.3342e-05	0
822.594	4.6102e-05	2.3747e-05	6.3647e-06	1.7836e-05	5.6608e-06	3.5496e-06	7.1315e-06	1.5685e-05	3.0988e-05	1.0379e-05	9.3854e-06	2.0426e-05	3.6616e-06	1.9928e-05	0
823.593	3.5249e-05	1.9158e-05	2.4135e-05	8.7771e-06	1.2448e-05	1.8619e-05	1.4211e-05	8.5999e-06	2.4816e-05	1.094e-05	5.4254e-06	1.6567e-05	1.1332e-05	1.51e-05	0
824.593	2.7931e-05	5.1688e-07	2.0019e-05	1.8084e-05	1.3203e-05	2.2058e-06	7.5699e-06	1.6835e-05	8.7477e-06	3.9261e-06	5.2012e-06	1.2039e-05	8.3875e-06	2.0267e-05	0
825.592	1.4239e-05	9.8761e-07	1.3368e-05	2.2614e-05	6.1168e-06	6.318e-06	1.0789e-05	2.2971e-05	3.3648e-05	1.1387e-05	8.7811e-06	9.6032e-06	1.2706e-05	1.5369e-05	0
826.592	4.651e-05	1.5254e-05	1.8228e-05	2.1847e-05	1.0718e-05	7.7855e-06	8.3449e-06	1.4911e-05	6.3463e-05	2.7087e-06	1.6903e-05	1.8385e-05	3.4637e-06	5.1448e-06	0
827.591	4.007e-05	1.1515e-05	4.7113e-06	1.3337e-05	2.48e-06	5.312e-06	1.4082e-05	2.3917e-05	1.6419e-05	1.8885e-05	4.917e-06	1.0409e-05	2.5152e-06	3.2651e-06	0
828.591	6.4112e-06	2.0272e-05	8.5298e-06	8.8273e-06	1.0057e-05	1.926e-05	1.3e-05	1.0394e-05	3.5595e-05	3.0671e-05	1.1814e-05	1.6522e-05	1.1542e-05	1.6461e-05	0
829.59	3.4153e-05	1.3123e-06	3.1858e-05	1.6861e-05	5.5496e-06	6.915e-06	1.3899e-05	6.1994e-06	8.632e-06	3.0404e-05	7.9236e-06	4.0714e-06	4.3774e-06	1.4468e-05	0
830.59	5.1453e-05	1.6678e-05	2.2788e-05	1.1723e-05	8.728e-06	1.8465e-05	5.8318e-06	3.8895e-05	3.1015e-05	1.9509e-05	1.6549e-05	1.2158e-05	8.4935e-06	2.3866e-05	0
831.589	5.1042e-05	1.6254e-05	1.9699e-05	1.8721e-05	1.8423e-05	7.3001e-06	1.9401e-05	2.4184e-05	4.4434e-05	2.6835e-05	5.7947e-06	9.8898e-06	1.2975e-05	1.2979e-05	0
832.589	2.2561e-05	1.1619e-05	7.365e-06	1.2377e-05	6.8389e-06	1.1918e-05	1.4639e-05	1.0101e-05	1.7446e-05	1.5695e-05	7.3779e-06	3.3694e-05	1.4676e-05	2.0841e-05	0
833.588	3.4949e-05	1.7173e-05	1.8908e-05	1.0851e-05	6.0661e-06	5.7087e-06	1.1295e-05	1.6896e-05	1.0388e-05	1.3566e-05	1.5244e-05	2.2147e-05	1.3632e-05	9.6317e-06	0
834.588	1.6441e-05	1.3623e-05	9.6351e-06	9.8475e-06	8.0167e-06	1.1113e-05	2.8717e-05	1.569e-05	2.6469e-05	2.2099e-05	1.8425e-06	8.5759e-06	2.1917e-06	2.471e-05	0
835.587	1.5064e-05	1.1101e-05	1.5409e-05	1.9719e-05	8.4755e-06	1.3625e-05	2.8415e-06	2.5856e-05	1.3442e-05	1.5431e-05	8.6776e-06	1.3675e-05	1.4162e-05	2.7328e-05	0
836.587	5.8525e-05	8.1703e-06	1.654e-05	1.8288e-05	2.0726e-05	2.1289e-05	1.1874e-05	1.1384e-05	1.6643e-05	1.2255e-05	1.3303e-05	4.0991e-06	4.6446e-06	6.0291e-06	0
837.586	2.8748e-05	1.2514e-05	2.2554e-05	1.5932e-05	8.0658e-06	5.2363e-06	1.2034e-05	1.2958e-05	1.6487e-05	1.9656e-05	1.7659e-05	4.2037e-06	1.3438e-05	2.711e-06	0
838.586	2.9419e-05	2.2931e-05	3.3388e-05	1.0181e-05	1.1999e-05	6.5458e-06	1.8612e-05	7.3185e-06	2.8912e-05	1.6549e-05	8.3914e-06	3.7975e-05	6.1739e-06	1.5271e-05	0
839.585	2.4267e-05	3.3982e-05	1.4959e-05	2.3047e-06	1.9585e-05	1.509e-05	7.0729e-06	2.3634e-05	4.9673e-05	2.4598e-05	4.6056e-06	1.8307e-05	1.3425e-05	2.0261e-05	0
840.585	4.8625e-05	4.8519e-06	1.7372e-05	1.3053e-05	5.9472e-06	4.5237e-06	1.095e-05	3.8367e-05	3.2542e-05	1.7031e-05	9.9145e-06	7.5822e-06	1.9499e-05	1.6228e-05	0
841.584	3.9478e-05	2.503e-05	4.1648e-06	8.5195e-06	1.5949e-05	4.8299e-06	1.2549e-05	1.9565e-05	1.2939e-05	2.0527e-05	4.3651e-06	3.0832e-05	4.546e-06	1.4268e-05	0
842.584	1.9598e-05	1.7421e-05	3.9722e-05	2.7804e-05	1.0651e-05	1.9651e-05	2.696e-05	1.0235e-05	7.7722e-06	2.7323e-05	1.0198e-05	3.4774e-05	1.5667e-05	2.8589e-06	0
843.583	6.8205e-05	2.5798e-06	1.0174e-05	2.6664e-05	1.4533e-05	1.8766e-05	4.158e-06	2.5146e-05	3.1005e-05	3.4653e-06	9.0112e-06	1.1549e-05	9.5372e-06	2.614e-05	0
844.583	6.0579e-05	1.3819e-05	7.0319e-06	1.721e-05	2.2739e-06	6.8037e-06	8.3699e-06	5.2843e-06	2.2603e-05	1.1154e-05	5.7699e-06	2.5175e-06	3.1005e-06	1.7815e-05	0
845.582	6.5812e-06	1.2399e-05	2.7731e-05	1.6147e-05	1.0092e-05	7.3799e-06	1.4805e-05	2.6993e-05	1.6667e-05	2.1944e-05	1.7838e-05	2.0955e-06	3.7484e-06	1.2087e-05	0
846.582	9.8595e-06	3.8329e-05	2.6468e-05	1.4601e-05	1.0395e-05	1.7229e-05	2.168e-05	1.7152e-05	5.5297e-06	2.8705e-05	6.2805e-06	1.6207e-05	1.138e-05	1.6319e-05	0
847.581	9.2505e-06	1.1535e-05	2.0879e-05	1.7531e-05	1.4144e-05	1.0267e-05	9.212e-06	4.2317e-06	4.1396e-05	4.4849e-06	8.4033e-06	2.3996e-05	8.4409e-06	2.2303e-05	0
848.581	4.8368e-05	1.4344e-05	3.2271e-05	1.7629e-05	2.0591e-05	2.3946e-05	1.8961e-05	2.3899e-05	5.8024e-05	3.3262e-05	3.7965e-06	3.8048e-05	1.6736e-05	8.5687e-06	0
849.58	5.167e-06	1.9291e-05	6.206e-06	1.3641e-05	7.541e-06	9.9524e-06	1.1401e-05	2.6695e-05	3.7156e-05	3.0045e-05	1.1894e-05	1.2328e-05	5.8964e-06	1.6422e-05	0
850.58	4.8537e-05	2.4186e-05	1.9907e-05	4.4607e-06	1.5733e-06	7.5372e-06	1.6732e-05	1.0064e-05	1.4434e-05	1.0431e-05	7.8767e-06	1.9068e-05	1.555e-06	3.0305e-05	0
851.579	2.9251e-05	2.8924e-05	8.053e-06	3.5332e-06	2.233e-05	1.9864e-05	3.2963e-05	2.1035e-05	1.2218e-05	3.1134e-05	1.4582e-05	9.1074e-06	3.7347e-06	1.1248e-05	0
852.579	5.563e-05	1.3183e-05	6.0502e-06	1.8099e-05	9.2523e-06	2.6022e-05	1.7625e-05	3.1661e-05	5.4634e-05	8.7241e-06	2.8975e-06	3.1368e-05	2.3099e-06	1.9297e-05	0
853.578	9.6421e-07	1.5828e-05	1.1539e-05	1.629e-05	1.4505e-06	2.1999e-05	8.0837e-06	1.889e-05	5.0039e-05	1.0822e-05	7.2136e-06	4.1718e-05	1.0695e-05	1.5015e-05	0
854.578	3.1175e-05	2.8117e-06	3.5868e-05	2.7596e-05	6.3602e-06	4.2151e-06	3.7817e-06	1.631e-05	1.355e-05	2.9669e-05	1.6326e-05	3.3152e-05	8.247e-06	2.5697e-06	0
855.577	5.745e-05	1.3472e-05	1.9424e-05	9.3179e-06	1.1608e-05	2.0993e-05	1.881e-05	1.0801e-05	1.2221e-05	3.5716e-05	3.0946e-06	2.2938e-05	6.8421e-06	2.167e-05	0
856.577	4.4751e-05	8.9461e-06	2.285e-05	1.4531e-05	4.2119e-06	1.364e-05	1.2861e-05	3.4508e-05	5.8329e-05	3.3995e-05	3.2514e-06	1.2666e-05	2.0729e-05	2.1389e-05	0
857.576	1.888e-05	4.2178e-05	1.4442e-05	1.407e-05	1.4508e-05	8.7063e-06	1.4911e-05	2.4192e-05	1.9895e-05	2.8301e-06	3.21e-06	3.4579e-05	1.0599e-05	2.1999e-05	0
858.576	2.0827e-05	2.5599e-05	1.3868e-05	2.7805e-06	1.8133e-05	3.1262e-05	1.7616e-05	1.6693e-05	4.5094e-05	2.7699e-05	1.6511e-06	1.328e-05	3.7975e-06	1.2099e-05	0
859.575	7.3563e-05	8.654e-06	8.1298e-06	1.7016e-06	3.9105e-06	2.2083e-05	7.899e-06	5.5922e-06	1.3805e-05	2.2758e-05	7.0508e-06	1.0777e-05	2.0668e-05	1.3904e-05	0
860.575	5.4853e-05	7.5123e-06	6.3949e-06	1.3213e-05	2.2727e-05	1.2281e-05	2.5311e-05	1.5615e-05	2.6029e-05	2.3286e-05	1.3985e-05	1.8375e-05	7.2529e-06	4.7807e-06	0
861.574	6.7565e-05	1.5555e-05	3.0421e-05	1.47e-05	1.5143e-05	9.377e-06	1.3049e-05	3.4093e-05	2.7494e-05	1.3446e-05	1.2794e-05	2.746e-06	1.3548e-05	1.3818e-05	0
862.574	3.207e-05	3.3869e-05	3.3015e-05	1.809e-05	2.5851e-05	1.5266e-05	6.7791e-06	1.7122e-05	4.8946e-05	1.6022e-05	9.3963e-06	1.8054e-05	1.7028e-05	2.1047e-06	0
863.573	5.1561e-06	7.4081e-06	2.7782e-05	7.8247e-06	7.255e-06	1.1915e-05	1.7831e-05	3.8625e-05	4.3203e-06	2.9254e-05	1.8593e-05	3.0454e-05	2.0811e-06	2.3866e-05	0
864.573	8.2185e-05	2.4366e-05	1.4487e-05	1.949e-05	8.8898e-06	1.8335e-05	1.6111e-05	1.2043e-05	2.2588e-05	2.8404e-05	3.06e-05	2.3551e-05	1.2267e-05	3.5394e-05	0
865.572	4.9762e-05	3.1129e-05	1.5432e-05	1.3809e-05	1.2641e-05	2.0238e-05	5.552e-06	1.2325e-05	1.8153e-05	2.3138e-05	9.2413e-06	3.8908e-05	3.2436e-06	5.834e-06	0
866.572	6.708e-05	2.1845e-05	2.6075e-05	1.5861e-05	1.9898e-05	1.2915e-05	2.3942e-05	2.1771e-05	2.6641e-05	2.2501e-05	1.5684e-05	3.755e-06	2.263e-05	3.2919e-06	0
867.571	5.061e-05	3.0148e-05	8.7363e-06	1.855e-05	1.5078e-05	1.5472e-05	1.6714e-05	2.8855e-05	5.0364e-05	2.5863e-05	1.5066e-05	3.8475e-05	2.4406e-06	1.1862e-05	0
868.571	8.2993e-05	5.3857e-06	1.2756e-05	1.1502e-05	1.6006e-05	1.9252e-05	1.5808e-05	1.6823e-05	2.2594e-05	1.9641e-05	1.8257e-06	6.557e-06	7.557e-06	1.5284e-05	0
869.57	1.3163e-05	7.9229e-06	3.3788e-05	1.1056e-05	4.4915e-06	1.5666e-05	6.9412e-06	3.6495e-05	3.0901e-05	3.3978e-05	1.7031e-05	1.6049e-05	1.0873e-05	3.4285e-05	0
870.57	6.4981e-05	1.1731e-05	6.0353e-06	1.843e-05	9.3201e-06	1.1307e-05	1.7069e-05	1.1602e-05	2.9112e-05	2.915e-05	5.4756e-06	1.1406e-05	1.9492e-05	1.1667e-05	0
871.569	3.9324e-05	2.7834e-05	1.7237e-05	1.5451e-05	6.9374e-06	1.2275e-05	1.5979e-05	2.324e-05	1.0252e-05	1.7042e-05	1.2104e-05	5.1015e-05	1.3768e-05	3.5976e-06	0
872.569	5.7361e-05	2.4e-05	3.7584e-05	1.8115e-05	9.9177e-06	2.5312e-05	1.0034e-05	1.6806e-05	3.1976e-05	1.5441e-05	2.0584e-05	1.0986e-05	4.0711e-06	1.0451e-05	0
873.568	5.6509e-05	2.2815e-05	1.496e-05	3.8761e-06	1.468e-05	9.6765e-06	1.0456e-05	2.7152e-05	5.9117e-05	3.6594e-05	1.0882e-05	3.3675e-05	1.0717e-05	1.6871e-05	0
874.568	5.0444e-05	9.7651e-06	1.7653e-05	1.4931e-05	1.2385e-05	2.4169e-05	1.401e-05	3.3446e-05	5.8368e-05	7.0929e-06	1.8588e-05	3.6178e-05	1.5423e-05	1.3821e-05	0
875.567	6.6898e-05	1.3818e-05	1.3532e-05	3.0126e-05	1.0431e-05	1.3028e-05	1.4788e-05	3.0146e-05	5.0728e-05	1.621e-05	1.4526e-05	5.2659e-06	1.0672e-05	2.3361e-05	0
876.567	7.5023e-05	3.8727e-05	2.7045e-05	1.2578e-05	1.0125e-05	3.1593e-05	2.2766e-05	1.9696e-05	1.8965e-05	3.089e-05	1.6334e-05	3.6218e-05	6.4099e-06	9.6725e-06	0
877.566	2.3361e-05	2.0395e-05	1.328e-05	1.8062e-05	4.8225e-06	2.0216e-05	8.6197e-06	2.436e-05	2.8997e-05	2.3127e-05	9.4424e-06	2.8642e-05	1.2646e-05	1.2833e-05	0
878.566	7.5196e-05	3.2304e-05	9.5153e-06	1.549e-05	3.4395e-06	2.5969e-05	1.6258e-05	4.1341e-05	2.655e-05	1.7093e-05	1.7075e-05	1.639e-05	1.1644e-05	2.4595e-05	0
879.565	3.5478e-05	1.1677e-05	1.8055e-05	2.7629e-05	1.5308e-05	4.4811e-06	1.9201e-05	4.0941e-05	2.9481e-05	5.2918e-06	6.5886e-06	7.4504e-06	1.3422e-05	2.9792e-05	0
880.565	4.8475e-05	1.3419e-05	5.0125e-05	1.9503e-05	2.1015e-05	2.9493e-05	1.362e-05	3.958e-05	2.4294e-05	4.0694e-05	1.708e-05	6.8709e-06	1.142e-05	1.5526e-05	0
881.565	5.8956e-05	5.4323e-05	3.897e-05	1.9964e-05	1.0902e-05	1.1884e-05	5.6011e-05	2.3948e-05	1.9029e-05	1.3424e-05	7.3992e-06	1.1315e-05	1.605e-05	2.3975e-05	0
882.564	3.3107e-05	1.9647e-05	9.2403e-06	7.8724e-06	1.8152e-05	1.7695e-05	4.4775e-06	3.7916e-05	1.2847e-05	2.6735e-05	2.0416e-05	3.3958e-05	9.0855e-06	2.971e-05	0
883.564	3.03e-05	1.7807e-05	1.8385e-05	2.0846e-06	1.1968e-05	7.8611e-06	1.2152e-05	1.1083e-05	3.4855e-05	1.723e-05	9.3895e-06	2.8745e-05	9.3106e-06	1.3472e-05	0
884.563	3.9101e-05	1.9371e-05	2.1008e-05	2.4216e-05	1.9276e-06	8.3851e-06	1.8379e-05	1.237e-05	1.8534e-05	1.0561e-05	8.2695e-06	2.381e-06	1.3789e-05	2.7711e-05	0
885.563	4.7363e-05	3.0212e-05	3.2424e-05	2.1909e-05	1.1572e-05	1.1952e-05	6.3966e-06	2.3008e-05	2.179e-05	1.2065e-05	2.3505e-06	1.4353e-06	1.2163e-05	1.5228e-05	0
886.562	8.3487e-05	2.157e-05	1.5396e-05	1.2078e-05	1.517e-05	4.4736e-06	1.0539e-05	1.9547e-05	3.1018e-05	4.0864e-05	3.3813e-06	2.1746e-05	1.5048e-05	1.9692e-05	0
887.562	4.3695e-05	2.1353e-05	6.3575e-06	2.3849e-05	2.8976e-06	1.0862e-05	1.9187e-05	1.2328e-05	8.9441e-06	2.1909e-05	1.3825e-05	5.1385e-05	4.8035e-06	2.9886e-05	0
888.561	2.9377e-05	2.1121e-05	3.1851e-05	2.9659e-05	2.1392e-05	7.4896e-06	1.5565e-05	1.5637e-05	5.0218e-05	3.6756e-06	1.0454e-05	1.1158e-05	2.8561e-05	1.0158e-05	0
889.561	7.581e-05	8.3492e-06	2.6909e-05	1.7576e-05	1.4705e-05	1.3228e-05	1.9945e-05	1.7581e-06	3.1624e-05	7.1018e-06	7.8363e-06	4.6713e-05	8.4641e-06	1.0802e-05	0
890.56	2.79e-05	1.8859e-06	4.1858e-05	1.7926e-05	2.901e-05	7.8163e-06	1.4664e-05	2.64e-05	2.1014e-05	1.2749e-05	6.2217e-06	1.554e-05	1.2698e-05	2.8635e-05	0
891.56	2.3681e-05	1.5935e-05	2.2866e-05	3.2228e-05	9.869e-06	1.0286e-05	1.5347e-05	2.4754e-05	4.8043e-05	2.9926e-05	1.9732e-05	1.4759e-05	4.9313e-06	6.4274e-06	0
892.559	0.00010284	1.0823e-05	1.1381e-05	1.4114e-05	7.9634e-06	1.9954e-05	1.1584e-05	1.8741e-05	2.1014e-05	2.8858e-05	8.9898e-06	4.6154e-05	9.9728e-06	8.2723e-06	0
893.559	6.9466e-05	1.3944e-05	3.0798e-05	2.9436e-05	1.7594e-05	2.9969e-05	2.0556e-05	1.8768e-05	2.0832e-05	5.8383e-05	3.1438e-06	1.0892e-05	1.2103e-05	3.3835e-05	0
894.558	6.0596e-05	9.9359e-06	2.0955e-05	1.1557e-05	1.4233e-05	3.716e-05	1.947e-05	2.3409e-05	3.643e-05	1.7638e-05	2.2564e-05	1.656e-05	1.9982e-05	2.01e-05	0
895.558	6.4371e-05	9.172e-06	2.8315e-05	1.3734e-05	3.2039e-06	6.1736e-06	2.0346e-05	3.0149e-05	1.6478e-05	2.0827e-05	8.5053e-06	1.1903e-05	1.2065e-05	1.4667e-05	0
896.557	2.8555e-05	3.1667e-05	2.1252e-05	1.6281e-05	1.074e-05	1.7913e-05	2.2718e-05	2.3148e-05	1.5532e-05	1.6408e-05	5.4005e-06	3.4695e-05	1.9165e-05	7.1776e-06	0
897.557	3.363e-05	6.121e-06	2.5107e-05	1.3379e-05	6.3353e-06	1.3619e-05	2.8734e-05	3.6495e-05	1.7699e-05	4.0742e-05	6.234e-06	3.7186e-05	1.3604e-05	2.1038e-05	0
898.556	1.3112e-05	7.5676e-06	2.5232e-05	2.1112e-05	2.5124e-05	7.0384e-06	2.057e-05	2.8563e-05	4.7433e-06	2.1874e-05	2.2284e-05	2.6855e-05	9.7033e-06	1.1485e-05	0
899.556	5.1023e-05	5.0791e-06	1.5037e-05	1.6232e-05	1.5498e-05	2.2513e-05	9.1011e-06	1.5204e-05	4.2098e-05	8.4205e-06	1.718e-05	1.2454e-05	7.7908e-07	1.5326e-05	0
900.555	1.3808e-05	2.8478e-05	1.3696e-05	1.9985e-05	8.3954e-06	3.693e-06	2.044e-05	1.5789e-05	3.8135e-05	2.5922e-05	5.2432e-06	3.0103e-05	5.0772e-06	1.4948e-05	0
901.555	6.369e-05	1.369e-05	2.5101e-05	1.3222e-05	2.3038e-05	7.242e-06	3.7048e-06	2.6749e-05	4.4852e-05	2.4752e-05	1.5056e-05	2.9267e-05	1.4746e-05	1.6713e-05	0
902.554	6.5487e-05	1.4537e-05	4.2769e-05	3.3886e-05	5.5338e-06	1.5827e-05	1.5715e-05	2.4856e-05	4.7471e-05	1.4072e-05	1.138e-05	5.0406e-05	2.7971e-05	4.1314e-05	0
903.554	4.9449e-06	1.6845e-05	2.1357e-05	2.1792e-05	1.0347e-05	5.0645e-06	2.1208e-05	5.8103e-06	5.6e-05	2.7101e-05	1.8531e-05	8.7827e-06	2.4375e-05	7.4506e-06	0
904.553	8.3151e-05	4.5474e-05	3.1385e-05	1.1404e-05	2.3538e-05	1.5773e-05	1.092e-05	3.9271e-05	3.0817e-05	2.0849e-05	6.3644e-06	5.9132e-06	1.0956e-05	2.681e-05	0
905.553	2.3911e-05	2.3415e-05	3.2733e-06	3.7188e-05	1.564e-05	5.5276e-06	2.1381e-05	3.0557e-05	3.1985e-05	5.0144e-05	1.7939e-05	3.8871e-05	7.7751e-06	8.5872e-06	0
906.552	3.3972e-06	1.7379e-05	1.3251e-05	2.4006e-05	1.1082e-05	2.6314e-05	1.3258e-05	7.7933e-06	6.2532e-05	2.4067e-05	5.7581e-06	2.6149e-05	2.3715e-05	1.7781e-05	0
907.552	2.6026e-05	1.0397e-05	2.5538e-06	5.8548e-06	2.1315e-05	1.3649e-05	1.5042e-05	3.8048e-05	4.723e-05	4.1435e-05	2.2339e-05	2.0004e-05	1.1793e-05	1.5654e-05	0
908.551	4.7121e-05	1.9732e-05	3.1333e-05	1.5257e-06	2.2862e-05	1.7838e-05	6.9786e-06	4.3132e-05	2.474e-05	2.7837e-05	9.2144e-06	2.597e-05	4.7753e-05	2.7998e-05	0
909.551	7.25e-05	1.5514e-05	5.5209e-06	2.3151e-05	8.5804e-06	5.7848e-06	3.1566e-05	4.3861e-05	3.471e-05	3.0223e-05	2.8467e-05	2.9075e-05	2.5726e-05	2.1219e-05	0
910.55	3.9844e-05	2.8552e-05	2.1739e-05	4.2976e-07	2.265e-06	1.7438e-05	8.2847e-06	3.0366e-05	4.4797e-05	2.1178e-05	1.8584e-05	2.6578e-05	1.4207e-05	1.0687e-05	0
911.55	0.00016767	2.0745e-05	2.2317e-05	8.3617e-06	3.4705e-06	2.6694e-05	1.412e-05	2.32e-05	3.0441e-05	1.4649e-05	5.9049e-06	1.5866e-05	1.7375e-05	1.3062e-05	0
912.549	2.8321e-05	9.2195e-06	1.6588e-05	1.2751e-05	1.5349e-05	1.8314e-05	1.353e-05	2.5303e-05	4.8353e-05	9.8442e-06	1.1394e-05	4.3752e-05	2.3594e-05	9.6947e-06	0
913.549	0.00010522	2.033e-05	8.0901e-06	5.3629e-05	2.5336e-05	1.4724e-05	6.7886e-06	1.5509e-05	1.2803e-05	3.1246e-05	3.9483e-06	6.2706e-05	1.5313e-05	1.9293e-05	0
914.548	4.8838e-05	1.7517e-05	2.9269e-05	1.0893e-05	1.2599e-05	4.2464e-05	1.166e-05	1.5841e-05	4.7314e-05	9.3512e-06	1.2371e-05	2.9063e-05	1.1424e-05	5.0971e-05	0
915.548	3.5991e-05	3.1763e-05	4.1726e-05	2.3736e-05	1.3845e-05	8.4442e-06	2.0323e-05	3.3662e-05	3.738e-05	3.5045e-05	2.0032e-05	1.0387e-05	2.3047e-05	3.4974e-05	0
916.547	6.8278e-05	1.9001e-05	1.7083e-05	2.8195e-05	9.3514e-06	5.3393e-06	1.9725e-05	1.5422e-05	4.484e-05	1.8237e-05	1.6768e-05	4.1301e-05	1.6791e-05	1.2415e-05	0
917.547	0.00010665	4.7211e-05	3.2165e-05	2.014e-05	2.6225e-05	1.0358e-05	9.8866e-06	3.6767e-05	3.4054e-05	2.2684e-05	7.8297e-06	3.692e-05	4.0894e-06	1.1642e-05	0
918.546	7.1359e-05	2.3507e-05	2.6081e-05	2.2481e-05	1.669e-05	1.1734e-05	3.3211e-05	3.4956e-05	1.8764e-05	3.0061e-05	1.9244e-05	3.7618e-05	2.102e-05	3.7286e-06	0
919.546	1.4456e-05	2.931e-05	1.0328e-05	2.76e-05	9.2293e-06	2.2861e-05	1.7945e-05	3.9002e-05	1.3089e-05	2.8762e-05	3.4313e-05	2.7689e-05	2.325e-05	6.6284e-06	0
920.545	5.5203e-05	1.723e-05	2.3967e-05	2.0106e-05	3.9507e-06	2.0481e-05	1.6497e-05	1.3206e-05	1.9855e-05	2.3499e-05	1.7538e-05	3.6096e-05	1.4304e-05	2.0835e-05	0
921.545	4.957e-05	3.246e-05	5.9267e-06	1.4958e-05	7.1728e-06	4.8409e-06	2.3775e-05	2.9901e-05	5.6937e-05	2.2494e-06	1.8667e-05	3.5705e-05	1.623e-05	2.6332e-06	0
922.544	4.9888e-05	3.4906e-05	3.1221e-05	2.7894e-05	4.8989e-06	2.9661e-05	3.0918e-06	4.209e-05	4.7958e-05	6.5241e-06	3.1137e-05	4.5965e-05	7.4096e-06	1.5206e-05	0
923.544	6.273e-06	1.8957e-05	1.6903e-05	1.549e-05	1.1249e-05	8.5786e-06	1.8162e-05	9.2445e-06	1.3215e-05	4.0703e-05	2.1136e-05	6.5395e-05	5.2368e-06	4.638e-05	0
924.543	5.0982e-05	5.7362e-05	5.9565e-05	3.7575e-05	2.7418e-05	2.92e-05	7.9054e-06	2.0755e-05	3.211e-05	2.1114e-05	4.1409e-05	1.5423e-05	1.6416e-05	8.287e-06	0
925.543	5.6829e-05	1.6619e-05	2.6994e-05	8.4565e-06	1.9126e-05	2.0669e-05	1.0715e-05	2.2178e-05	9.29e-06	3.7298e-05	8.5473e-06	1.9967e-05	1.0674e-05	2.6647e-06	0
926.542	8.7906e-05	4.8354e-05	1.2506e-05	2.5262e-05	2.0257e-05	5.3842e-05	1.7854e-05	1.0084e-05	3.0111e-05	2.3861e-05	2.0364e-05	8.3849e-06	3.68e-05	2.5032e-05	0
927.542	0.00017939	0.00014531	6.9241e-05	3.9759e-05	6.4626e-05	5.5016e-05	3.0252e-05	1.523e-05	0.00012876	0.00010858	6.9042e-05	8.5935e-05	8.9675e-05	9.8622e-06	0
928.541	1.8696e-05	4.9914e-05	4.1981e-05	1.7114e-05	1.7464e-05	3.21e-05	9.8943e-06	3.6277e-05	2.2763e-05	2.612e-05	3.0766e-05	1.1047e-05	2.0645e-05	2.8674e-05	0
929.541	2.0985e-05	4.9628e-05	4.5358e-05	1.6434e-05	2.1796e-05	1.1127e-05	1.4431e-05	4.5694e-05	6.6643e-06	2.0302e-05	2.8509e-05	8.5568e-06	2.0734e-05	2.0455e-05	0
930.54	7.6059e-05	6.823e-05	1.7597e-05	1.0998e-05	1.2445e-05	6.1362e-06	3.2909e-05	2.3281e-05	5.2701e-05	1.499e-05	1.9668e-05	1.3377e-05	3.4395e-05	3.813e-06	0
931.54	3.8444e-05	1.0966e-05	2.3969e-05	4.1795e-05	2.0843e-05	6.94e-06	1.9597e-05	4.6196e-05	4.8347e-05	1.4114e-05	2.5531e-05	2.7353e-05	3.5805e-05	3.48e-05	0
932.539	0.00010958	2.8897e-05	2.6263e-05	1.0822e-05	1.8732e-05	2.2845e-05	1.9655e-06	2.983e-05	7.0164e-05	3.8942e-05	3.545e-05	1.7937e-05	3.442e-05	7.7058e-06	0
933.539	7.8304e-05	1.7693e-05	7.3159e-06	6.3257e-05	1.5091e-05	1.3941e-05	1.1983e-05	1.7493e-05	1.4221e-05	6.3057e-06	2.9175e-05	6.09e-05	1.508e-05	2.4932e-05	0
934.538	7.4685e-05	4.7723e-05	5.0002e-05	3.3131e-06	3.7143e-05	4.5852e-05	9.8462e-06	4.183e-05	1.4715e-05	5.0934e-05	2.7808e-05	2.8473e-05	9.1768e-06	1.9097e-05	0
935.538	1.4946e-05	4.0461e-05	2.6756e-05	4.7319e-05	2.8554e-05	1.9951e-05	9.0888e-06	1.9781e-05	3.9495e-05	2.5837e-05	5.2279e-05	4.9865e-05	1.8197e-05	1.9431e-05	0
936.537	7.8587e-05	6.396e-05	3.5796e-05	4.0628e-05	1.8712e-05	1.9621e-05	3.8537e-06	3.7069e-06	3.081e-05	1.1056e-05	2.0444e-05	4.6146e-05	1.9025e-05	1.8044e-05	0
937.537	1.976e-05	2.0255e-05	3.3085e-05	1.7738e-05	2.2095e-05	9.3189e-06	2.3354e-05	3.242e-05	5.0406e-05	4.5298e-05	2.3464e-05	2.4167e-05	1.2224e-05	2.08e-05	0
938.536	6.4497e-05	3.7126e-05	1.9212e-05	4.613e-05	3.832e-05	5.6311e-05	3.6383e-05	1.7734e-05	1.0374e-05	9.7734e-05	3.7617e-05	3.7252e-05	8.0235e-06	1.1977e-05	0
939.536	5.8688e-05	5.0724e-05	4.0979e-05	2.501e-05	1.1958e-05	1.7159e-05	3.9464e-06	4.0606e-05	3.5156e-05	4.8656e-05	1.4625e-05	3.8828e-05	2.478e-05	1.4095e-05	0
940.535	1.7906e-05	1.8255e-05	3.6947e-05	2.0703e-05	3.4128e-05	4.1878e-05	7.4685e-06	6.8084e-06	1.778e-05	2.6576e-05	4.8857e-05	1.9029e-05	1.9682e-05	1.665e-05	0
941.535	5.9158e-05	3.0849e-05	4.6803e-05	4.8969e-05	1.7252e-05	2.5492e-05	5.0397e-05	6.0805e-05	5.5694e-06	3.0656e-05	2.5384e-05	2.4825e-05	2.4244e-05	1.2043e-05	0
942.534	6.9899e-05	1.3305e-05	1.3998e-05	2.0549e-05	9.3798e-06	3.6751e-05	2.1944e-05	4.9546e-05	2.3409e-05	5.2856e-05	3.3416e-05	1.2966e-05	2.6576e-05	1.5382e-05	0
943.534	7.8285e-05	5.4905e-05	7.0908e-05	1.0474e-05	2.5444e-05	2.0281e-05	1.5049e-05	5.2163e-06	3.4301e-05	4.3447e-05	6.521e-06	1.8739e-05	7.2562e-06	2.0702e-05	0
944.533	6.422e-05	2.987e-05	1.6772e-05	3.3207e-05	1.1908e-05	3.1309e-05	2.8984e-06	5.1317e-05	2.2826e-05	1.3618e-05	2.1574e-05	3.9715e-05	2.6947e-05	8.3709e-06	0
945.533	6.6185e-05	1.737e-05	2.1684e-05	2.2223e-05	3.5951e-05	4.543e-05	2.6221e-05	4.5481e-05	2.1587e-05	3.4672e-05	3.5874e-05	9.3175e-06	2.8551e-05	7.5644e-06	0
946.532	2.9288e-05	3.4142e-05	3.7779e-05	6.9301e-05	2.6432e-05	2.4357e-05	1.5323e-05	6.2593e-05	3.0209e-05	3.3136e-05	3.263e-05	2.8808e-05	2.0332e-05	9.7221e-06	0
947.532	2.6514e-05	2.1925e-05	2.5749e-05	1.4073e-05	2.8193e-05	1.0998e-05	2.2471e-05	4.4813e-05	2.9963e-05	6.5447e-05	3.206e-05	3.2409e-05	2.3038e-05	1.2645e-05	0
948.531	0.00010055	2.6073e-05	8.3166e-06	4.2613e-05	1.3886e-05	4.1707e-05	6.754e-06	2.5976e-05	5.9312e-05	3.623e-05	3.7221e-05	8.1769e-05	4.0739e-05	8.9076e-06	0
949.531	1.6944e-05	5.021e-05	4.5656e-05	4.5775e-05	9.3256e-06	2.8381e-05	2.5643e-05	3.3792e-05	4.1003e-05	3.6646e-05	1.3937e-05	2.2747e-05	2.1862e-05	1.4498e-05	0
950.53	7.0869e-05	2.3302e-05	2.3836e-05	1.4742e-05	3.1264e-05	5.4282e-05	1.717e-05	3.989e-05	5.8069e-05	3.2786e-05	2.3107e-05	1.8275e-05	2.143e-05	5.4274e-06	0
951.53	0.00013319	6.1007e-06	3.2693e-05	5.2775e-05	1.3579e-05	2.3553e-05	3.4922e-05	1.8398e-05	3.9382e-05	3.1815e-05	2.5403e-05	3.5099e-05	2.3996e-05	3.8802e-05	0
952.529	8.5646e-05	7.934e-06	4.4203e-05	4.0323e-05	1.0568e-05	3.9183e-05	2.1339e-05	4.3641e-05	1.5838e-05	3.0721e-05	2.7585e-05	5.5751e-05	3.2777e-05	2.9966e-05	0
953.529	0.0001139	2.4238e-05	3.2804e-05	3.002e-05	1.1547e-05	3.0698e-05	2.3053e-05	2.6863e-05	6.8239e-05	3.4443e-05	2.7449e-05	4.2619e-05	1.1126e-05	2.0989e-05	0
954.528	9.518e-05	3.0305e-05	1.8427e-05	1.669e-05	9.9734e-06	1.8199e-05	1.7752e-05	2.766e-05	2.8277e-05	2.8827e-05	8.8617e-06	2.2289e-05	1.183e-05	1.2752e-05	0
955.528	3.7246e-05	3.2681e-05	3.8111e-05	1.8898e-05	6.1827e-05	5.5659e-06	3.0242e-05	4.3911e-05	2.1944e-05	1.5231e-05	4.8225e-05	1.5645e-05	2.2951e-05	1.61e-05	0
956.527	4.3008e-05	6.3924e-06	2.2788e-05	1.4537e-05	3.6132e-05	3.4412e-05	2.7384e-05	3.4305e-05	1.6949e-05	4.1348e-05	1.3542e-05	1.5393e-05	3.9202e-05	1.3212e-05	0
957.527	3.7964e-05	4.0223e-06	2.2514e-05	2.8678e-05	1.9111e-05	5.0252e-05	1.8256e-05	5.4287e-05	2.2904e-05	4.0295e-05	2.1795e-05	4.8751e-05	1.9559e-05	4.1757e-06	0
958.526	8.9019e-05	3.0909e-05	0.00010921	5.2851e-05	1.4909e-05	3.1525e-05	3.4902e-05	2.7996e-05	4.6856e-05	3.5544e-05	7.3979e-06	2.5866e-05	4.61e-05	4.252e-05	0
959.526	7.4058e-05	2.8683e-05	4.2717e-05	2.3765e-05	3.5333e-05	1.7704e-05	2.5481e-05	2.9542e-05	1.5315e-05	2.8046e-05	2.2391e-05	4.3792e-05	1.6728e-05	5.1708e-05	0
960.525	0.00014537	3.0049e-05	2.2756e-05	2.1074e-05	3.8135e-05	2.937e-05	3.5026e-05	4.3073e-05	4.85e-05	4.0553e-05	8.3869e-06	6.3968e-05	5.248e-06	3.9284e-05	0
961.525	4.6191e-05	2.3636e-05	2.566e-05	1.0381e-05	2.3393e-05	1.8887e-05	3.0129e-05	1.1703e-05	2.2175e-05	3.6739e-05	1.1382e-05	4.8518e-05	1.6935e-05	3.8751e-05	0
962.525	6.4028e-05	6.6252e-05	2.9896e-05	4.4075e-05	3.5811e-05	2.3522e-05	3.8482e-05	4.5894e-05	5.6326e-05	3.0289e-05	2.4379e-05	2.8392e-05	1.3674e-05	7.2515e-06	0
963.524	0.00013509	4.9018e-05	2.7812e-05	3.2401e-05	3.7293e-05	5.4051e-05	1.5951e-05	1.5856e-05	4.6436e-05	2.9139e-05	4.669e-05	1.8103e-05	1.8966e-05	4.0912e-05	0
964.524	5.4546e-05	7.9158e-06	4.9902e-05	4.5269e-05	7.0786e-05	4.7461e-05	2.5517e-05	7.6265e-05	4.2377e-05	7.4026e-05	1.1939e-05	4.3013e-05	3.5858e-05	4.6593e-05	0
965.523	1.2432e-05	1.7659e-05	3.9969e-05	6.4818e-05	2.8564e-05	3.2582e-05	1.6213e-05	4.8171e-05	3.4592e-05	3.9607e-05	2.81e-05	8.1251e-05	2.2542e-05	4.4405e-05	0
966.523	9.435e-05	1.9815e-05	4.1422e-05	1.5088e-05	2.3415e-05	1.4786e-05	2.7523e-05	3.7752e-05	5.1135e-05	4.9823e-05	3.7024e-05	3.8757e-05	6.652e-06	2.4613e-05	0
967.522	0.00011858	2.6595e-05	3.5917e-05	1.9337e-05	4.1817e-05	3.6976e-05	3.7246e-05	3.1789e-05	3.5475e-05	4.2527e-05	4.1661e-05	5.5893e-05	5.0143e-06	2.2234e-05	0
968.522	6.5106e-05	2.2234e-05	3.9714e-05	3.3715e-05	6.7983e-05	4.3265e-05	2.1106e-05	4.3291e-05	2.2358e-05	2.732e-05	7.7702e-05	5.4576e-05	9.2116e-06	1.8239e-05	0
969.521	7.1919e-05	5.4033e-05	8.0882e-05	5.4781e-05	3.3104e-05	2.085e-05	2.4023e-05	7.6229e-05	1.4473e-05	1.6947e-05	6.1755e-05	5.1743e-05	3.7372e-06	3.912e-05	0
970.521	0.00011407	6.1344e-05	3.2779e-05	1.3087e-05	1.1041e-05	4.4585e-05	5.6021e-05	4.6422e-05	5.0759e-05	2.6371e-05	2.1991e-05	2.8123e-05	1.7805e-05	2.8643e-05	0
971.52	0.0002655	2.3161e-05	2.3447e-05	2.4261e-05	5.5269e-05	1.3191e-05	2.4264e-05	6.8015e-05	8.0548e-06	3.4807e-05	4.0681e-05	2.2984e-05	3.824e-05	2.2615e-05	0
972.52	0.00014105	8.7862e-06	5.2431e-05	2.9431e-05	4.1588e-05	4.3497e-05	3.4857e-05	5.2202e-05	1.8456e-05	1.6055e-05	2.0563e-05	8.4224e-05	3.4017e-05	4.2129e-06	0
973.519	0.00031769	5.7603e-05	3.7384e-05	2.3368e-05	3.636e-05	2.1238e-05	8.2876e-05	4.3628e-05	6.4192e-05	4.0817e-05	3.7426e-05	0.00010714	3.1094e-05	3.5274e-05	0
974.519	0.00038906	8.306e-05	3.197e-05	9.0464e-05	2.9301e-05	1.8587e-05	2.3859e-05	3.0762e-06	3.7655e-05	8.8321e-05	6.1056e-05	7.9781e-05	4.6993e-05	2.9143e-05	0
975.518	0.0026782	0.00047187	0.00036083	0.00025645	0.00016015	0.0001039	8.5597e-05	5.2574e-05	0.00041839	0.00043193	0.00035752	0.00041648	0.00021014	8.4432e-05	0
976.518	0.00025993	8.3898e-05	0.00010224	2.0165e-05	1.033e-05	1.4856e-05	4.934e-05	5.7662e-05	6.7195e-05	8.5451e-05	2.0249e-05	0.00010108	3.0563e-05	2.739e-05	0
977.517	0.00023803	3.6025e-05	6.1143e-05	2.0922e-05	4.3094e-05	1.3561e-05	3.5005e-05	4.1336e-05	6.501e-05	4.6843e-05	5.3952e-06	4.1396e-05	1.2735e-05	7.2236e-06	0
978.517	0.00013866	1.5521e-05	3.3802e-05	2.5225e-05	9.524e-06	2.1344e-05	1.3e-05	3.6534e-05	2.0861e-05	4.3489e-05	8.1582e-06	5.01e-05	1.0385e-06	1.14e-05	0
979.516	0.00011736	4.0973e-05	7.2783e-05	3.5644e-05	7.8607e-06	9.0458e-06	3.2775e-05	5.9157e-05	0.0001048	2.5248e-05	8.5771e-06	3.1984e-05	2.8063e-05	4.562e-05	0
980.516	8.3974e-05	2.2005e-05	1.9132e-05	8.7422e-06	7.073e-06	3.4186e-05	2.7602e-05	1.3916e-05	4.7849e-05	5.1616e-05	3.0471e-05	3.0866e-05	4.2155e-05	3.0701e-05	0
981.515	5.0546e-05	2.3536e-05	1.382e-05	2.1352e-05	3.0864e-05	1.3362e-05	3.899e-05	4.2672e-05	4.9978e-05	3.0447e-05	3.548e-05	2.4111e-05	2.0227e-05	6.8116e-05	0
982.515	6.2403e-05	2.4803e-05	2.6984e-05	1.4591e-05	2.4803e-05	1.6746e-05	1.7557e-05	3.2587e-05	9.772e-06	8.6997e-06	2.1212e-05	3.9559e-05	2.9452e-05	3.1364e-05	0
983.514	1.7837e-05	5.1246e-06	1.2345e-05	2.2197e-05	3.9632e-05	5.4079e-05	3.0157e-05	3.7506e-05	7.3778e-05	2.8882e-05	1.2847e-05	0.00010458	1.0286e-05	2.3448e-05	0
984.514	6.7461e-05	4.9623e-05	3.1088e-05	3.1812e-05	3.581e-05	2.2713e-05	4.2627e-05	2.7974e-05	3.8222e-05	5.7197e-05	3.2067e-05	5.8195e-05	1.1058e-05	2.4716e-05	0
985.513	4.063e-05	1.3127e-05	2.4981e-05	2.2616e-05	1.855e-05	2.2283e-05	2.8076e-05	2.509e-05	6.8844e-05	2.708e-05	1.2393e-05	2.166e-05	1.2966e-05	8.405e-06	0
986.513	6.9723e-05	1.1342e-05	1.0013e-05	7.1489e-05	3.2365e-05	8.513e-06	1.3616e-05	2.3278e-05	6.5995e-05	1.6513e-05	2.4315e-05	0.00012798	1.1997e-06	5.0545e-05	0
987.512	6.7555e-05	3.4653e-05	5.8844e-05	8.5866e-06	4.2863e-05	3.8524e-05	2.1623e-05	7.0019e-05	4.5645e-05	4.3412e-05	3.551e-05	4.3982e-05	1.9469e-05	2.1933e-05	0
988.512	9.8646e-05	2.165e-05	6.5689e-05	3.1171e-05	4.4703e-05	3.0782e-05	8.5518e-06	3.2269e-05	4.3609e-05	2.7073e-05	3.5127e-05	0.00015117	8.9445e-06	3.539e-05	0
989.511	0.0001666	1.1693e-05	3.5753e-05	4.7443e-05	3.0111e-05	5.0872e-05	1.1268e-05	3.1549e-05	4.2895e-05	2.3993e-05	4.1908e-05	7.4878e-05	2.5877e-05	2.2112e-05	0
990.511	0.00011919	5.5492e-05	6.3111e-05	2.7974e-05	3.6618e-05	5.2428e-05	3.2222e-05	5.5789e-05	7.5141e-05	4.2027e-05	1.655e-05	7.3423e-05	2.8297e-05	2.9709e-05	0
991.51	3.5517e-05	1.155e-05	2.5055e-05	4.8214e-05	1.1567e-05	3.0361e-05	3.0121e-05	5.3179e-05	2.7379e-05	2.6702e-05	9.1675e-06	4.8958e-05	2.9565e-05	1.2652e-05	0
992.51	9.5121e-05	3.7902e-05	6.4975e-05	5.8041e-05	4.7051e-05	5.3555e-05	2.7391e-05	4.3485e-05	6.367e-05	6.2545e-05	3.7262e-05	2.7744e-05	9.6091e-06	1.2689e-05	0
993.509	6.2727e-05	3.5232e-05	3.7886e-05	3.6714e-05	6.7433e-05	1.0405e-05	2.2552e-05	4.6663e-05	2.8229e-05	2.0863e-05	5.0831e-05	7.4594e-05	1.2986e-05	3.5631e-05	0
994.509	9.8154e-05	6.2707e-05	3.6775e-05	7.0872e-05	1.9479e-05	3.4689e-05	3.0878e-05	2.8524e-05	1.7779e-05	4.5455e-05	3.7099e-05	8.6933e-05	3.9314e-05	2.5108e-05	0
995.508	0.00016518	4.5794e-05	4.5675e-05	2.1723e-05	5.6216e-05	2.0363e-05	9.4214e-06	3.741e-05	6.6717e-05	2.3976e-05	5.5693e-05	0.00010531	2.7961e-05	4.063e-05	0
996.508	0.00011042	5.2269e-05	7.5862e-05	4.2697e-05	2.3518e-05	4.743e-05	1.0736e-05	6.8772e-05	7.4223e-05	8.9008e-06	3.9402e-05	0.0001088	2.275e-05	1.8979e-05	0
997.507	9.6785e-05	8.3189e-06	9.9077e-06	3.6702e-05	5.6153e-05	2.1713e-05	3.3008e-05	1.6659e-05	4.8978e-05	7.2937e-05	3.4443e-05	5.3486e-05	1.4488e-05	2.8522e-05	0
998.507	0.00016781	2.6772e-05	3.7836e-05	6.0596e-05	4.4278e-05	5.2296e-05	3.4821e-06	4.1473e-05	4.9098e-05	4.9897e-05	1.89e-05	9.3761e-05	1.5206e-05	1.1098e-05	0
999.506	7.1279e-05	3.8081e-05	2.8134e-05	3.5348e-05	2.5641e-05	3.9905e-05	2.2217e-05	9.6286e-06	5.1577e-05	6.0017e-05	5.1966e-06	8.4312e-05	3.9061e-05	1.5275e-05	0
1000.51	5.5902e-05	6.4925e-05	4.5184e-05	5.8798e-05	1.9692e-05	2.7047e-05	2.564e-05	2.3843e-05	6.912e-05	6.8645e-05	4.3461e-05	1.5109e-05	2.1628e-05	1.5962e-05	0
1001.51	5.6941e-05	6.6625e-06	5.6475e-05	4.9442e-05	1.6205e-05	6.039e-05	2.2577e-05	3.2194e-05	4.0503e-05	5.4965e-05	2.4575e-05	4.6613e-05	1.2256e-05	4.0231e-06	0
1002.5	2.6763e-05	5.7419e-05	7.6376e-05	6.886e-06	1.301e-05	7.1892e-05	7.4856e-06	4.2214e-05	9.1188e-05	8.0406e-05	3.3696e-05	8.0362e-05	5.4718e-05	3.8572e-05	0
1003.5	6.2446e-05	1.164e-05	4.244e-05	5.7979e-05	3.8041e-05	4.5805e-05	1.1386e-05	4.6218e-05	6.9784e-05	2.85e-05	2.9484e-05	1.5212e-05	9.0346e-06	7.1256e-05	0
1004.5	4.7981e-05	1.5447e-05	6.5357e-05	3.4169e-05	1.3202e-05	3.9344e-05	4.1233e-05	2.4526e-05	2.7914e-05	4.0039e-05	2.5435e-05	7.3122e-05	4.4995e-05	2.9542e-05	0
1005.5	3.3431e-05	5.9318e-05	5.1358e-05	4.1963e-05	4.3133e-05	7.2838e-05	1.3387e-05	5.1207e-05	2.0726e-05	7.2884e-06	1.1994e-05	6.9784e-05	5.3874e-05	5.8595e-05	0
1006.5	0.00014552	4.2326e-05	8.9155e-05	7.4308e-05	2.3565e-05	3.8108e-05	2.0921e-05	2.7287e-05	3.2092e-05	0.0001252	4.7216e-05	3.1343e-05	2.1566e-05	1.3482e-05	0
1007.5	3.2148e-05	2.6298e-05	0.00014643	4.9406e-05	1.1472e-05	3.872e-05	3.7881e-05	0.00010456	6.3381e-05	9.8249e-05	1.2314e-05	0.00011781	1.8098e-05	0.00010755	0
1008.5	6.8025e-05	6.5884e-06	3.4485e-05	0.0001302	1.5849e-05	3.0283e-05	2.5009e-05	1.0659e-05	9.8614e-05	9.8474e-05	8.6044e-05	5.3153e-05	3.3764e-05	1.4727e-07	0
1009.5	7.6295e-05	5.383e-05	0.00012024	7.2568e-05	1.3301e-05	5.506e-05	2.6925e-05	2.4447e-05	5.5399e-05	5.85e-05	3.7426e-05	5.5702e-05	7.0482e-05	7.7967e-05	0
1010.5	4.1225e-05	4.0431e-05	2.9507e-05	7.6816e-05	3.7967e-05	2.5631e-05	4.5249e-05	7.5925e-05	6.3687e-05	2.6432e-05	1.4711e-05	4.949e-05	4.367e-05	4.7598e-05	0
1011.5	0.00013674	3.5685e-05	6.4401e-05	5.9196e-05	3.6826e-05	2.1687e-05	3.5951e-05	6.8647e-05	4.6724e-05	3.2889e-05	8.8422e-05	3.5599e-05	5.6379e-05	4.7552e-05	0
1012.5	0.00017116	4.0329e-05	0.00011595	0.00014531	3.9365e-05	7.6158e-05	3.5884e-05	0.00015998	5.5606e-05	0.00010947	5.223e-05	0.00011045	4.8174e-05	0.00010113	0
1013.5	0.00035525	0.00010853	5.7789e-05	0.00016079	0.00010695	0.00017031	5.8666e-05	5.3043e-05	2.3736e-05	2.4462e-05	6.1574e-05	0.00010134	6.358e-05	7.0566e-05	0
1014.5	0.00017805	8.5015e-05	9.0132e-05	0.00016887	5.3914e-05	0.00013738	9.5966e-05	7.7556e-05	5.1995e-05	0.00010141	2.0079e-05	0.00040643	0.000126	2.7171e-05	0
1015.5	0.00018248	5.5513e-05	0.00012445	0.00014165	3.2211e-05	0.00012827	0.0001394	0.00021075	9.1932e-05	8.6378e-05	0.00015098	0.00022967	5.6424e-05	5.8936e-05	0
1016.5	0.00010607	7.0458e-05	7.9159e-05	0.00023543	3.4459e-05	1.3373e-05	0.00010449	9.1599e-05	0.00017018	7.1437e-05	0.00024526	0.00023124	0.00012396	7.349e-05	0
1017.5	0.00034137	8.4876e-05	0.00062796	0.00013959	0.00013903	0.00013503	5.5176e-05	0.00022387	4.0776e-05	0.0002504	0.00018197	7.8825e-05	0.0002047	3.7297e-05	0
1018.5	0.00025741	0.00020547	0.00043132	0.00036389	0.00020263	0.00017551	0.00027868	9.0052e-05	0.00029183	0.0003018	0.00011336	0.00016643	0.00012694	0.00015733	0
1019.5	0.00069171	0.00023085	0.00074184	7.9637e-05	0.00026234	0.00045223	0.00030764	0.00033265	0.00010123	0.00027547	0.00014586	0.00083006	0.00019501	0.00065078	0
1020.5	0.0004789	0.00017835	0.0003985	0.00018964	0.00012718	0.00044031	0.00011829	0.00037315	0.00047138	0.00066011	0.00056927	0.00016082	0.00025288	0.0003991	0
1021.5	0.00071149	0.00027425	0.00025489	0.00017547	0.00080671	0.00062484	0.00033065	0.00039769	0.00042936	0.00081121	0.00051612	0.00081488	0.00058941	0.00061354	0
1022.49	0.0010212	0.0010253	0.0013644	0.00068089	0.0017219	0.00058389	0.0016425	0.0017699	0.0005104	0.001281	0.00073693	0.00088993	0.0010767	0.00035738	0
	0
	0.999506
	1.99901
	2.99852
	3.99803
	4.99753
	5.99704
	6.99654
	7.99605
	8.99556
	9.99506
	10.9946
	11.9941
	12.9936
	13.9931
	14.9926
	15.9921
	16.9916
	17.9911
	18.9906
	19.9901
	20.9896
	21.9891
	22.9886
	23.9882
	24.9877
	25.9872
	26.9867
	27.9862
	28.9857
	29.9852
	30.9847
	31.9842
	32.9837
	33.9832
	34.9827
	35.9822
	36.9817
	37.9812
	38.9807
	39.9802
	40.9798
	41.9793
	42.9788
	43.9783
	44.9778
	45.9773
	46.9768
	47.9763
	48.9758
	49.9753
	50.9748
	51.9743
	52.9738
	53.9733
	54.9728
	55.9723
	56.9719
	57.9714
	58.9709
	59.9704
	60.9699
	61.9694
	62.9689
	63.9684
	64.9679
	65.9674
	66.9669
	67.9664
	68.9659
	69.9654
	70.9649
	71.9644
	72.964
	73.9635
	74.963
	75.9625
	76.962
	77.9615
	78.961
	79.9605
	80.96
	81.9595
	82.959
	83.9585
	84.958
	85.9575
	86.957
	87.9565
	88.9561
	89.9556
	90.9551
	91.9546
	92.9541
	93.9536
	94.9531
	95.9526
	96.9521
	97.9516
	98.9511
	99.9506
	100.95
	101.95
	102.949
	103.949
	104.948
	105.948
	106.947
	107.947
	108.946
	109.946
	110.945
	111.945
	112.944
	113.944
	114.943
	115.943
	116.942
	117.942
	118.941
	119.941
	120.94
	121.94
	122.939
	123.939
	124.938
	125.938
	126.937
	127.937
	128.936
	129.936
	130.935
	131.935
	132.934
	133.934
	134.933
	135.933
	136.932
	137.932
	138.931
	139.931
	140.93
	141.93
	142.929
	143.929
	144.928
	145.928
	146.927
	147.927
	148.926
	149.926
	150.925
	151.925
	152.924
	153.924
	154.923
	155.923
	156.922
	157.922
	158.921
	159.921
	160.921
	161.92
	162.92
	163.919
	164.919
	165.918
	166.918
	167.917
	168.917
	169.916
	170.916
	171.915
	172.915
	173.914
	174.914
	175.913
	176.913
	177.912
	178.912
	179.911
	180.911
	181.91
	182.91
	183.909
	184.909
	185.908
	186.908
	187.907
	188.907
	189.906
	190.906
	191.905
	192.905
	193.904
	194.904
	195.903
	196.903
	197.902
	198.902
	199.901
	200.901
	201.9
	202.9
	203.899
	204.899
	205.898
	206.898
	207.897
	208.897
	209.896
	210.896
	211.895
	212.895
	213.894
	214.894
	215.893
	216.893
	217.892
	218.892
	219.891
	220.891
	221.89
	222.89
	223.889
	224.889
	225.888
	226.888
	227.887
	228.887
	229.886
	230.886
	231.885
	232.885
	233.884
	234.884
	235.883
	236.883
	237.882
	238.882
	239.881
	240.881
	241.881
	242.88
	243.88
	244.879
	245.879
	246.878
	247.878
	248.877
	249.877
	250.876
	251.876
	252.875
	253.875
	254.874
	255.874
	256.873
	257.873
	258.872
	259.872
	260.871
	261.871
	262.87
	263.87
	264.869
	265.869
	266.868
	267.868
	268.867
	269.867
	270.866
	271.866
	272.865
	273.865
	274.864
	275.864
	276.863
	277.863
	278.862
	279.862
	280.861
	281.861
	282.86
	283.86
	284.859
	285.859
	286.858
	287.858
	288.857
	289.857
	290.856
	291.856
	292.855
	293.855
	294.854
	295.854
	296.853
	297.853
	298.852
	299.852
	300.851
	301.851
	302.85
	303.85
	304.849
	305.849
	306.848
	307.848
	308.847
	309.847
	310.846
	311.846
	312.845
	313.845
	314.844
	315.844
	316.843
	317.843
	318.842
	319.842
	320.841
	321.841
	322.841
	323.84
	324.84
	325.839
	326.839
	327.838
	328.838
	329.837
	330.837
	331.836
	332.836
	333.835
	334.835
	335.834
	336.834
	337.833
	338.833
	339.832
	340.832
	341.831
	342.831
	343.83
	344.83
	345.829
	346.829
	347.828
	348.828
	349.827
	350.827
	351.826
	352.826
	353.825
	354.825
	355.824
	356.824
	357.823
	358.823
	359.822
	360.822
	361.821
	362.821
	363.82
	364.82
	365.819
	366.819
	367.818
	368.818
	369.817
	370.817
	371.816
	372.816
	373.815
	374.815
	375.814
	376.814
	377.813
	378.813
	379.812
	380.812
	381.811
	382.811
	383.81
	384.81
	385.809
	386.809
	387.808
	388.808
	389.807
	390.807
	391.806
	392.806
	393.805
	394.805
	395.804
	396.804
	397.803
	398.803
	399.803
	400.802
	401.802
	402.801
	403.801
	404.8
	405.8
	406.799
	407.799
	408.798
	409.798
	410.797
	411.797
	412.796
	413.796
	414.795
	415.795
	416.794
	417.794
	418.793
	419.793
	420.792
	421.792
	422.791
	423.791
	424.79
	425.79
	426.789
	427.789
	428.788
	429.788
	430.787
	431.787
	432.786
	433.786
	434.785
	435.785
	436.784
	437.784
	438.783
	439.783
	440.782
	441.782
	442.781
	443.781
	444.78
	445.78
	446.779
	447.779
	448.778
	449.778
	450.777
	451.777
	452.776
	453.776
	454.775
	455.775
	456.774
	457.774
	458.773
	459.773
	460.772
	461.772
	462.771
	463.771
	464.77
	465.77
	466.769
	467.769
	468.768
	469.768
	470.767
	471.767
	472.766
	473.766
	474.765
	475.765
	476.764
	477.764
	478.763
	479.763
	480.762
	481.762
	482.762
	483.761
	484.761
	485.76
	486.76
	487.759
	488.759
	489.758
	490.758
	491.757
	492.757
	493.756
	494.756
	495.755
	496.755
	497.754
	498.754
	499.753
	500.753
	501.752
	502.752
	503.751
	504.751
	505.75
	506.75
	507.749
	508.749
	509.748
	510.748
	511.747
	512.747
	513.746
	514.746
	515.745
	516.745
	517.744
	518.744
	519.743
	520.743
	521.742
	522.742
	523.741
	524.741
	525.74
	526.74
	527.739
	528.739
	529.738
	530.738
	531.737
	532.737
	533.736
	534.736
	535.735
	536.735
	537.734
	538.734
	539.733
	540.733
	541.732
	542.732
	543.731
	544.731
	545.73
	546.73
	547.729
	548.729
	549.728
	550.728
	551.727
	552.727
	553.726
	554.726
	555.725
	556.725
	557.724
	558.724
	559.723
	560.723
	561.723
	562.722
	563.722
	564.721
	565.721
	566.72
	567.72
	568.719
	569.719
	570.718
	571.718
	572.717
	573.717
	574.716
	575.716
	576.715
	577.715
	578.714
	579.714
	580.713
	581.713
	582.712
	583.712
	584.711
	585.711
	586.71
	587.71
	588.709
	589.709
	590.708
	591.708
	592.707
	593.707
	594.706
	595.706
	596.705
	597.705
	598.704
	599.704
	600.703
	601.703
	602.702
	603.702
	604.701
	605.701
	606.7
	607.7
	608.699
	609.699
	610.698
	611.698
	612.697
	613.697
	614.696
	615.696
	616.695
	617.695
	618.694
	619.694
	620.693
	621.693
	622.692
	623.692
	624.691
	625.691
	626.69
	627.69
	628.689
	629.689
	630.688
	631.688
	632.687
	633.687
	634.686
	635.686
	636.685
	637.685
	638.684
	639.684
	640.683
	641.683
	642.683
	643.682
	644.682
	645.681
	646.681
	647.68
	648.68
	649.679
	650.679
	651.678
	652.678
	653.677
	654.677
	655.676
	656.676
	657.675
	658.675
	659.674
	660.674
	661.673
	662.673
	663.672
	664.672
	665.671
	666.671
	667.67
	668.67
	669.669
	670.669
	671.668
	672.668
	673.667
	674.667
	675.666
	676.666
	677.665
	678.665
	679.664
	680.664
	681.663
	682.663
	683.662
	684.662
	685.661
	686.661
	687.66
	688.66
	689.659
	690.659
	691.658
	692.658
	693.657
	694.657
	695.656
	696.656
	697.655
	698.655
	699.654
	700.654
	701.653
	702.653
	703.652
	704.652
	705.651
	706.651
	707.65
	708.65
	709.649
	710.649
	711.648
	712.648
	713.647
	714.647
	715.646
	716.646
	717.645
	718.645
	719.644
	720.644
	721.644
	722.643
	723.643
	724.642
	725.642
	726.641
	727.641
	728.64
	729.64
	730.639
	731.639
	732.638
	733.638
	734.637
	735.637
	736.636
	737.636
	738.635
	739.635
	740.634
	741.634
	742.633
	743.633
	744.632
	745.632
	746.631
	747.631
	748.63
	749.63
	750.629
	751.629
	752.628
	753.628
	754.627
	755.627
	756.626
	757.626
	758.625
	759.625
	760.624
	761.624
	762.623
	763.623
	764.622
	765.622
	766.621
	767.621
	768.62
	769.62
	770.619
	771.619
	772.618
	773.618
	774.617
	775.617
	776.616
	777.616
	778.615
	779.615
	780.614
	781.614
	782.613
	783.613
	784.612
	785.612
	786.611
	787.611
	788.61
	789.61
	790.609
	791.609
	792.608
	793.608
	794.607
	795.607
	796.606
	797.606
	798.605
	799.605
	800.605
	801.604
	802.604
	803.603
	804.603
	805.602
	806.602
	807.601
	808.601
	809.6
	810.6
	811.599
	812.599
	813.598
	814.598
	815.597
	816.597
	817.596
	818.596
	819.595
	820.595
	821.594
	822.594
	823.593
	824.593
	825.592
	826.592
	827.591
	828.591
	829.59
	830.59
	831.589
	832.589
	833.588
	834.588
	835.587
	836.587
	837.586
	838.586
	839.585
	840.585
	841.584
	842.584
	843.583
	844.583
	845.582
	846.582
	847.581
	848.581
	849.58
	850.58
	851.579
	852.579
	853.578
	854.578
	855.577
	856.577
	857.576
	858.576
	859.575
	860.575
	861.574
	862.574
	863.573
	864.573
	865.572
	866.572
	867.571
	868.571
	869.57
	870.57
	871.569
	872.569
	873.568
	874.568
	875.567
	876.567
	877.566
	878.566
	879.565
	880.565
	881.565
	882.564
	883.564
	884.563
	885.563
	886.562
	887.562
	888.561
	889.561
	890.56
	891.56
	892.559
	893.559
	894.558
	895.558
	896.557
	897.557
	898.556
	899.556
	900.555
	901.555
	902.554
	903.554
	904.553
	905.553
	906.552
	907.552
	908.551
	909.551
	910.55
	911.55
	912.549
	913.549
	914.548
	915.548
	916.547
	917.547
	918.546
	919.546
	920.545
	921.545
	922.544
	923.544
	924.543
	925.543
	926.542
	927.542
	928.541
	929.541
	930.54
	931.54
	932.539
	933.539
	934.538
	935.538
	936.537
	937.537
	938.536
	939.536
	940.535
	941.535
	942.534
	943.534
	944.533
	945.533
	946.532
	947.532
	948.531
	949.531
	950.53
	951.53
	952.529
	953.529
	954.528
	955.528
	956.527
	957.527
	958.526
	959.526
	960.525
	961.525
	962.525
	963.524
	964.524
	965.523
	966.523
	967.522
	968.522
	969.521
	970.521
	971.52
	972.52
	973.519
[truncated: 81 more rows]

## Sheet: L48_phase
response freq\stimulus size	FF	70	60	50	40	30	20	10	AN10	AN20	AN30	AN40	AN50	AN60
0	180	0	180	0	0	180	0	180	0	180	0	0	0	180	0
0.999506	124.536	45.2302	17.2461	-176.255	-55.941	-115.303	-112.596	-39.5421	24.9137	-18.7419	-134.208	-78.0066	42.6119	49.6246	0
1.99901	-15.3421	40.9397	-130.684	-46.4631	-123.001	-116.955	156.819	-69.21	134.817	-57.5206	175.412	-157.977	-148.734	13.8006	0
2.99852	106.518	51.0324	60.6772	36.1738	82.3492	-155.117	28.5194	-46.8045	122.371	174.404	86.0278	89.5387	-15.0112	-179.697	0
3.99803	-23.0701	137.888	104.511	131.028	-85.9978	-179.985	-34.6658	-83.9766	54.9134	100.393	54.5389	57.5955	98.2161	59.4163	0
4.99753	51.7672	91.7384	22.4396	-158.115	-120.783	130.328	-47.4013	-114.052	-86.827	155.93	-138.364	25.5511	-50.1576	-61.4351	0
5.99704	-71.4648	138.606	45.0535	-66.1136	168.261	-179.916	-103.326	-53.5572	55.5163	126.005	150.732	-56.6335	67.486	-74.0549	0
6.99654	-139.323	128.674	-83.105	59.1554	-121.038	-145.135	34.9624	-56.591	74.2081	-14.4903	88.6483	119.985	152.942	92.1386	0
7.99605	-35.813	15.23	-67.4158	-165.591	58.9398	171.619	-157.57	17.5139	113.498	-52.7323	-34.347	103.112	22.4259	-65.8612	0
8.99556	61.8022	8.45902	67.7815	-50.6595	-90.9853	107.301	-103.174	-27.1532	-16.3857	29.6269	-50.1869	79.2328	72.1528	28.1724	0
9.99506	39.3371	96.485	-65.894	69.4883	-142.863	25.374	149.754	-147.338	170.276	-29.0512	159.626	100.353	-138.223	79.6811	0
10.9946	145.183	134.734	57.8658	-153.62	156.237	0.374172	6.59838	23.4551	72.3886	-53.2745	102.469	112.996	23.2022	125.688	0
11.9941	-146.31	130.217	-168.941	-108.992	114.274	-173.906	55.2111	99.3758	0.0857229	25.9906	80.1284	-127.262	-173.204	82.3245	0
12.9936	-8.53818	-46.4326	155.905	38	-61.0624	26.1006	22.4627	65.1715	54.1534	-43.8945	-53.9391	-28.2166	-26.9943	-41.9335	0
13.9931	85.2268	9.46317	73.3826	169.274	-91.267	-81.4362	-32.0046	-97.3791	107.816	-114.998	-95.1235	16.2365	81.3705	72.0058	0
14.9926	157.457	176.561	21.4758	-61.7262	-42.6118	-110.929	8.69597	-90.9708	137.417	-151.981	132.159	165.8	159.551	-36.8033	0
15.9921	-75.3535	153.776	-30.8829	106.785	85.088	160.967	156.901	111.37	155.214	-153.105	-149.833	64.223	-11.4084	133.144	0
16.9916	100.767	-4.2502	-68.9741	178.703	106.773	118.184	-113.323	-153.971	165.448	175.975	135.077	153.85	82.7043	178.53	0
17.9911	-139.676	93.7661	-58.7458	-80.4541	43.2509	-7.44	100.467	94.9911	89.1909	-92.2331	95.8014	116.67	-111.207	-156.488	0
18.9906	-141.685	-159.957	94.3786	77.3675	155.496	-132.368	175.753	-95.716	-157.265	115.474	-46.1583	148.201	65.8804	95.7501	0
19.9901	-166.187	72.4109	125.803	-97.5159	124.51	-86.9993	7.94552	159.692	139.317	37.1892	-126.214	-174.764	150.039	177.376	0
20.9896	-136.207	71.1483	83.777	-168.997	-157.773	115.905	-77.4998	7.5358	113.309	-171.713	113.224	50.3863	107.207	170.364	0
21.9891	66.0624	-143.125	77.5692	97.2731	-40.7739	162.157	-154.449	-150.855	128.561	-176.657	-7.34049	144.804	-130.021	33.9449	0
22.9886	129.506	135.89	90.9587	-123.229	107.951	121.33	126.639	176.567	71.2462	166.377	140.471	117.669	105.685	-32.1663	0
23.9882	-55.4271	157.568	-109.574	-95.5111	104.754	129.077	-102.119	71.5676	-60.6213	-112.947	66.8022	110.121	154.646	48.6901	0
24.9877	108.45	129.283	-139.101	144.892	-169.396	23.1387	177.196	-66.4391	79.4152	-121.339	119.198	97.2197	-27.4317	141.863	0
25.9872	-114.447	-90.485	-33.7702	144.248	68.5373	-129.133	159.024	-169.895	-157.881	-35.2556	75.2711	-17.1665	-18.753	33.2162	0
26.9867	-6.59964	153.697	64.2191	-4.64286	-65.0668	56.45	-44.5827	69.2242	3.93342	79.2603	95.4997	65.8835	-16.0157	53.7909	0
27.9862	-28.4	58.5903	130.777	-121.409	148.653	136.615	-171.532	89.4248	143.624	101.998	145.469	112.362	-34.2311	-115.47	0
28.9857	103.946	105.228	-54.5772	32.8722	139.106	129.58	-43.478	122.082	85.9766	5.92593	-35.1769	13.0923	138.42	126.766	0
29.9852	-83.8987	7.53756	-120.938	159.813	95.55	-170.467	166.581	-69.5999	112.984	-157.84	124.443	57.2942	172.602	-122.519	0
30.9847	-178.912	0.761608	7.38594	157.01	152.32	-83.3658	109.138	101.194	101.572	82.8985	-100.835	166.647	29.5218	79.0263	0
31.9842	102.85	18.1549	-177.517	19.1004	-82.523	105.29	-121.114	174.668	-174.678	149.62	178.76	-164.242	-37.0769	13.0254	0
32.9837	-63.6071	110.709	19.5092	-62.622	-74.9536	70.0847	-103.058	-157.738	-167.691	160.604	-55.1675	-35.3442	-142.985	67.0393	0
33.9832	-148.805	-32.5685	72.0852	46.7981	72.1625	-80.4669	96.2911	143.57	-17.8023	-98.0669	-1.41836	13.6954	4.05744	125.758	0
34.9827	1.41502	159.667	90.8345	76.4747	-169.78	101.431	-16.4816	115.1	114.288	2.34708	176.427	38.6031	-139.599	96.0525	0
35.9822	82.2899	116.584	134.917	-60.2537	-167.579	-142.808	-176.686	116.756	-56.5453	-31.6488	159.914	-161.424	35.7027	115.84	0
36.9817	135.013	22.0479	176.857	-178.61	38.8123	148.924	-69.4505	161.966	-176.753	15.7158	133.016	76.9109	96.1071	49.5644	0
37.9812	-163.547	113.558	109.943	-80.9219	-119.599	-45.4831	-113.376	159.026	130.278	8.83516	-118.575	176.414	-128.245	5.93311	0		black	first try	Cardoso_Mauro_20130419_1428_L48.csv
38.9807	-131.343	-25.0253	-41.9382	-88.3265	172.792	-73.4564	-151.182	-93.9454	134.931	-21.0909	122.371	-37.0984	109.438	172.927	0		red	second try	Cardoso_Mauro_20130704_1507_L48.csv
39.9802	-37.4382	164.048	-46.6133	129.105	101.359	-113.559	-47.9263	-42.1799	111.483	73.2843	-154.557	176.181	-119.085	175.414	0
40.9798	18.0281	-70.9927	-147.789	-18.5955	-124.168	11.9335	16.5848	-97.343	-100.921	29.3801	173.785	112.751	110.324	132.943	0
41.9793	-136.354	-95.2997	-158.088	-66.9797	-116.79	-77.4669	8.93779	-26.7715	-40.429	52.9802	13.3184	-177.817	79.9266	11.2815	0
42.9788	-118.419	-162.632	-174.171	81.6002	132.369	85.9399	179.196	-26.9242	86.3212	-165.564	81.0606	-97.1742	-49.7768	29.884	0
43.9783	-50.4625	-130.506	-49.7419	56.9853	126.049	49.9295	77.7577	51.7619	136.384	177.528	-141.818	23.1767	163.942	-104.315	0
44.9778	-72.6076	-82.9498	172.21	133.456	167.387	-150.27	-52.0031	117.936	-88.4897	-64.6279	178.76	89.8356	72.7247	-63.9888	0
45.9773	-96.9544	-141.474	-122.334	-164.4	-133.93	-89.6628	-100.604	-66.671	171.118	52.7468	136.06	146.898	-64.9084	-134.585	0
46.9768	-107.07	-160.674	-175.466	-148.729	120.429	-79.483	-122.679	-72.5107	-121.172	-168.887	151.954	-168.025	151.248	-170.985	0
47.9763	-90.6413	-134.362	-140.081	-144.407	-138.297	-138.524	-168.072		-142.54	-150.021	-156.545	-157.69	-167.334	-165.84	0
48.9758	88.9533	40.719	-28.1657	-9.89519	31.7269	90.5519	120.082	-139.48	16.7579	48.9573	52.8486	18.7964	-20.359	113.915	0
49.9753	74.5797	12.9882	-151.235	-28.1899	-104.927	-157.886	-104.421	69.7889	8.83558	175.708	-22.8148	39.0716	78.6837	74.6583	0
50.9748	95.2443	134.378	124.787	34.6206	-34.9111	115.696	-75.4451	65.1518	-71.9287	28.2343	20.8546	63.9175	142.376	103.926	0
51.9743	119.9	48.593	161.134	-57.5271	26.2471	-27.3115	-3.42828	175.073	-121.154	76.0677	-50.8705	157.026	-103.075	173.883	0
52.9738	95.1714	53.4272	159.983	3.71505	-118.045	146.471	37.0153	110.612	35.8913	-48.6581	157.273	34.1029	67.7915	118.917	0
53.9733	127.829	-54.5585	11.8212	-51.9432	-174.269	80.1532	-164.947	137.731	-4.91191	-43.9425	29.5132	52.0157	-83.7698	-15.8554	0
54.9728	57.7857	-139.706	-123.641	110.104	-17.9342	-131.346	-130.262	-82.3412	-26.6139	59.7635	158.066	-52.5304	-92.5948	80.5837	0
55.9723	58.8984	-47.5224	58.5832	-90.1022	55.9654	47.7369	121.321	-36.2084	76.5638	-47.6769	-137.154	23.6888	94.1949	113.104	0
56.9719	66.8808	-82.1773	-139.16	-17.5517	-124.545	100.546	-76.063	136.155	-88.636	-89.2687	99.1612	36.6664	23.1457	46.3657	0
57.9714	-128.065	-114.318	-15.1791	-161.232	-15.3139	72.0426	25.4083	-5.41213	125.436	-49.3739	120.903	71.6063	-86.5471	75.1336	0
58.9709	-37.8986	-167.544	-166.946	-68.3787	-150.54	173.163	-177.855	-65.7006	170.547	82.1475	76.9877	144.209	-75.1016	39.2658	0
59.9704	28.9923	59.9956	22.8711	-46.957	-72.809	65.1829	20.0449	-29.1229	-26.2254	121.612	-150.447	-90.8773	63.7816	-46.1796	0
60.9699	6.16684	71.5763	143.416	51.797	-25.522	161.604	119.869	172.414	-15.5609	92.2875	160.624	72.0835	-92.5955	134.993	0
61.9694	-178.503	-113.192	138.24	-68.5427	-35.4364	68.006	-157.956	-109.144	-48.6967	135.4	63.9341	124.323	98.5771	-63.713	0
62.9689	92.4278	19.4164	-7.8783	-37.9232	82.3626	26.2719	-177.389	16.7212	111.826	98.4595	-59.3967	-30.3266	-5.41238	-151.755	0
63.9684	137.414	-71.2055	129.853	176.341	152.275	49.9082	8.29466	-176.913	72.3062	-117.27	-164.935	64.1609	-123.156	-48.563	0
64.9679	102.548	71.7936	162.818	81.1749	39.3019	53.8903	-96.9617	-85.6473	138.907	-142.065	-44.487	37.8517	-151.678	-57.62	0
65.9674	-11.7461	-160.193	32.3749	57.5092	-13.8445	123.314	-88.2172	-151.472	-0.256665	80.4758	10.1348	165.013	-78.2649	-37.0788	0
66.9669	-29.5354	-1.86032	1.32962	-147.754	-152.975	145.239	-64.7726	-160.072	123.028	-37.4329	-73.0994	22.0561	4.89542	-150.285	0
67.9664	-38.1111	171.937	-110.758	-1.73698	68.6224	-87.2142	-101.687	165.255	-23.2118	-37.4266	143.922	78.682	130.915	130.882	0
68.9659	-154.763	-119.98	-45.658	-111.447	64.6353	91.5209	-24.2048	39.4751	-179.583	-61.701	-123.04	123.696	179.966	99.2725	0
69.9654	95.3834	131.242	-85.4179	-20.3726	97.519	-165.132	172.088	150.476	0.896527	65.0428	93.2699	68.199	56.2363	-104.749	0
70.9649	-141.849	112.83	84.9639	88.0845	65.2755	161.244	2.91798	54.8839	-48.0177	-35.7101	160.922	137.307	6.51672	49.5401	0
71.9644	103.733	-24.3622	-6.13502	47.0299	58.2256	-67.7654	104.677	135.895	68.9967	-88.5432	114.365	-23.7572	66.1633	-174.917	0
72.964	-99.5214	-157.537	-6.4801	-94.8486	121.445	101.688	-116.823	66.6981	-32.9878	-149.983	-75.7107	66.4631	4.25849	164.218	0
73.9635	79.536	-36.0361	23.2091	-20.9122	51.8916	-28.7342	-80.6692	21.1759	-7.51225	47.7567	-69.5453	7.57276	33.9574	-130.742	0
74.963	110.1	37.1287	168.814	-93.7898	156.604	67.0941	86.25	137.211	107.206	-137.049	-97.1197	88.0286	37.1442	-110.306	0
75.9625	-43.5821	156.004	173.419	88.5309	-151.907	46.9461	14.6096	-173.519	-123.187	-132.41	73.9954	82.1461	-5.56105	-166.583	0
76.962	170.519	63.9933	116.515	-37.6395	33.1882	14.7795	139.096	149.002	149.751	133.785	108.946	-119.84	11.6732	-3.49418	0
77.9615	14.9545	-115.931	-164.375	-155.497	168.901	142.621	137.705	-7.83739	61.2418	102.311	144.024	98.8484	132.012	135.343	0
78.961	-76.0123	-85.0972	13.0761	42.8161	-102.031	19.6228	17.2771	171.271	107.114	-48.3355	153.603	-158.718	163.392	-10.0472	0
79.9605	125.999	75.0496	-176.039	43.3821	-155.772	-91.9775	-10.3958	172.114	100.551	-162.273	161.13	-161.619	-112.886	5.4378	0
80.96	-121.093	165.667	62.8129	97.8332	94.4327	-168.17	-63.9319	-60.3849	84.1312	2.56118	151.964	81.3499	168.48	85.2807	0
81.9595	63.5072	26.5094	172.169	-175.494	179.43	29.6233	-43.0888	39.8133	-132.338	-127.468	99.4834	144.138	110.924	-147.823	0
82.959	32.7275	-50.0109	-63.047	-103.533	93.4018	7.93879	-139.524	59.5938	-68.5854	63.1794	73.7587	-39.5635	15.2206	25.238	0
83.9585	175.545	-6.20781	117.467	55.6458	-69.0731	124.514	16.3975	105.837	-105.15	24.8089	-19.6059	96.3006	-50.7727	75.8869	0
84.958	155.885	-43.0989	43.2865	-135.466	127.939	39.8705	86.8226	36.0897	-89.2601	113.268	65.7604	-34.8806	88.6145	-93.7239	0
85.9575	30.262	18.6055	122.55	30.4812	58.0628	-74.4019	-164.896	45.6579	-103.826	-64.1553	96.5397	143.765	81.8832	88.0087	0
86.957	-37.2023	65.0947	-132.612	74.9703	120.081	77.6528	-136.128	71.7105	-60.9448	-53.4878	41.9082	106.763	-12.5946	75.2132	0
87.9565	-66.3051	112.199	160.76	79.5887	106.719	81.1212	46.0251	115.446	-95.8018	173.917	23.8234	1.36258	-128.291	-94.3108	0
88.9561	-6.83553	128.655	-106.71	-153.529	79.8269	105.875	30.1104	31.5093	107.978	-1.54906	-118.739	-101.288	161.593	-129.554	0
89.9556	135.91	10.2939	-109.844	85.7923	129.476	-76.9121	32.8861	-39.3421	43.1357	104.263	-33.9445	135.987	55.7096	178.477	0
90.9551	-134.202	177.06	-160.028	58.8404	129.824	-127.642	-163.853	-137.641	-37.6825	-111.334	-12.0611	76.8494	-48.234	-141.485	0
91.9546	-103.099	86.8484	-55.1907	55.2093	-120.321	46.0084	-133.602	151.345	153.458	85.0078	16.3541	35.9572	121.647	12.2572	0
92.9541	-177.946	57.7565	-17.3081	79.7122	-22.5366	-145.768	-124.831	-91.0393	34.1009	-28.784	-21.1985	83.0011	30.1081	8.05672	0
93.9536	-171.125	25.1714	-6.33389	-175.409	-90.9621	-151.139	90.3409	-65.8237	41.1194	-109.055	58.1266	-61.4199	-34.0395	-37.0452	0
94.9531	119.218	22.7471	65.3879	-139.324	-94.0467	-4.39478	95.7922	21.6005	113.195	-33.6778	29.7449	42.4314	82.2652	171.785	0
95.9526	148.5	48.5265	52.2231	91.5244	36.0901	17.3437	-76.8595	130.328	56.3844	62.3731	33.2847	10.3942	51.9802	-2.09909	0
96.9521	-17.9765	-156.473	-35.6563	69.9991	-63.3049	-104.769	-41.4401	-53.1417	-122.531	-124.139	-141.637	158.677	-84.0722	-138.309	0
97.9516	44.3584	63.4054	19.6529	-37.1193	48.7154	120.603	-108.081	-173.164	6.37171	-179.735	-105.657	93.775	122.089	-163.448	0
98.9511	-24.9087	-131.556	-118.082	-97.3606	-55.9028	124.124	-171.617	-92.5623	-179.46	118.795	162.549	-4.73681	29.814	132.969	0
99.9506	-152.073	111.055	159.529	140.573	52.2477	64.4214	-83.1473	12.256	-4.32294	-12.6306	123.287	-146.34	-41.0261	-64.0735	0
100.95	133.337	160.802	-153.453	-36.2274	162.769	-142.827	-130.382	-60.7429	9.55893	103.581	157.346	162.981	-34.2278	105.23	0
101.95	6.69717	-90.8014	-49.4449	155.997	105.248	51.8983	-117.144	131.069	104.467	65.9513	-93.8603	78.7737	25.038	-168.498	0
102.949	75.3781	-64.4407	75.7711	5.97477	18.699	-122.096	-61.6559	-127.253	-142.363	-159.767	39.1594	58.0653	-116.351	-18.923	0
103.949	155.843	-148.325	84.457	-170.234	-63.846	76.9774	5.36876	-139.663	178.853	61.6669	-107.86	-135.543	12.2876	-7.72693	0
104.948	83.1517	50.5985	7.5432	116.972	-81.144	27.4739	65.5525	25.9704	40.303	2.99575	127.388	-170.779	-24.4248	-37.2039	0
105.948	115.843	59.5874	43.0453	-110.557	-79.9451	36.8917	-40.9763	-132.815	164.474	-0.0171818	15.1499	64.4895	22.1862	174.899	0
106.947	105.102	50.5636	162.906	53.5043	135.941	-177.644	8.5029	-53.7387	-42.3629	-126.046	179.056	-89.7565	-33.7022	112.138	0
107.947	29.0322	-20.4224	-157.709	124.156	54.8679	65.9515	-99.8536	-8.66791	127.206	-86.5674	-160.793	-115.266	-176.119	-139.106	0
108.946	34.3847	-177.339	172.661	-18.5594	152.588	174.472	-60.3548	-131.407	-11.897	-72.4789	71.1383	-101.813	-81.4307	27.2732	0
109.946	43.5609	-17.1331	-95.0677	-79.9806	-47.8005	-92.9511	155.285	84.4749	-48.3021	107.659	-115.847	-68.5994	-179.199	117.209	0
110.945	30.2798	48.0759	-146.365	120.772	148.935	-173.821	87.2104	88.2558	27.4926	-103.726	44.779	173.914	169.274	120.725	0
111.945	-73.4587	151.243	-77.085	161.74	-135.572	-144.976	74.671	-106.541	118.217	-43.5219	86.2765	154.624	-152.18	29.1049	0
112.944	-24.84	150.388	32.369	35.1578	159.074	-70.9064	65.6393	-162.436	65.4009	-52.8103	-57.8255	150.975	72.8963	58.7982	0
113.944	30.2092	53.523	36.5652	-55.5167	-166.067	140.265	-85.6114	22.6537	-31.1799	-19.3572	165.835	45.2509	-163.288	17.0026	0
114.943	179.704	-11.2819	91.1974	117.002	-168.56	-129.244	24.515	-21.0912	-86.5593	-135.843	-121.042	91.5194	152.442	165.322	0
115.943	-161.617	104.318	99.4288	71.7486	-75.0966	9.37723	-59.1022	-25.7554	-113.083	34.9654	119.387	160.017	89.8182	149.731	0
116.942	69.4139	-122.945	-165.784	19.2521	-160.706	104.772	17.2041	-35.3126	20.0112	-147.387	-146.769	132.869	56.4731	122.969	0
117.942	48.2079	-119.684	77.1442	62.7236	-8.43218	58.9968	151.73	-36.6437	27.7312	-86.9237	75.9614	-141.076	-0.982961	37.7135	0
118.941	132.731	-115.074	33.2805	153.07	116.049	70.7135	143.297	-131.451	31.2923	-72.4439	-11.6909	60.6943	-119.823	-147.667	0
119.941	-70.8988	128.704	-130.238	-104.808	144.481	-104.54	-40.1878	-106.829	122.341	48.0322	144.096	-34.7179	176.832	141.354	0
120.94	-169.841	89.0138	78.4349	116.4	46.4543	-50.8324	-115.282	146.543	13.4211	-9.23099	-34.6711	178.703	107.895	52.976	0
121.94	23.793	0.224612	122.902	125.998	-136.744	170.762	26.4382	60.2137	143.683	164.264	-139.67	143.05	-30.83	179.578	0
122.939	160.714	125.287	50.8446	-78.8275	151.872	103.659	41.3217	-68.4202	116.664	32.516	179.328	86.9346	-4.4458	71.6779	0
123.939	135.943	-8.81372	82.4446	-80.5836	99.9599	97.8228	-106.607	177.824	95.4318	-114.052	47.871	-147.359	75.1189	-44.3392	0
124.938	-52.2047	84.9769	-162.915	161.145	-53.131	-8.91498	86.0482	178.122	-44.9353	95.6351	65.0376	126.023	131.794	130.119	0
125.938	178.766	-0.942647	160.316	-105.565	-104.431	7.35363	-70.0488	148.227	137.184	170.541	112.395	61.5145	126.521	-167.57	0
126.937	-122.412	12.0163	-79.3542	-71.7993	98.7653	134.163	25.375	101.685	147.654	-78.9069	18.0181	38.974	103.384	160.804	0
127.937	-179.229	-95.4873	-31.5065	165.138	88.4427	147.983	1.5511	-19.3108	-128.005	-53.0192	151.657	-86.5317	-63.6583	164.522	0
128.936	29.1254	-61.19	-163.906	172.847	55.1728	121.453	-83.4063	-42.5695	164.238	151.247	-5.5028	5.90255	130.448	-77.3596	0
129.936	35.9091	-16.2062	-172.476	56.3633	-175.77	-67.6806	68.2482	109.989	33.9928	56.9359	-0.416298	-124.298	92.5083	66.5555	0
130.935	171.38	-138.758	-159.319	100.573	65.0864	-172.41	6.30248	138.734	-112.353	-6.44535	148.636	108.913	-32.4543	-155.521	0
131.935	-17.7765	-173.821	-103.266	-64.0585	5.08375	-16.7189	121.041	175.719	134.715	139.473	-66.7462	-73.4505	165.254	-2.9967	0
132.934	-9.50118	169.902	65.2406	144.656	-141.495	102.022	9.98351	81.4455	80.0872	-96.075	162.85	157.399	84.3389	-156.779	0
133.934	46.8946	44.3428	118.276	-172.22	140.182	-97.0459	79.6327	-48.0207	-102.848	-78.8675	-112.364	80.34	-144.326	-162.719	0
134.933	-83.2864	119.457	-174.413	-93.2982	65.1186	-143.275	140.879	174.069	85.8277	122.759	-16.8711	64.1633	-169.657	176.485	0
135.933	19.7069	61.4049	143.651	159.014	-4.72474	-13.8983	165.584	-140.001	77.8564	-6.0915	-177.824	152.432	65.1434	-97.1433	0
136.932	-3.90969	38.4156	109.877	-172.722	75.1813	-3.89893	117.331	-7.99344	-157.069	107.792	129.144	109.903	87.6846	-58.8596	0
137.932	77.2843	-10.3582	-166.08	-90.7386	63.6164	1.4587	106.023	61.8852	-51.4617	-54.6652	-126.285	-156.011	152.905	-3.51984	0
138.931	34.7905	-161.081	-65.045	168.964	136.221	179.698	31.0823	-35.333	-89.3953	144.168	43.6798	-148.736	1.51636	121.381	0
139.931	99.759	164.06	159.289	-9.99522	-48.3612	171.896	54.7763	-91.1329	-59.9229	-85.4109	11.8642	-69.3178	160.915	136.251	0
140.93	178.036	-43.3009	-51.3973	-68.846	163.388	88.9172	76.7626	-46.4843	-149.615	-2.25643	-151.826	-61.7786	-174.461	-127.808	0
141.93	-25.7677	94.2536	29.669	114.714	-157.915	-3.18832	-22.6602	-119.146	-155.304	68.385	9.57652	65.0742	-20.0218	-62.0448	0
142.929	105.338	79.0068	-21.18	-146.573	-158.375	-14.7256	52.1865	-66.3662	-73.7258	142.75	82.5965	91.9191	107.246	146.772	0
143.929	103.855	175.37	117.503	166.847	-127.513	83.2171	-33.3788	-37.434	59.971	-48.7282	-78.6872	68.9107	-84.7869	-101.093	0
144.928	-111.584	-50.5317	-1.70226	143.204	142.392	-48.7164	167.218	154.212	36.8205	150.64	-137.438	87.6098	-175.835	-150.897	0
145.928	-88.6147	-149.397	-156.174	10.8455	-150.727	117.108	161.314	-76.7232	-59.377	-92.9671	69.0987	147.765	-171.85	175.628	0
146.927	165.369	-61.17	160.263	84.7269	-45.1564	-155.502	-53.9411	-45.5963	-151.514	39.9358	160.525	111.986	132.365	-61.0033	0
147.927	-102.746	178.705	-93.2059	118.56	81.2043	-117.901	-170.552	7.17888	163.688	-16.3567	110.241	-98.9555	-178.437	-159.028	0
148.926	-85.7188	104.604	-158.785	88.2153	175.449	-153.457	-36.4209	-165.644	-17.6052	107.038	3.39501	161.798	81.0508	10.1817	0
149.926	-130.504	136.473	-65.1889	-114.906	30.3452	-118.274	113.793	-143.219	26.2171	22.4617	62.1574	136.792	74.5948	-86.5675	0
150.925	-57.1459	122.413	97.1564	47.4974	-46.3451	-131.348	97.5463	-71.6353	19.8761	-104.455	-153.594	163.73	-30.9077	-6.45861	0
151.925	-22.3699	-154.631	-85.7439	-15.8142	-157.833	51.5698	-103.725	127.97	153.87	65.658	177.86	95.6602	118.704	68.4707	0
152.924	82.0706	-131.189	-45.547	102.893	-1.34514	116.574	-147.459	-165.384	-100.57	-128.251	94.3047	-108.301	-111.446	105.884	0
153.924	174.359	-17.7206	-111.857	-8.79348	106.52	-64.3449	-45.3004	-100.419	176.533	-139.401	75.0302	10.2272	129.364	-26.6933	0
154.923	96.9826	75.1786	171.407	-16.5169	159.392	78.7245	49.4251	14.9095	-86.6253	-117.739	-133.173	79.377	175.207	-110.96	0
155.923	-113.328	-146.002	-105.393	-30.2648	-37.2832	116.468	-128.061	97.7413	-109.435	138.581	-100.191	3.89801	-143.328	-36.1256	0
156.922	125.023	-62.5496	85.3273	1.25494	125.279	-163.324	-55.621	-45.0289	-130.693	-174.818	109.516	-98.8937	-45.218	-75.2591	0
157.922	38.8215	-46.7193	-148.187	-84.8557	169.017	-1.11228	-127.069	-164.584	-102.793	80.1264	-155.495	82.629	107.351	33.7552	0
158.921	8.22232	132.308	-170.819	177.657	137.978	-169.535	33.0734	-13.1129	-14.7388	-89.5774	135.929	172.025	76.2198	48.462	0
159.921	-8.51697	168.51	79.1901	125.5	75.7222	14.7852	102.471	1.10796	33.2795	-39.1069	-73.4512	5.05628	122.114	30.383	0
160.921	35.7196	28.5374	86.674	-158.454	-89.697	-78.9062	123.849	0.851653	23.8006	170.207	-153.898	104.01	15.53	53.7364	0
161.92	-60.4644	22.5641	93.6022	-42.4565	-94.104	-175.315	146.931	-123.614	-80.6418	-64.8403	168.033	-133.898	-173.27	-156.595	0
162.92	93.4723	160.639	109.791	-171.58	62.4179	170.728	-44.7742	123.213	-71.6407	60.1846	-48.4839	-62.6901	176.24	125.117	0
163.919	-48.7213	-0.80181	-100.308	-117.335	-145.832	43.7499	-79.3383	-78.693	-2.65896	176.956	48.5283	73.8517	80.2972	118.49	0
164.919	8.03904	-160.7	84.1386	-152.678	167.71	6.78505	-178.014	46.4309	94.6121	97.8311	97.7304	-161.784	171.433	-52.4153	0
165.918	-39.676	-93.2792	0.0144372	-43.2266	12.5302	-24.3719	101.981	-136.846	-6.63853	-148.605	-135.827	-151.122	-136.313	113.245	0
166.918	-122.259	90.1318	80.6189	60.493	-54.2082	-44.251	101.264	-143.286	111.008	-11.4313	-29.165	9.14559	-134.982	-130.486	0
167.917	4.08046	168.276	-143.154	135.603	7.77235	-150.441	-141.11	124.865	-24.8489	-146.814	-97.8954	-50.761	178.63	27.8754	0
168.917	-4.11638	128.805	-41.1182	-125.668	-123.906	120.548	-40.5154	0.947565	67.8657	-98.7631	10.3935	110.765	98.7619	-67.0026	0
169.916	148.221	138.261	165.271	-139.205	50.0656	106.013	130.607	106.525	123.594	-175.337	133.731	90.1104	21.2105	130.531	0
170.916	1.74123	-63.1312	162.794	84.4557	-9.89772	137.886	-173.432	-87.3731	-58.0918	-13.6365	-132.856	-36.039	90.0238	-10.9017	0
171.915	-135.326	142.466	-150.531	121.436	-84.6554	93.9025	-9.98701	65.8193	176.438	158.035	151.668	-17.7426	-38.1383	60.5793	0
172.915	-141.274	12.5513	59.6472	26.4321	-4.26309	15.5891	99.6772	165.178	-19.7466	-75.8279	167.145	151.246	-133.382	87.0123	0
173.914	-36.2034	8.26264	153.619	-153.079	29.1083	-47.1586	-8.82891	179.213	172.227	34.3503	4.61827	-57.1319	179.457	177.467	0
174.914	-148.967	-177.785	119.286	167.585	15.6124	83.7031	37.9689	-160.702	-83.7762	-9.0961	-145.825	58.7898	79.2266	2.63856	0
175.913	101.018	165.446	53.2236	-92.7534	3.90333	61.1305	127.068	36.4122	109.575	-80.1284	8.52617	99.4129	-91.1344	63.1293	0
176.913	-162.078	-110.557	50.9927	152.655	166.547	105.565	-22.3774	-154.695	-68.8326	-150.936	-8.58356	-26.2926	-80.1944	7.79359	0
177.912	-167.593	14.4452	147.799	-36.4914	-142.514	-26.6074	-138.487	-122.391	25.0547	-34.662	-109.945	108.814	116.715	30.1189	0
178.912	-137.728	92.755	-125.637	93.8951	-70.3384	15.3709	-145.094	-77.9777	167.03	31.1213	-117.091	88.1591	-129.879	-104.938	0
179.911	12.5472	-0.0354458	-31.6919	-78.688	149.059	15.3618	127.42	65.668	69.6106	-35.983	88.4093	155.979	-78.6462	106.025	0
180.911	-76.2518	120.529	-121.003	-107.952	5.18391	-117.336	58.176	-109.602	121.717	-102.5	-141.413	-93.6454	137.291	-71.6116	0
181.91	117.353	-103.622	16.3021	150.524	-176.842	77.2096	-81.1664	-16.1119	-147.618	-95.5965	152.703	-55.8908	31.264	-176.939	0
182.91	-156.98	118.025	-51.4655	-171.086	-93.7124	138.744	-121.905	-9.2809	167.128	124.998	151.777	-14.3609	-177.097	173.446	0
183.909	-58.2658	-17.0921	-144.317	151.974	97.0276	-1.62322	-119.851	-137.363	-105.641	127.344	-130.143	8.18839	-124.498	-47.3094	0
184.909	149.222	82.1918	-176.968	-42.3546	138.445	-124.487	150.784	-28.1888	121.915	-36.4869	-97.0914	86.9831	102.942	-26.0275	0
185.908	33.7959	177.096	33.714	141.089	-114.299	102.345	-1.04868	-46.1065	120.125	17.3439	24.8561	-92.4655	107.994	-30.7891	0
186.908	127.927	-51.4721	170.87	153.14	-20.9409	-144.778	-164.403	87.7166	-170.56	130.259	-46.3802	164.831	35.2534	77.1615	0
187.907	-3.45387	143.26	61.9387	15.6445	-101.804	-73.1324	-106.932	-174.432	-95.6116	-120.207	155.204	-57.8961	68.2533	-157.576	0
188.907	-130.29	-80.0203	129.188	-137.682	138.125	98.7619	-120.178	63.8261	-161.808	60.4669	179.556	-117.395	-144.79	-119.738	0
189.906	-151.795	38.0522	-127.043	72.9864	-166.264	-149.749	56.6471	153.608	-64.638	-96.8888	-22.7236	-163.374	126.515	-159.641	0
190.906	-25.2263	126.619	19.731	115.838	72.7488	-75.913	133.313	-158.508	92.1992	-147.067	5.15368	127.076	-36.0268	30.4659	0
191.905	-67.8547	-173.218	-35.9015	171.159	86.8805	30.169	-167.892	82.956	29.8765	175.868	78.1988	-168.66	-145.411	83.284	0
192.905	116.786	30.5239	-41.206	10.3122	-127.289	-139.534	30.7745	51.3739	-104.665	-52.9626	-7.8009	37.4206	-160.925	-24.2684	0
193.904	58.1746	-93.6576	150.822	126.271	-39.2479	-147.162	-112.3	111.418	-30.0689	140.548	-8.94524	30.9071	63.2203	148.332	0
194.904	-96.1665	-48.8743	48.9988	-116.862	115.589	-123.51	32.656	-164.996	37.0583	-59.0063	2.76946	24.2355	82.8932	-61.7969	0
195.903	167.913	143.397	-158.606	12.4026	-87.1385	45.469	-79.1606	109.661	108.742	69.1724	170.792	152.228	8.91964	-15.7863	0
196.903	69.3537	55.0702	-12.2447	-147.671	-158.009	-80.3726	72.0381	146.338	-12.3555	11.166	121.381	54.1987	-43.7217	-49.1834	0
197.902	0.855047	39.382	-11.2826	-94.4449	-146.358	101.097	-70.6241	152.504	-78.5093	-33.6065	92.8506	126.103	-173.694	117.056	0
198.902	114.345	-26.1623	133.32	110.35	154.562	112.526	-157.196	-19.3057	-85.9045	-90.7556	175.8	-160.298	25.7884	27.8003	0
199.901	-157.732	122.147	31.573	25.6083	146.339	-165.057	-151.059	35.8632	156.034	-43.5254	52.4756	89.6661	77.5764	134.491	0
200.901	48.8258	-173.859	3.57637	161.917	-107.944	-91.625	110.265	-131.325	70.1024	78.413	20.4331	-49.56	6.6397	-121.116	0
201.9	20.1895	-2.48781	-114.6	-158.175	-2.42506	58.1066	24.1282	62.3526	-94.3643	-18.6797	24.3447	-69.9745	-51.127	-56.3221	0
202.9	14.8706	-157.671	89.9799	53.0437	-58.6811	47.8789	171.667	65.1788	-19.7844	18.9632	-18.5559	-91.4787	76.3277	31.7355	0
203.899	102.49	-131.119	56.5774	11.6271	-98.8428	21.423	-142.196	-1.27233	-55.2407	35.2602	147.767	-152.521	53.6049	49.0343	0
204.899	11.0298	-108.692	168.179	93.3096	95.6439	82.5548	72.9715	67.1558	132.022	96.044	-27.9534	-45.4641	110.611	-47.8302	0
205.898	3.88005	120.431	-165.211	-26.297	133.614	131.952	-34.5844	-90.6115	12.9677	80.6697	97.6675	-93.1466	24.6504	-160.87	0
206.898	-139.461	87.726	-15.2251	-7.0567	-72.2836	44.1675	-11.4816	-104.666	17.4342	-16.1133	-107.569	-96.4829	-140.462	-126.415	0
207.897	87.6901	-138.358	175.763	-58.5322	-147.116	56.9342	10.5001	162.102	171.175	163.127	88.7342	142.536	4.23199	178.279	0
208.897	-17.4158	164.912	24.4437	89.5601	149.506	-48.1624	-35.9096	54.7224	44.0872	157.074	-132.408	-54.0168	-176.189	-19.7023	0
209.896	-89.6819	-54.6122	-37.6203	27.541	-163.895	20.8203	128.265	-75.0263	113.733	65.6722	16.5824	145.745	-39.6257	-88.3856	0
210.896	157.951	99.9394	35.0717	74.1609	-170.932	32.9975	120.019	-65.2834	78.6812	155.137	35.5567	163.618	-179.752	-101.154	0
211.895	-41.6058	-105.379	-170.698	169.096	173.19	134.252	-107.659	44.8975	164.888	-154.132	5.58789	-24.6037	-63.2841	-10.6641	0
212.895	-138.999	-98.9239	-31.7276	139.338	-167.366	-48.7082	62.9173	-48.5582	-132.449	-162.907	63.6008	146.623	119.395	32.8046	0
213.894	-130.227	154.369	-70.3388	92.4201	175.792	110.011	-111.438	-26.6275	144.964	-61.4729	-34.9222	-175.547	92.6125	-56.6032	0
214.894	179.551	56.1862	-176.451	65.6089	-101.308	112.588	-48.2849	108.248	-120.263	26.5363	-158.868	-24.6175	162.614	111.001	0
215.893	-58.4214	137.599	-156.568	-94.7722	-103.887	116.982	94.6311	-72.9224	-163.016	-54.4892	-133	37.3674	117.249	-122.725	0
216.893	-166.243	137.051	-173.628	-160.331	177.054	-123.675	33.9315	73.3845	166.565	-128.941	-90.5482	-132.676	2.02861	118.487	0
217.892	-79.565	-57.7904	43.3412	178.061	75.9214	5.28868	32.7323	-115.586	-124.236	-75.6571	79.0944	44.9008	115.44	-131.016	0
218.892	156.964	-171.608	-89.6358	-37.6305	22.2662	-54.4855	-46.6342	-44.9827	129.208	3.99298	-5.26022	-15.5021	-65.81	137.385	0
219.891	152.843	-149.451	111.742	160.758	126.114	-64.1516	138.209	79.8003	116.843	-52.6932	-111.807	80.0059	-120.876	143.662	0
220.891	152.507	-151.24	132.505	99.6168	-3.71189	104.306	-94.0654	-126.16	-38.6269	-96.3845	-100.233	161.133	-27.8305	-39.3722	0
221.89	153.143	95.6548	72.5995	163.776	2.04398	156.201	125.384	88.2784	-52.5272	-82.8093	49.6863	172.61	114.299	-107.46	0
222.89	71.1265	-25.3945	-26.6571	-168.626	-59.7553	28.3638	-4.45997	8.6446	130.675	120.385	155.959	-25.7951	-33.4665	158.085	0
223.889	124.135	-4.06648	-99.8313	-99.5255	128.481	-64.242	-47.198	54.5508	-116.418	18.8375	176.953	152.998	-163.183	-131.028	0
224.889	-75.5951	-112.233	-83.865	8.86413	63.4895	-109.068	-158.846	-44.6105	94.1945	102.821	45.1031	114.712	-156.38	-81.8171	0
225.888	127.76	-97.8672	92.9991	58.7202	71.5213	1.63761	-118.217	62.5121	-170.886	-110.158	-176.828	85.9904	-173.823	-83.0323	0
226.888	6.2053	50.1163	152.858	-58.8957	-7.89116	-18.3191	132.406	-111.423	158.971	-45.2307	146.402	-154.656	130.662	-111.812	0
227.887	162.071	-169.928	21.873	-27.9785	-164.992	-134.399	125.596	-58.9118	-10.5694	163.955	-8.49447	144.74	102.033	31.501	0
228.887	40.5735	116.452	135.644	-93.8609	129.853	150.052	-111.256	-148.292	57.0863	-99.3105	-175.647	56.7183	92.1208	-84.708	0
229.886	132.977	12.5223	65.6404	48.0182	65.811	-107.618	-96.4818	-27.9515	18.6414	119.153	-102.871	-107.752	-178.309	-58.2747	0
230.886	-22.9681	2.01649	-160.607	175.331	103.772	71.6759	87.6615	0.729001	10.2672	119.992	-78.5509	-110.785	-137.948	-16.1888	0
231.885	-8.95861	-159.296	-85.8303	-50.7002	57.3899	-108.894	34.1379	-154.032	-61.7588	143.303	116.056	115.724	142.292	174.52	0
232.885	149.468	115.279	-111.746	-76.9407	-36.3784	-179.025	12.9123	100.721	-126.178	-63.1304	112.571	111.143	15.8063	120.569	0
233.884	-173.144	-101.898	95.3226	167.134	151.808	-157.092	-42.6419	-139.333	-89.0838	129.681	173.916	-35.432	82.4677	-37.1136	0
234.884	-173.806	-37.6547	175.45	75.1331	83.5766	-2.95443	-72.5424	-60.2829	-132.113	-24.3494	26.2271	-132.218	31.4701	141.281	0
235.883	6.66252	-100.454	-176.15	-121.155	-7.0215	152.677	133.8	-14.3117	131.2	17.3053	-68.8923	168.16	-166.301	89.1056	0
236.883	-98.2074	125.038	-10.1577	-67.1976	159.234	-49.0552	-111.452	-18.2682	92.5716	-12.9352	-128.317	-53.8464	-70.7343	-135.734	0
237.882	-153.676	129.714	47.1059	-144.844	-20.8244	94.9421	148.013	76.1839	-158.337	129.274	43.7403	75.5302	-79.5369	79.2056	0
238.882	-30.8755	-134.988	-6.11487	-67.4324	-132.462	141.654	-9.72923	85.5207	20.6171	-137.02	108.011	14.3157	-179.113	168.359	0
239.881	175.991	131.754	85.6714	32.1257	61.7607	-15.759	161.608	-56.5062	-2.04436	-120.649	-150.299	-171.301	4.23666	-70.94	0
240.881	-13.9314	140.143	-77.6257	120.046	-57.5851	142.57	-14.4847	22.3026	-150.43	-89.4461	103.751	-165.534	-6.27672	47.0869	0
241.881	80.1893	-149.281	170.851	42.4374	-53.3478	-8.67482	-76.1684	44.5307	119.974	12.8439	16.8407	66.1376	-126.386	-56.3523	0
242.88	-103.952	65.2053	74.4058	-139.61	-19.073	-68.0708	158.618	-69.5761	-46.2644	9.74063	-79.3038	66.2312	-68.4581	-17.2641	0
243.88	-22.9254	86.5514	52.0061	173.121	-139.5	14.2142	-46.0891	-49.2506	99.5815	-67.7713	83.6614	123.35	-147.108	54.6615	0
244.879	100.006	96.6051	-78.9704	28.998	-49.8695	-42.1871	91.6631	169.547	131.121	27.896	58.8495	-135.542	43.7552	86.4408	0
245.879	106.44	-173.155	-79.991	173.916	118.936	-93.4947	-97.3877	49.8899	125.677	-139.368	35.0924	143.943	-109.575	-77.1584	0
246.878	-67.1192	2.41761	116.3	167.898	-27.3235	43.2354	-79.4089	-114.762	82.3665	-82.1745	99.3005	-22.7024	44.684	77.5461	0
247.878	-134.818	26.8016	12.4706	-166.172	-124.43	-49.6602	-33.5176	26.1772	-67.8578	-39.2177	150.198	-143.776	52.5826	129.333	0
248.877	-144.717	-48.671	-154.231	-11.822	118.461	-99.7986	-10.8955	43.9964	141.159	134.391	104.011	22.4745	-16.3654	166.187	0
249.877	-15.6917	62.2458	7.87412	33.9726	144.727	-3.6055	156.47	52.9168	131.488	172.699	-150.639	174.913	-30.395	22.9857	0
250.876	32.9502	-85.6135	-36.7365	-51.3567	-126.326	-67.7952	-121.035	-80.7655	29.5996	-118.254	96.8127	154.871	114.569	16.1092	0
251.876	-125.475	48.8321	122.077	142.059	-84.4814	144.31	-103.795	-0.0504373	14.4513	-170.651	-95.5963	168.569	89.9015	20.5809	0
252.875	-54.9879	32.8843	-117.236	72.7707	-51.0703	140.953	-38.0245	-13.9508	177.524	114.991	59.9084	160.168	-133.526	-154.163	0
253.875	-143.412	-88.8817	-84.9689	-1.9939	-95.0103	-8.0798	-65.8435	179.683	168.142	6.17566	75.1699	-74.7934	127.131	15.2304	0
254.874	-33.0481	27.329	-131.453	-150.187	-130.557	95.219	136.763	-11.6883	-25.9957	153.225	111.863	-143.181	-167.929	-137.104	0
255.874	19.6366	18.471	144.526	-26.2065	41.6824	11.7628	-82.6224	91.6809	77.4756	-42.5681	-143.103	160.373	165.301	-136.464	0
256.873	88.418	-49.652	4.97174	92.1478	161.19	137.635	-17.1925	131.846	143.185	-104.429	73.2415	145.883	-160.752	-164.933	0
257.873	110.329	-176.822	132.072	-116.47	127.042	100.572	-121.867	-28.6962	-63.6578	-174.357	-0.554801	-152.47	-103.58	55.7917	0
258.872	60.4019	-101.125	16.5336	57.6215	-144.68	-20.3093	129.027	-103.444	43.7587	-54.8205	-93.6541	115.561	-165.757	-51.9949	0
259.872	-90.5668	-89.2682	104.782	145.326	-0.313898	-104.523	-4.76776	78.063	-28.0688	120.533	24.7629	131.698	-7.61165	23.6344	0
260.871	-142.689	97.1615	-16.6511	-173.598	178.914	152.55	145.216	15.2822	-154.733	131.127	143.566	70.4765	-142.554	-21.9318	0
261.871	-25.2931	128.312	-142.896	133.303	-139.739	-87.0878	-30.08	25.6051	52.5494	-23.2685	145.155	12.949	-33.2593	173.393	0
262.87	53.2026	164.36	108.77	-171.1	-168.486	45.9774	-68.8368	104.705	2.36479	117.716	37.2153	39.7035	17.3542	160.062	0
263.87	-127.234	98.9092	1.03924	-158.478	102.285	-0.882993	-61.486	79.377	-57.8592	-104.292	-164.255	70.5905	-122.854	144.391	0
264.869	-62.8978	56.2332	86.3411	-148.333	145.494	102.989	-140.64	101.151	-155.772	-119.04	-42.0449	95.7342	2.95617	-66.9615	0
265.869	93.0397	-133.132	72.3413	169.843	-124.484	92.298	-49.3192	61.1941	122.97	-134.854	-42.8077	149.048	149.791	-146.521	0
266.868	164.464	-40.3194	131.464	-88.8526	-5.5874	30.9112	-78.0471	28.5278	-138.203	-67.1692	-58.3575	25.5487	59.2153	-23.8681	0
267.868	15.4909	92.3605	100.155	106.361	146.613	-169.984	121.688	173.861	-14.0109	-148.021	154.322	115.908	61.0202	152.618	0
268.867	46.3358	-157.613	18.6375	177.257	-76.5698	87.9226	-72.6418	-78.2578	100.216	-127.475	173.604	-160.903	141.43	78.4738	0
269.867	-129.238	125.42	172.826	-133.583	-63.378	125.56	73.4054	-89.0981	-121.309	-150.25	103.892	111.237	-106.686	80.8079	0
270.866	-160.448	109.306	48.7271	92.9295	-64.1225	177.651	0.516437	99.157	-14.8925	178.038	-19.172	9.92962	48.2848	-143.465	0
271.866	135.709	-168.565	88.619	109.378	64.4821	131.593	108.277	-165.58	153.584	-108.763	-109.931	78.6247	-99.1197	-84.5576	0
272.865	154.085	-111.148	152.244	19.1192	-86.4119	-12.5638	-34.5885	-82.1862	166.149	-75.2973	-160.132	-85.1814	-45.6706	118.934	0
273.865	-68.9897	-76.3567	35.0444	-137.184	92.681	40.5666	-51.9729	66.2193	32.2494	71.1029	75.3226	-136.086	-141.319	-25.1129	0
274.864	167.665	153.72	-98.508	-101.714	-105.638	0.131055	144.729	113.993	57.8996	26.2449	47.0996	-100.124	14.5756	40.4188	0
275.864	-1.68142	-145.606	37.1073	-110.167	-175.494	178.367	54.2048	21.6128	-131.607	-175.438	-151.665	104.237	18.4098	160.565	0
276.863	-121.049	121.761	134.125	151.198	-54.3669	160.213	104.231	-45.3086	-146.829	123.525	-167.52	-56.1144	-75.6003	-6.59495	0
277.863	-47.6517	178.071	154.755	-158.475	-60.1888	-42.4959	-83.1609	125.914	143.555	-96.927	-64.2782	-144.699	176.534	132.441	0
278.862	35.4698	-155.461	-0.667649	151.247	-159.677	-143.696	-22.9866	-88.8159	113.944	-128.134	-32.0515	135.025	83.124	142.018	0
279.862	-85.0559	49.2926	-90.2232	50.3183	170.762	-90.6782	47.1112	83.2238	-84.2554	151.061	-8.27375	136.526	68.5223	-168.8	0
280.861	157.592	-116.883	113.139	-159.439	-104.809	68.0459	-24.693	-94.6937	51.4238	-122.251	-106.775	166.21	25.4998	79.8323	0
281.861	-27.5962	-39.7909	-98.2922	-8.33434	126.102	-153.351	-40.3396	-176.682	-0.116942	-123.059	53.3421	-5.32062	169.049	-118.682	0
282.86	-143.914	61.4699	94.9784	-83.3487	-92.1691	11.2221	-117.129	-73.0035	-177.139	-143.142	-129.588	-176.873	176.938	130.553	0
283.86	86.5657	141.567	143.188	-45.1605	-132.981	126.913	-50.7492	85.7247	-17.9628	7.76878	-133.895	-106.248	12.0814	160.187	0
284.859	39.3651	-19.406	49.4304	-164.266	-130.413	41.6325	176.51	30.5983	-88.9518	149.137	25.0824	75.2304	137.978	88.8375	0
285.859	90.0479	-50.6307	-2.3665	35.7896	98.7932	88.9918	122.221	119.163	-131.864	-93.4516	45.0275	158.154	-64.9342	-35.7823	0
286.858	78.4228	-154.872	-111.17	-76.9985	-65.1058	-12.274	-54.1576	168.841	-170.828	-155.455	-8.71254	2.80745	27.2575	-144.862	0
287.858	0.697554	-110.529	121.702	115.695	-119.886	8.39025	-146.649	81.5624	93.98	-92.5181	-1.84642	-68.9703	-101.969	-82.8412	0
288.857	163.461	161.603	117.501	174.792	-99.8548	-160.851	114.998	-174.216	-94.4383	2.60386	29.9633	-144.812	-44.8683	-6.50805	0
289.857	86.1864	-44.7676	54.7045	-132.975	-134.041	110.636	144.974	-138.156	-16.0626	-94.7625	-58.059	147.248	86.0371	61.4355	0
290.856	138.806	117.506	-20.1702	109.04	-121.128	-137.956	-33.1891	175.595	-19.0443	43.2556	111.208	-114.565	67.191	93.346	0
291.856	-81.1847	-9.4971	-30.2609	128.226	12.035	-7.82162	-98.8225	107.425	89.2007	60.2981	156.136	-79.8533	-59.018	-17.188	0
292.855	-138.385	-155.002	141.313	78.9604	74.9186	-133.686	-122.929	81.0029	157.38	-92.5414	12.0019	109.272	108.359	-29.7379	0
293.855	-125.201	-125.418	132.776	172.101	114.237	42.6646	-19.3886	-130.923	121.82	-91.7862	58.2926	118.673	74.4525	-37.7026	0
294.854	94.1677	74.8302	112.189	53.1924	95.7384	-77.1688	39.5554	-41.139	156.555	3.79501	179.15	-28.2442	-98.5111	93.4096	0
295.854	26.4526	16.716	-122.07	-112.465	-85.3227	152.345	107.578	-136.913	-71.1669	-61.0376	-9.56178	-118.473	84.438	-59.5476	0
296.853	-39.4281	131.768	-76.7257	170.278	-59.1248	46.9793	52.6639	-118.338	-94.5923	-175.873	125.792	-99.061	132.956	96.1457	0
297.853	-1.17834	-47.1827	98.9222	-33.2186	-171.081	-14.6562	148.321	-69.7893	18.9407	-134.482	75.41	82.1085	-126.805	85.6192	0
298.852	-65.104	174.908	64.5269	55.6897	-153.429	-161.428	-163.421	-110.065	-48.8082	19.3921	139.763	45.5622	-40.791	129.089	0
299.852	-153.617	-156.672	-27.0153	-100.077	-89.2351	-43.8405	153.334	52.8886	164.911	157.123	122.56	81.957	167.066	-116.338	0
300.851	31.3743	83.1202	21.0225	-117.318	-117.076	-177.805	122.603	-159.455	93.4932	169.668	142.821	177.938	-10.8119	-19.2547	0
301.851	0.59179	160.798	-145.783	-29.2284	18.5212	3.87238	81.0019	85.3632	-177.257	129.917	29.9933	163.78	129.857	152.89	0
302.85	-38.6772	45.6857	129.705	132.63	-9.79045	-129.757	-127.148	-149.775	-136.063	-123.659	74.9334	88.7163	58.7067	174.912	0
303.85	-90.1995	-173.921	128.437	153.348	164.979	3.23917	-31.0424	-117.359	148.787	-162.893	126.777	-113.052	158.563	-66.2908	0
304.849	35.5505	-119.549	-167.813	5.50118	110.14	3.96425	-140.562	93.5441	170.952	35.6557	-174.018	112.817	133.254	179.917	0
305.849	98.4772	177.267	36.7066	128.675	-173.239	108.861	147.151	-102.688	41.8908	-156.42	9.72706	-117.529	14.6342	-105.292	0
306.848	25.5776	47.2237	123.062	63.7998	150.533	31.9636	-9.02381	-159.555	-80.5686	40.113	42.9695	10.6555	-51.4564	-127.547	0
307.848	159.944	123.928	-129.653	-122.409	81.1752	-19.526	-11.927	105.287	144.619	-76.1743	38.186	87.9762	122.968	104.671	0
308.847	-141.366	-67.9197	138.338	58.1312	-156.148	-43.1747	-119.537	-50.2288	179.908	89.6276	-22.4455	148.076	72.9487	84.8388	0
309.847	-43.9391	18.7068	115.746	119.708	79.4118	-37.5024	-52.8008	-161.05	-117.603	43.4592	-124.063	-128.553	51.5673	129.025	0
310.846	-46.6959	168.743	-172.951	58.5556	-159.842	-49.3266	-42.7698	170.034	70.218	11.3262	16.2879	-158.103	-82.3089	3.43073	0
311.846	20.0086	-7.15551	-162.882	-139.167	104.835	138.974	-45.216	57.1452	-102.397	-87.4441	110.559	119.103	-139.661	168.032	0
312.845	-95.0875	28.7876	-63.8544	-40.5755	-141.237	-54.7866	-15.0564	148.116	163.784	-125.382	-6.07037	-29.3348	-148.965	97.5472	0
313.845	-96.0476	106.913	-152.808	-145.881	86.4036	-113.499	-0.46662	134.219	26.6755	-62.0274	65.6247	-7.00856	-145.933	44.7578	0
314.844	-70.9406	-80.797	144.95	83.722	103.565	16.3567	-27.0778	-101.717	-113.252	-51.1552	-144.692	-108.222	-142.785	83.6811	0
315.844	37.9836	101.052	33.9282	132.629	-90.5628	-42.0352	146.022	134.951	106.355	-172.026	-55.9781	106.228	169.224	126.728	0
316.843	53.1542	64.5272	-94.8434	91.6345	135.188	-6.11572	80.7822	142.435	-25.5399	-128.941	23.9012	-169.054	169.949	-27.8662	0
317.843	89.6731	94.5441	32.6007	-131.349	74.7076	-163.272	-56.3735	-163.648	-7.00742	171.065	-60.6947	85.0138	65.5906	-10.2241	0
318.842	-138.667	165.803	-46.8159	179.059	-167.321	176.883	-50.6016	159.326	-5.95606	-111.305	-88.439	167.242	135.358	59.0993	0
319.842	150.009	-160.22	-148.211	127.233	11.8079	163.115	-89.7022	-85.0636	110.076	-92.4203	-30.7898	114.904	146.381	171.964	0
320.841	99.5718	74.5478	-123.153	93.2831	-115.492	109.912	-169.162	-128.038	-114.329	156.271	-62.905	-123.615	-80.7167	160.037	0
321.841	-83.6776	24.3352	92.9701	161.507	38.6775	57.1352	19.0832	159.143	-31.4926	94.082	170.279	-41.8038	174.946	116.924	0
322.841	-173.819	116.222	-63.9173	86.0178	-157.013	143.388	46.217	60.4148	-116.151	170.454	-99.4009	-54.4625	151.463	60.5657	0
323.84	20.5479	102.173	-9.16227	12.5112	-119.003	49.952	115.821	-142.341	-177.224	171.279	38.1402	101.157	18.6909	39.2783	0
324.84	-125.56	130.365	89.4561	-166.508	147.752	166.453	-0.593165	61.2859	-74.7195	-129.996	43.5725	100.369	-90.1917	-159.862	0
325.839	18.371	20.4347	-154.232	68.5283	96.2165	78.0987	158.009	-1.7826	148.053	-79.855	-17.5768	70.7422	73.7194	154.429	0
326.839	-68.3306	110.766	88.905	-104.991	-176.043	-20.5404	156.012	-18.5406	3.31319	-77.3431	-99.4969	11.9929	5.40974	33.3818	0
327.838	-108.968	38.1516	134.724	-152.937	-117.115	-133.519	67.5073	-69.9897	148.401	98.8855	120.611	29.3882	173.407	76.9706	0
328.838	149.716	65.4909	-32.0771	82.2693	-166.589	-114.039	-30.0617	156.489	100.831	-118.088	113.888	145.844	94.2968	133.609	0
329.837	-152.905	-137.529	87.4476	30.1085	129.901	-130.756	36.2334	-179.329	81.0782	151.805	-107.729	164.095	168.477	-165.405	0
330.837	-171.241	-100.427	70.766	104.472	91.8456	149.172	66.3186	-101.387	-130.135	-158.45	125.07	19.7856	-42.1017	115.841	0
331.836	13.7143	120.834	-48.1809	-24.3946	-24.4791	113.33	91.1988	96.7192	73.9542	-65.1186	-55.01	-74.9032	-116.314	56.412	0
332.836	80.8769	155.884	178.341	62.2478	-123.939	-62.2805	-41.7438	161.252	86.0953	115.021	-52.6373	-101.475	-179.189	-145.651	0
333.835	-84.2347	164.885	101.531	145.379	-132.906	-151.294	21.9079	-80.213	-106.166	-125.49	-29.7939	161.996	-49.4039	-115.11	0
334.835	77.6813	85.8204	103.26	24.9021	-127.048	-144.194	142.685	-40.7261	82.7991	-30.3417	-57.8271	-105.22	-6.35241	79.398	0
335.834	36.158	123.522	40.0963	-27.6492	-19.6987	-162.766	-12.6723	33.6451	44.5365	83.457	-38.2248	139.397	138.766	-19.4503	0
336.834	111.789	56.8582	75.6195	-49.3076	-32.3432	-1.6225	-128.211	-1.87802	-60.3772	-104.944	-179.54	106.116	9.18744	-4.8836	0
337.833	-21.5717	-127.548	-129.656	-125.936	-139.355	129.903	141.699	11.4196	-10.5285	-57.6489	16.1273	-4.34252	114.676	-0.93603	0
338.833	-37.033	110.618	52.2352	112.929	126.117	-178.729	41.3918	120.368	-24.2282	-46.8304	-21.9529	155.372	101.383	-6.414	0
339.832	-72.7196	-168.127	-81.7912	-167.837	160.154	1.20803	117.609	106.179	33.8901	-30.6231	-170.69	-53.7497	74.9718	-177.158	0
340.832	39.5208	-22.8349	-36.259	118.604	-11.8344	-171.517	73.5417	-170.504	34.5373	5.15044	-112.192	144.736	-78.222	-103.583	0
341.831	-177.886	-63.8285	-160.866	169.562	-174.204	38.1435	-152.886	-146.356	-82.6861	-72.1194	158.716	105.215	63.6938	-53.2876	0
342.831	156.419	96.7168	-152.064	47.304	-108.922	54.9631	83.0686	-20.6446	-166.893	-55.7853	75.4039	66.7002	-10.8565	72.5845	0
343.83	-59.5187	-150.077	130.478	45.1903	-34.4562	63.503	155.872	61.2675	52.4811	-126.869	10.4571	114.428	-6.20557	19.7524	0
344.83	-144.124	-146.973	-3.07493	104.718	21.8951	134.441	-47.5741	-111.589	52.2034	3.94432	165.6	-61.5799	112.612	151.49	0
345.829	121.661	-144.118	52.4063	-95.6783	105.27	-21.4423	17.022	-91.5042	95.9205	51.09	39.9311	97.4106	178.175	151.423	0
346.829	42.6412	-93.1834	117.021	123.964	174.445	-136.847	-26.1522	-155.95	-178.934	166.598	160.884	140.702	166.212	49.7013	0
347.828	105.174	2.18389	-24.9111	157.364	42.7597	43.5964	-144.637	-81.3678	136.818	68.5627	83.1101	100.32	-164.092	12.2543	0
348.828	-21.2068	-109.155	-161.451	-67.5524	70.0833	125.833	-175.442	47.8126	118.164	120.835	-176.252	-178.874	41.5514	166.499	0
349.827	68.5261	-96.6853	-51.6973	27.4754	-82.9087	-76.5604	-150.499	-119.72	142.91	-77.1342	-52.3419	-174.072	133.07	-88.4871	0
350.827	-159.893	-43.7739	69.1869	-151.001	-8.12178	-31.7104	-88.2903	-23.8139	110.632	-118.601	-62.3595	-153.752	27.0216	-3.87974	0
351.826	-21.4679	-65.2446	-90.188	-13.0131	68.8326	-19.259	65.9555	98.5793	157.302	93.0545	45.0169	-164.962	-58.7698	175.528	0
352.826	10.1014	-137.633	155.244	-101.705	16.6098	64.6163	-67.6945	-166.571	73.2839	167.039	-172.247	55.0293	3.46695	101.096	0
353.825	-91.7322	-116.91	76.345	-163.623	-32.6455	-80.2614	68.8145	97.8051	122.741	35.9873	-114.24	143.277	-101.603	46.8469	0
354.825	-178.358	7.94548	3.67593	-74.5452	-101.299	101.323	104.804	156.021	-107.867	-54.5104	-74.9681	-3.88114	-31.1908	-34.2684	0
355.824	48.8389	-173.961	4.97027	162.873	-38.8406	171.596	-23.3976	73.5264	40.0903	-137.49	-56.3359	-173.128	-12.2928	19.4149	0
356.824	124.005	174.9	-82.9396	153.703	-108.605	160.511	-1.20386	173.694	20.2286	92.2961	24.0422	-60.8292	-148.135	-22.2592	0
357.823	-101.728	24.5104	145.791	-71.9565	55.8885	149.723	148.443	54.1123	135.754	-24.6732	35.3107	45.7151	171.128	165.571	0
358.823	56.8948	127.039	-101.341	-155.521	69.0606	-69.4674	-161.553	42.2043	78.9574	74.1347	16.0167	-164.036	-154.663	10.2404	0
359.822	-95.6866	64.3107	177.891	-94.7843	-39.3505	135.804	-8.71174	29.5587	33.2963	-49.8518	-65.9851	100.472	153.379	-45.8407	0
360.822	-172.636	158.221	-169.748	109.661	-13.363	44.1377	-89.5779	-175.022	26.1587	-141.746	-136.965	118.394	34.9853	-29.5874	0
361.821	-119.322	-145.339	-176.129	170.242	-81.1861	-75.2322	1.22244	65.2907	126.347	163.552	52.7486	-113.942	-140.244	85.0499	0
362.821	-60.6431	34.3664	-113.608	-55.572	151.056	-36.4056	-54.7152	138.088	-68.244	-103.019	-168.708	112.197	110.914	-98.2706	0
363.82	-1.03092	109.912	-48.7424	142.133	172.387	-58.1455	130.133	23.6056	157.101	21.7866	-34.3348	-148.65	-157.252	-98.8286	0
364.82	-73.2125	-157.804	-132.438	45.0181	94.1205	-106.324	-76.5721	26.5099	-11.6399	-16.4664	-19.1989	149.957	137.199	-101.103	0
365.819	76.7773	118.923	-157.211	-78.8711	-32.0769	-35.1901	105.77	109.559	159.218	170.522	40.3484	99.9963	-3.10141	6.44185	0
366.819	-81.7454	107.398	-88.3314	-98.7195	-153.075	43.2663	165.511	-160.399	19.1371	113.697	90.7974	161.904	93.7751	-168.819	0
367.818	-130.117	-85.3535	-113.684	160.188	-96.4424	177.614	-50.9135	-170.826	-129.709	147.927	153.732	-151.937	-135.083	81.3648	0
368.818	73.9011	-104.006	74.3075	59.4379	-177.845	166.609	-134.699	163.276	-141.278	153.149	-142.675	128.34	-142.963	-19.8948	0
369.817	67.1045	-174.573	88.6273	63.4344	-37.703	94.8404	-90.7704	-28.4235	-171.962	-55.0534	-28.1154	61.8453	156.334	127.544	0
370.817	45.329	-91.041	-28.1837	-140.327	-5.43079	-20.205	-109.608	169.378	-104.827	-53.1283	131.938	88.1939	172.399	-58.5896	0
371.816	121.349	165.025	162.401	-141.508	26.1476	-132.927	-55.7756	139.982	-42.6647	55.2126	-145.54	-72.8444	80.698	46.8362	0
372.816	-112.581	23.5476	42.2124	116.985	-164.669	15.2888	-31.5575	-42.9468	-79.6582	-65.0392	51.0843	-99.7555	13.1236	-38.4392	0
373.815	-91.524	174.058	-76.0323	159.831	136.066	22.7616	-15.0157	161.782	136.042	67.4735	92.9275	82.3804	-89.4394	-98.8846	0
374.815	83.6934	-118.17	150.416	92.7301	-6.80725	-9.44687	-43.6111	139.239	-147.56	62.1753	-141.346	-30.6373	-24.2575	149.438	0
375.814	-155.727	-93.7345	-24.5775	66.3868	-14.7449	-16.6017	54.8109	-115.852	-77.863	30.1889	-173.361	75.3499	99.9059	-81.8672	0
376.814	-139.48	-68.6942	-0.139974	167.538	-141.872	121.146	108.95	-15.779	123.405	-125.612	147.31	-126.573	-159.111	163.669	0
377.813	-17.6871	-111.325	-154.506	-164.881	160.555	-5.34347	-78.3363	34.5432	-68.5629	131.494	-148.956	27.3422	47.3727	121.751	0
378.813	-62.556	162.635	-167.375	-135.796	114.407	-71.2175	45.3884	38.1245	42.0268	-25.7926	13.9698	163.672	48.84	139.906	0
379.812	-145.311	-96.0166	-161.871	-104.218	29.6316	89.1305	-75.8157	160.47	122.094	-173.904	-139.087	-9.83689	72.3116	-155.904	0
380.812	-86.3792	75.1329	60.9778	40.7996	172.129	109.973	4.93249	6.94468	88.6816	15.7643	-124.313	165.296	-21.0002	-36.7826	0
381.811	-156.592	-179.039	109.396	70.8749	-59.6052	-101.876	-89.8904	-7.74024	-106.501	161.474	162.303	161.288	163.191	-107.879	0
382.811	-132.846	9.82405	-34.6092	-155.955	124.54	134.581	161.868	-93.9004	169.153	33.6082	67.2999	-9.25254	-116.728	-21.587	0
383.81	141.823	-64.0106	178.103	-157.613	-19.5177	22.1027	-40.4347	-101.564	-92.0861	-55.8763	104.532	-82.4033	-138.147	75.2696	0
384.81	-13.2397	-142.459	-132.717	150.347	-74.1291	-50.6194	-169.869	-143.166	-109.136	-65.0812	46.4713	138.761	-168.707	36.6497	0
385.809	-89.1706	156.375	-6.87493	-145.815	-123.432	-94.1262	-135.91	64.9981	7.74115	87.7401	7.3537	-79.9726	-141.49	-126.449	0
386.809	-167.574	-74.183	-74.0759	94.0916	-12.994	-51.9952	-73.0088	-101.706	13.6948	-16.7215	-124.167	85.9132	75.279	-34.9136	0
387.808	167.481	139.684	91.1889	142.677	89.4452	-159.657	-27.5843	-98.4165	-115.493	-24.0477	-55.9868	169.639	84.3383	62.3806	0
388.808	119.035	60.6538	90.9191	13.3201	-40.5641	136.792	36.5696	-55.6281	-118.731	-50.8766	79.0819	-140.804	50.2695	-90.9346	0
389.807	-156.596	100.259	175.268	-22.6063	-22.4301	-64.0884	136.926	166.846	0.187688	-90.8587	166.568	-31.4738	29.3381	-116.23	0
390.807	132.857	-112.099	-147.914	17.7375	107.017	-20.2673	153.817	163.419	-140.733	85.3016	-50.9747	175.765	-112.644	-66.1584	0
391.806	166.804	-60.766	100.266	155.552	-177.288	-170.042	-144.918	3.76335	-175.192	25.2164	-119.823	7.52242	27.6341	2.17634	0
392.806	-109.272	-142.639	-52.9453	63.366	60.0838	-121.405	-55.1981	41.0078	-31.5317	-86.1305	-155.464	-138.677	-93.3538	-0.260097	0
393.805	149.043	25.9766	61.5746	-54.8403	111.711	-116.295	-74.4147	-124.472	-76.5208	-1.1597	139.944	90.127	-136.442	-141.527	0
394.805	-82.6279	34.9235	-171.163	-119.539	44.8679	-92.9562	-161.844	164.027	130.701	-52.4762	-169.279	136.706	-72.1999	28.0623	0
395.804	135.471	100.009	-15.0884	86.5772	38.3218	76.8467	-76.792	95.6792	-90.7951	-137.239	156.571	109.498	-124.033	129.838	0
396.804	-9.0775	59.193	95.7683	13.2592	-54.0304	46.8938	126.829	132.917	-39.12	57.5292	-176.471	107.248	-13.0432	166.194	0
397.803	5.17057	133.889	95.1837	69.4577	151.942	-129.674	-38.6941	26.6041	147.512	-67.2102	158.837	120.475	141.384	-166.121	0
398.803	-142.175	119.785	90.9862	-145.526	-125.909	-123.549	-114.725	-143.505	-123.651	-170.667	-10.8139	-150.663	131.295	176.148	0
399.803	37.2904	177.94	-11.1376	-12.0333	113.055	-153.082	51.5178	103.558	-173.881	126.164	-131.489	135.935	-71.8692	-131.241	0
400.802	-84.5147	-179.957	-100.494	44.4551	-150.133	93.1723	-133.846	-28.8789	35.4674	-117.492	-73.8501	-173.679	-11.7222	-169.602	0
401.802	64.2462	-128.158	-29.2862	171.838	61.9684	-147.345	99.4671	33.7403	162.012	165.801	107.962	173.623	80.3116	92.2558	0
402.801	9.13862	-16.8186	150.033	-92.9381	111.849	-4.09832	-32.6802	-149.31	-126.427	-35.5365	-176.177	-34.443	61.5487	45.8585	0
403.801	-96.6803	46.122	168.092	-130.839	-4.88941	-37.0678	40.1587	163.72	-159.007	-14.1681	117.458	-169.042	149.12	-41.4694	0
404.8	27.5976	109.397	149.388	126.836	-64.5957	-105.758	3.41227	52.1499	91.5062	67.8131	-107.181	93.8813	89.7351	163.102	0
405.8	53.5502	-2.17796	-82.8737	-94.4149	-62.0877	85.3411	62.1602	68.0367	129.969	-107.776	-140.249	-69.7339	68.7951	167.979	0
406.799	-105.705	-116.09	72.8513	13.5844	-154.84	161.736	-57.4327	59.4431	80.2336	132.903	-150.363	162.761	-157.783	-105.189	0
407.799	-108.619	94.8966	156.364	91.4515	-100.017	126.572	150.943	109.838	-2.69885	-169.156	-56.182	-158.32	-62.5208	-168.574	0
408.798	37.8533	83.7003	152.095	-8.28908	178.465	51.3803	-155.327	174.038	174.842	-91.9672	93.3873	138.804	25.9285	145.833	0
409.798	-99.4582	106.719	89.856	158.408	-148.291	138.502	40.1858	7.34469	78.04	55.7227	-178.454	134.346	159.477	36.0957	0
410.797	106.518	-170.39	-72.7085	134.146	122.617	133.653	-27.6457	-140.747	171.742	138.45	-149.283	-94.8077	-171.915	-152.795	0
411.797	97.5271	-149.291	59.2506	-119.7	-6.33308	-55.7574	72.2585	-177.511	103.307	-108.742	164.197	-88.5266	-71.9764	-20.6039	0
412.796	-123.046	137.628	156.588	19.892	-10.9532	-99.6341	158.486	-171.097	168.683	52.7885	-28.3006	57.9638	-142.372	24.859	0
413.796	97.24	28.6618	-155.08	43.2041	-152.937	100.324	68.1773	-71.4854	-79.3897	69.8445	-156.539	83.8287	-139.058	-173.222	0
414.795	50.5066	97.0395	-152.935	-140.807	83.5467	-82.8581	77.2294	5.64244	130.215	31.9808	78.9866	106.806	-60.1809	-146.977	0
415.795	80.6495	-148.788	22.5591	22.9972	142.181	-61.9839	129.313	-172.49	111.12	-43.5306	84.7861	133.887	-137.491	152.583	0
416.794	-92.1993	-48.666	165.559	-31.0596	-4.26246	-158.577	88.6181	154.701	106.761	3.81717	-110.886	178.178	130.975	-164.015	0
417.794	20.4958	107.203	170.702	-129.339	-6.8956	-116.433	30.7797	-176.713	-108.478	-16.7373	-1.92115	-89.4302	-9.37517	-159.507	0
418.793	-66.1269	79.5497	-123.912	90.3233	157.718	172.606	-54.6147	40.3303	116.392	22.0932	-52.6895	-167.484	37.9586	142.544	0
419.793	89.8762	-127.602	-142.799	-102.649	169.436	-116.332	39.4668	126.569	-144.703	-42.7911	62.0356	129.454	-100.814	79.8776	0
420.792	115.713	-71.1147	141.931	-7.84755	-170.141	-120.543	-32.9369	-1.78154	-37.8526	144.919	62.7015	138.446	165.757	152.867	0
421.792	-91.1966	-98.5881	-2.90499	73.3872	-125.207	177.056	-179.436	114.96	16.7926	50.8936	-51.0517	170.347	-9.16719	-114.685	0
422.791	-126.398	-123.512	146.321	29.6862	-40.6084	-80.3359	33.1649	-13.7394	-120.768	-40.1756	81.3329	-148.904	-93.71	-116.915	0
423.791	-168.442	-32.4151	146.804	53.3701	-163.841	160.551	-138.776	-63.8602	-150.088	-145.411	-152.142	174.414	-118.715	40.2814	0
424.79	21.2222	169.267	110.817	112.792	107.405	49.8101	16.9571	-78.4125	67.0352	121.079	-44.324	140.033	157.975	133.322	0
425.79	-104.061	-139.94	179.402	-55.6998	-36.2632	88.5738	19.4244	-61.1426	-96.9843	-32.7505	178.562	60.2787	129.999	-52.4076	0
426.789	-6.92401	-86.1413	-16.9708	-44.2335	169.64	103.213	-113.411	-150.2	163.08	31.7518	116.248	-149.238	-76.4792	48.3027	0
427.789	1.07133	25.7008	-114.897	73.6864	154.656	-30.3567	151.209	-171.809	44.0356	62.4887	127.737	138.594	20.9044	-69.1557	0
428.788	84.2712	-61.1475	-13.8388	94.5209	152.635	70.4344	-26.3666	110.504	-136.966	-27.979	-178.276	158.922	-169.659	-125.328	0
429.788	-149.822	175.464	-86.6115	-157.516	170.097	106.641	103.954	158.215	110.289	51.6031	165.979	-177.438	-49.1281	-124.816	0
430.787	-178.424	-26.5556	108.483	153.792	53.5846	160.86	-86.2629	106.817	74.1416	6.28075	5.74523	116.083	143.081	106.315	0
431.787	146.723	-142.278	10.3484	-169.399	40.1689	137.083	-81.9348	-12.5679	26.2606	-16.0483	31.4127	154.195	158.391	50.2754	0
432.786	-173.495	124.478	6.29872	-94.2872	117.407	94.5063	70.214	-158.157	-38.5248	-22.7837	-55.003	127.726	-133.088	118.735	0
433.786	-168.846	-42.2799	146.965	-154.411	109.278	117.06	-143.945	-156.581	153.034	-102.916	126.969	59.4573	142.445	13.2879	0
434.785	42.3482	126.666	-91.8873	-0.714794	70.1535	-139.361	44.7881	104.68	68.5943	-100.512	155.106	130.238	148.906	25.3703	0
435.785	-89.4698	158.153	171.831	47.7283	-43.8558	132.176	140.76	11.4786	5.57031	3.17726	-135.85	-154.454	99.2005	-150.465	0
436.784	-43.1601	-74.032	111.485	138.577	-74.5832	128.991	30.1122	-10.242	98.5602	83.5589	76.4419	161.086	-139.84	-122.57	0
437.784	138.077	-15.3247	-135.709	-91.6499	32.0376	-166.482	-112.847	-92.0538	-98.3739	179.495	-13.1042	-134.493	151.097	-175.393	0
438.783	1.34885	162.945	119.32	169.261	60.3783	-47.1986	92.3965	97.2087	-31.4211	-81.6025	3.2953	-89.2131	-138.948	-153.468	0
439.783	-2.94627	-23.8974	-143.8	171.65	-138.221	-67.1179	143.761	179.443	117.717	81.9539	144.747	155.884	-132.82	163.186	0
440.782	65.5236	-133.95	-134.721	29.1025	-110.031	-114.618	145.767	-41.7225	36.8332	125.567	-57.9601	-109.671	-60.1759	25.1826	0
441.782	-24.3787	115.361	109.894	78.7488	-138.667	113.671	-176.155	106.136	112.027	-129.09	49.0118	-138.822	-119.211	83.8186	0
442.781	158.852	143	-107.123	104.779	26.8542	3.25026	-172.58	43.5511	-172.152	67.7205	-53.5726	125.597	11.922	142.267	0
443.781	-6.28331	53.8854	-87.4537	116.675	96.9843	-143.388	-95.2265	137.597	-91.8954	-131.625	-170.67	-128.223	-143.172	131.075	0
444.78	36.8416	-96.717	142.733	-131.124	4.88427	174.357	152.49	121.297	161.222	76.806	126.955	169.834	-78.8586	-31.1449	0
445.78	23.7362	-126.291	-174.116	82.4041	-85.7356	52.8161	-72.3458	118.77	-146.375	137.361	12.4988	90.2168	112.48	122.461	0
446.779	-125.475	140.69	-6.92898	-15.9568	77.1843	-145.86	-21.0692	-159.468	-101.815	-63.8411	-151.747	-94.5854	28.6318	-127.045	0
447.779	-131.077	-92.9618	125.575	43.3169	-161.488	178.002	-95.6688	18.325	133.142	-49.6326	-137.302	166.048	2.49503	-62.1188	0
448.778	90.8853	-71.4173	124.027	59.5305	-108.236	155.483	152.788	16.9126	-19.034	-49.5981	-72.498	43.0172	80.2251	-139.145	0
449.778	-92.7476	138.007	162.088	-146.698	-135.581	-155.679	10.8982	-128.71	-131.362	-91.1583	-47.5055	-128.887	171.119	80.0345	0
450.777	-121.59	26.1369	29.5669	-164.186	111.074	-18.7363	81.0998	-124.5	-90.7903	140.951	170.37	99.6418	-128.132	37.1089	0
451.777	-96.3154	-11.7924	-136.89	-49.4624	-8.55345	-96.0981	106.192	134.452	-83.4136	-149.722	-70.7786	121.775	12.7758	61.4738	0
452.776	9.06272	80.8295	-114.295	42.4923	-139.997	-171.176	-25.4553	-161.927	68.5897	22.3181	174.093	-46.5896	-166.37	174.615	0
453.776	108.842	0.22712	-133.287	142.809	-52.2394	40.0076	-148.143	77.7606	6.53693	168.636	-124.185	-147.297	-117.72	168.623	0
454.775	164.295	103.491	115.803	-161.855	-44.4274	-104.565	-114.724	127.967	127.921	-22.1105	115.493	-157.047	4.22879	-89.0498	0
455.775	-15.7993	173.376	110.107	57.4954	108.59	-147.382	-27.7162	-177.124	-71.1778	-16.2847	24.3934	-143.244	89.9251	74.6161	0
456.774	-116.365	69.1526	88.9545	156.188	-124.91	-166.981	-137.48	-19.8673	34.6893	-98.807	109.909	123.669	-149.79	105.506	0
457.774	-140.866	9.56651	148.889	0.859566	-65.8181	-110.537	50.2932	-114.086	-72.5677	1.59295	90.7224	-117.319	28.5172	-128.778	0
458.773	-165.884	-178.927	-159.679	-49.8418	-174.741	46.2698	36.3293	-82.3204	-72.4931	162.496	16.1199	60.142	45.5905	15.482	0
459.773	96.5514	91.2544	166.105	113.286	-114.854	23.827	155.796	-159.902	-18.2648	-60.2261	-63.6623	50.0509	148.175	156.661	0
460.772	100.829	0.429618	170.441	-68.1845	42.4727	-87.77	95.6073	5.28877	75.1589	-88.0715	-55.5448	155.204	108.03	152.675	0
461.772	-168.797	-101.176	-175.092	40.5442	80.1117	127.928	-47.1484	178.84	141.055	10.435	-55.0352	161.33	-114.727	-68.4948	0
462.771	-27.9013	88.7348	-154.856	-155.364	56.9825	94.4574	2.39761	150.461	-173.609	-8.76456	47.9355	-164.049	-109.008	92.1183	0
463.771	-64.4883	42.6854	-129.563	-114.665	-1.54352	22.4086	-85.3986	80.8477	37.1051	110.174	6.39601	95.7939	-170.804	60.4337	0
464.77	-62.1287	-90.126	-125.872	131.431	80.379	-101.727	177.109	-142.972	-97.5348	-172.922	53.0277	-175.507	158.088	-166.811	0
465.77	-178.14	141.833	93.0145	24.0038	-25.3391	-121.569	60.4691	-139.59	-59.9652	-57.7198	43.5827	-136.332	173.971	57.4793	0
466.769	46.9224	-36.763	154.949	-177.966	-19.0995	149.88	67.2793	148.094	-0.511865	-150.489	92.3599	-161.505	169.465	15.004	0
467.769	-169.759	-177.58	177.888	-84.8787	27.6521	-143.246	157.71	155.386	153.01	144.723	-64.2232	124.992	4.92048	14.1011	0
468.768	37.4898	-85.4401	-173.835	140.39	-90.7922	107.03	-9.49614	-150.366	55.0416	-145.828	161.157	159.965	-120.781	-23.9595	0
469.768	145.559	-141.481	-109.18	-152.749	50.3371	-4.54598	109.674	42.6491	63.9146	8.15209	36.3487	-25.916	-34.4407	168.018	0
470.767	-98.7471	115.544	-167.941	134.868	168.918	47.1165	48.5444	-10.5879	54.4997	-87.5522	-94.1226	-178.923	62.9828	141.808	0
471.767	57.4888	-46.6071	-19.1547	-5.44468	-145.366	-177.435	-16.3487	77.7836	-140.016	-149.955	37.3957	118.871	174.562	20.9085	0
472.766	8.40117	150.923	152.057	-69.3055	50.3336	-156.618	88.9825	108.725	46.6649	17.0894	14.8695	-54.4235	138.947	126.05	0
473.766	-77.7557	166.744	72.5572	14.1447	-120.96	28.5093	136.836	-150.139	93.5207	31.9192	-114.588	137.812	-110.03	-168.099	0
474.765	-23.4484	-55.9832	86.8407	164.742	30.2935	-37.6132	78.9971	-140.751	85.1204	-162.582	174.952	-179.925	165.965	-171.984	0
475.765	154.716	131.168	100.391	33.5984	158.035	-158.809	-152.709	27.2082	31.7082	71.6004	-37.4469	135.671	153.359	-167.231	0
476.764	-92.6856	-172.454	-163.296	-32.1681	-96.0032	92.5987	-30.0088	-94.0533	168.373	6.39827	81.5091	-116.44	29.9037	-38.217	0
477.764	-148.188	142.887	-126.646	-132.673	177.192	-87.8359	141.072	161.925	31.6229	-143.689	42.2367	-34.2388	-149.479	50.2772	0
478.763	131.576	-50.0549	-115.35	-113.868	98.7877	160.457	63.4024	177.369	-150.973	174.712	23.9309	-130.132	24.2132	131.769	0
479.763	-102.689	-27.7779	-153.954	118.752	22.3379	-158.855	163.194	62.3496	-94.0068	-161.197	162.198	164.156	-63.8195	-79.8046	0
480.762	124.715	105.19	121.535	146.224	29.5579	141.637	-70.5269	64.4826	-136.966	-108.13	156.941	103.771	-130.837	-69.5453	0
481.762	67.4023	107.726	40.6804	-78.8786	-11.8169	-25.3775	88.3558	91.5502	-76.8123	-95.2596	-55.7692	-168.845	-157.208	-138.924	0
482.762	-134.489	-112.224	-44.3396	39.22	-58.1597	-103.75	-62.6036	144.085	-92.601	152.102	-42.3503	72.5675	178.34	-36.188	0
483.761	-37.8303	11.608	-116.102	119.375	137.431	-125.269	107.21	59.5699	178.631	4.21217	-106.323	-138.212	64.9797	153.813	0
484.761	-158.922	123.858	114.267	-115.541	102.451	32.4721	-140.251	91.5295	121.172	-78.9973	76.504	69.4315	177.583	52.3695	0
485.76	138.253	-168.265	-61.0442	-76.3935	100.426	-144.794	59.1208	138.802	0.267204	45.4793	121.585	139.474	157.303	86.3188	0
486.76	100.856	163.82	80.6563	-119.089	-114.736	37.3821	-13.8063	-73.085	-86.5285	113.597	124.49	160.822	172.208	-129.946	0
487.759	51.586	-149.819	165.373	-176.287	-23.2002	-48.17	64.598	-148.524	59.2572	-162.752	137.414	-149.806	26.5414	141.032	0
488.759	-168.367	174.644	-3.85825	51.9261	-100.789	65.3421	-40.9351	136.606	96.2811	-23.5766	-1.59991	159.588	-179.563	172.808	0
489.758	-89.3185	-169.754	-19.1144	-120.588	48.1066	23.7799	132.948	164.443	88.9242	-71.1548	-112.87	-124.785	-150.648	-81.9884	0
490.758	14.4411	63.7931	-81.1163	95.1969	57.4091	-94.9152	15.6547	-147.684	-174.919	94.7247	40.5883	-123.998	-175.024	45.3454	0
491.757	-177.209	171.189	-97.9516	132.247	-162.184	136.695	-59.3363	-167.799	-9.0717	-14.6495	-104.777	-174.022	-147.699	88.9202	0
492.757	-95.0046	169.189	-155.126	-68.8977	167.149	74.0022	29.497	63.67	55.565	152.91	-80.5456	134.552	-112.219	162.155	0
493.756	51.1902	-139.195	43.7043	-141.644	134.339	-2.67921	153.229	104.742	-164.665	-126.354	143.467	-72.3307	-44.6807	62.6769	0
494.756	126.693	-166.265	91.9226	128.974	-67.9146	-101.052	161.242	-35.569	-23.8241	-57.5865	30.2505	90.3542	-78.7152	-131.423	0
495.755	123.114	40.9529	-28.9993	168.22	20.5129	120.723	-69.2533	137.598	170.815	-80.5405	130.757	67.7521	-113.576	-178.177	0
496.755	-79.5975	144.185	15.2129	162.881	-111.554	-73.72	53.8608	-89.7037	-32.53	-95.92	-63.4827	-152.485	-78.9324	147.333	0
497.754	-122.434	-124.701	-89.5362	161.632	107.617	153.866	38.688	-136.975	47.9638	56.7133	-136.645	-173.526	-52.8547	-114.175	0
498.754	-38.7841	3.52595	-127.926	118.001	34.8289	15.8404	-90.6932	-131.168	96.3115	-135.319	-104.627	178.161	85.3899	-131.341	0
499.753	-105.403	32.3361	98.38	122.164	-75.6651	121.033	-67.189	7.19384	-65.1384	-57.0067	-17.8622	-150.479	46.5702	5.34522	0
500.753	-67.6497	-163.571	-34.9896	88.679	-73.4026	95.1051	-32.1977	140.51	71.6276	-9.10002	97.2231	-157.689	175.346	-71.7977	0
501.752	-156.5	134.478	167.145	65.8848	-10.4163	79.3064	106.39	97.1383	82.9315	54.3426	149.582	169.526	82.6269	162.759	0
502.752	-24.9146	119.886	-172.365	145.865	105.572	-98.758	6.23796	77.4307	-117.845	-177.672	167.793	-6.11599	-140.918	160.418	0
503.751	149.498	91.9887	104.532	-175.795	69.256	167.685	-34.2898	-161.073	-101.319	137.192	119.293	-61.5422	168.379	-153.75	0
504.751	71.7173	-94.8437	155.525	-82.5449	-106.773	-174.008	22.0698	-132.112	-71.0434	155.417	-14.9626	-147.286	-46.2949	13.9856	0
505.75	-114.646	19.2277	168.405	-110.824	-172.252	144.676	-25.7899	-115.109	-76.9065	92.7786	91.249	138.859	-144.883	-39.2324	0
506.75	162.169	-48.1897	95.102	105.252	146.565	62.2858	97.4163	-140.674	-44.297	-162.706	151.956	-7.06217	135.909	-126.696	0
507.749	-145.539	-84.0603	18.1366	-132.587	176.169	-177.339	93.3316	147.278	-131.69	72.5596	84.5714	94.9145	16.7863	137.453	0
508.749	-135.695	-170.695	-166.603	-65.2038	-19.2808	-114.513	104.788	-53.6981	-165.657	61.4554	-105.256	-178.886	-45.0932	139.912	0
509.748	141.259	74.6109	-33.2647	0.0440225	97.6304	168.012	179.179	-127.997	52.5527	-151.478	-144.947	129.975	147.519	63.7653	0
510.748	164.178	127.342	174.384	-96.0352	-153.729	-128.32	-131.306	-162.16	-155.365	104.458	22.6343	108.793	-0.0427606	-109.336	0
511.747	180	0	180	180	0	0	180	180	180	0	180	180	0	180	0
512.747	-164.178	-127.342	-174.384	96.0352	153.729	128.32	131.306	162.16	155.365	-104.458	-22.6343	-108.793	0.0427606	109.336	0
513.746	-141.259	-74.6109	33.2647	-0.0440225	-97.6304	-168.012	-179.179	127.997	-52.5527	151.478	144.947	-129.975	-147.519	-63.7653	0
514.746	135.695	170.695	166.603	65.2038	19.2808	114.513	-104.788	53.6981	165.657	-61.4554	105.256	178.886	45.0932	-139.912	0
515.745	145.539	84.0603	-18.1366	132.587	-176.169	177.339	-93.3316	-147.278	131.69	-72.5596	-84.5714	-94.9145	-16.7863	-137.453	0
516.745	-162.169	48.1897	-95.102	-105.252	-146.565	-62.2858	-97.4163	140.674	44.297	162.706	-151.956	7.06217	-135.909	126.696	0
517.744	114.646	-19.2277	-168.405	110.824	172.252	-144.676	25.7899	115.109	76.9065	-92.7786	-91.249	-138.859	144.883	39.2324	0
518.744	-71.7173	94.8437	-155.525	82.5449	106.773	174.008	-22.0698	132.112	71.0434	-155.417	14.9626	147.286	46.2949	-13.9856	0
519.743	-149.498	-91.9887	-104.532	175.795	-69.256	-167.685	34.2898	161.073	101.319	-137.192	-119.293	61.5422	-168.379	153.75	0
520.743	24.9146	-119.886	172.365	-145.865	-105.572	98.758	-6.23796	-77.4307	117.845	177.672	-167.793	6.11599	140.918	-160.418	0
521.742	156.5	-134.478	-167.145	-65.8848	10.4163	-79.3064	-106.39	-97.1383	-82.9315	-54.3426	-149.582	-169.526	-82.6269	-162.759	0
522.742	67.6497	163.571	34.9896	-88.679	73.4026	-95.1051	32.1977	-140.51	-71.6276	9.10002	-97.2231	157.689	-175.346	71.7977	0
523.741	105.403	-32.3361	-98.38	-122.164	75.6651	-121.033	67.189	-7.19384	65.1384	57.0067	17.8622	150.479	-46.5702	-5.34522	0
524.741	38.7841	-3.52595	127.926	-118.001	-34.8289	-15.8404	90.6932	131.168	-96.3115	135.319	104.627	-178.161	-85.3899	131.341	0
525.74	122.434	124.701	89.5362	-161.632	-107.617	-153.866	-38.688	136.975	-47.9638	-56.7133	136.645	173.526	52.8547	114.175	0
526.74	79.5975	-144.185	-15.2129	-162.881	111.554	73.72	-53.8608	89.7037	32.53	95.92	63.4827	152.485	78.9324	-147.333	0
527.739	-123.114	-40.9529	28.9993	-168.22	-20.5129	-120.723	69.2533	-137.598	-170.815	80.5405	-130.757	-67.7521	113.576	178.177	0
528.739	-126.693	166.265	-91.9226	-128.974	67.9146	101.052	-161.242	35.569	23.8241	57.5865	-30.2505	-90.3542	78.7152	131.423	0
529.738	-51.1902	139.195	-43.7043	141.644	-134.339	2.67921	-153.229	-104.742	164.665	126.354	-143.467	72.3307	44.6807	-62.6769	0
530.738	95.0046	-169.189	155.126	68.8977	-167.149	-74.0022	-29.497	-63.67	-55.565	-152.91	80.5456	-134.552	112.219	-162.155	0
531.737	177.209	-171.189	97.9516	-132.247	162.184	-136.695	59.3363	167.799	9.0717	14.6495	104.777	174.022	147.699	-88.9202	0
532.737	-14.4411	-63.7931	81.1163	-95.1969	-57.4091	94.9152	-15.6547	147.684	174.919	-94.7247	-40.5883	123.998	175.024	-45.3454	0
533.736	89.3185	169.754	19.1144	120.588	-48.1066	-23.7799	-132.948	-164.443	-88.9242	71.1548	112.87	124.785	150.648	81.9884	0
534.736	168.367	-174.644	3.85825	-51.9261	100.789	-65.3421	40.9351	-136.606	-96.2811	23.5766	1.59991	-159.588	179.563	-172.808	0
535.735	-51.586	149.819	-165.373	176.287	23.2002	48.17	-64.598	148.524	-59.2572	162.752	-137.414	149.806	-26.5414	-141.032	0
536.735	-100.856	-163.82	-80.6563	119.089	114.736	-37.3821	13.8063	73.085	86.5285	-113.597	-124.49	-160.822	-172.208	129.946	0
537.734	-138.253	168.265	61.0442	76.3935	-100.426	144.794	-59.1208	-138.802	-0.267204	-45.4793	-121.585	-139.474	-157.303	-86.3188	0
538.734	158.922	-123.858	-114.267	115.541	-102.451	-32.4721	140.251	-91.5295	-121.172	78.9973	-76.504	-69.4315	-177.583	-52.3695	0
539.733	37.8303	-11.608	116.102	-119.375	-137.431	125.269	-107.21	-59.5699	-178.631	-4.21217	106.323	138.212	-64.9797	-153.813	0
540.733	134.489	112.224	44.3396	-39.22	58.1597	103.75	62.6036	-144.085	92.601	-152.102	42.3503	-72.5675	-178.34	36.188	0
541.732	-67.4023	-107.726	-40.6804	78.8786	11.8169	25.3775	-88.3558	-91.5502	76.8123	95.2596	55.7692	168.845	157.208	138.924	0
542.732	-124.715	-105.19	-121.535	-146.224	-29.5579	-141.637	70.5269	-64.4826	136.966	108.13	-156.941	-103.771	130.837	69.5453	0
543.731	102.689	27.7779	153.954	-118.752	-22.3379	158.855	-163.194	-62.3496	94.0068	161.197	-162.198	-164.156	63.8195	79.8046	0
544.731	-131.576	50.0549	115.35	113.868	-98.7877	-160.457	-63.4024	-177.369	150.973	-174.712	-23.9309	130.132	-24.2132	-131.769	0
545.73	148.188	-142.887	126.646	132.673	-177.192	87.8359	-141.072	-161.925	-31.6229	143.689	-42.2367	34.2388	149.479	-50.2772	0
546.73	92.6856	172.454	163.296	32.1681	96.0032	-92.5987	30.0088	94.0533	-168.373	-6.39827	-81.5091	116.44	-29.9037	38.217	0
547.729	-154.716	-131.168	-100.391	-33.5984	-158.035	158.809	152.709	-27.2082	-31.7082	-71.6004	37.4469	-135.671	-153.359	167.231	0
548.729	23.4484	55.9832	-86.8407	-164.742	-30.2935	37.6132	-78.9971	140.751	-85.1204	162.582	-174.952	179.925	-165.965	171.984	0
549.728	77.7557	-166.744	-72.5572	-14.1447	120.96	-28.5093	-136.836	150.139	-93.5207	-31.9192	114.588	-137.812	110.03	168.099	0
550.728	-8.40117	-150.923	-152.057	69.3055	-50.3336	156.618	-88.9825	-108.725	-46.6649	-17.0894	-14.8695	54.4235	-138.947	-126.05	0
551.727	-57.4888	46.6071	19.1547	5.44468	145.366	177.435	16.3487	-77.7836	140.016	149.955	-37.3957	-118.871	-174.562	-20.9085	0
552.727	98.7471	-115.544	167.941	-134.868	-168.918	-47.1165	-48.5444	10.5879	-54.4997	87.5522	94.1226	178.923	-62.9828	-141.808	0
553.726	-145.559	141.481	109.18	152.749	-50.3371	4.54598	-109.674	-42.6491	-63.9146	-8.15209	-36.3487	25.916	34.4407	-168.018	0
554.726	-37.4898	85.4401	173.835	-140.39	90.7922	-107.03	9.49614	150.366	-55.0416	145.828	-161.157	-159.965	120.781	23.9595	0
555.725	169.759	177.58	-177.888	84.8787	-27.6521	143.246	-157.71	-155.386	-153.01	-144.723	64.2232	-124.992	-4.92048	-14.1011	0
556.725	-46.9224	36.763	-154.949	177.966	19.0995	-149.88	-67.2793	-148.094	0.511865	150.489	-92.3599	161.505	-169.465	-15.004	0
557.724	178.14	-141.833	-93.0145	-24.0038	25.3391	121.569	-60.4691	139.59	59.9652	57.7198	-43.5827	136.332	-173.971	-57.4793	0
558.724	62.1287	90.126	125.872	-131.431	-80.379	101.727	-177.109	142.972	97.5348	172.922	-53.0277	175.507	-158.088	166.811	0
559.723	64.4883	-42.6854	129.563	114.665	1.54352	-22.4086	85.3986	-80.8477	-37.1051	-110.174	-6.39601	-95.7939	170.804	-60.4337	0
560.723	27.9013	-88.7348	154.856	155.364	-56.9825	-94.4574	-2.39761	-150.461	173.609	8.76456	-47.9355	164.049	109.008	-92.1183	0
561.723	168.797	101.176	175.092	-40.5442	-80.1117	-127.928	47.1484	-178.84	-141.055	-10.435	55.0352	-161.33	114.727	68.4948	0
562.722	-100.829	-0.429618	-170.441	68.1845	-42.4727	87.77	-95.6073	-5.28877	-75.1589	88.0715	55.5448	-155.204	-108.03	-152.675	0
563.722	-96.5514	-91.2544	-166.105	-113.286	114.854	-23.827	-155.796	159.902	18.2648	60.2261	63.6623	-50.0509	-148.175	-156.661	0
564.721	165.884	178.927	159.679	49.8418	174.741	-46.2698	-36.3293	82.3204	72.4931	-162.496	-16.1199	-60.142	-45.5905	-15.482	0
565.721	140.866	-9.56651	-148.889	-0.859566	65.8181	110.537	-50.2932	114.086	72.5677	-1.59295	-90.7224	117.319	-28.5172	128.778	0
566.72	116.365	-69.1526	-88.9545	-156.188	124.91	166.981	137.48	19.8673	-34.6893	98.807	-109.909	-123.669	149.79	-105.506	0
567.72	15.7993	-173.376	-110.107	-57.4954	-108.59	147.382	27.7162	177.124	71.1778	16.2847	-24.3934	143.244	-89.9251	-74.6161	0
568.719	-164.295	-103.491	-115.803	161.855	44.4274	104.565	114.724	-127.967	-127.921	22.1105	-115.493	157.047	-4.22879	89.0498	0
569.719	-108.842	-0.22712	133.287	-142.809	52.2394	-40.0076	148.143	-77.7606	-6.53693	-168.636	124.185	147.297	117.72	-168.623	0
570.718	-9.06272	-80.8295	114.295	-42.4923	139.997	171.176	25.4553	161.927	-68.5897	-22.3181	-174.093	46.5896	166.37	-174.615	0
571.718	96.3154	11.7924	136.89	49.4624	8.55345	96.0981	-106.192	-134.452	83.4136	149.722	70.7786	-121.775	-12.7758	-61.4738	0
572.717	121.59	-26.1369	-29.5669	164.186	-111.074	18.7363	-81.0998	124.5	90.7903	-140.951	-170.37	-99.6418	128.132	-37.1089	0
573.717	92.7476	-138.007	-162.088	146.698	135.581	155.679	-10.8982	128.71	131.362	91.1583	47.5055	128.887	-171.119	-80.0345	0
574.716	-90.8853	71.4173	-124.027	-59.5305	108.236	-155.483	-152.788	-16.9126	19.034	49.5981	72.498	-43.0172	-80.2251	139.145	0
575.716	131.077	92.9618	-125.575	-43.3169	161.488	-178.002	95.6688	-18.325	-133.142	49.6326	137.302	-166.048	-2.49503	62.1188	0
576.715	125.475	-140.69	6.92898	15.9568	-77.1843	145.86	21.0692	159.468	101.815	63.8411	151.747	94.5854	-28.6318	127.045	0
577.715	-23.7362	126.291	174.116	-82.4041	85.7356	-52.8161	72.3458	-118.77	146.375	-137.361	-12.4988	-90.2168	-112.48	-122.461	0
578.714	-36.8416	96.717	-142.733	131.124	-4.88427	-174.357	-152.49	-121.297	-161.222	-76.806	-126.955	-169.834	78.8586	31.1449	0
579.714	6.28331	-53.8854	87.4537	-116.675	-96.9843	143.388	95.2265	-137.597	91.8954	131.625	170.67	128.223	143.172	-131.075	0
580.713	-158.852	-143	107.123	-104.779	-26.8542	-3.25026	172.58	-43.5511	172.152	-67.7205	53.5726	-125.597	-11.922	-142.267	0
581.713	24.3787	-115.361	-109.894	-78.7488	138.667	-113.671	176.155	-106.136	-112.027	129.09	-49.0118	138.822	119.211	-83.8186	0
582.712	-65.5236	133.95	134.721	-29.1025	110.031	114.618	-145.767	41.7225	-36.8332	-125.567	57.9601	109.671	60.1759	-25.1826	0
583.712	2.94627	23.8974	143.8	-171.65	138.221	67.1179	-143.761	-179.443	-117.717	-81.9539	-144.747	-155.884	132.82	-163.186	0
584.711	-1.34885	-162.945	-119.32	-169.261	-60.3783	47.1986	-92.3965	-97.2087	31.4211	81.6025	-3.2953	89.2131	138.948	153.468	0
585.711	-138.077	15.3247	135.709	91.6499	-32.0376	166.482	112.847	92.0538	98.3739	-179.495	13.1042	134.493	-151.097	175.393	0
586.71	43.1601	74.032	-111.485	-138.577	74.5832	-128.991	-30.1122	10.242	-98.5602	-83.5589	-76.4419	-161.086	139.84	122.57	0
587.71	89.4698	-158.153	-171.831	-47.7283	43.8558	-132.176	-140.76	-11.4786	-5.57031	-3.17726	135.85	154.454	-99.2005	150.465	0
588.709	-42.3482	-126.666	91.8873	0.714794	-70.1535	139.361	-44.7881	-104.68	-68.5943	100.512	-155.106	-130.238	-148.906	-25.3703	0
589.709	168.846	42.2799	-146.965	154.411	-109.278	-117.06	143.945	156.581	-153.034	102.916	-126.969	-59.4573	-142.445	-13.2879	0
590.708	173.495	-124.478	-6.29872	94.2872	-117.407	-94.5063	-70.214	158.157	38.5248	22.7837	55.003	-127.726	133.088	-118.735	0
591.708	-146.723	142.278	-10.3484	169.399	-40.1689	-137.083	81.9348	12.5679	-26.2606	16.0483	-31.4127	-154.195	-158.391	-50.2754	0
592.707	178.424	26.5556	-108.483	-153.792	-53.5846	-160.86	86.2629	-106.817	-74.1416	-6.28075	-5.74523	-116.083	-143.081	-106.315	0
593.707	149.822	-175.464	86.6115	157.516	-170.097	-106.641	-103.954	-158.215	-110.289	-51.6031	-165.979	177.438	49.1281	124.816	0
594.706	-84.2712	61.1475	13.8388	-94.5209	-152.635	-70.4344	26.3666	-110.504	136.966	27.979	178.276	-158.922	169.659	125.328	0
595.706	-1.07133	-25.7008	114.897	-73.6864	-154.656	30.3567	-151.209	171.809	-44.0356	-62.4887	-127.737	-138.594	-20.9044	69.1557	0
596.705	6.92401	86.1413	16.9708	44.2335	-169.64	-103.213	113.411	150.2	-163.08	-31.7518	-116.248	149.238	76.4792	-48.3027	0
597.705	104.061	139.94	-179.402	55.6998	36.2632	-88.5738	-19.4244	61.1426	96.9843	32.7505	-178.562	-60.2787	-129.999	52.4076	0
598.704	-21.2222	-169.267	-110.817	-112.792	-107.405	-49.8101	-16.9571	78.4125	-67.0352	-121.079	44.324	-140.033	-157.975	-133.322	0
599.704	168.442	32.4151	-146.804	-53.3701	163.841	-160.551	138.776	63.8602	150.088	145.411	152.142	-174.414	118.715	-40.2814	0
600.703	126.398	123.512	-146.321	-29.6862	40.6084	80.3359	-33.1649	13.7394	120.768	40.1756	-81.3329	148.904	93.71	116.915	0
601.703	91.1966	98.5881	2.90499	-73.3872	125.207	-177.056	179.436	-114.96	-16.7926	-50.8936	51.0517	-170.347	9.16719	114.685	0
602.702	-115.713	71.1147	-141.931	7.84755	170.141	120.543	32.9369	1.78154	37.8526	-144.919	-62.7015	-138.446	-165.757	-152.867	0
603.702	-89.8762	127.602	142.799	102.649	-169.436	116.332	-39.4668	-126.569	144.703	42.7911	-62.0356	-129.454	100.814	-79.8776	0
604.701	66.1269	-79.5497	123.912	-90.3233	-157.718	-172.606	54.6147	-40.3303	-116.392	-22.0932	52.6895	167.484	-37.9586	-142.544	0
605.701	-20.4958	-107.203	-170.702	129.339	6.8956	116.433	-30.7797	176.713	108.478	16.7373	1.92115	89.4302	9.37517	159.507	0
606.7	92.1993	48.666	-165.559	31.0596	4.26246	158.577	-88.6181	-154.701	-106.761	-3.81717	110.886	-178.178	-130.975	164.015	0
607.7	-80.6495	148.788	-22.5591	-22.9972	-142.181	61.9839	-129.313	172.49	-111.12	43.5306	-84.7861	-133.887	137.491	-152.583	0
608.699	-50.5066	-97.0395	152.935	140.807	-83.5467	82.8581	-77.2294	-5.64244	-130.215	-31.9808	-78.9866	-106.806	60.1809	146.977	0
609.699	-97.24	-28.6618	155.08	-43.2041	152.937	-100.324	-68.1773	71.4854	79.3897	-69.8445	156.539	-83.8287	139.058	173.222	0
610.698	123.046	-137.628	-156.588	-19.892	10.9532	99.6341	-158.486	171.097	-168.683	-52.7885	28.3006	-57.9638	142.372	-24.859	0
611.698	-97.5271	149.291	-59.2506	119.7	6.33308	55.7574	-72.2585	177.511	-103.307	108.742	-164.197	88.5266	71.9764	20.6039	0
612.697	-106.518	170.39	72.7085	-134.146	-122.617	-133.653	27.6457	140.747	-171.742	-138.45	149.283	94.8077	171.915	152.795	0
613.697	99.4582	-106.719	-89.856	-158.408	148.291	-138.502	-40.1858	-7.34469	-78.04	-55.7227	178.454	-134.346	-159.477	-36.0957	0
614.696	-37.8533	-83.7003	-152.095	8.28908	-178.465	-51.3803	155.327	-174.038	-174.842	91.9672	-93.3873	-138.804	-25.9285	-145.833	0
615.696	108.619	-94.8966	-156.364	-91.4515	100.017	-126.572	-150.943	-109.838	2.69885	169.156	56.182	158.32	62.5208	168.574	0
616.695	105.705	116.09	-72.8513	-13.5844	154.84	-161.736	57.4327	-59.4431	-80.2336	-132.903	150.363	-162.761	157.783	105.189	0
617.695	-53.5502	2.17796	82.8737	94.4149	62.0877	-85.3411	-62.1602	-68.0367	-129.969	107.776	140.249	69.7339	-68.7951	-167.979	0
618.694	-27.5976	-109.397	-149.388	-126.836	64.5957	105.758	-3.41227	-52.1499	-91.5062	-67.8131	107.181	-93.8813	-89.7351	-163.102	0
619.694	96.6803	-46.122	-168.092	130.839	4.88941	37.0678	-40.1587	-163.72	159.007	14.1681	-117.458	169.042	-149.12	41.4694	0
620.693	-9.13862	16.8186	-150.033	92.9381	-111.849	4.09832	32.6802	149.31	126.427	35.5365	176.177	34.443	-61.5487	-45.8585	0
621.693	-64.2462	128.158	29.2862	-171.838	-61.9684	147.345	-99.4671	-33.7403	-162.012	-165.801	-107.962	-173.623	-80.3116	-92.2558	0
622.692	84.5147	179.957	100.494	-44.4551	150.133	-93.1723	133.846	28.8789	-35.4674	117.492	73.8501	173.679	11.7222	169.602	0
623.692	-37.2904	-177.94	11.1376	12.0333	-113.055	153.082	-51.5178	-103.558	173.881	-126.164	131.489	-135.935	71.8692	131.241	0
624.691	142.175	-119.785	-90.9862	145.526	125.909	123.549	114.725	143.505	123.651	170.667	10.8139	150.663	-131.295	-176.148	0
625.691	-5.17057	-133.889	-95.1837	-69.4577	-151.942	129.674	38.6941	-26.6041	-147.512	67.2102	-158.837	-120.475	-141.384	166.121	0
626.69	9.0775	-59.193	-95.7683	-13.2592	54.0304	-46.8938	-126.829	-132.917	39.12	-57.5292	176.471	-107.248	13.0432	-166.194	0
627.69	-135.471	-100.009	15.0884	-86.5772	-38.3218	-76.8467	76.792	-95.6792	90.7951	137.239	-156.571	-109.498	124.033	-129.838	0
628.689	82.6279	-34.9235	171.163	119.539	-44.8679	92.9562	161.844	-164.027	-130.701	52.4762	169.279	-136.706	72.1999	-28.0623	0
629.689	-149.043	-25.9766	-61.5746	54.8403	-111.711	116.295	74.4147	124.472	76.5208	1.1597	-139.944	-90.127	136.442	141.527	0
630.688	109.272	142.639	52.9453	-63.366	-60.0838	121.405	55.1981	-41.0078	31.5317	86.1305	155.464	138.677	93.3538	0.260097	0
631.688	-166.804	60.766	-100.266	-155.552	177.288	170.042	144.918	-3.76335	175.192	-25.2164	119.823	-7.52242	-27.6341	-2.17634	0
632.687	-132.857	112.099	147.914	-17.7375	-107.017	20.2673	-153.817	-163.419	140.733	-85.3016	50.9747	-175.765	112.644	66.1584	0
633.687	156.596	-100.259	-175.268	22.6063	22.4301	64.0884	-136.926	-166.846	-0.187688	90.8587	-166.568	31.4738	-29.3381	116.23	0
634.686	-119.035	-60.6538	-90.9191	-13.3201	40.5641	-136.792	-36.5696	55.6281	118.731	50.8766	-79.0819	140.804	-50.2695	90.9346	0
635.686	-167.481	-139.684	-91.1889	-142.677	-89.4452	159.657	27.5843	98.4165	115.493	24.0477	55.9868	-169.639	-84.3383	-62.3806	0
636.685	167.574	74.183	74.0759	-94.0916	12.994	51.9952	73.0088	101.706	-13.6948	16.7215	124.167	-85.9132	-75.279	34.9136	0
637.685	89.1706	-156.375	6.87493	145.815	123.432	94.1262	135.91	-64.9981	-7.74115	-87.7401	-7.3537	79.9726	141.49	126.449	0
638.684	13.2397	142.459	132.717	-150.347	74.1291	50.6194	169.869	143.166	109.136	65.0812	-46.4713	-138.761	168.707	-36.6497	0
639.684	-141.823	64.0106	-178.103	157.613	19.5177	-22.1027	40.4347	101.564	92.0861	55.8763	-104.532	82.4033	138.147	-75.2696	0
640.683	132.846	-9.82405	34.6092	155.955	-124.54	-134.581	-161.868	93.9004	-169.153	-33.6082	-67.2999	9.25254	116.728	21.587	0
641.683	156.592	179.039	-109.396	-70.8749	59.6052	101.876	89.8904	7.74024	106.501	-161.474	-162.303	-161.288	-163.191	107.879	0
642.683	86.3792	-75.1329	-60.9778	-40.7996	-172.129	-109.973	-4.93249	-6.94468	-88.6816	-15.7643	124.313	-165.296	21.0002	36.7826	0
643.682	145.311	96.0166	161.871	104.218	-29.6316	-89.1305	75.8157	-160.47	-122.094	173.904	139.087	9.83689	-72.3116	155.904	0
644.682	62.556	-162.635	167.375	135.796	-114.407	71.2175	-45.3884	-38.1245	-42.0268	25.7926	-13.9698	-163.672	-48.84	-139.906	0
645.681	17.6871	111.325	154.506	164.881	-160.555	5.34347	78.3363	-34.5432	68.5629	-131.494	148.956	-27.3422	-47.3727	-121.751	0
646.681	139.48	68.6942	0.139974	-167.538	141.872	-121.146	-108.95	15.779	-123.405	125.612	-147.31	126.573	159.111	-163.669	0
647.68	155.727	93.7345	24.5775	-66.3868	14.7449	16.6017	-54.8109	115.852	77.863	-30.1889	173.361	-75.3499	-99.9059	81.8672	0
648.68	-83.6934	118.17	-150.416	-92.7301	6.80725	9.44687	43.6111	-139.239	147.56	-62.1753	141.346	30.6373	24.2575	-149.438	0
649.679	91.524	-174.058	76.0323	-159.831	-136.066	-22.7616	15.0157	-161.782	-136.042	-67.4735	-92.9275	-82.3804	89.4394	98.8846	0
650.679	112.581	-23.5476	-42.2124	-116.985	164.669	-15.2888	31.5575	42.9468	79.6582	65.0392	-51.0843	99.7555	-13.1236	38.4392	0
651.678	-121.349	-165.025	-162.401	141.508	-26.1476	132.927	55.7756	-139.982	42.6647	-55.2126	145.54	72.8444	-80.698	-46.8362	0
652.678	-45.329	91.041	28.1837	140.327	5.43079	20.205	109.608	-169.378	104.827	53.1283	-131.938	-88.1939	-172.399	58.5896	0
653.677	-67.1045	174.573	-88.6273	-63.4344	37.703	-94.8404	90.7704	28.4235	171.962	55.0534	28.1154	-61.8453	-156.334	-127.544	0
654.677	-73.9011	104.006	-74.3075	-59.4379	177.845	-166.609	134.699	-163.276	141.278	-153.149	142.675	-128.34	142.963	19.8948	0
655.676	130.117	85.3535	113.684	-160.188	96.4424	-177.614	50.9135	170.826	129.709	-147.927	-153.732	151.937	135.083	-81.3648	0
656.676	81.7454	-107.398	88.3314	98.7195	153.075	-43.2663	-165.511	160.399	-19.1371	-113.697	-90.7974	-161.904	-93.7751	168.819	0
657.675	-76.7773	-118.923	157.211	78.8711	32.0769	35.1901	-105.77	-109.559	-159.218	-170.522	-40.3484	-99.9963	3.10141	-6.44185	0
658.675	73.2125	157.804	132.438	-45.0181	-94.1205	106.324	76.5721	-26.5099	11.6399	16.4664	19.1989	-149.957	-137.199	101.103	0
659.674	1.03092	-109.912	48.7424	-142.133	-172.387	58.1455	-130.133	-23.6056	-157.101	-21.7866	34.3348	148.65	157.252	98.8286	0
660.674	60.6431	-34.3664	113.608	55.572	-151.056	36.4056	54.7152	-138.088	68.244	103.019	168.708	-112.197	-110.914	98.2706	0
661.673	119.322	145.339	176.129	-170.242	81.1861	75.2322	-1.22244	-65.2907	-126.347	-163.552	-52.7486	113.942	140.244	-85.0499	0
662.673	172.636	-158.221	169.748	-109.661	13.363	-44.1377	89.5779	175.022	-26.1587	141.746	136.965	-118.394	-34.9853	29.5874	0
663.672	95.6866	-64.3107	-177.891	94.7843	39.3505	-135.804	8.71174	-29.5587	-33.2963	49.8518	65.9851	-100.472	-153.379	45.8407	0
664.672	-56.8948	-127.039	101.341	155.521	-69.0606	69.4674	161.553	-42.2043	-78.9574	-74.1347	-16.0167	164.036	154.663	-10.2404	0
665.671	101.728	-24.5104	-145.791	71.9565	-55.8885	-149.723	-148.443	-54.1123	-135.754	24.6732	-35.3107	-45.7151	-171.128	-165.571	0
666.671	-124.005	-174.9	82.9396	-153.703	108.605	-160.511	1.20386	-173.694	-20.2286	-92.2961	-24.0422	60.8292	148.135	22.2592	0
667.67	-48.8389	173.961	-4.97027	-162.873	38.8406	-171.596	23.3976	-73.5264	-40.0903	137.49	56.3359	173.128	12.2928	-19.4149	0
668.67	178.358	-7.94548	-3.67593	74.5452	101.299	-101.323	-104.804	-156.021	107.867	54.5104	74.9681	3.88114	31.1908	34.2684	0
669.669	91.7322	116.91	-76.345	163.623	32.6455	80.2614	-68.8145	-97.8051	-122.741	-35.9873	114.24	-143.277	101.603	-46.8469	0
670.669	-10.1014	137.633	-155.244	101.705	-16.6098	-64.6163	67.6945	166.571	-73.2839	-167.039	172.247	-55.0293	-3.46695	-101.096	0
671.668	21.4679	65.2446	90.188	13.0131	-68.8326	19.259	-65.9555	-98.5793	-157.302	-93.0545	-45.0169	164.962	58.7698	-175.528	0
672.668	159.893	43.7739	-69.1869	151.001	8.12178	31.7104	88.2903	23.8139	-110.632	118.601	62.3595	153.752	-27.0216	3.87974	0
673.667	-68.5261	96.6853	51.6973	-27.4754	82.9087	76.5604	150.499	119.72	-142.91	77.1342	52.3419	174.072	-133.07	88.4871	0
674.667	21.2068	109.155	161.451	67.5524	-70.0833	-125.833	175.442	-47.8126	-118.164	-120.835	176.252	178.874	-41.5514	-166.499	0
675.666	-105.174	-2.18389	24.9111	-157.364	-42.7597	-43.5964	144.637	81.3678	-136.818	-68.5627	-83.1101	-100.32	164.092	-12.2543	0
676.666	-42.6412	93.1834	-117.021	-123.964	-174.445	136.847	26.1522	155.95	178.934	-166.598	-160.884	-140.702	-166.212	-49.7013	0
677.665	-121.661	144.118	-52.4063	95.6783	-105.27	21.4423	-17.022	91.5042	-95.9205	-51.09	-39.9311	-97.4106	-178.175	-151.423	0
678.665	144.124	146.973	3.07493	-104.718	-21.8951	-134.441	47.5741	111.589	-52.2034	-3.94432	-165.6	61.5799	-112.612	-151.49	0
679.664	59.5187	150.077	-130.478	-45.1903	34.4562	-63.503	-155.872	-61.2675	-52.4811	126.869	-10.4571	-114.428	6.20557	-19.7524	0
680.664	-156.419	-96.7168	152.064	-47.304	108.922	-54.9631	-83.0686	20.6446	166.893	55.7853	-75.4039	-66.7002	10.8565	-72.5845	0
681.663	177.886	63.8285	160.866	-169.562	174.204	-38.1435	152.886	146.356	82.6861	72.1194	-158.716	-105.215	-63.6938	53.2876	0
682.663	-39.5208	22.8349	36.259	-118.604	11.8344	171.517	-73.5417	170.504	-34.5373	-5.15044	112.192	-144.736	78.222	103.583	0
683.662	72.7196	168.127	81.7912	167.837	-160.154	-1.20803	-117.609	-106.179	-33.8901	30.6231	170.69	53.7497	-74.9718	177.158	0
684.662	37.033	-110.618	-52.2352	-112.929	-126.117	178.729	-41.3918	-120.368	24.2282	46.8304	21.9529	-155.372	-101.383	6.414	0
685.661	21.5717	127.548	129.656	125.936	139.355	-129.903	-141.699	-11.4196	10.5285	57.6489	-16.1273	4.34252	-114.676	0.93603	0
686.661	-111.789	-56.8582	-75.6195	49.3076	32.3432	1.6225	128.211	1.87802	60.3772	104.944	179.54	-106.116	-9.18744	4.8836	0
687.66	-36.158	-123.522	-40.0963	27.6492	19.6987	162.766	12.6723	-33.6451	-44.5365	-83.457	38.2248	-139.397	-138.766	19.4503	0
688.66	-77.6813	-85.8204	-103.26	-24.9021	127.048	144.194	-142.685	40.7261	-82.7991	30.3417	57.8271	105.22	6.35241	-79.398	0
689.659	84.2347	-164.885	-101.531	-145.379	132.906	151.294	-21.9079	80.213	106.166	125.49	29.7939	-161.996	49.4039	115.11	0
690.659	-80.8769	-155.884	-178.341	-62.2478	123.939	62.2805	41.7438	-161.252	-86.0953	-115.021	52.6373	101.475	179.189	145.651	0
691.658	-13.7143	-120.834	48.1809	24.3946	24.4791	-113.33	-91.1988	-96.7192	-73.9542	65.1186	55.01	74.9032	116.314	-56.412	0
692.658	171.241	100.427	-70.766	-104.472	-91.8456	-149.172	-66.3186	101.387	130.135	158.45	-125.07	-19.7856	42.1017	-115.841	0
693.657	152.905	137.529	-87.4476	-30.1085	-129.901	130.756	-36.2334	179.329	-81.0782	-151.805	107.729	-164.095	-168.477	165.405	0
694.657	-149.716	-65.4909	32.0771	-82.2693	166.589	114.039	30.0617	-156.489	-100.831	118.088	-113.888	-145.844	-94.2968	-133.609	0
695.656	108.968	-38.1516	-134.724	152.937	117.115	133.519	-67.5073	69.9897	-148.401	-98.8855	-120.611	-29.3882	-173.407	-76.9706	0
696.656	68.3306	-110.766	-88.905	104.991	176.043	20.5404	-156.012	18.5406	-3.31319	77.3431	99.4969	-11.9929	-5.40974	-33.3818	0
697.655	-18.371	-20.4347	154.232	-68.5283	-96.2165	-78.0987	-158.009	1.7826	-148.053	79.855	17.5768	-70.7422	-73.7194	-154.429	0
698.655	125.56	-130.365	-89.4561	166.508	-147.752	-166.453	0.593165	-61.2859	74.7195	129.996	-43.5725	-100.369	90.1917	159.862	0
699.654	-20.5479	-102.173	9.16227	-12.5112	119.003	-49.952	-115.821	142.341	177.224	-171.279	-38.1402	-101.157	-18.6909	-39.2783	0
700.654	173.819	-116.222	63.9173	-86.0178	157.013	-143.388	-46.217	-60.4148	116.151	-170.454	99.4009	54.4625	-151.463	-60.5657	0
701.653	83.6776	-24.3352	-92.9701	-161.507	-38.6775	-57.1352	-19.0832	-159.143	31.4926	-94.082	-170.279	41.8038	-174.946	-116.924	0
702.653	-99.5718	-74.5478	123.153	-93.2831	115.492	-109.912	169.162	128.038	114.329	-156.271	62.905	123.615	80.7167	-160.037	0
703.652	-150.009	160.22	148.211	-127.233	-11.8079	-163.115	89.7022	85.0636	-110.076	92.4203	30.7898	-114.904	-146.381	-171.964	0
704.652	138.667	-165.803	46.8159	-179.059	167.321	-176.883	50.6016	-159.326	5.95606	111.305	88.439	-167.242	-135.358	-59.0993	0
705.651	-89.6731	-94.5441	-32.6007	131.349	-74.7076	163.272	56.3735	163.648	7.00742	-171.065	60.6947	-85.0138	-65.5906	10.2241	0
706.651	-53.1542	-64.5272	94.8434	-91.6345	-135.188	6.11572	-80.7822	-142.435	25.5399	128.941	-23.9012	169.054	-169.949	27.8662	0
707.65	-37.9836	-101.052	-33.9282	-132.629	90.5628	42.0352	-146.022	-134.951	-106.355	172.026	55.9781	-106.228	-169.224	-126.728	0
708.65	70.9406	80.797	-144.95	-83.722	-103.565	-16.3567	27.0778	101.717	113.252	51.1552	144.692	108.222	142.785	-83.6811	0
709.649	96.0476	-106.913	152.808	145.881	-86.4036	113.499	0.46662	-134.219	-26.6755	62.0274	-65.6247	7.00856	145.933	-44.7578	0
710.649	95.0875	-28.7876	63.8544	40.5755	141.237	54.7866	15.0564	-148.116	-163.784	125.382	6.07037	29.3348	148.965	-97.5472	0
711.648	-20.0086	7.15551	162.882	139.167	-104.835	-138.974	45.216	-57.1452	102.397	87.4441	-110.559	-119.103	139.661	-168.032	0
712.648	46.6959	-168.743	172.951	-58.5556	159.842	49.3266	42.7698	-170.034	-70.218	-11.3262	-16.2879	158.103	82.3089	-3.43073	0
713.647	43.9391	-18.7068	-115.746	-119.708	-79.4118	37.5024	52.8008	161.05	117.603	-43.4592	124.063	128.553	-51.5673	-129.025	0
714.647	141.366	67.9197	-138.338	-58.1312	156.148	43.1747	119.537	50.2288	-179.908	-89.6276	22.4455	-148.076	-72.9487	-84.8388	0
715.646	-159.944	-123.928	129.653	122.409	-81.1752	19.526	11.927	-105.287	-144.619	76.1743	-38.186	-87.9762	-122.968	-104.671	0
716.646	-25.5776	-47.2237	-123.062	-63.7998	-150.533	-31.9636	9.02381	159.555	80.5686	-40.113	-42.9695	-10.6555	51.4564	127.547	0
717.645	-98.4772	-177.267	-36.7066	-128.675	173.239	-108.861	-147.151	102.688	-41.8908	156.42	-9.72706	117.529	-14.6342	105.292	0
718.645	-35.5505	119.549	167.813	-5.50118	-110.14	-3.96425	140.562	-93.5441	-170.952	-35.6557	174.018	-112.817	-133.254	-179.917	0
719.644	90.1995	173.921	-128.437	-153.348	-164.979	-3.23917	31.0424	117.359	-148.787	162.893	-126.777	113.052	-158.563	66.2908	0
720.644	38.6772	-45.6857	-129.705	-132.63	9.79045	129.757	127.148	149.775	136.063	123.659	-74.9334	-88.7163	-58.7067	-174.912	0
721.644	-0.59179	-160.798	145.783	29.2284	-18.5212	-3.87238	-81.0019	-85.3632	177.257	-129.917	-29.9933	-163.78	-129.857	-152.89	0
722.643	-31.3743	-83.1202	-21.0225	117.318	117.076	177.805	-122.603	159.455	-93.4932	-169.668	-142.821	-177.938	10.8119	19.2547	0
723.643	153.617	156.672	27.0153	100.077	89.2351	43.8405	-153.334	-52.8886	-164.911	-157.123	-122.56	-81.957	-167.066	116.338	0
724.642	65.104	-174.908	-64.5269	-55.6897	153.429	161.428	163.421	110.065	48.8082	-19.3921	-139.763	-45.5622	40.791	-129.089	0
725.642	1.17834	47.1827	-98.9222	33.2186	171.081	14.6562	-148.321	69.7893	-18.9407	134.482	-75.41	-82.1085	126.805	-85.6192	0
726.641	39.4281	-131.768	76.7257	-170.278	59.1248	-46.9793	-52.6639	118.338	94.5923	175.873	-125.792	99.061	-132.956	-96.1457	0
727.641	-26.4526	-16.716	122.07	112.465	85.3227	-152.345	-107.578	136.913	71.1669	61.0376	9.56178	118.473	-84.438	59.5476	0
728.64	-94.1677	-74.8302	-112.189	-53.1924	-95.7384	77.1688	-39.5554	41.139	-156.555	-3.79501	-179.15	28.2442	98.5111	-93.4096	0
729.64	125.201	125.418	-132.776	-172.101	-114.237	-42.6646	19.3886	130.923	-121.82	91.7862	-58.2926	-118.673	-74.4525	37.7026	0
730.639	138.385	155.002	-141.313	-78.9604	-74.9186	133.686	122.929	-81.0029	-157.38	92.5414	-12.0019	-109.272	-108.359	29.7379	0
731.639	81.1847	9.4971	30.2609	-128.226	-12.035	7.82162	98.8225	-107.425	-89.2007	-60.2981	-156.136	79.8533	59.018	17.188	0
732.638	-138.806	-117.506	20.1702	-109.04	121.128	137.956	33.1891	-175.595	19.0443	-43.2556	-111.208	114.565	-67.191	-93.346	0
733.638	-86.1864	44.7676	-54.7045	132.975	134.041	-110.636	-144.974	138.156	16.0626	94.7625	58.059	-147.248	-86.0371	-61.4355	0
734.637	-163.461	-161.603	-117.501	-174.792	99.8548	160.851	-114.998	174.216	94.4383	-2.60386	-29.9633	144.812	44.8683	6.50805	0
735.637	-0.697554	110.529	-121.702	-115.695	119.886	-8.39025	146.649	-81.5624	-93.98	92.5181	1.84642	68.9703	101.969	82.8412	0
736.636	-78.4228	154.872	111.17	76.9985	65.1058	12.274	54.1576	-168.841	170.828	155.455	8.71254	-2.80745	-27.2575	144.862	0
737.636	-90.0479	50.6307	2.3665	-35.7896	-98.7932	-88.9918	-122.221	-119.163	131.864	93.4516	-45.0275	-158.154	64.9342	35.7823	0
738.635	-39.3651	19.406	-49.4304	164.266	130.413	-41.6325	-176.51	-30.5983	88.9518	-149.137	-25.0824	-75.2304	-137.978	-88.8375	0
739.635	-86.5657	-141.567	-143.188	45.1605	132.981	-126.913	50.7492	-85.7247	17.9628	-7.76878	133.895	106.248	-12.0814	-160.187	0
740.634	143.914	-61.4699	-94.9784	83.3487	92.1691	-11.2221	117.129	73.0035	177.139	143.142	129.588	176.873	-176.938	-130.553	0
741.634	27.5962	39.7909	98.2922	8.33434	-126.102	153.351	40.3396	176.682	0.116942	123.059	-53.3421	5.32062	-169.049	118.682	0
742.633	-157.592	116.883	-113.139	159.439	104.809	-68.0459	24.693	94.6937	-51.4238	122.251	106.775	-166.21	-25.4998	-79.8323	0
743.633	85.0559	-49.2926	90.2232	-50.3183	-170.762	90.6782	-47.1112	-83.2238	84.2554	-151.061	8.27375	-136.526	-68.5223	168.8	0
744.632	-35.4698	155.461	0.667649	-151.247	159.677	143.696	22.9866	88.8159	-113.944	128.134	32.0515	-135.025	-83.124	-142.018	0
745.632	47.6517	-178.071	-154.755	158.475	60.1888	42.4959	83.1609	-125.914	-143.555	96.927	64.2782	144.699	-176.534	-132.441	0
746.631	121.049	-121.761	-134.125	-151.198	54.3669	-160.213	-104.231	45.3086	146.829	-123.525	167.52	56.1144	75.6003	6.59495	0
747.631	1.68142	145.606	-37.1073	110.167	175.494	-178.367	-54.2048	-21.6128	131.607	175.438	151.665	-104.237	-18.4098	-160.565	0
748.63	-167.665	-153.72	98.508	101.714	105.638	-0.131055	-144.729	-113.993	-57.8996	-26.2449	-47.0996	100.124	-14.5756	-40.4188	0
749.63	68.9897	76.3567	-35.0444	137.184	-92.681	-40.5666	51.9729	-66.2193	-32.2494	-71.1029	-75.3226	136.086	141.319	25.1129	0
750.629	-154.085	111.148	-152.244	-19.1192	86.4119	12.5638	34.5885	82.1862	-166.149	75.2973	160.132	85.1814	45.6706	-118.934	0
751.629	-135.709	168.565	-88.619	-109.378	-64.4821	-131.593	-108.277	165.58	-153.584	108.763	109.931	-78.6247	99.1197	84.5576	0
752.628	160.448	-109.306	-48.7271	-92.9295	64.1225	-177.651	-0.516437	-99.157	14.8925	-178.038	19.172	-9.92962	-48.2848	143.465	0
753.628	129.238	-125.42	-172.826	133.583	63.378	-125.56	-73.4054	89.0981	121.309	150.25	-103.892	-111.237	106.686	-80.8079	0
754.627	-46.3358	157.613	-18.6375	-177.257	76.5698	-87.9226	72.6418	78.2578	-100.216	127.475	-173.604	160.903	-141.43	-78.4738	0
755.627	-15.4909	-92.3605	-100.155	-106.361	-146.613	169.984	-121.688	-173.861	14.0109	148.021	-154.322	-115.908	-61.0202	-152.618	0
756.626	-164.464	40.3194	-131.464	88.8526	5.5874	-30.9112	78.0471	-28.5278	138.203	67.1692	58.3575	-25.5487	-59.2153	23.8681	0
757.626	-93.0397	133.132	-72.3413	-169.843	124.484	-92.298	49.3192	-61.1941	-122.97	134.854	42.8077	-149.048	-149.791	146.521	0
758.625	62.8978	-56.2332	-86.3411	148.333	-145.494	-102.989	140.64	-101.151	155.772	119.04	42.0449	-95.7342	-2.95617	66.9615	0
759.625	127.234	-98.9092	-1.03924	158.478	-102.285	0.882993	61.486	-79.377	57.8592	104.292	164.255	-70.5905	122.854	-144.391	0
760.624	-53.2026	-164.36	-108.77	171.1	168.486	-45.9774	68.8368	-104.705	-2.36479	-117.716	-37.2153	-39.7035	-17.3542	-160.062	0
761.624	25.2931	-128.312	142.896	-133.303	139.739	87.0878	30.08	-25.6051	-52.5494	23.2685	-145.155	-12.949	33.2593	-173.393	0
762.623	142.689	-97.1615	16.6511	173.598	-178.914	-152.55	-145.216	-15.2822	154.733	-131.127	-143.566	-70.4765	142.554	21.9318	0
763.623	90.5668	89.2682	-104.782	-145.326	0.313898	104.523	4.76776	-78.063	28.0688	-120.533	-24.7629	-131.698	7.61165	-23.6344	0
764.622	-60.4019	101.125	-16.5336	-57.6215	144.68	20.3093	-129.027	103.444	-43.7587	54.8205	93.6541	-115.561	165.757	51.9949	0
765.622	-110.329	176.822	-132.072	116.47	-127.042	-100.572	121.867	28.6962	63.6578	174.357	0.554801	152.47	103.58	-55.7917	0
766.621	-88.418	49.652	-4.97174	-92.1478	-161.19	-137.635	17.1925	-131.846	-143.185	104.429	-73.2415	-145.883	160.752	164.933	0
767.621	-19.6366	-18.471	-144.526	26.2065	-41.6824	-11.7628	82.6224	-91.6809	-77.4756	42.5681	143.103	-160.373	-165.301	136.464	0
768.62	33.0481	-27.329	131.453	150.187	130.557	-95.219	-136.763	11.6883	25.9957	-153.225	-111.863	143.181	167.929	137.104	0
769.62	143.412	88.8817	84.9689	1.9939	95.0103	8.0798	65.8435	-179.683	-168.142	-6.17566	-75.1699	74.7934	-127.131	-15.2304	0
770.619	54.9879	-32.8843	117.236	-72.7707	51.0703	-140.953	38.0245	13.9508	-177.524	-114.991	-59.9084	-160.168	133.526	154.163	0
771.619	125.475	-48.8321	-122.077	-142.059	84.4814	-144.31	103.795	0.0504373	-14.4513	170.651	95.5963	-168.569	-89.9015	-20.5809	0
772.618	-32.9502	85.6135	36.7365	51.3567	126.326	67.7952	121.035	80.7655	-29.5996	118.254	-96.8127	-154.871	-114.569	-16.1092	0
773.618	15.6917	-62.2458	-7.87412	-33.9726	-144.727	3.6055	-156.47	-52.9168	-131.488	-172.699	150.639	-174.913	30.395	-22.9857	0
774.617	144.717	48.671	154.231	11.822	-118.461	99.7986	10.8955	-43.9964	-141.159	-134.391	-104.011	-22.4745	16.3654	-166.187	0
775.617	134.818	-26.8016	-12.4706	166.172	124.43	49.6602	33.5176	-26.1772	67.8578	39.2177	-150.198	143.776	-52.5826	-129.333	0
776.616	67.1192	-2.41761	-116.3	-167.898	27.3235	-43.2354	79.4089	114.762	-82.3665	82.1745	-99.3005	22.7024	-44.684	-77.5461	0
777.616	-106.44	173.155	79.991	-173.916	-118.936	93.4947	97.3877	-49.8899	-125.677	139.368	-35.0924	-143.943	109.575	77.1584	0
778.615	-100.006	-96.6051	78.9704	-28.998	49.8695	42.1871	-91.6631	-169.547	-131.121	-27.896	-58.8495	135.542	-43.7552	-86.4408	0
779.615	22.9254	-86.5514	-52.0061	-173.121	139.5	-14.2142	46.0891	49.2506	-99.5815	67.7713	-83.6614	-123.35	147.108	-54.6615	0
780.614	103.952	-65.2053	-74.4058	139.61	19.073	68.0708	-158.618	69.5761	46.2644	-9.74063	79.3038	-66.2312	68.4581	17.2641	0
781.614	-80.1893	149.281	-170.851	-42.4374	53.3478	8.67482	76.1684	-44.5307	-119.974	-12.8439	-16.8407	-66.1376	126.386	56.3523	0
782.613	13.9314	-140.143	77.6257	-120.046	57.5851	-142.57	14.4847	-22.3026	150.43	89.4461	-103.751	165.534	6.27672	-47.0869	0
783.613	-175.991	-131.754	-85.6714	-32.1257	-61.7607	15.759	-161.608	56.5062	2.04436	120.649	150.299	171.301	-4.23666	70.94	0
784.612	30.8755	134.988	6.11487	67.4324	132.462	-141.654	9.72923	-85.5207	-20.6171	137.02	-108.011	-14.3157	179.113	-168.359	0
785.612	153.676	-129.714	-47.1059	144.844	20.8244	-94.9421	-148.013	-76.1839	158.337	-129.274	-43.7403	-75.5302	79.5369	-79.2056	0
786.611	98.2074	-125.038	10.1577	67.1976	-159.234	49.0552	111.452	18.2682	-92.5716	12.9352	128.317	53.8464	70.7343	135.734	0
787.611	-6.66252	100.454	176.15	121.155	7.0215	-152.677	-133.8	14.3117	-131.2	-17.3053	68.8923	-168.16	166.301	-89.1056	0
788.61	173.806	37.6547	-175.45	-75.1331	-83.5766	2.95443	72.5424	60.2829	132.113	24.3494	-26.2271	132.218	-31.4701	-141.281	0
789.61	173.144	101.898	-95.3226	-167.134	-151.808	157.092	42.6419	139.333	89.0838	-129.681	-173.916	35.432	-82.4677	37.1136	0
790.609	-149.468	-115.279	111.746	76.9407	36.3784	179.025	-12.9123	-100.721	126.178	63.1304	-112.571	-111.143	-15.8063	-120.569	0
791.609	8.95861	159.296	85.8303	50.7002	-57.3899	108.894	-34.1379	154.032	61.7588	-143.303	-116.056	-115.724	-142.292	-174.52	0
792.608	22.9681	-2.01649	160.607	-175.331	-103.772	-71.6759	-87.6615	-0.729001	-10.2672	-119.992	78.5509	110.785	137.948	16.1888	0
793.608	-132.977	-12.5223	-65.6404	-48.0182	-65.811	107.618	96.4818	27.9515	-18.6414	-119.153	102.871	107.752	178.309	58.2747	0
794.607	-40.5735	-116.452	-135.644	93.8609	-129.853	-150.052	111.256	148.292	-57.0863	99.3105	175.647	-56.7183	-92.1208	84.708	0
795.607	-162.071	169.928	-21.873	27.9785	164.992	134.399	-125.596	58.9118	10.5694	-163.955	8.49447	-144.74	-102.033	-31.501	0
796.606	-6.2053	-50.1163	-152.858	58.8957	7.89116	18.3191	-132.406	111.423	-158.971	45.2307	-146.402	154.656	-130.662	111.812	0
797.606	-127.76	97.8672	-92.9991	-58.7202	-71.5213	-1.63761	118.217	-62.5121	170.886	110.158	176.828	-85.9904	173.823	83.0323	0
798.605	75.5951	112.233	83.865	-8.86413	-63.4895	109.068	158.846	44.6105	-94.1945	-102.821	-45.1031	-114.712	156.38	81.8171	0
799.605	-124.135	4.06648	99.8313	99.5255	-128.481	64.242	47.198	-54.5508	116.418	-18.8375	-176.953	-152.998	163.183	131.028	0
800.605	-71.1265	25.3945	26.6571	168.626	59.7553	-28.3638	4.45997	-8.6446	-130.675	-120.385	-155.959	25.7951	33.4665	-158.085	0
801.604	-153.143	-95.6548	-72.5995	-163.776	-2.04398	-156.201	-125.384	-88.2784	52.5272	82.8093	-49.6863	-172.61	-114.299	107.46	0
802.604	-152.507	151.24	-132.505	-99.6168	3.71189	-104.306	94.0654	126.16	38.6269	96.3845	100.233	-161.133	27.8305	39.3722	0
803.603	-152.843	149.451	-111.742	-160.758	-126.114	64.1516	-138.209	-79.8003	-116.843	52.6932	111.807	-80.0059	120.876	-143.662	0
804.603	-156.964	171.608	89.6358	37.6305	-22.2662	54.4855	46.6342	44.9827	-129.208	-3.99298	5.26022	15.5021	65.81	-137.385	0
805.602	79.565	57.7904	-43.3412	-178.061	-75.9214	-5.28868	-32.7323	115.586	124.236	75.6571	-79.0944	-44.9008	-115.44	131.016	0
806.602	166.243	-137.051	173.628	160.331	-177.054	123.675	-33.9315	-73.3845	-166.565	128.941	90.5482	132.676	-2.02861	-118.487	0
807.601	58.4214	-137.599	156.568	94.7722	103.887	-116.982	-94.6311	72.9224	163.016	54.4892	133	-37.3674	-117.249	122.725	0
808.601	-179.551	-56.1862	176.451	-65.6089	101.308	-112.588	48.2849	-108.248	120.263	-26.5363	158.868	24.6175	-162.614	-111.001	0
809.6	130.227	-154.369	70.3388	-92.4201	-175.792	-110.011	111.438	26.6275	-144.964	61.4729	34.9222	175.547	-92.6125	56.6032	0
810.6	138.999	98.9239	31.7276	-139.338	167.366	48.7082	-62.9173	48.5582	132.449	162.907	-63.6008	-146.623	-119.395	-32.8046	0
811.599	41.6058	105.379	170.698	-169.096	-173.19	-134.252	107.659	-44.8975	-164.888	154.132	-5.58789	24.6037	63.2841	10.6641	0
812.599	-157.951	-99.9394	-35.0717	-74.1609	170.932	-32.9975	-120.019	65.2834	-78.6812	-155.137	-35.5567	-163.618	179.752	101.154	0
813.598	89.6819	54.6122	37.6203	-27.541	163.895	-20.8203	-128.265	75.0263	-113.733	-65.6722	-16.5824	-145.745	39.6257	88.3856	0
814.598	17.4158	-164.912	-24.4437	-89.5601	-149.506	48.1624	35.9096	-54.7224	-44.0872	-157.074	132.408	54.0168	176.189	19.7023	0
815.597	-87.6901	138.358	-175.763	58.5322	147.116	-56.9342	-10.5001	-162.102	-171.175	-163.127	-88.7342	-142.536	-4.23199	-178.279	0
816.597	139.461	-87.726	15.2251	7.0567	72.2836	-44.1675	11.4816	104.666	-17.4342	16.1133	107.569	96.4829	140.462	126.415	0
817.596	-3.88005	-120.431	165.211	26.297	-133.614	-131.952	34.5844	90.6115	-12.9677	-80.6697	-97.6675	93.1466	-24.6504	160.87	0
818.596	-11.0298	108.692	-168.179	-93.3096	-95.6439	-82.5548	-72.9715	-67.1558	-132.022	-96.044	27.9534	45.4641	-110.611	47.8302	0
819.595	-102.49	131.119	-56.5774	-11.6271	98.8428	-21.423	142.196	1.27233	55.2407	-35.2602	-147.767	152.521	-53.6049	-49.0343	0
820.595	-14.8706	157.671	-89.9799	-53.0437	58.6811	-47.8789	-171.667	-65.1788	19.7844	-18.9632	18.5559	91.4787	-76.3277	-31.7355	0
821.594	-20.1895	2.48781	114.6	158.175	2.42506	-58.1066	-24.1282	-62.3526	94.3643	18.6797	-24.3447	69.9745	51.127	56.3221	0
822.594	-48.8258	173.859	-3.57637	-161.917	107.944	91.625	-110.265	131.325	-70.1024	-78.413	-20.4331	49.56	-6.6397	121.116	0
823.593	157.732	-122.147	-31.573	-25.6083	-146.339	165.057	151.059	-35.8632	-156.034	43.5254	-52.4756	-89.6661	-77.5764	-134.491	0
824.593	-114.345	26.1623	-133.32	-110.35	-154.562	-112.526	157.196	19.3057	85.9045	90.7556	-175.8	160.298	-25.7884	-27.8003	0
825.592	-0.855047	-39.382	11.2826	94.4449	146.358	-101.097	70.6241	-152.504	78.5093	33.6065	-92.8506	-126.103	173.694	-117.056	0
826.592	-69.3537	-55.0702	12.2447	147.671	158.009	80.3726	-72.0381	-146.338	12.3555	-11.166	-121.381	-54.1987	43.7217	49.1834	0
827.591	-167.913	-143.397	158.606	-12.4026	87.1385	-45.469	79.1606	-109.661	-108.742	-69.1724	-170.792	-152.228	-8.91964	15.7863	0
828.591	96.1665	48.8743	-48.9988	116.862	-115.589	123.51	-32.656	164.996	-37.0583	59.0063	-2.76946	-24.2355	-82.8932	61.7969	0
829.59	-58.1746	93.6576	-150.822	-126.271	39.2479	147.162	112.3	-111.418	30.0689	-140.548	8.94524	-30.9071	-63.2203	-148.332	0
830.59	-116.786	-30.5239	41.206	-10.3122	127.289	139.534	-30.7745	-51.3739	104.665	52.9626	7.8009	-37.4206	160.925	24.2684	0
831.589	67.8547	173.218	35.9015	-171.159	-86.8805	-30.169	167.892	-82.956	-29.8765	-175.868	-78.1988	168.66	145.411	-83.284	0
832.589	25.2263	-126.619	-19.731	-115.838	-72.7488	75.913	-133.313	158.508	-92.1992	147.067	-5.15368	-127.076	36.0268	-30.4659	0
833.588	151.795	-38.0522	127.043	-72.9864	166.264	149.749	-56.6471	-153.608	64.638	96.8888	22.7236	163.374	-126.515	159.641	0
834.588	130.29	80.0203	-129.188	137.682	-138.125	-98.7619	120.178	-63.8261	161.808	-60.4669	-179.556	117.395	144.79	119.738	0
835.587	3.45387	-143.26	-61.9387	-15.6445	101.804	73.1324	106.932	174.432	95.6116	120.207	-155.204	57.8961	-68.2533	157.576	0
836.587	-127.927	51.4721	-170.87	-153.14	20.9409	144.778	164.403	-87.7166	170.56	-130.259	46.3802	-164.831	-35.2534	-77.1615	0
837.586	-33.7959	-177.096	-33.714	-141.089	114.299	-102.345	1.04868	46.1065	-120.125	-17.3439	-24.8561	92.4655	-107.994	30.7891	0
838.586	-149.222	-82.1918	176.968	42.3546	-138.445	124.487	-150.784	28.1888	-121.915	36.4869	97.0914	-86.9831	-102.942	26.0275	0
839.585	58.2658	17.0921	144.317	-151.974	-97.0276	1.62322	119.851	137.363	105.641	-127.344	130.143	-8.18839	124.498	47.3094	0
840.585	156.98	-118.025	51.4655	171.086	93.7124	-138.744	121.905	9.2809	-167.128	-124.998	-151.777	14.3609	177.097	-173.446	0
841.584	-117.353	103.622	-16.3021	-150.524	176.842	-77.2096	81.1664	16.1119	147.618	95.5965	-152.703	55.8908	-31.264	176.939	0
842.584	76.2518	-120.529	121.003	107.952	-5.18391	117.336	-58.176	109.602	-121.717	102.5	141.413	93.6454	-137.291	71.6116	0
843.583	-12.5472	0.0354458	31.6919	78.688	-149.059	-15.3618	-127.42	-65.668	-69.6106	35.983	-88.4093	-155.979	78.6462	-106.025	0
844.583	137.728	-92.755	125.637	-93.8951	70.3384	-15.3709	145.094	77.9777	-167.03	-31.1213	117.091	-88.1591	129.879	104.938	0
845.582	167.593	-14.4452	-147.799	36.4914	142.514	26.6074	138.487	122.391	-25.0547	34.662	109.945	-108.814	-116.715	-30.1189	0
846.582	162.078	110.557	-50.9927	-152.655	-166.547	-105.565	22.3774	154.695	68.8326	150.936	8.58356	26.2926	80.1944	-7.79359	0
847.581	-101.018	-165.446	-53.2236	92.7534	-3.90333	-61.1305	-127.068	-36.4122	-109.575	80.1284	-8.52617	-99.4129	91.1344	-63.1293	0
848.581	148.967	177.785	-119.286	-167.585	-15.6124	-83.7031	-37.9689	160.702	83.7762	9.0961	145.825	-58.7898	-79.2266	-2.63856	0
849.58	36.2034	-8.26264	-153.619	153.079	-29.1083	47.1586	8.82891	-179.213	-172.227	-34.3503	-4.61827	57.1319	-179.457	-177.467	0
850.58	141.274	-12.5513	-59.6472	-26.4321	4.26309	-15.5891	-99.6772	-165.178	19.7466	75.8279	-167.145	-151.246	133.382	-87.0123	0
851.579	135.326	-142.466	150.531	-121.436	84.6554	-93.9025	9.98701	-65.8193	-176.438	-158.035	-151.668	17.7426	38.1383	-60.5793	0
852.579	-1.74123	63.1312	-162.794	-84.4557	9.89772	-137.886	173.432	87.3731	58.0918	13.6365	132.856	36.039	-90.0238	10.9017	0
853.578	-148.221	-138.261	-165.271	139.205	-50.0656	-106.013	-130.607	-106.525	-123.594	175.337	-133.731	-90.1104	-21.2105	-130.531	0
854.578	4.11638	-128.805	41.1182	125.668	123.906	-120.548	40.5154	-0.947565	-67.8657	98.7631	-10.3935	-110.765	-98.7619	67.0026	0
855.577	-4.08046	-168.276	143.154	-135.603	-7.77235	150.441	141.11	-124.865	24.8489	146.814	97.8954	50.761	-178.63	-27.8754	0
856.577	122.259	-90.1318	-80.6189	-60.493	54.2082	44.251	-101.264	143.286	-111.008	11.4313	29.165	-9.14559	134.982	130.486	0
857.576	39.676	93.2792	-0.0144372	43.2266	-12.5302	24.3719	-101.981	136.846	6.63853	148.605	135.827	151.122	136.313	-113.245	0
858.576	-8.03904	160.7	-84.1386	152.678	-167.71	-6.78505	178.014	-46.4309	-94.6121	-97.8311	-97.7304	161.784	-171.433	52.4153	0
859.575	48.7213	0.80181	100.308	117.335	145.832	-43.7499	79.3383	78.693	2.65896	-176.956	-48.5283	-73.8517	-80.2972	-118.49	0
860.575	-93.4723	-160.639	-109.791	171.58	-62.4179	-170.728	44.7742	-123.213	71.6407	-60.1846	48.4839	62.6901	-176.24	-125.117	0
861.574	60.4644	-22.5641	-93.6022	42.4565	94.104	175.315	-146.931	123.614	80.6418	64.8403	-168.033	133.898	173.27	156.595	0
862.574	-35.7196	-28.5374	-86.674	158.454	89.697	78.9062	-123.849	-0.851653	-23.8006	-170.207	153.898	-104.01	-15.53	-53.7364	0
863.573	8.51697	-168.51	-79.1901	-125.5	-75.7222	-14.7852	-102.471	-1.10796	-33.2795	39.1069	73.4512	-5.05628	-122.114	-30.383	0
864.573	-8.22232	-132.308	170.819	-177.657	-137.978	169.535	-33.0734	13.1129	14.7388	89.5774	-135.929	-172.025	-76.2198	-48.462	0
865.572	-38.8215	46.7193	148.187	84.8557	-169.017	1.11228	127.069	164.584	102.793	-80.1264	155.495	-82.629	-107.351	-33.7552	0
866.572	-125.023	62.5496	-85.3273	-1.25494	-125.279	163.324	55.621	45.0289	130.693	174.818	-109.516	98.8937	45.218	75.2591	0
867.571	113.328	146.002	105.393	30.2648	37.2832	-116.468	128.061	-97.7413	109.435	-138.581	100.191	-3.89801	143.328	36.1256	0
868.571	-96.9826	-75.1786	-171.407	16.5169	-159.392	-78.7245	-49.4251	-14.9095	86.6253	117.739	133.173	-79.377	-175.207	110.96	0
869.57	-174.359	17.7206	111.857	8.79348	-106.52	64.3449	45.3004	100.419	-176.533	139.401	-75.0302	-10.2272	-129.364	26.6933	0
870.57	-82.0706	131.189	45.547	-102.893	1.34514	-116.574	147.459	165.384	100.57	128.251	-94.3047	108.301	111.446	-105.884	0
871.569	22.3699	154.631	85.7439	15.8142	157.833	-51.5698	103.725	-127.97	-153.87	-65.658	-177.86	-95.6602	-118.704	-68.4707	0
872.569	57.1459	-122.413	-97.1564	-47.4974	46.3451	131.348	-97.5463	71.6353	-19.8761	104.455	153.594	-163.73	30.9077	6.45861	0
873.568	130.504	-136.473	65.1889	114.906	-30.3452	118.274	-113.793	143.219	-26.2171	-22.4617	-62.1574	-136.792	-74.5948	86.5675	0
874.568	85.7188	-104.604	158.785	-88.2153	-175.449	153.457	36.4209	165.644	17.6052	-107.038	-3.39501	-161.798	-81.0508	-10.1817	0
875.567	102.746	-178.705	93.2059	-118.56	-81.2043	117.901	170.552	-7.17888	-163.688	16.3567	-110.241	98.9555	178.437	159.028	0
876.567	-165.369	61.17	-160.263	-84.7269	45.1564	155.502	53.9411	45.5963	151.514	-39.9358	-160.525	-111.986	-132.365	61.0033	0
877.566	88.6147	149.397	156.174	-10.8455	150.727	-117.108	-161.314	76.7232	59.377	92.9671	-69.0987	-147.765	171.85	-175.628	0
878.566	111.584	50.5317	1.70226	-143.204	-142.392	48.7164	-167.218	-154.212	-36.8205	-150.64	137.438	-87.6098	175.835	150.897	0
879.565	-103.855	-175.37	-117.503	-166.847	127.513	-83.2171	33.3788	37.434	-59.971	48.7282	78.6872	-68.9107	84.7869	101.093	0
880.565	-105.338	-79.0068	21.18	146.573	158.375	14.7256	-52.1865	66.3662	73.7258	-142.75	-82.5965	-91.9191	-107.246	-146.772	0
881.565	25.7677	-94.2536	-29.669	-114.714	157.915	3.18832	22.6602	119.146	155.304	-68.385	-9.57652	-65.0742	20.0218	62.0448	0
882.564	-178.036	43.3009	51.3973	68.846	-163.388	-88.9172	-76.7626	46.4843	149.615	2.25643	151.826	61.7786	174.461	127.808	0
883.564	-99.759	-164.06	-159.289	9.99522	48.3612	-171.896	-54.7763	91.1329	59.9229	85.4109	-11.8642	69.3178	-160.915	-136.251	0
884.563	-34.7905	161.081	65.045	-168.964	-136.221	-179.698	-31.0823	35.333	89.3953	-144.168	-43.6798	148.736	-1.51636	-121.381	0
885.563	-77.2843	10.3582	166.08	90.7386	-63.6164	-1.4587	-106.023	-61.8852	51.4617	54.6652	126.285	156.011	-152.905	3.51984	0
886.562	3.90969	-38.4156	-109.877	172.722	-75.1813	3.89893	-117.331	7.99344	157.069	-107.792	-129.144	-109.903	-87.6846	58.8596	0
887.562	-19.7069	-61.4049	-143.651	-159.014	4.72474	13.8983	-165.584	140.001	-77.8564	6.0915	177.824	-152.432	-65.1434	97.1433	0
888.561	83.2864	-119.457	174.413	93.2982	-65.1186	143.275	-140.879	-174.069	-85.8277	-122.759	16.8711	-64.1633	169.657	-176.485	0
889.561	-46.8946	-44.3428	-118.276	172.22	-140.182	97.0459	-79.6327	48.0207	102.848	78.8675	112.364	-80.34	144.326	162.719	0
890.56	9.50118	-169.902	-65.2406	-144.656	141.495	-102.022	-9.98351	-81.4455	-80.0872	96.075	-162.85	-157.399	-84.3389	156.779	0
891.56	17.7765	173.821	103.266	64.0585	-5.08375	16.7189	-121.041	-175.719	-134.715	-139.473	66.7462	73.4505	-165.254	2.9967	0
892.559	-171.38	138.758	159.319	-100.573	-65.0864	172.41	-6.30248	-138.734	112.353	6.44535	-148.636	-108.913	32.4543	155.521	0
893.559	-35.9091	16.2062	172.476	-56.3633	175.77	67.6806	-68.2482	-109.989	-33.9928	-56.9359	0.416298	124.298	-92.5083	-66.5555	0
894.558	-29.1254	61.19	163.906	-172.847	-55.1728	-121.453	83.4063	42.5695	-164.238	-151.247	5.5028	-5.90255	-130.448	77.3596	0
895.558	179.229	95.4873	31.5065	-165.138	-88.4427	-147.983	-1.5511	19.3108	128.005	53.0192	-151.657	86.5317	63.6583	-164.522	0
896.557	122.412	-12.0163	79.3542	71.7993	-98.7653	-134.163	-25.375	-101.685	-147.654	78.9069	-18.0181	-38.974	-103.384	-160.804	0
897.557	-178.766	0.942647	-160.316	105.565	104.431	-7.35363	70.0488	-148.227	-137.184	-170.541	-112.395	-61.5145	-126.521	167.57	0
898.556	52.2047	-84.9769	162.915	-161.145	53.131	8.91498	-86.0482	-178.122	44.9353	-95.6351	-65.0376	-126.023	-131.794	-130.119	0
899.556	-135.943	8.81372	-82.4446	80.5836	-99.9599	-97.8228	106.607	-177.824	-95.4318	114.052	-47.871	147.359	-75.1189	44.3392	0
900.555	-160.714	-125.287	-50.8446	78.8275	-151.872	-103.659	-41.3217	68.4202	-116.664	-32.516	-179.328	-86.9346	4.4458	-71.6779	0
901.555	-23.793	-0.224612	-122.902	-125.998	136.744	-170.762	-26.4382	-60.2137	-143.683	-164.264	139.67	-143.05	30.83	-179.578	0
902.554	169.841	-89.0138	-78.4349	-116.4	-46.4543	50.8324	115.282	-146.543	-13.4211	9.23099	34.6711	-178.703	-107.895	-52.976	0
903.554	70.8988	-128.704	130.238	104.808	-144.481	104.54	40.1878	106.829	-122.341	-48.0322	-144.096	34.7179	-176.832	-141.354	0
904.553	-132.731	115.074	-33.2805	-153.07	-116.049	-70.7135	-143.297	131.451	-31.2923	72.4439	11.6909	-60.6943	119.823	147.667	0
905.553	-48.2079	119.684	-77.1442	-62.7236	8.43218	-58.9968	-151.73	36.6437	-27.7312	86.9237	-75.9614	141.076	0.982961	-37.7135	0
906.552	-69.4139	122.945	165.784	-19.2521	160.706	-104.772	-17.2041	35.3126	-20.0112	147.387	146.769	-132.869	-56.4731	-122.969	0
907.552	161.617	-104.318	-99.4288	-71.7486	75.0966	-9.37723	59.1022	25.7554	113.083	-34.9654	-119.387	-160.017	-89.8182	-149.731	0
908.551	-179.704	11.2819	-91.1974	-117.002	168.56	129.244	-24.515	21.0912	86.5593	135.843	121.042	-91.5194	-152.442	-165.322	0
909.551	-30.2092	-53.523	-36.5652	55.5167	166.067	-140.265	85.6114	-22.6537	31.1799	19.3572	-165.835	-45.2509	163.288	-17.0026	0
910.55	24.84	-150.388	-32.369	-35.1578	-159.074	70.9064	-65.6393	162.436	-65.4009	52.8103	57.8255	-150.975	-72.8963	-58.7982	0
911.55	73.4587	-151.243	77.085	-161.74	135.572	144.976	-74.671	106.541	-118.217	43.5219	-86.2765	-154.624	152.18	-29.1049	0
912.549	-30.2798	-48.0759	146.365	-120.772	-148.935	173.821	-87.2104	-88.2558	-27.4926	103.726	-44.779	-173.914	-169.274	-120.725	0
913.549	-43.5609	17.1331	95.0677	79.9806	47.8005	92.9511	-155.285	-84.4749	48.3021	-107.659	115.847	68.5994	179.199	-117.209	0
914.548	-34.3847	177.339	-172.661	18.5594	-152.588	-174.472	60.3548	131.407	11.897	72.4789	-71.1383	101.813	81.4307	-27.2732	0
915.548	-29.0322	20.4224	157.709	-124.156	-54.8679	-65.9515	99.8536	8.66791	-127.206	86.5674	160.793	115.266	176.119	139.106	0
916.547	-105.102	-50.5636	-162.906	-53.5043	-135.941	177.644	-8.5029	53.7387	42.3629	126.046	-179.056	89.7565	33.7022	-112.138	0
917.547	-115.843	-59.5874	-43.0453	110.557	79.9451	-36.8917	40.9763	132.815	-164.474	0.0171818	-15.1499	-64.4895	-22.1862	-174.899	0
918.546	-83.1517	-50.5985	-7.5432	-116.972	81.144	-27.4739	-65.5525	-25.9704	-40.303	-2.99575	-127.388	170.779	24.4248	37.2039	0
919.546	-155.843	148.325	-84.457	170.234	63.846	-76.9774	-5.36876	139.663	-178.853	-61.6669	107.86	135.543	-12.2876	7.72693	0
920.545	-75.3781	64.4407	-75.7711	-5.97477	-18.699	122.096	61.6559	127.253	142.363	159.767	-39.1594	-58.0653	116.351	18.923	0
921.545	-6.69717	90.8014	49.4449	-155.997	-105.248	-51.8983	117.144	-131.069	-104.467	-65.9513	93.8603	-78.7737	-25.038	168.498	0
922.544	-133.337	-160.802	153.453	36.2274	-162.769	142.827	130.382	60.7429	-9.55893	-103.581	-157.346	-162.981	34.2278	-105.23	0
923.544	152.073	-111.055	-159.529	-140.573	-52.2477	-64.4214	83.1473	-12.256	4.32294	12.6306	-123.287	146.34	41.0261	64.0735	0
924.543	24.9087	131.556	118.082	97.3606	55.9028	-124.124	171.617	92.5623	179.46	-118.795	-162.549	4.73681	-29.814	-132.969	0
925.543	-44.3584	-63.4054	-19.6529	37.1193	-48.7154	-120.603	108.081	173.164	-6.37171	179.735	105.657	-93.775	-122.089	163.448	0
926.542	17.9765	156.473	35.6563	-69.9991	63.3049	104.769	41.4401	53.1417	122.531	124.139	141.637	-158.677	84.0722	138.309	0
927.542	-148.5	-48.5265	-52.2231	-91.5244	-36.0901	-17.3437	76.8595	-130.328	-56.3844	-62.3731	-33.2847	-10.3942	-51.9802	2.09909	0
928.541	-119.218	-22.7471	-65.3879	139.324	94.0467	4.39478	-95.7922	-21.6005	-113.195	33.6778	-29.7449	-42.4314	-82.2652	-171.785	0
929.541	171.125	-25.1714	6.33389	175.409	90.9621	151.139	-90.3409	65.8237	-41.1194	109.055	-58.1266	61.4199	34.0395	37.0452	0
930.54	177.946	-57.7565	17.3081	-79.7122	22.5366	145.768	124.831	91.0393	-34.1009	28.784	21.1985	-83.0011	-30.1081	-8.05672	0
931.54	103.099	-86.8484	55.1907	-55.2093	120.321	-46.0084	133.602	-151.345	-153.458	-85.0078	-16.3541	-35.9572	-121.647	-12.2572	0
932.539	134.202	-177.06	160.028	-58.8404	-129.824	127.642	163.853	137.641	37.6825	111.334	12.0611	-76.8494	48.234	141.485	0
933.539	-135.91	-10.2939	109.844	-85.7923	-129.476	76.9121	-32.8861	39.3421	-43.1357	-104.263	33.9445	-135.987	-55.7096	-178.477	0
934.538	6.83553	-128.655	106.71	153.529	-79.8269	-105.875	-30.1104	-31.5093	-107.978	1.54906	118.739	101.288	-161.593	129.554	0
935.538	66.3051	-112.199	-160.76	-79.5887	-106.719	-81.1212	-46.0251	-115.446	95.8018	-173.917	-23.8234	-1.36258	128.291	94.3108	0
936.537	37.2023	-65.0947	132.612	-74.9703	-120.081	-77.6528	136.128	-71.7105	60.9448	53.4878	-41.9082	-106.763	12.5946	-75.2132	0
937.537	-30.262	-18.6055	-122.55	-30.4812	-58.0628	74.4019	164.896	-45.6579	103.826	64.1553	-96.5397	-143.765	-81.8832	-88.0087	0
938.536	-155.885	43.0989	-43.2865	135.466	-127.939	-39.8705	-86.8226	-36.0897	89.2601	-113.268	-65.7604	34.8806	-88.6145	93.7239	0
939.536	-175.545	6.20781	-117.467	-55.6458	69.0731	-124.514	-16.3975	-105.837	105.15	-24.8089	19.6059	-96.3006	50.7727	-75.8869	0
940.535	-32.7275	50.0109	63.047	103.533	-93.4018	-7.93879	139.524	-59.5938	68.5854	-63.1794	-73.7587	39.5635	-15.2206	-25.238	0
941.535	-63.5072	-26.5094	-172.169	175.494	-179.43	-29.6233	43.0888	-39.8133	132.338	127.468	-99.4834	-144.138	-110.924	147.823	0
942.534	121.093	-165.667	-62.8129	-97.8332	-94.4327	168.17	63.9319	60.3849	-84.1312	-2.56118	-151.964	-81.3499	-168.48	-85.2807	0
943.534	-125.999	-75.0496	176.039	-43.3821	155.772	91.9775	10.3958	-172.114	-100.551	162.273	-161.13	161.619	112.886	-5.4378	0
944.533	76.0123	85.0972	-13.0761	-42.8161	102.031	-19.6228	-17.2771	-171.271	-107.114	48.3355	-153.603	158.718	-163.392	10.0472	0
945.533	-14.9545	115.931	164.375	155.497	-168.901	-142.621	-137.705	7.83739	-61.2418	-102.311	-144.024	-98.8484	-132.012	-135.343	0
946.532	-170.519	-63.9933	-116.515	37.6395	-33.1882	-14.7795	-139.096	-149.002	-149.751	-133.785	-108.946	119.84	-11.6732	3.49418	0
947.532	43.5821	-156.004	-173.419	-88.5309	151.907	-46.9461	-14.6096	173.519	123.187	132.41	-73.9954	-82.1461	5.56105	166.583	0
948.531	-110.1	-37.1287	-168.814	93.7898	-156.604	-67.0941	-86.25	-137.211	-107.206	137.049	97.1197	-88.0286	-37.1442	110.306	0
949.531	-79.536	36.0361	-23.2091	20.9122	-51.8916	28.7342	80.6692	-21.1759	7.51225	-47.7567	69.5453	-7.57276	-33.9574	130.742	0
950.53	99.5214	157.537	6.4801	94.8486	-121.445	-101.688	116.823	-66.6981	32.9878	149.983	75.7107	-66.4631	-4.25849	-164.218	0
951.53	-103.733	24.3622	6.13502	-47.0299	-58.2256	67.7654	-104.677	-135.895	-68.9967	88.5432	-114.365	23.7572	-66.1633	174.917	0
952.529	141.849	-112.83	-84.9639	-88.0845	-65.2755	-161.244	-2.91798	-54.8839	48.0177	35.7101	-160.922	-137.307	-6.51672	-49.5401	0
953.529	-95.3834	-131.242	85.4179	20.3726	-97.519	165.132	-172.088	-150.476	-0.896527	-65.0428	-93.2699	-68.199	-56.2363	104.749	0
954.528	154.763	119.98	45.658	111.447	-64.6353	-91.5209	24.2048	-39.4751	179.583	61.701	123.04	-123.696	-179.966	-99.2725	0
955.528	38.1111	-171.937	110.758	1.73698	-68.6224	87.2142	101.687	-165.255	23.2118	37.4266	-143.922	-78.682	-130.915	-130.882	0
956.527	29.5354	1.86032	-1.32962	147.754	152.975	-145.239	64.7726	160.072	-123.028	37.4329	73.0994	-22.0561	-4.89542	150.285	0
957.527	11.7461	160.193	-32.3749	-57.5092	13.8445	-123.314	88.2172	151.472	0.256665	-80.4758	-10.1348	-165.013	78.2649	37.0788	0
958.526	-102.548	-71.7936	-162.818	-81.1749	-39.3019	-53.8903	96.9617	85.6473	-138.907	142.065	44.487	-37.8517	151.678	57.62	0
959.526	-137.414	71.2055	-129.853	-176.341	-152.275	-49.9082	-8.29466	176.913	-72.3062	117.27	164.935	-64.1609	123.156	48.563	0
960.525	-92.4278	-19.4164	7.8783	37.9232	-82.3626	-26.2719	177.389	-16.7212	-111.826	-98.4595	59.3967	30.3266	5.41238	151.755	0
961.525	178.503	113.192	-138.24	68.5427	35.4364	-68.006	157.956	109.144	48.6967	-135.4	-63.9341	-124.323	-98.5771	63.713	0
962.525	-6.16684	-71.5763	-143.416	-51.797	25.522	-161.604	-119.869	-172.414	15.5609	-92.2875	-160.624	-72.0835	92.5955	-134.993	0
963.524	-28.9923	-59.9956	-22.8711	46.957	72.809	-65.1829	-20.0449	29.1229	26.2254	-121.612	150.447	90.8773	-63.7816	46.1796	0
964.524	37.8986	167.544	166.946	68.3787	150.54	-173.163	177.855	65.7006	-170.547	-82.1475	-76.9877	-144.209	75.1016	-39.2658	0
965.523	128.065	114.318	15.1791	161.232	15.3139	-72.0426	-25.4083	5.41213	-125.436	49.3739	-120.903	-71.6063	86.5471	-75.1336	0
966.523	-66.8808	82.1773	139.16	17.5517	124.545	-100.546	76.063	-136.155	88.636	89.2687	-99.1612	-36.6664	-23.1457	-46.3657	0
967.522	-58.8984	47.5224	-58.5832	90.1022	-55.9654	-47.7369	-121.321	36.2084	-76.5638	47.6769	137.154	-23.6888	-94.1949	-113.104	0
968.522	-57.7857	139.706	123.641	-110.104	17.9342	131.346	130.262	82.3412	26.6139	-59.7635	-158.066	52.5304	92.5948	-80.5837	0
969.521	-127.829	54.5585	-11.8212	51.9432	174.269	-80.1532	164.947	-137.731	4.91191	43.9425	-29.5132	-52.0157	83.7698	15.8554	0
970.521	-95.1714	-53.4272	-159.983	-3.71505	118.045	-146.471	-37.0153	-110.612	-35.8913	48.6581	-157.273	-34.1029	-67.7915	-118.917	0
971.52	-119.9	-48.593	-161.134	57.5271	-26.2471	27.3115	3.42828	-175.073	121.154	-76.0677	50.8705	-157.026	103.075	-173.883	0
972.52	-95.2443	-134.378	-124.787	-34.6206	34.9111	-115.696	75.4451	-65.1518	71.9287	-28.2343	-20.8546	-63.9175	-142.376	-103.926	0
973.519	-74.5797	-12.9882	151.235	28.1899	104.927	157.886	104.421	-69.7889	-8.83558	-175.708	22.8148	-39.0716	-78.6837	-74.6583	0
974.519	-88.9533	-40.719	28.1657	9.89519	-31.7269	-90.5519	-120.082	139.48	-16.7579	-48.9573	-52.8486	-18.7964	20.359	-113.915	0
975.518	90.6413	134.362	140.081	144.407	138.297	138.524	168.072	104.509	142.54	150.021	156.545	157.69	167.334	165.84	0
976.518	107.07	160.674	175.466	148.729	-120.429	79.483	122.679	72.5107	121.172	168.887	-151.954	168.025	-151.248	170.985	0
977.517	96.9544	141.474	122.334	164.4	133.93	89.6628	100.604	66.671	-171.118	-52.7468	-136.06	-146.898	64.9084	134.585	0
978.517	72.6076	82.9498	-172.21	-133.456	-167.387	150.27	52.0031	-117.936	88.4897	64.6279	-178.76	-89.8356	-72.7247	63.9888	0
979.516	50.4625	130.506	49.7419	-56.9853	-126.049	-49.9295	-77.7577	-51.7619	-136.384	-177.528	141.818	-23.1767	-163.942	104.315	0
980.516	118.419	162.632	174.171	-81.6002	-132.369	-85.9399	-179.196	26.9242	-86.3212	165.564	-81.0606	97.1742	49.7768	-29.884	0
981.515	136.354	95.2997	158.088	66.9797	116.79	77.4669	-8.93779	26.7715	40.429	-52.9802	-13.3184	177.817	-79.9266	-11.2815	0
982.515	-18.0281	70.9927	147.789	18.5955	124.168	-11.9335	-16.5848	97.343	100.921	-29.3801	-173.785	-112.751	-110.324	-132.943	0
983.514	37.4382	-164.048	46.6133	-129.105	-101.359	113.559	47.9263	42.1799	-111.483	-73.2843	154.557	-176.181	119.085	-175.414	0
984.514	131.343	25.0253	41.9382	88.3265	-172.792	73.4564	151.182	93.9454	-134.931	21.0909	-122.371	37.0984	-109.438	-172.927	0
985.513	163.547	-113.558	-109.943	80.9219	119.599	45.4831	113.376	-159.026	-130.278	-8.83516	118.575	-176.414	128.245	-5.93311	0
986.513	-135.013	-22.0479	-176.857	178.61	-38.8123	-148.924	69.4505	-161.966	176.753	-15.7158	-133.016	-76.9109	-96.1071	-49.5644	0
987.512	-82.2899	-116.584	-134.917	60.2537	167.579	142.808	176.686	-116.756	56.5453	31.6488	-159.914	161.424	-35.7027	-115.84	0
988.512	-1.41502	-159.667	-90.8345	-76.4747	169.78	-101.431	16.4816	-115.1	-114.288	-2.34708	-176.427	-38.6031	139.599	-96.0525	0
989.511	148.805	32.5685	-72.0852	-46.7981	-72.1625	80.4669	-96.2911	-143.57	17.8023	98.0669	1.41836	-13.6954	-4.05744	-125.758	0
990.511	63.6071	-110.709	-19.5092	62.622	74.9536	-70.0847	103.058	157.738	167.691	-160.604	55.1675	35.3442	142.985	-67.0393	0
991.51	-102.85	-18.1549	177.517	-19.1004	82.523	-105.29	121.114	-174.668	174.678	-149.62	-178.76	164.242	37.0769	-13.0254	0
992.51	178.912	-0.761608	-7.38594	-157.01	-152.32	83.3658	-109.138	-101.194	-101.572	-82.8985	100.835	-166.647	-29.5218	-79.0263	0
993.509	83.8987	-7.53756	120.938	-159.813	-95.55	170.467	-166.581	69.5999	-112.984	157.84	-124.443	-57.2942	-172.602	122.519	0
994.509	-103.946	-105.228	54.5772	-32.8722	-139.106	-129.58	43.478	-122.082	-85.9766	-5.92593	35.1769	-13.0923	-138.42	-126.766	0
995.508	28.4	-58.5903	-130.777	121.409	-148.653	-136.615	171.532	-89.4248	-143.624	-101.998	-145.469	-112.362	34.2311	115.47	0
996.508	6.59964	-153.697	-64.2191	4.64286	65.0668	-56.45	44.5827	-69.2242	-3.93342	-79.2603	-95.4997	-65.8835	16.0157	-53.7909	0
997.507	114.447	90.485	33.7702	-144.248	-68.5373	129.133	-159.024	169.895	157.881	35.2556	-75.2711	17.1665	18.753	-33.2162	0
998.507	-108.45	-129.283	139.101	-144.892	169.396	-23.1387	-177.196	66.4391	-79.4152	121.339	-119.198	-97.2197	27.4317	-141.863	0
999.506	55.4271	-157.568	109.574	95.5111	-104.754	-129.077	102.119	-71.5676	60.6213	112.947	-66.8022	-110.121	-154.646	-48.6901	0
1000.51	-129.506	-135.89	-90.9587	123.229	-107.951	-121.33	-126.639	-176.567	-71.2462	-166.377	-140.471	-117.669	-105.685	32.1663	0
1001.51	-66.0624	143.125	-77.5692	-97.2731	40.7739	-162.157	154.449	150.855	-128.561	176.657	7.34049	-144.804	130.021	-33.9449	0
1002.5	136.207	-71.1483	-83.777	168.997	157.773	-115.905	77.4998	-7.5358	-113.309	171.713	-113.224	-50.3863	-107.207	-170.364	0
1003.5	166.187	-72.4109	-125.803	97.5159	-124.51	86.9993	-7.94552	-159.692	-139.317	-37.1892	126.214	174.764	-150.039	-177.376	0
1004.5	141.685	159.957	-94.3786	-77.3675	-155.496	132.368	-175.753	95.716	157.265	-115.474	46.1583	-148.201	-65.8804	-95.7501	0
1005.5	139.676	-93.7661	58.7458	80.4541	-43.2509	7.44	-100.467	-94.9911	-89.1909	92.2331	-95.8014	-116.67	111.207	156.488	0
1006.5	-100.767	4.2502	68.9741	-178.703	-106.773	-118.184	113.323	153.971	-165.448	-175.975	-135.077	-153.85	-82.7043	-178.53	0
1007.5	75.3535	-153.776	30.8829	-106.785	-85.088	-160.967	-156.901	-111.37	-155.214	153.105	149.833	-64.223	11.4084	-133.144	0
1008.5	-157.457	-176.561	-21.4758	61.7262	42.6118	110.929	-8.69597	90.9708	-137.417	151.981	-132.159	-165.8	-159.551	36.8033	0
1009.5	-85.2268	-9.46317	-73.3826	-169.274	91.267	81.4362	32.0046	97.3791	-107.816	114.998	95.1235	-16.2365	-81.3705	-72.0058	0
1010.5	8.53818	46.4326	-155.905	-38	61.0624	-26.1006	-22.4627	-65.1715	-54.1534	43.8945	53.9391	28.2166	26.9943	41.9335	0
1011.5	146.31	-130.217	168.941	108.992	-114.274	173.906	-55.2111	-99.3758	-0.0857229	-25.9906	-80.1284	127.262	173.204	-82.3245	0
1012.5	-145.183	-134.734	-57.8658	153.62	-156.237	-0.374172	-6.59838	-23.4551	-72.3886	53.2745	-102.469	-112.996	-23.2022	-125.688	0
1013.5	-39.3371	-96.485	65.894	-69.4883	142.863	-25.374	-149.754	147.338	-170.276	29.0512	-159.626	-100.353	138.223	-79.6811	0
1014.5	-61.8022	-8.45902	-67.7815	50.6595	90.9853	-107.301	103.174	27.1532	16.3857	-29.6269	50.1869	-79.2328	-72.1528	-28.1724	0
1015.5	35.813	-15.23	67.4158	165.591	-58.9398	-171.619	157.57	-17.5139	-113.498	52.7323	34.347	-103.112	-22.4259	65.8612	0
1016.5	139.323	-128.674	83.105	-59.1554	121.038	145.135	-34.9624	56.591	-74.2081	14.4903	-88.6483	-119.985	-152.942	-92.1386	0
1017.5	71.4648	-138.606	-45.0535	66.1136	-168.261	179.916	103.326	53.5572	-55.5163	-126.005	-150.732	56.6335	-67.486	74.0549	0
1018.5	-51.7672	-91.7384	-22.4396	158.115	120.783	-130.328	47.4013	114.052	86.827	-155.93	138.364	-25.5511	50.1576	61.4351	0
1019.5	23.0701	-137.888	-104.511	-131.028	85.9978	179.985	34.6658	83.9766	-54.9134	-100.393	-54.5389	-57.5955	-98.2161	-59.4163	0
1020.5	-106.518	-51.0324	-60.6772	-36.1738	-82.3492	155.117	-28.5194	46.8045	-122.371	-174.404	-86.0278	-89.5387	15.0112	179.697	0
1021.5	15.3421	-40.9397	130.684	46.4631	123.001	116.955	-156.819	69.21	-134.817	57.5206	-175.412	157.977	148.734	-13.8006	0
1022.49	-124.536	-45.2302	-17.2461	176.255	55.941	115.303	112.596	39.5421	-24.9137	18.7419	134.208	78.0066	-42.6119	-49.6246	0
	0
	0.999506
	1.99901
	2.99852
	3.99803
	4.99753
	5.99704
	6.99654
	7.99605
	8.99556
	9.99506
	10.9946
	11.9941
	12.9936
	13.9931
	14.9926
	15.9921
	16.9916
	17.9911
	18.9906
	19.9901
	20.9896
	21.9891
	22.9886
	23.9882
	24.9877
	25.9872
	26.9867
	27.9862
	28.9857
	29.9852
	30.9847
	31.9842
	32.9837
	33.9832
	34.9827
	35.9822
	36.9817
	37.9812
	38.9807
	39.9802
	40.9798
	41.9793
	42.9788
	43.9783
	44.9778
	45.9773
	46.9768
	47.9763
	48.9758
	49.9753
	50.9748
	51.9743
	52.9738
	53.9733
	54.9728
	55.9723
	56.9719
	57.9714
	58.9709
	59.9704
	60.9699
	61.9694
	62.9689
	63.9684
	64.9679
	65.9674
	66.9669
	67.9664
	68.9659
	69.9654
	70.9649
	71.9644
	72.964
	73.9635
	74.963
	75.9625
	76.962
	77.9615
	78.961
	79.9605
	80.96
	81.9595
	82.959
	83.9585
	84.958
	85.9575
	86.957
	87.9565
	88.9561
	89.9556
	90.9551
	91.9546
	92.9541
	93.9536
	94.9531
	95.9526
	96.9521
	97.9516
	98.9511
	99.9506
	100.95
	101.95
	102.949
	103.949
	104.948
	105.948
	106.947
	107.947
	108.946
	109.946
	110.945
	111.945
	112.944
	113.944
	114.943
	115.943
	116.942
	117.942
	118.941
	119.941
	120.94
	121.94
	122.939
	123.939
	124.938
	125.938
	126.937
	127.937
	128.936
	129.936
	130.935
	131.935
	132.934
	133.934
	134.933
	135.933
	136.932
	137.932
	138.931
	139.931
	140.93
	141.93
	142.929
	143.929
	144.928
	145.928
	146.927
	147.927
	148.926
	149.926
	150.925
	151.925
	152.924
	153.924
	154.923
	155.923
	156.922
	157.922
	158.921
	159.921
	160.921
	161.92
	162.92
	163.919
	164.919
	165.918
	166.918
	167.917
	168.917
	169.916
	170.916
	171.915
	172.915
	173.914
	174.914
	175.913
	176.913
	177.912
	178.912
	179.911
	180.911
	181.91
	182.91
	183.909
	184.909
	185.908
	186.908
	187.907
	188.907
	189.906
	190.906
	191.905
	192.905
	193.904
	194.904
	195.903
	196.903
	197.902
	198.902
	199.901
	200.901
	201.9
	202.9
	203.899
	204.899
	205.898
	206.898
	207.897
	208.897
	209.896
	210.896
	211.895
	212.895
	213.894
	214.894
	215.893
	216.893
	217.892
	218.892
	219.891
	220.891
	221.89
	222.89
	223.889
	224.889
	225.888
	226.888
	227.887
	228.887
	229.886
	230.886
	231.885
	232.885
	233.884
	234.884
	235.883
	236.883
	237.882
	238.882
	239.881
	240.881
	241.881
	242.88
	243.88
	244.879
	245.879
	246.878
	247.878
	248.877
	249.877
	250.876
	251.876
	252.875
	253.875
	254.874
	255.874
	256.873
	257.873
	258.872
	259.872
	260.871
	261.871
	262.87
	263.87
	264.869
	265.869
	266.868
	267.868
	268.867
	269.867
	270.866
	271.866
	272.865
	273.865
	274.864
	275.864
	276.863
	277.863
	278.862
	279.862
	280.861
	281.861
	282.86
	283.86
	284.859
	285.859
	286.858
	287.858
	288.857
	289.857
	290.856
	291.856
	292.855
	293.855
	294.854
	295.854
	296.853
	297.853
	298.852
	299.852
	300.851
	301.851
	302.85
	303.85
	304.849
	305.849
	306.848
	307.848
	308.847
	309.847
	310.846
	311.846
	312.845
	313.845
	314.844
	315.844
	316.843
	317.843
	318.842
	319.842
	320.841
	321.841
	322.841
	323.84
	324.84
	325.839
	326.839
	327.838
	328.838
	329.837
	330.837
	331.836
	332.836
	333.835
	334.835
	335.834
	336.834
	337.833
	338.833
	339.832
	340.832
	341.831
	342.831
	343.83
	344.83
	345.829
	346.829
	347.828
	348.828
	349.827
	350.827
	351.826
	352.826
	353.825
	354.825
	355.824
	356.824
	357.823
	358.823
	359.822
	360.822
	361.821
	362.821
	363.82
	364.82
	365.819
	366.819
	367.818
	368.818
	369.817
	370.817
	371.816
	372.816
	373.815
	374.815
	375.814
	376.814
	377.813
	378.813
	379.812
	380.812
	381.811
	382.811
	383.81
	384.81
	385.809
	386.809
	387.808
	388.808
	389.807
	390.807
	391.806
	392.806
	393.805
	394.805
	395.804
	396.804
	397.803
	398.803
	399.803
	400.802
	401.802
	402.801
	403.801
	404.8
	405.8
	406.799
	407.799
	408.798
	409.798
	410.797
	411.797
	412.796
	413.796
	414.795
	415.795
	416.794
	417.794
	418.793
	419.793
	420.792
	421.792
	422.791
	423.791
	424.79
	425.79
	426.789
	427.789
	428.788
	429.788
	430.787
	431.787
	432.786
	433.786
	434.785
	435.785
	436.784
	437.784
	438.783
	439.783
	440.782
	441.782
	442.781
	443.781
	444.78
	445.78
	446.779
	447.779
	448.778
	449.778
	450.777
	451.777
	452.776
	453.776
	454.775
	455.775
	456.774
	457.774
	458.773
	459.773
	460.772
	461.772
	462.771
	463.771
	464.77
	465.77
	466.769
	467.769
	468.768
	469.768
	470.767
	471.767
	472.766
	473.766
	474.765
	475.765
	476.764
	477.764
	478.763
	479.763
	480.762
	481.762
	482.762
	483.761
	484.761
	485.76
	486.76
	487.759
	488.759
	489.758
	490.758
	491.757
	492.757
	493.756
	494.756
	495.755
	496.755
	497.754
	498.754
	499.753
	500.753
	501.752
	502.752
	503.751
	504.751
	505.75
	506.75
	507.749
	508.749
	509.748
	510.748
	511.747
	512.747
	513.746
	514.746
	515.745
	516.745
	517.744
	518.744
	519.743
	520.743
	521.742
	522.742
	523.741
	524.741
	525.74
	526.74
	527.739
	528.739
	529.738
	530.738
	531.737
	532.737
	533.736
	534.736
	535.735
	536.735
	537.734
	538.734
	539.733
	540.733
	541.732
	542.732
	543.731
	544.731
	545.73
	546.73
	547.729
	548.729
	549.728
	550.728
	551.727
	552.727
	553.726
	554.726
	555.725
	556.725
	557.724
	558.724
	559.723
	560.723
	561.723
	562.722
	563.722
	564.721
	565.721
	566.72
	567.72
	568.719
	569.719
	570.718
	571.718
	572.717
	573.717
	574.716
	575.716
	576.715
	577.715
	578.714
	579.714
	580.713
	581.713
	582.712
	583.712
	584.711
	585.711
	586.71
	587.71
	588.709
	589.709
	590.708
	591.708
	592.707
	593.707
	594.706
	595.706
	596.705
	597.705
	598.704
	599.704
	600.703
	601.703
	602.702
	603.702
	604.701
	605.701
	606.7
	607.7
	608.699
	609.699
	610.698
	611.698
	612.697
	613.697
	614.696
	615.696
	616.695
	617.695
	618.694
	619.694
	620.693
	621.693
	622.692
	623.692
	624.691
	625.691
	626.69
	627.69
	628.689
	629.689
	630.688
	631.688
	632.687
	633.687
	634.686
	635.686
	636.685
	637.685
	638.684
	639.684
	640.683
	641.683
	642.683
	643.682
	644.682
	645.681
	646.681
	647.68
	648.68
	649.679
	650.679
	651.678
	652.678
	653.677
	654.677
	655.676
	656.676
	657.675
	658.675
	659.674
	660.674
	661.673
	662.673
	663.672
	664.672
	665.671
	666.671
	667.67
	668.67
	669.669
	670.669
	671.668
	672.668
	673.667
	674.667
	675.666
	676.666
	677.665
	678.665
	679.664
	680.664
	681.663
	682.663
	683.662
	684.662
	685.661
	686.661
	687.66
	688.66
	689.659
	690.659
	691.658
	692.658
	693.657
	694.657
	695.656
	696.656
	697.655
	698.655
	699.654
	700.654
	701.653
	702.653
	703.652
	704.652
	705.651
	706.651
	707.65
	708.65
	709.649
	710.649
	711.648
	712.648
	713.647
	714.647
	715.646
	716.646
	717.645
	718.645
	719.644
	720.644
	721.644
	722.643
	723.643
	724.642
	725.642
	726.641
	727.641
	728.64
	729.64
	730.639
	731.639
	732.638
	733.638
	734.637
	735.637
	736.636
	737.636
	738.635
	739.635
	740.634
	741.634
	742.633
	743.633
	744.632
	745.632
	746.631
	747.631
	748.63
	749.63
	750.629
	751.629
	752.628
	753.628
	754.627
	755.627
	756.626
	757.626
	758.625
	759.625
	760.624
	761.624
	762.623
	763.623
	764.622
	765.622
	766.621
	767.621
	768.62
	769.62
	770.619
	771.619
	772.618
	773.618
	774.617
	775.617
	776.616
	777.616
	778.615
	779.615
	780.614
	781.614
	782.613
	783.613
	784.612
	785.612
	786.611
	787.611
	788.61
	789.61
	790.609
	791.609
	792.608
	793.608
	794.607
	795.607
	796.606
	797.606
	798.605
	799.605
	800.605
	801.604
	802.604
	803.603
	804.603
	805.602
	806.602
	807.601
	808.601
	809.6
	810.6
	811.599
	812.599
	813.598
	814.598
	815.597
	816.597
	817.596
	818.596
	819.595
	820.595
	821.594
	822.594
	823.593
	824.593
	825.592
	826.592
	827.591
	828.591
	829.59
	830.59
	831.589
	832.589
	833.588
	834.588
	835.587
	836.587
	837.586
	838.586
	839.585
	840.585
	841.584
	842.584
	843.583
	844.583
	845.582
	846.582
	847.581
	848.581
	849.58
	850.58
	851.579
	852.579
	853.578
	854.578
	855.577
	856.577
	857.576
	858.576
	859.575
	860.575
	861.574
	862.574
	863.573
	864.573
	865.572
	866.572
	867.571
	868.571
	869.57
	870.57
	871.569
	872.569
	873.568
	874.568
	875.567
	876.567
	877.566
	878.566
	879.565
	880.565
	881.565
	882.564
	883.564
	884.563
	885.563
	886.562
	887.562
	888.561
	889.561
	890.56
	891.56
	892.559
	893.559
	894.558
	895.558
	896.557
	897.557
	898.556
	899.556
	900.555
	901.555
	902.554
	903.554
	904.553
	905.553
	906.552
	907.552
	908.551
	909.551
	910.55
	911.55
	912.549
	913.549
	914.548
	915.548
	916.547
	917.547
	918.546
	919.546
	920.545
	921.545
	922.544
	923.544
	924.543
	925.543
	926.542
	927.542
	928.541
	929.541
	930.54
	931.54
	932.539
	933.539
	934.538
	935.538
	936.537
	937.537
	938.536
	939.536
	940.535
	941.535
	942.534
	943.534
	944.533
	945.533
	946.532
	947.532
	948.531
	949.531
	950.53
	951.53
	952.529
	953.529
	954.528
	955.528
	956.527
	957.527
	958.526
	959.526
	960.525
	961.525
	962.525
	963.524
	964.524
	965.523
	966.523
	967.522
	968.522
	969.521
	970.521
	971.52
	972.52
	973.519
[truncated: 81 more rows]

## Sheet: M48_amp
Frequency	FF	70	60	50	40	30	20	10	AN10	AN20	AN30	AN40	AN50	AN60
0	4.281e-09	5.3e-09	6.2912e-09	5.06e-10	2.029e-09	5.746e-09	1.7434e-09	1.301e-08	8.305e-10	3.625e-09	3.695e-10	3.152e-09	3.283e-09	1.4669e-09	0
0.999506	0.00040233	0.00021829	0.00054	0.00035295	0.00083148	0.00025079	0.00052418	0.00089937	0.00046794	0.00017705	0.0001711	0.0012584	0.00029699	0.00026145	0
1.99901	0.00031383	0.00055753	0.00029004	0.00020707	0.00010872	0.00029734	0.00029286	0.00054739	0.00082933	0.00051306	0.00010798	0.00053052	0.00048402	0.00015509	0
2.99852	0.0002033	0.00023062	0.00033384	9.6807e-05	0.00024172	0.00020534	0.00037765	0.00018315	0.00040067	8.7794e-05	6.0187e-05	0.00020536	0.00024193	0.00015439	0
3.99803	0.00027952	0.00020114	0.00014596	6.9742e-05	0.00010331	0.00018385	0.00012086	0.00012602	0.00014365	0.00020993	2.0843e-05	0.0001305	0.00024848	0.00020093	0
4.99753	0.00027267	4.9293e-05	0.00020694	9.5595e-05	0.00013391	0.00011868	0.00013709	0.00015673	0.0003256	0.00012636	1.4632e-05	0.00013833	0.00011249	6.2728e-05	0
5.99704	0.00015202	7.1838e-05	0.00017701	8.8418e-05	9.7951e-06	4.9534e-05	0.00012694	7.3076e-05	0.00011986	3.9263e-05	5.4899e-05	0.00011833	0.00012374	0.00012059	0
6.99654	0.00013826	6.1965e-05	6.5539e-05	0.00010155	8.3137e-05	7.5789e-05	3.7561e-07	0.00010653	5.0479e-05	0.00011865	2.5889e-05	0.00010049	4.073e-05	6.8692e-05	0
7.99605	0.00019253	0.00012864	0.00012201	9.6394e-05	9.7551e-05	8.7681e-05	6.5983e-05	7.6987e-06	7.0834e-05	3.5777e-05	5.1818e-05	2.5021e-05	4.7251e-05	2.4989e-05	0
8.99556	5.8616e-05	5.4337e-05	7.7033e-05	8.4752e-05	4.6048e-05	0.00010213	2.6442e-05	8.9439e-05	8.8832e-05	7.458e-05	7.4352e-05	4.2135e-05	8.5721e-05	5.4058e-05	0
9.99506	0.00013228	5.0564e-05	0.0001028	0.00017691	7.1047e-05	6.6484e-05	3.6944e-05	7.9328e-05	0.00010679	4.849e-05	9.9481e-06	8.2855e-05	6.5e-05	6.6406e-05	0
10.9946	7.782e-05	3.2293e-05	7.5201e-05	2.3071e-05	3.5971e-05	4.938e-05	4.9532e-05	5.0139e-05	0.00010654	0.00011606	1.0027e-05	6.9168e-05	7.9295e-05	1.1121e-05	0
11.9941	6.371e-05	3.5739e-05	4.5745e-05	4.62e-05	4.7395e-05	2.2999e-05	2.4502e-05	2.5193e-05	6.7357e-05	3.1927e-05	4.1419e-05	1.5978e-05	5.7258e-05	1.8619e-05	0
12.9936	4.0637e-05	3.3702e-05	3.0105e-06	3.2532e-05	4.5998e-06	2.1893e-05	7.1333e-05	3.6246e-05	7.5626e-05	7.5354e-05	7.2331e-05	4.7281e-05	4.2663e-05	3.9054e-05	0
13.9931	0.00010374	3.052e-05	1.1896e-05	2.7604e-05	4.8246e-05	4.8582e-05	1.4324e-05	2.187e-05	4.9214e-05	6.4379e-05	4.0531e-05	1.2764e-05	3.9483e-05	1.1506e-05	0
14.9926	9.2394e-06	3.182e-05	5.3896e-05	6.0818e-05	2.5478e-05	2.4543e-05	5.4581e-05	3.5052e-05	3.8705e-05	4.1912e-05	7.9209e-05	3.3566e-05	7.6872e-06	4.4444e-05	0
15.9921	0.00010813	2.266e-05	2.6807e-06	3.3469e-05	1.0999e-05	1.0833e-05	1.7329e-05	4.6815e-05	4.4727e-05	3.166e-05	6.372e-05	6.1736e-05	8.1079e-05	3.5707e-06	0
16.9916	9.3466e-05	2.7669e-05	6.2959e-05	5.3748e-05	1.7672e-05	1.8112e-05	2.0818e-05	5.6789e-05	3.9683e-05	2.4492e-05	3.6425e-05	6.4803e-05	2.1031e-05	2.6452e-05	0
17.9911	9.9651e-05	6.2352e-05	3.6383e-05	3.8336e-05	4.6529e-05	3.764e-05	4.4853e-05	6.6384e-05	8.6674e-05	1.6275e-05	1.4948e-05	8.7972e-06	9.452e-06	6.3263e-05	0
18.9906	5.1949e-05	6.3344e-05	1.7439e-05	3.0077e-05	4.3204e-05	3.3335e-05	4.9151e-05	2.1226e-05	5.5674e-05	2.8669e-05	9.6052e-06	2.1729e-05	1.7718e-05	5.0814e-05	0
19.9901	4.1271e-05	3.1489e-05	2.1326e-05	7.4391e-05	2.1588e-05	4.6048e-05	2.4336e-05	2.2378e-05	7.9685e-05	4.8609e-05	1.8566e-05	5.3285e-05	4.3019e-05	5.1767e-05	0
20.9896	9.1799e-05	5.6086e-05	2.5416e-05	5.0782e-05	4.5553e-05	1.9335e-05	2.7462e-05	5.6238e-05	7.2964e-05	7.5455e-05	2.8445e-05	3.7923e-05	2.488e-05	2.9344e-05	0
21.9891	0.0001436	5.654e-05	3.1582e-05	1.4259e-05	1.4819e-05	2.6831e-05	5.9755e-05	7.0029e-05	4.7735e-05	2.2103e-05	1.6878e-05	1.6868e-05	1.887e-05	1.9659e-05	0
22.9886	0.00010571	2.1646e-05	1.3405e-05	3.6751e-05	1.472e-05	3.7752e-05	1.0229e-05	2.5756e-05	0.00014275	5.2453e-05	3.5466e-05	2.272e-05	1.5532e-05	3.4898e-05	0
23.9882	2.1676e-05	7.7757e-05	4.5223e-05	3.6619e-05	1.2824e-05	2.9971e-05	3.3943e-05	1.4839e-05	5.4923e-05	4.8505e-05	2.0374e-05	4.888e-05	1.6793e-05	1.9666e-05	0
24.9877	8.8297e-05	3.4245e-05	3.3809e-05	6.1206e-05	5.5572e-05	2.2127e-05	3.0843e-06	8.6355e-06	7.3788e-05	2.1972e-05	1.1968e-05	4.0332e-05	1.138e-05	8.6538e-06	0
25.9872	4.2137e-05	5.6211e-05	2.4827e-05	3.1723e-05	2.0379e-05	4.1856e-05	3.8588e-05	2.2229e-05	9.7468e-05	1.4078e-05	1.6933e-05	2.4776e-05	1.2126e-05	2.0871e-05	0
26.9867	7.9371e-05	1.8256e-05	1.9555e-05	1.6815e-05	2.8277e-05	3.5025e-05	3.3131e-05	4.1669e-05	7.9823e-05	2.6181e-05	4.6186e-05	6.5201e-05	3.5161e-05	3.0675e-05	0
27.9862	5.8144e-05	3.862e-05	4.7277e-05	4.9473e-05	2.3793e-05	1.3273e-05	2.5231e-05	6.5088e-05	7.5415e-05	6.0218e-06	1.829e-05	1.7021e-05	1.5995e-05	7.5776e-05	0
28.9857	8.186e-05	2.7349e-05	3.7466e-05	8.9181e-06	5.8454e-05	2.4963e-06	5.2367e-05	8.7124e-05	7.5508e-05	2.2767e-05	1.1745e-05	1.7014e-05	1.2808e-05	6.2324e-05	0
29.9852	9.3004e-05	1.6912e-05	2.4042e-05	5.3838e-05	1.5464e-05	1.8863e-05	3.0199e-05	2.6557e-05	5.8325e-05	2.8095e-05	5.1148e-05	2.4059e-05	7.3963e-06	7.413e-05	0
30.9847	8.6023e-05	3.0908e-05	2.8662e-05	4.9495e-05	3.2471e-05	1.6639e-05	2.6247e-05	6.5215e-05	8.7059e-06	2.4505e-05	2.8083e-05	7.1586e-06	3.0321e-05	3.9952e-05	0
31.9842	0.00014948	2.3404e-05	3.4436e-05	4.8326e-05	1.936e-05	2.1232e-05	5.7234e-05	2.6174e-05	9.2744e-05	1.1892e-05	3.7417e-05	2.2285e-05	1.079e-05	3.4449e-05	0
32.9837	0.00013405	3.3721e-05	6.3542e-06	2.2023e-05	4.868e-05	1.5471e-05	2.9481e-05	6.9286e-05	8.1116e-05	4.1297e-05	5.6095e-05	2.8618e-05	3.6386e-05	7.1762e-05	0
33.9832	7.465e-05	2.8848e-05	1.6054e-05	2.1577e-05	3.5952e-05	1.3439e-05	3.6377e-05	6.9047e-05	5.3674e-05	2.7844e-05	5.4745e-06	2.7208e-05	2.0557e-06	3.6896e-05	0		signal-to-noise ratio
34.9827	6.9771e-05	5.7437e-05	3.6773e-05	3.4481e-05	8.297e-06	1.4183e-05	2.417e-05	2.7297e-05	6.6606e-05	2.9658e-05	3.7173e-05	7.8766e-05	6.1152e-06	3.5526e-05	0		FF	70	60	50	40	30	20	10	AN10	AN20	AN30	AN40	AN50	AN60
35.9822	3.9781e-05	3.5776e-05	1.8676e-05	5.1286e-05	4.8983e-05	1.9175e-05	2.4554e-05	2.4118e-05	1.7099e-05	2.5474e-05	2.8213e-05	3.6645e-05	1.7979e-05	4.0656e-05	0		7.12998	5.87906	6.23559	4.3919	3.41894	2.36602	2.45323	0	11.236	8.03956	3.73283	6.83606	9.23633	8.62903
36.9817	0.00013382	6.5548e-05	2.1158e-05	5.7671e-05	5.1883e-05	5.8861e-06	3.4901e-05	2.4665e-05	0.00011695	2.2598e-05	1.3109e-05	2.7103e-05	4.294e-05	2.7729e-05	0
37.9812	8.088e-05	4.9821e-05	3.8658e-05	2.952e-05	1.0584e-05	2.2021e-05	8.6844e-06	0.00010317	0.00012977	3.7346e-05	2.4265e-05	6.1563e-06	1.1917e-05	4.4658e-05	0
38.9807	5.1256e-05	1.6462e-05	2.3641e-05	6.834e-05	4.6886e-06	2.9275e-05	3.1582e-05	4.6378e-05	7.0593e-05	2.3655e-05	2.4625e-05	1.7759e-05	2.7329e-05	3.36e-05	0
39.9802	7.1221e-05	3.5203e-05	2.6253e-05	1.0161e-05	4.6792e-05	2.2344e-05	2.3677e-05	5.9676e-05	5.3799e-05	1.5149e-05	2.212e-05	1.5365e-05	1.2296e-05	2.338e-05	0		black	first try	Cardoso_Mauro_20130422_1500_M48.csv
40.9798	3.8444e-05	2.7062e-05	1.363e-05	6.0429e-05	2.2495e-05	5.6606e-06	2.7654e-05	3.2638e-05	7.3951e-05	3.6695e-05	5.7271e-06	2.6434e-05	1.6253e-05	2.3987e-05	0
41.9793	3.419e-05	6.2985e-05	4.6588e-05	3.7005e-05	2.211e-05	4.2874e-05	4.7368e-05	4.1938e-05	4.7226e-05	7.2032e-05	1.8595e-05	1.7108e-05	1.282e-05	1.8304e-05	0
42.9788	3.4783e-05	4.9059e-06	1.1083e-05	3.6483e-05	1.4807e-05	1.9814e-05	2.1945e-05	2.4392e-05	4.7217e-05	3.4242e-05	3.98e-05	3.4059e-06	1.7842e-05	1.4085e-05	0
43.9783	0.00010435	5.5588e-05	6.0106e-05	3.0225e-05	5.2397e-05	1.7571e-05	1.1322e-05	1.5249e-05	4.7722e-05	5.4132e-05	2.0176e-05	2.142e-05	2.4726e-05	5.8233e-06	0
44.9778	6.4982e-05	6.0715e-05	2.9313e-05	8.1223e-05	9.3712e-06	1.0656e-05	2.1288e-05	8.9765e-06	4.991e-05	2.0273e-05	2.0584e-05	3.9936e-05	2.0701e-05	1.1019e-05	0
45.9773	0.00012434	2.621e-05	1.387e-05	2.6557e-05	5.8652e-05	1.0413e-05	9.131e-06	1.5112e-05	6.0578e-05	6.1751e-05	1.731e-05	2.9013e-05	3.8635e-06	3.0397e-05	0
46.9768	0.00027029	8.2139e-05	4.8975e-05	6.1268e-05	5.0245e-05	1.5944e-05	3.1856e-05	2.7631e-05	7.3025e-05	5.6975e-05	5.2962e-05	5.7569e-05	1.3743e-05	1.9339e-05	0
47.9763	0.0019098	0.00043003	0.00026187	0.00026712	0.00012947	3.9102e-05	6.9143e-05		0.00048006	0.00037556	0.00020357	0.00031263	0.00019545	0.00012198	0
48.9758	0.00026542	6.4153e-05	3.5017e-05	6.0374e-05	2.5492e-05	1.7109e-05	2.4513e-05	3.8382e-05	1.2425e-05	3.6453e-05	5.6108e-05	3.3896e-05	2.8579e-05	8.933e-06	0
49.9753	0.00017142	6.3287e-05	2.0906e-05	3.3826e-05	2.668e-05	6.6317e-05	4.82e-05	4.9545e-05	7.4963e-05	5.4383e-05	5.4019e-05	5.9861e-05	5.7615e-05	6.2388e-05	0
50.9748	9.99e-05	1.6793e-05	1.8862e-05	2.5443e-05	1.1842e-05	4.3215e-05	2.3948e-05	1.7628e-05	8.6167e-05	6.0639e-05	1.5685e-05	1.1191e-05	1.9596e-05	4.7732e-05	0
51.9743	8.2418e-05	7.4629e-05	1.543e-05	3.5242e-05	1.5796e-05	2.2406e-05	1.839e-05	2.2471e-05	5.8309e-05	3.6991e-05	2.7043e-05	3.2345e-05	1.8611e-05	2.2215e-05	0
52.9738	0.00013515	8.3939e-05	2.0598e-05	5.111e-05	6.0493e-05	1.6219e-05	2.7666e-05	1.8127e-05	4.0097e-05	4.1699e-05	2.5059e-05	3.1227e-05	1.6221e-05	2.3473e-05	0
53.9733	1.8194e-05	5.2729e-05	2.3101e-05	3.164e-05	2.2602e-05	2.0672e-05	3.742e-05	5.2029e-05	2.5793e-05	1.4768e-05	2.9098e-05	2.2465e-05	2.8508e-05	1.1368e-05	0
54.9728	7.3464e-05	4.9072e-05	4.0189e-05	6.3618e-05	2.8942e-05	2.3978e-05	1.1672e-05	3.019e-05	4.6783e-05	4.1566e-06	1.5366e-05	2.9598e-05	2.4711e-05	4.6697e-05	0
55.9723	5.903e-05	1.1232e-05	3.8698e-05	4.1993e-05	2.6478e-05	9.682e-06	2.2279e-05	3.4435e-05	3.5687e-05	5.9651e-05	3.5964e-05	3.2246e-05	2.0226e-05	3.0991e-05	0
56.9719	3.1872e-05	4.7844e-05	3.5851e-05	6.8884e-05	3.0963e-05	8.0297e-06	3.1758e-05	6.4457e-05	9.9304e-05	4.5732e-05	3.6106e-05	3.1625e-05	2.4576e-05	2.81e-05	0
57.9714	5.2796e-05	3.8783e-05	4.3676e-05	1.5437e-05	1.0039e-05	1.8963e-05	2.8225e-05	4.7507e-06	2.7326e-05	1.7003e-05	2.1409e-05	2.0668e-05	1.6403e-05	1.5216e-05	0
58.9709	1.527e-05	5.2473e-05	5.541e-05	6.095e-05	2.2675e-05	1.8327e-05	2.0262e-05	1.5627e-05	5.5776e-05	5.0609e-05	2.3862e-05	3.9153e-05	3.9942e-05	7.2476e-05	0
59.9704	0.00010043	5.8773e-05	4.0691e-05	1.4719e-05	3.2445e-05	9.7524e-06	3.2819e-05	3.9922e-05	4.6469e-05	2.2505e-05	5.3307e-05	6.6902e-06	1.7762e-05	4.1363e-05	0
60.9699	7.858e-06	8.9072e-06	4.023e-05	4.9689e-05	5.7734e-05	4.2275e-05	4.2847e-05	5.9068e-05	3.1298e-05	4.5469e-05	2.1617e-05	2.8656e-05	2.4965e-05	3.8879e-05	0
61.9694	1.4233e-05	2.6104e-05	4.5767e-05	1.3116e-05	4.369e-05	1.6505e-05	6.0606e-06	1.2436e-05	6.0049e-05	2.6829e-05	3.3854e-05	2.4182e-05	1.824e-05	2.8966e-05	0
62.9689	6.4384e-05	1.587e-05	2.0247e-05	4.683e-05	1.7864e-05	1.0043e-05	3.3774e-05	2.6381e-05	5.4556e-05	2.5606e-05	2.444e-05	3.9861e-05	3.0265e-05	2.919e-05	0
63.9684	8.377e-05	2.121e-05	1.9731e-05	5.3565e-05	3.7485e-05	2.5755e-05	2.4232e-05	1.2981e-05	4.4692e-05	4.2306e-05	7.1347e-06	3.7735e-05	1.3632e-05	2.8983e-06	0
64.9679	7.7184e-05	4.2191e-05	7.2235e-06	4.7307e-05	3.8841e-05	1.6779e-05	1.2312e-06	2.7772e-05	4.0694e-05	2.3579e-05	2.7359e-06	1.3488e-05	2.6939e-05	1.4233e-05	0
65.9674	1.9883e-05	4.7978e-05	2.049e-05	2.3894e-05	2.522e-05	2.1503e-05	1.5723e-05	5.5355e-05	3.1124e-05	4.296e-05	4.6285e-05	1.3392e-05	3.0777e-05	3.0715e-05	0
66.9669	9.8924e-05	2.3291e-05	2.189e-05	6.7256e-05	2.2575e-06	2.252e-05	2.5878e-05	1.0078e-05	6.063e-05	4.362e-05	2.6429e-05	6.8621e-06	2.91e-05	2.7938e-05	0
67.9664	5.2657e-05	4.7461e-05	1.6962e-05	4.6193e-05	1.6176e-05	6.0716e-05	1.0674e-05	1.6733e-05	4.3774e-05	2.8304e-05	4.1613e-05	1.3544e-05	2.4024e-05	1.922e-05	0
68.9659	6.004e-05	2.7112e-05	2.0972e-05	8.891e-06	6.4733e-05	1.5029e-05	3.4082e-05	2.746e-05	6.2915e-05	1.9149e-05	3.8474e-05	1.1686e-06	1.3283e-05	4.1221e-05	0
69.9654	4.332e-06	5.7898e-05	4.2795e-05	3.8322e-05	5.5116e-05	1.5805e-05	1.1879e-05	3.5761e-05	7.1587e-05	3.0812e-05	1.4806e-05	3.0215e-05	1.0722e-05	1.1132e-05	0
70.9649	4.0135e-05	2.2478e-05	2.3467e-05	9.1747e-06	1.8181e-05	2.0044e-05	2.7099e-05	3.8192e-05	2.0019e-05	1.4169e-05	4.2596e-05	1.4381e-05	2.663e-05	1.8986e-05	0
71.9644	9.2086e-05	3.4094e-05	2.5686e-05	3.0678e-05	2.6108e-05	1.4077e-05	1.301e-05	4.8581e-05	5.4344e-05	6.3698e-05	4.5671e-05	2.7313e-05	2.3162e-05	2.789e-05	0
72.964	6.5791e-05	2.1758e-05	3.8993e-06	1.1385e-05	3.6683e-05	2.5274e-05	2.6165e-05	1.5081e-05	5.6683e-05	1.1535e-05	7.6527e-06	3.7556e-05	1.4705e-05	1.5377e-06	0
73.9635	5.0363e-05	3.737e-05	3.3483e-05	1.9523e-05	1.9139e-05	2.8445e-05	1.2928e-05	3.5385e-05	3.6131e-05	2.8899e-05	3.9058e-05	2.8805e-05	3.2185e-05	3.0845e-05	0
74.963	3.2348e-05	2.3258e-05	3.9427e-05	4.104e-05	2.4775e-05	1.8063e-05	1.8668e-05	5.3103e-05	4.2828e-05	3.1048e-05	1.019e-05	3.7624e-05	1.024e-05	3.059e-05	0
75.9625	3.3102e-05	5.0598e-05	2.0646e-05	3.1406e-05	1.5203e-05	7.4751e-06	1.7838e-05	2.6666e-05	5.1884e-05	4.781e-05	1.2259e-05	3.2616e-05	8.5184e-06	2.159e-05	0
76.962	6.662e-05	4.0881e-05	4.2062e-05	7.6663e-05	3.0318e-05	1.5213e-05	4.811e-05	1.4643e-05	5.2623e-05	2.3435e-05	8.2358e-06	2.6037e-05	2.5791e-05	3.6897e-05	0
77.9615	2.0315e-05	2.8703e-05	3.0579e-05	2.9482e-05	4.233e-05	5.5313e-06	1.2318e-05	2.0742e-05	2.2393e-05	2.7522e-05	2.4937e-05	1.2431e-05	2.5993e-05	1.5019e-05	0
78.961	5.7782e-05	1.4679e-05	1.7969e-05	2.5099e-05	2.5221e-05	1.28e-05	4.5559e-05	1.3894e-05	2.145e-05	4.2376e-05	1.6415e-05	2.5564e-05	1.8923e-05	3.5869e-05	0
79.9605	3.6515e-05	3.4754e-05	3.1825e-05	1.1757e-05	2.0799e-05	4.5606e-06	3.4877e-05	2.262e-05	1.3778e-05	4.7106e-05	1.5004e-05	4.159e-05	2.0627e-05	2.4281e-05	0
80.96	0.00012731	8.248e-05	2.4357e-05	4.5714e-05	2.6662e-05	1.7224e-05	2.7629e-05	8.0553e-06	4.0052e-05	3.2204e-05	7.7742e-06	3.3679e-05	1.0084e-05	2.4773e-05	0
81.9595	6.775e-05	1.6599e-05	7.7766e-06	5.8663e-05	2.4996e-05	3.9117e-05	1.0464e-05	3.3301e-05	6.5262e-05	2.8248e-05	2.1861e-05	2.8522e-05	3.0734e-05	2.4518e-05	0
82.959	1.9603e-05	1.2814e-05	3.7272e-05	3.2783e-05	1.8836e-05	3.314e-05	3.6901e-05	2.2911e-05	5.5014e-05	3.0631e-05	2.0647e-05	3.918e-05	2.5909e-05	2.6226e-05	0
83.9585	7.1828e-05	1.9975e-05	2.3379e-05	2.8906e-05	2.9344e-05	1.8842e-05	2.2373e-05	3.4261e-05	4.2328e-05	1.3974e-05	1.2231e-05	3.1726e-05	2.4815e-05	1.5358e-05	0
84.958	2.9474e-05	4.6644e-05	1.0704e-05	1.4547e-05	6.0789e-05	3.2956e-05	2.2175e-05	2.8147e-05	5.4022e-05	3.4063e-05	1.5112e-05	4.4853e-05	3.7464e-06	2.4819e-05	0
85.9575	7.4999e-05	1.8362e-05	6.3053e-06	4.2446e-05	1.8688e-05	1.8245e-05	3.1844e-05	1.9269e-05	4.4163e-05	5.2443e-06	7.7625e-06	1.8566e-05	1.2916e-05	2.2765e-05	0
86.957	5.1215e-05	3.3825e-05	4.0635e-05	2.7554e-05	4.3244e-05	8.7839e-06	2.154e-05	3.0268e-05	2.3293e-05	3.3189e-05	6.1913e-06	4.1276e-05	2.1932e-05	2.9667e-05	0
87.9565	7.8628e-05	2.1945e-05	1.5154e-05	4.7312e-06	1.215e-05	5.7112e-05	7.3362e-06	3.0591e-05	1.9108e-05	3.5676e-05	3.1238e-05	3.0655e-05	9.0363e-06	2.8787e-05	0
88.9561	3.1912e-05	1.5764e-05	1.6307e-05	3.3374e-05	1.2641e-05	6.3202e-06	1.2249e-05	2.3656e-05	4.1495e-05	1.822e-05	2.091e-05	1.2758e-05	4.7588e-05	1.1615e-05	0
89.9556	5.6597e-05	2.4946e-05	9.2785e-06	2.058e-05	1.9796e-06	9.6954e-06	2.1153e-05	2.3125e-05	1.6344e-05	2.3655e-05	1.2982e-05	3.2138e-05	2.1623e-05	5.5027e-05	0
90.9551	4.1653e-05	6.4462e-06	4.7031e-06	4.2427e-05	3.0619e-05	2.6096e-05	1.2131e-05	2.5814e-05	2.1088e-05	2.7893e-05	2.2928e-05	5.851e-05	3.419e-05	6.6551e-06	0
91.9546	3.79e-05	4.2004e-05	2.2345e-05	4.918e-05	3.4319e-05	1.4929e-05	2.5488e-05	1.734e-05	6.214e-05	6.3055e-05	1.0055e-05	1.6202e-05	2.3497e-05	1.9508e-05	0
92.9541	9.3611e-06	3.8763e-05	1.3375e-05	4.5781e-05	2.54e-05	1.3227e-05	1.5164e-05	1.3136e-05	1.7418e-05	3.8847e-05	3.5919e-05	1.4201e-05	2.1964e-05	1.7187e-05	0
93.9536	0.00013798	2.3649e-05	1.6802e-05	2.2164e-05	8.666e-06	1.8222e-05	3.4031e-05	2.1968e-05	1.9653e-05	1.4765e-05	3.064e-05	4.7742e-06	9.9535e-06	1.6824e-05	0
94.9531	7.9402e-05	3.8514e-05	2.8039e-05	2.9518e-05	1.9917e-05	1.5808e-05	3.5384e-05	1.3906e-05	1.0748e-05	3.3955e-05	1.9263e-05	2.1036e-05	5.7314e-06	1.8594e-05	0
95.9526	0.00022021	6.5973e-05	5.8143e-05	5.8285e-06	2.5407e-05	1.5404e-05	1.6361e-05	1.6203e-05	0.00013484	9.968e-05	3.3554e-05	4.5351e-05	2.0939e-05	9.3753e-06	0
96.9521	5.693e-05	2.197e-05	2.7617e-05	3.6309e-05	6.9127e-06	2.4576e-05	6.1337e-06	2.8783e-05	1.7081e-05	5.238e-05	3.0155e-05	3.0899e-05	1.3078e-05	3.224e-05	0
97.9516	9.6315e-05	6.626e-05	1.5569e-05	2.5805e-05	5.6516e-06	1.5326e-05	2.4535e-05	2.7421e-05	1.9635e-05	1.8405e-05	4.072e-05	4.3215e-06	6.9378e-06	1.4879e-05	0
98.9511	9.7147e-05	1.5244e-05	1.7327e-05	7.4481e-06	9.836e-06	4.0323e-06	3.4899e-05	2.1434e-05	6.2451e-05	1.519e-05	3.0076e-05	1.8301e-05	6.2303e-06	4.5064e-05	0
99.9506	2.1541e-05	4.5629e-05	1.9745e-05	2.0914e-05	3.6915e-05	4.3357e-06	9.9589e-06	1.7557e-05	4.5014e-05	5.0376e-06	3.6489e-05	3.1163e-05	1.2426e-05	1.3265e-05	0
100.95	3.493e-05	1.4773e-05	6.9763e-06	3.7563e-05	3.0183e-05	2.8006e-05	3.6123e-05	1.662e-05	6.0275e-05	2.669e-05	2.9747e-05	1.8573e-05	2.5572e-05	3.9845e-05	0
101.95	6.266e-05	6.5927e-06	1.9437e-05	2.6713e-05	1.5186e-05	2.3615e-05	2.482e-05	4.6584e-05	5.0705e-05	3.4855e-05	9.2014e-06	2.2228e-05	1.4237e-05	2.1689e-05	0
102.949	8.3733e-05	4.3327e-05	1.7222e-05	4.028e-05	2.9178e-05	1.8947e-05	2.9621e-05	1.2549e-05	1.2045e-05	5.3018e-06	4.0706e-06	1.6107e-05	1.0166e-05	1.8965e-05	0
103.949	7.4506e-05	2.8807e-05	3.2457e-06	1.8576e-05	3.2578e-05	1.6157e-05	4.4332e-06	9.1362e-06	5.8474e-05	3.118e-05	1.5821e-05	2.0438e-05	2.7454e-05	1.5871e-05	0
104.948	5.9772e-05	5.1356e-05	1.5166e-05	2.2218e-05	2.6609e-05	1.1741e-05	4.1341e-05	1.7177e-06	5.2797e-05	1.2544e-05	2.0575e-06	2.0584e-05	1.2241e-05	2.1963e-05	0
105.948	1.5594e-05	2.3351e-05	7.1334e-06	1.3275e-05	3.7448e-05	1.8632e-05	8.8639e-06	3.5092e-05	1.689e-05	3.0713e-05	1.2109e-05	4.7966e-06	1.2895e-05	8.0284e-06	0
106.947	2.5819e-05	5.1001e-05	1.2165e-05	1.4065e-05	2.0643e-05	3.2296e-05	3.1503e-05	2.6324e-05	5.7399e-06	1.8128e-05	2.1051e-05	3.7671e-05	9.465e-06	1.7708e-05	0
107.947	2.5403e-05	1.1848e-05	3.0626e-05	6.5644e-06	3.5116e-06	2.9153e-05	2.4771e-05	2.9528e-05	3.2303e-05	1.7488e-05	1.7557e-05	1.5578e-05	1.5107e-05	1.0371e-05	0
108.946	2.0104e-05	1.5659e-05	1.0833e-05	2.2276e-05	2.194e-05	7.574e-06	2.393e-05	1.6703e-05	2.9594e-05	3.8944e-05	1.7887e-05	3.7462e-05	6.9674e-06	1.2225e-05	0
109.946	2.4676e-05	3.2731e-05	1.7672e-05	2.6136e-06	1.3693e-05	2.3403e-05	2.8092e-05	2.3645e-05	4.3207e-05	9.7026e-06	6.3199e-06	1.8724e-05	2.7788e-05	3.2527e-06	0
110.945	0.00012466	5.8058e-05	1.4332e-05	2.596e-05	4.1471e-05	1.6775e-05	1.3289e-05	3.4846e-05	4.0126e-05	1.9999e-05	1.7254e-05	1.1374e-05	1.2987e-05	2.1363e-05	0
111.945	1.9877e-05	8.0594e-06	1.5629e-05	2.1767e-05	1.8557e-05	8.0388e-06	1.1315e-05	8.3793e-06	2.7446e-05	1.4685e-05	1.3322e-05	2.2347e-05	1.2617e-05	2.399e-05	0
112.944	6.0758e-05	2.261e-05	2.13e-05	2.2577e-05	2.2026e-05	1.1944e-05	2.5233e-05	4.8343e-05	2.4601e-05	1.972e-05	1.123e-05	1.1615e-05	6.7393e-06	2.0144e-05	0
113.944	4.3486e-05	2.4356e-05	2.7662e-05	3.0047e-05	1.5062e-05	1.8636e-05	2.8423e-05	3.051e-05	2.5042e-05	5.4513e-06	2.8969e-05	1.1317e-05	1.553e-05	1.6398e-05	0
114.943	1.4151e-05	1.3528e-05	6.8753e-06	2.2683e-05	2.4649e-05	9.6828e-06	1.8452e-05	4.239e-06	2.0274e-05	2.7951e-05	2.2702e-05	1.2638e-05	2.0259e-05	1.7149e-05	0
115.943	1.0904e-05	4.6326e-05	1.0473e-05	6.2046e-05	1.9288e-05	1.0274e-05	2.6298e-05	5.2376e-05	3.1028e-05	4.5003e-05	1.379e-06	3.0078e-05	7.3185e-06	1.1845e-05	0
116.942	4.0008e-05	6.5489e-06	1.1406e-05	1.1363e-05	7.8696e-06	1.8871e-05	2.2409e-05	1.6374e-05	2.2461e-05	2.2422e-05	1.5876e-05	2.7465e-05	1.1014e-05	1.5061e-06	0
117.942	4.5692e-05	2.478e-05	1.6063e-05	2.8573e-05	3.7269e-05	1.4453e-05	1.0606e-05	9.4339e-06	3.5537e-05	2.3722e-05	1.1587e-05	1.9709e-05	1.5046e-05	6.788e-06	0
118.941	5.9897e-05	3.947e-05	1.5674e-05	2.1416e-05	1.659e-05	1.2814e-05	1.1788e-05	1.0898e-05	4.2895e-05	2.447e-05	1.5418e-05	2.0099e-05	1.4048e-05	3.0077e-05	0
119.941	2.0828e-05	1.3834e-05	1.1781e-05	5.2916e-05	2.972e-05	2.4176e-05	1.6356e-05	9.4945e-06	3.2879e-06	2.3628e-05	1.6968e-05	8.113e-06	8.4315e-06	1.0843e-05	0
120.94	3.8834e-05	3.7868e-05	4.0902e-06	3.4275e-05	1.6488e-05	1.2837e-05	1.6286e-05	9.452e-06	3.3448e-05	3.0983e-05	1.6297e-05	4.2595e-05	1.3084e-05	2.92e-06	0
121.94	1.9348e-05	2.3471e-05	1.6302e-05	1.1515e-05	1.1563e-05	2.064e-05	1.1418e-05	2.12e-05	3.4396e-05	1.8126e-05	2.4452e-05	1.9342e-05	3.2112e-06	1.7505e-05	0
122.939	6.4221e-05	1.3821e-05	1.4944e-05	2.7181e-05	2.8549e-05	1.2464e-05	1.8252e-05	4.1234e-05	2.676e-05	1.1561e-05	7.2928e-06	2.4659e-05	1.1385e-05	6.7458e-06	0
123.939	1.0461e-05	2.2275e-05	4.0359e-06	3.8168e-05	2.4497e-05	9.8511e-06	2.1152e-05	1.0963e-05	1.1488e-05	7.9107e-06	9.1493e-06	1.5558e-05	9.4732e-06	2.1681e-05	0
124.938	1.983e-05	3.0779e-05	4.0799e-06	3.4067e-05	2.3531e-05	6.65e-06	5.5729e-06	1.7041e-05	2.2174e-05	2.9116e-06	7.3297e-06	2.568e-05	7.7986e-06	3.5444e-06	0
125.938	7.4298e-05	3.2949e-05	3.9167e-06	5.6791e-06	3.9875e-05	1.4945e-05	2.2322e-05	1.1302e-05	4.0217e-05	3.0754e-05	8.457e-06	1.7582e-05	7.3839e-07	1.0436e-05	0
126.937	9.0151e-06	3.0095e-05	3.9032e-06	1.4882e-05	1.7171e-05	9.3818e-06	8.2844e-06	1.2085e-05	1.3899e-05	1.9764e-05	1.6637e-05	2.2599e-05	1.7976e-06	1.8441e-05	0
127.937	2.2742e-06	7.8975e-06	1.3642e-05	2.253e-05	2.9466e-05	1.2577e-05	1.4426e-05	1.6948e-05	9.6016e-06	3.4697e-05	1.4976e-05	3.4712e-05	1.2039e-05	9.9205e-06	0
128.936	4.3495e-05	3.7815e-05	1.4755e-05	1.3598e-05	1.7227e-05	3.9625e-06	1.5592e-05	2.3211e-05	4.4499e-05	1.1223e-05	2.7407e-05	2.9487e-05	1.9886e-05	8.7528e-06	0
129.936	2.3768e-05	2.1144e-05	1.0698e-05	8.1372e-06	1.9646e-05	6.4333e-06	2.1637e-05	1.4423e-05	4.2221e-05	2.2843e-05	1.8525e-06	9.9408e-06	6.6204e-06	1.2805e-05	0
130.935	5.1415e-05	1.5933e-05	4.0513e-06	2.4942e-05	2.2672e-05	2.5526e-06	2.482e-05	2.0694e-05	1.5624e-05	1.6904e-05	1.3882e-05	1.0785e-05	1.8558e-05	1.4516e-05	0
131.935	2.7937e-05	3.7897e-05	1.6648e-05	2.3519e-05	1.0095e-05	1.151e-05	8.2855e-06	2.5252e-05	3.7193e-05	2.6409e-05	1.0866e-05	1.5444e-05	3.9093e-06	2.25e-05	0
132.934	6.5382e-05	1.3919e-05	1.5121e-05	1.1008e-05	3.1813e-05	4.1821e-06	1.9353e-05	1.1589e-05	1.1756e-05	1.9264e-06	1.0987e-05	3.326e-05	1.5431e-05	1.0139e-05	0
133.934	4.5707e-05	3.1888e-05	1.1642e-05	1.7038e-05	2.9122e-05	1.8461e-05	1.1152e-05	5.3279e-06	2.7408e-06	3.1528e-05	6.3173e-06	1.8556e-05	6.8283e-06	8.1817e-06	0
134.933	2.7187e-05	2.7172e-05	1.6649e-05	2.6317e-05	1.6248e-05	1.4691e-05	2.7002e-05	1.3286e-05	1.8392e-05	1.9641e-05	1.6068e-05	1.6597e-05	5.8552e-06	1.5759e-05	0
135.933	5.296e-05	3.0319e-05	2.3089e-06	1.3883e-05	3.1638e-05	6.6398e-06	6.1998e-06	1.5776e-05	6.6971e-06	1.9564e-05	3.5138e-05	2.6182e-05	1.1281e-05	1.3445e-05	0
136.932	3.6796e-05	2.2504e-05	2.3988e-05	1.4047e-05	1.2797e-05	8.2386e-06	9.3445e-06	2.5395e-05	3.8714e-05	3.2583e-05	4.4126e-06	2.3807e-05	1.6582e-05	1.9531e-05	0
137.932	8.1266e-05	1.2662e-05	1.8027e-05	1.2603e-05	6.2091e-06	1.3404e-05	1.928e-05	2.3759e-05	1.2839e-05	1.5764e-05	1.2787e-05	4.5917e-06	3.9075e-06	1.2376e-05	0
138.931	3.2411e-05	3.0897e-05	3.7511e-06	2.3559e-05	6.8401e-06	1.0299e-05	9.2855e-06	1.1458e-05	2.911e-05	2.7855e-05	3.9953e-06	9.4843e-06	1.6939e-05	1.7358e-05	0
139.931	6.9277e-05	3.1568e-05	1.0522e-05	8.2852e-06	1.5391e-05	8.4257e-06	4.6903e-06	1.6942e-05	3.1379e-06	2.5651e-05	7.2934e-06	1.7695e-05	8.3084e-06	1.3001e-05	0
140.93	2.114e-05	1.9449e-06	2.1326e-05	2.1295e-05	2.0242e-05	1.402e-05	1.2039e-05	2.95e-06	2.6729e-05	1.8037e-05	2.8996e-05	1.3321e-06	2.9501e-06	2.0548e-05	0
141.93	4.2254e-05	1.1647e-05	9.7833e-06	1.7787e-05	1.6809e-05	8.5063e-06	1.3329e-05	5.4229e-06	2.3757e-05	1.6369e-05	1.899e-05	2.349e-05	6.5927e-06	9.8476e-06	0
142.929	1.9479e-05	1.8184e-05	1.3045e-05	2.3536e-05	1.9091e-05	3.2903e-06	1.3287e-05	2.6558e-05	1.9795e-05	1.9896e-05	9.0252e-06	2.0797e-05	1.064e-05	1.1143e-05	0
143.929	0.00015543	1.3266e-05	2.059e-05	1.6976e-05	1.2985e-05	3.3771e-06	2.08e-05	3.1547e-05	2.0718e-05	3.5613e-05	1.8619e-05	1.9504e-05	7.3446e-06	1.0426e-05	0
144.928	8.6581e-05	1.8795e-05	1.467e-05	2.0623e-05	1.4381e-05	1.345e-05	7.3987e-06	3.1412e-06	3.0227e-06	4.0406e-06	5.6874e-06	2.1741e-05	1.4324e-05	1.3323e-05	0
145.928	9.6612e-05	4.3705e-05	7.7772e-06	2.1367e-05	3.2012e-05	1.416e-06	7.0567e-06	1.4507e-05	2.6029e-05	9.4151e-06	7.4714e-06	2.3989e-05	1.1301e-05	1.1739e-05	0
146.927	4.9441e-05	1.8515e-05	7.6555e-06	3.032e-06	1.5918e-05	7.1313e-06	1.5315e-05	4.7689e-06	3.3764e-05	1.8091e-05	1.909e-05	1.5833e-05	5.6284e-06	9.8085e-06	0
147.927	5.8569e-05	1.9106e-05	4.3033e-06	3.5487e-05	5.1038e-06	3.3891e-06	9.4784e-06	1.7391e-05	9.0727e-06	6.7557e-06	6.741e-06	2.5231e-05	1.688e-05	2.6465e-05	0
148.926	1.8234e-05	1.3902e-05	1.8451e-05	1.5022e-05	3.4581e-05	6.0126e-06	1.4672e-05	1.3503e-05	1.4152e-06	9.4303e-06	2.2307e-05	1.1679e-05	7.6746e-06	8.1566e-06	0
149.926	2.0213e-05	1.2719e-05	1.293e-05	1.035e-05	1.5627e-05	2.0364e-06	1.6067e-05	8.4002e-06	1.5871e-05	4.4082e-06	1.3665e-05	5.6456e-06	1.0885e-05	7.7733e-06	0
150.925	4.6377e-05	1.475e-05	8.4708e-06	1.7958e-05	8.0444e-06	9.6299e-06	2.1947e-05	1.3766e-05	2.6828e-05	2.2217e-05	1.0514e-05	1.5735e-05	1.813e-06	8.3113e-06	0
151.925	2.2965e-05	2.3314e-05	7.8138e-06	3.9902e-05	2.2394e-05	3.5283e-06	1.5886e-05	1.448e-05	1.2192e-05	1.8553e-05	7.6324e-06	1.669e-05	5.1192e-06	1.1265e-05	0
152.924	5.1723e-05	1.2576e-05	3.7693e-06	1.3079e-05	1.1771e-05	1.0676e-06	4.2623e-06	2.0702e-05	6.3257e-05	8.3535e-06	3.0047e-05	6.4257e-06	5.3332e-06	7.3212e-06	0
153.924	1.564e-05	2.1178e-05	2.4195e-06	1.3741e-05	5.7639e-06	8.8879e-06	1.0168e-05	9.6001e-06	2.8038e-05	2.3674e-05	1.7659e-05	1.5094e-05	5.5464e-06	1.0409e-05	0
154.923	3.5456e-05	2.8362e-05	1.1551e-05	2.2267e-05	8.6905e-06	1.053e-05	9.3475e-06	1.2116e-05	3.4969e-05	1.2116e-05	1.1883e-05	1.9584e-05	2.5613e-06	3.3825e-06	0
155.923	1.7316e-05	1.014e-05	7.7386e-07	9.6537e-06	8.4715e-06	1.9061e-06	1.7648e-05	3.6032e-05	3.0978e-05	1.0633e-05	8.652e-06	1.1538e-05	4.3605e-06	1.1133e-05	0
156.922	2.0549e-05	1.3932e-05	1.9768e-05	1.5802e-05	6.9251e-06	1.4028e-05	1.0167e-05	1.4584e-05	2.3959e-05	2.286e-05	1.4931e-05	1.3754e-05	9.5772e-06	9.9251e-06	0
157.922	1.6887e-05	3.0625e-06	7.6782e-06	6.2906e-06	8.5731e-06	1.8378e-05	1.5428e-05	9.9047e-06	2.4921e-05	1.4347e-05	8.45e-06	1.2812e-05	9.7003e-06	5.9058e-06	0
158.921	5.0725e-05	1.5018e-05	9.227e-06	8.2524e-06	5.2281e-06	1.4441e-05	1.6132e-05	1.2438e-05	2.0419e-05	1.1547e-05	1.0293e-05	1.249e-05	6.7899e-06	9.1194e-06	0
159.921	2.1525e-05	2.3067e-05	1.8244e-05	3.0638e-06	1.3834e-05	1.0619e-05	1.4894e-05	1.1791e-05	3.6769e-06	1.097e-05	2.1879e-06	8.7024e-06	9.0183e-06	1.6643e-06	0
160.921	2.438e-05	2.8603e-05	2.9774e-06	1.0819e-05	3.0353e-06	4.0772e-06	1.019e-05	2.4004e-05	1.9139e-05	3.2247e-05	3.673e-05	1.1918e-05	1.6604e-05	1.7419e-05	0
161.92	4.6307e-05	1.3123e-05	1.1944e-05	1.1796e-05	1.73e-05	1.6287e-05	1.0862e-05	4.2993e-06	3.6142e-05	2.0657e-05	1.7022e-05	9.0769e-06	1.0852e-06	1.4865e-05	0
162.92	1.7811e-05	2.1801e-05	1.0018e-05	2.9871e-06	1.4582e-05	1.0385e-05	7.5626e-06	2.1641e-06	2.7044e-05	9.227e-06	1.2802e-05	9.6768e-06	1.4308e-05	1.8285e-06	0
163.919	2.6954e-05	1.9331e-05	1.0543e-05	1.4586e-05	8.6569e-06	9.3073e-07	1.4247e-05	1.3489e-05	1.9716e-05	1.6008e-05	8.3704e-06	9.2893e-06	6.2426e-06	4.4601e-06	0
164.919	2.5735e-05	1.031e-05	1.8864e-05	2.2771e-05	1.8151e-05	5.4176e-06	4.1699e-06	8.1823e-06	1.7898e-05	3.0251e-05	6.0622e-06	9.1607e-06	6.2479e-06	7.6085e-06	0
165.918	3.0105e-05	7.6211e-06	1.144e-05	1.4142e-05	1.1127e-05	2.3355e-05	6.521e-06	4.6653e-06	2.982e-05	6.3594e-06	1.3051e-05	6.038e-06	1.0661e-05	1.2027e-05	0
166.918	4.0837e-05	1.4096e-05	1.2205e-05	2.0582e-06	9.5937e-06	6.5569e-06	1.1597e-05	2.8402e-05	2.6902e-05	2.3833e-05	8.4253e-06	1.0288e-05	6.5532e-06	2.9423e-06	0
167.917	5.0338e-05	2.7456e-05	7.9508e-06	1.6529e-05	5.7204e-06	1.945e-05	5.9672e-06	8.0544e-06	8.9566e-06	6.6047e-06	8.0133e-06	1.8237e-05	7.5093e-06	9.3488e-06	0
168.917	3.7197e-05	8.1984e-06	5.2099e-06	8.5372e-06	1.5521e-05	5.4426e-06	1.5953e-05	2.7108e-05	1.42e-05	3.6748e-05	8.2697e-06	1.1499e-05	5.2606e-06	9.5343e-06	0
169.916	5.8242e-05	2.0429e-05	1.4652e-05	1.1494e-05	1.0708e-05	6.5987e-06	2.0488e-05	2.9099e-05	4.5843e-05	2.9909e-06	8.3577e-06	2.1978e-05	6.0443e-06	1.5259e-05	0
170.916	1.2027e-05	3.1051e-05	1.5615e-05	2.2412e-05	1.5063e-05	1.1124e-05	2.1848e-05	2.0471e-05	9.3116e-06	2.0786e-06	1.8226e-05	1.9475e-05	1.4849e-05	1.4465e-05	0
171.915	3.0311e-05	2.0119e-05	1.2655e-05	6.2102e-06	5.7186e-06	2.7156e-05	1.1112e-05	5.6054e-06	9.987e-06	2.3059e-05	8.2781e-06	9.7639e-06	1.4461e-05	1.1796e-05	0
172.915	1.7717e-05	1.057e-05	1.2686e-05	1.7662e-05	1.0742e-05	1.3547e-05	7.9845e-06	2.6127e-06	1.2788e-05	1.7269e-05	1.8121e-05	2.3559e-06	5.4905e-06	1.3781e-05	0
173.914	3.8572e-05	8.4795e-06	8.7996e-06	2.2025e-05	1.7524e-05	5.6192e-06	1.9944e-05	1.6082e-05	1.3917e-05	3.4035e-06	1.0324e-05	6.0877e-06	6.6377e-06	1.0628e-05	0
174.914	8.4249e-06	1.2139e-05	1.4848e-05	8.9117e-06	3.3061e-06	1.6466e-05	6.1822e-06	1.3384e-05	5.5508e-06	1.8974e-05	1.3527e-05	2.5847e-05	3.8545e-06	5.4652e-06	0
175.913	2.8576e-05	1.6863e-05	3.0215e-06	8.9895e-06	1.3115e-05	6.2102e-06	2.3628e-05	7.3703e-06	3.4096e-05	1.1485e-05	5.8873e-06	9.4288e-06	1.2212e-05	1.0808e-05	0
176.913	2.8346e-05	1.4853e-05	1.2294e-05	1.2554e-05	1.1952e-05	4.6805e-06	4.7551e-06	2.7405e-06	2.9683e-05	8.9091e-06	1.3703e-05	1.5188e-05	1.6012e-05	1.2831e-05	0
177.912	1.0573e-06	2.1467e-05	4.606e-06	1.5198e-05	1.5492e-05	3.0404e-06	1.2198e-05	1.1178e-05	2.519e-06	1.805e-05	2.0188e-05	7.0889e-06	3.6472e-06	1.2508e-05	0
178.912	1.6509e-05	1.1152e-05	1.3053e-05	2.5077e-05	1.3438e-05	1.6517e-05	4.5631e-06	1.074e-05	1.5448e-05	1.2648e-05	1.8546e-05	1.0258e-05	9.4302e-06	8.1292e-06	0
179.911	4.1533e-05	3.043e-05	4.7886e-06	7.3043e-06	1.4289e-05	1.7943e-06	1.1036e-05	3.0408e-06	1.4089e-05	1.2953e-05	4.4681e-06	1.5621e-05	1.7665e-06	1.182e-05	0
180.911	4.7729e-06	1.337e-05	1.9106e-05	3.5473e-05	1.3867e-05	1.1074e-05	1.2211e-05	8.1801e-06	3.1752e-05	1.3435e-05	1.1157e-05	1.8925e-05	3.967e-06	4.0874e-06	0
181.91	1.211e-05	9.4766e-06	9.5271e-06	1.3979e-05	1.6373e-05	1.1993e-05	1.028e-05	9.9735e-06	2.3307e-05	1.7001e-05	1.731e-05	2.1811e-05	3.2191e-06	3.0249e-06	0
182.91	1.556e-05	2.4758e-05	8.4926e-06	6.5102e-06	9.0403e-06	1.3651e-05	1.2728e-05	1.9626e-05	8.853e-06	1.8342e-05	6.1918e-06	2.4293e-05	4.9832e-06	9.7606e-06	0
183.909	3.4609e-05	9.9224e-06	2.2362e-05	3.8473e-06	7.6785e-06	1.7922e-05	1.9889e-05	9.6756e-06	1.1806e-05	2.0864e-05	1.2185e-05	6.2871e-06	3.5086e-06	8.578e-06	0
184.909	4.3569e-05	2.0874e-05	1.58e-05	2.6505e-05	3.2373e-06	9.951e-06	1.5322e-06	8.8296e-06	4.2107e-05	1.4302e-05	1.6397e-05	1.4667e-05	1.3192e-05	5.7017e-06	0
185.908	2.6662e-05	2.6099e-05	1.3004e-05	2.8988e-05	2.0788e-05	7.578e-06	8.8743e-06	2.2723e-06	2.1259e-05	2.7198e-05	1.4459e-05	4.1977e-06	8.3787e-06	3.7343e-06	0
186.908	5.2281e-05	2.7859e-05	1.2097e-05	2.2826e-05	4.2268e-06	7.9158e-06	1.3573e-05	1.5229e-06	1.8661e-05	2.29e-05	4.7877e-06	2.5012e-05	7.0047e-06	1.4694e-05	0
187.907	2.2584e-05	7.3639e-06	2.2925e-05	1.7431e-05	1.1937e-05	6.2702e-06	4.2635e-06	1.4684e-05	1.659e-05	1.425e-05	1.5144e-05	2.3535e-06	6.6654e-06	1.5214e-05	0
188.907	2.2722e-05	1.4969e-05	2.0536e-06	1.9528e-05	3.5181e-05	1.044e-05	9.0497e-06	6.7535e-06	7.4555e-06	1.0072e-05	1.5873e-05	1.2008e-05	1.237e-07	8.9919e-06	0
189.906	2.3267e-05	2.8496e-05	1.4245e-05	4.8943e-06	1.569e-05	1.9568e-06	7.253e-06	1.9856e-05	2.211e-05	1.5611e-05	6.6708e-06	6.9517e-06	9.2972e-06	8.9378e-06	0
190.906	3.9465e-05	1.9916e-05	4.9763e-06	2.3591e-05	1.0167e-05	1.2201e-05	2.9337e-06	8.0961e-06	2.1954e-05	2.5916e-05	1.1134e-05	1.7855e-05	6.7979e-06	3.1472e-06	0
191.905	2.9454e-05	2.5314e-05	2.591e-05	4.7713e-06	5.1872e-06	4.029e-06	1.0521e-05	1.7175e-05	3.1851e-05	1.2242e-05	1.675e-05	1.4898e-05	1.0736e-05	9.7896e-06	0
192.905	3.9039e-05	1.3586e-05	1.1522e-05	1.7761e-05	1.1998e-05	1.0901e-05	1.3918e-06	1.4464e-05	1.9832e-05	1.947e-05	8.6577e-06	2.3119e-06	6.1302e-06	8.1199e-06	0
193.904	3.4202e-05	1.8577e-05	5.2927e-06	1.07e-05	2.0413e-05	7.4179e-06	8.0876e-06	1.5609e-05	1.4499e-05	1.7171e-05	8.3563e-06	1.5129e-05	4.6524e-06	1.2589e-05	0
194.904	1.7118e-05	6.3417e-06	6.1361e-06	1.1369e-05	9.4278e-06	1.1341e-05	8.9558e-06	1.4665e-05	4.4229e-06	1.7221e-05	1.3735e-05	7.4383e-06	9.9496e-06	8.8751e-06	0
195.903	1.4085e-05	1.3717e-05	1.0075e-05	4.4029e-06	1.1609e-05	3.464e-06	9.4195e-06	1.877e-05	4.5552e-05	9.8202e-06	1.4937e-05	1.3393e-05	6.4128e-06	8.0536e-06	0
196.903	3.1839e-05	1.2264e-05	1.4305e-05	1.4079e-05	1.3269e-05	1.0083e-05	3.8417e-06	1.2016e-05	6.8693e-06	1.0596e-05	2.6464e-06	2.2432e-05	6.4826e-06	1.388e-05	0
197.902	3.0397e-05	7.7311e-06	8.4986e-06	9.4257e-06	9.6515e-06	1.2131e-05	1.3207e-05	4.1726e-06	1.2815e-05	1.1297e-05	2.9802e-06	1.2525e-05	9.2532e-06	9.2485e-06	0
198.902	2.8642e-05	1.5277e-05	6.1017e-06	1.7018e-05	3.5962e-06	1.4459e-05	1.0411e-05	5.6521e-06	2.2005e-05	1.4429e-05	9.0104e-06	2.4658e-05	4.9981e-06	5.8595e-06	0
199.901	2.4615e-05	8.6234e-06	6.7636e-06	1.1298e-05	6.0035e-06	6.1314e-06	1.5526e-05	1.0834e-05	4.7811e-05	1.9354e-05	4.9562e-06	6.3447e-06	5.9727e-06	5.6206e-06	0
200.901	2.2003e-05	1.3817e-05	7.3666e-06	1.3259e-05	9.0015e-06	9.8101e-06	1.0464e-05	9.1985e-06	5.8909e-06	2.0978e-05	1.0326e-05	1.4262e-05	1.5912e-05	4.6205e-06	0
201.9	2.4605e-05	9.2969e-07	4.8495e-06	1.3099e-05	2.2643e-06	5.2658e-06	7.546e-06	9.0454e-06	2.3658e-05	8.7527e-06	1.1058e-05	6.7316e-06	7.7968e-06	2.859e-06	0
202.9	1.3598e-05	1.3739e-05	6.332e-06	4.3946e-06	7.778e-06	1.2605e-05	5.367e-06	1.0014e-05	4.6536e-06	1.278e-05	1.5699e-05	8.9363e-06	3.766e-06	5.3461e-06	0
203.899	1.7503e-05	1.9405e-05	4.8867e-06	1.8861e-05	1.7749e-05	4.3908e-06	9.8779e-06	5.2649e-06	2.1615e-05	9.3968e-06	1.5355e-05	1.3507e-05	5.1568e-06	9.6931e-06	0
204.899	8.7001e-06	3.6072e-05	6.5277e-06	1.2122e-05	1.4234e-05	8.0578e-06	1.4235e-05	1.5755e-05	1.7046e-05	7.1383e-06	5.2534e-06	1.2238e-05	5.5407e-06	1.1736e-05	0
205.898	5.0166e-06	6.5155e-06	4.9678e-06	1.708e-05	1.14e-05	4.2469e-06	7.2089e-06	1.0263e-05	1.5895e-05	6.9012e-06	4.8743e-06	1.2717e-05	5.2212e-06	7.7665e-06	0
206.898	4.9767e-06	1.6235e-05	4.7698e-06	9.5298e-06	7.6835e-06	1.2337e-05	4.1159e-06	1.5526e-05	1.4342e-05	1.8871e-05	4.0654e-06	5.072e-06	4.8249e-06	7.9672e-06	0
207.897	2.2395e-05	5.9678e-06	6.7475e-06	2.2954e-05	4.1563e-06	1.3988e-05	9.3169e-06	1.5663e-05	9.2691e-06	9.0926e-06	2.2257e-05	5.4385e-06	7.2003e-06	6.7389e-06	0
208.897	1.5362e-05	4.0063e-06	5.9922e-06	1.1708e-05	1.0066e-05	1.3236e-05	1.0384e-05	6.958e-06	1.6186e-05	5.4078e-06	8.0101e-06	1.2643e-05	9.6855e-06	8.8816e-06	0
209.896	3.3284e-05	1.287e-06	1.9576e-06	1.6644e-05	1.9551e-05	7.0968e-06	1.2144e-05	7.8101e-06	2.0832e-05	7.1689e-06	4.9583e-06	6.2909e-06	3.1063e-06	4.08e-06	0
210.896	2.2806e-06	6.6096e-06	7.3893e-06	4.2738e-06	8.6777e-06	1.3569e-05	1.091e-05	1.2848e-05	2.4714e-05	5.122e-06	1.4004e-05	1.2344e-05	2.5316e-06	5.8902e-06	0
211.895	2.2698e-05	4.8184e-06	4.8204e-06	4.2118e-06	4.0747e-06	5.8606e-06	1.4933e-05	1.1901e-05	2.7066e-05	1.0571e-05	1.8189e-05	9.5971e-06	6.1481e-06	7.8497e-06	0
212.895	2.9961e-05	2.6769e-05	1.1122e-05	1.1365e-05	7.7735e-06	4.4965e-06	6.453e-06	1.0231e-05	8.2278e-06	1.2888e-05	9.1541e-06	7.962e-06	1.0528e-05	1.2338e-05	0
213.894	2.2059e-05	9.6795e-06	7.3694e-06	4.7396e-06	1.4516e-05	8.4022e-06	9.437e-06	7.3224e-06	1.4075e-05	3.0368e-06	1.473e-05	5.2383e-06	1.1004e-05	1.5048e-05	0
214.894	5.3751e-06	2.4057e-05	5.7987e-06	6.4835e-06	7.4245e-06	1.5179e-05	4.8484e-06	5.7911e-06	1.2725e-05	7.3398e-06	7.6759e-06	8.2367e-06	1.2704e-05	1.1313e-05	0
215.893	3.3777e-05	9.4274e-06	8.6614e-06	1.1851e-05	8.0526e-06	1.6767e-05	3.323e-06	6.7866e-06	8.7376e-06	1.6414e-06	1.6029e-05	4.8065e-06	3.7017e-06	5.8266e-06	0
216.893	3.6436e-05	1.0308e-05	1.2775e-06	6.4751e-06	7.0152e-06	4.7776e-06	7.1136e-06	8.1824e-06	1.5277e-05	4.0343e-06	1.1362e-05	1.9582e-05	1.109e-05	1.4421e-05	0
217.892	3.9289e-05	1.2045e-05	3.8952e-06	7.3652e-06	8.9058e-06	8.0889e-06	5.1757e-06	1.4542e-05	8.8131e-06	1.7675e-05	1.097e-05	4.3972e-06	5.2165e-06	1.0075e-05	0
218.892	1.8601e-05	2.0931e-05	4.2773e-06	1.6712e-05	3.1195e-06	7.0835e-06	8.2393e-06	7.657e-06	9.7803e-06	1.8756e-05	3.8866e-06	9.4865e-06	3.6677e-06	1.0789e-05	0
219.891	1.7897e-05	2.1864e-05	5.2058e-06	1.9411e-05	4.4339e-06	6.7097e-06	1.0476e-05	8.9268e-06	1.927e-05	8.9712e-06	1.0844e-05	4.7679e-06	1.9144e-06	1.7216e-05	0
220.891	1.6809e-05	1.0052e-05	3.2212e-06	1.3581e-05	1.3145e-05	2.2879e-06	5.4404e-06	6.3958e-06	7.0604e-06	1.6648e-05	4.6572e-06	1.0526e-05	5.5995e-06	9.6842e-06	0
221.89	1.3155e-05	1.1106e-05	7.6181e-06	9.0147e-06	1.082e-05	4.1894e-06	1.4489e-05	9.1037e-06	1.5712e-05	1.2119e-05	1.2048e-05	6.2785e-06	4.6622e-06	5.8963e-06	0
222.89	7.4177e-06	5.0996e-06	4.474e-06	1.1971e-05	8.4433e-06	5.7832e-06	6.8646e-06	5.8337e-06	6.8329e-06	1.1531e-05	5.0092e-06	1.3122e-05	2.2168e-06	8.9021e-06	0
223.889	3.269e-05	6.496e-06	1.0044e-05	1.4196e-05	9.0762e-06	7.7808e-06	8.1685e-07	2.4558e-06	1.7997e-05	5.6662e-06	1.6263e-05	3.5289e-06	3.5676e-06	5.4523e-06	0
224.889	3.5438e-05	6.7442e-06	3.2248e-06	2.2119e-05	1.1563e-05	6.0725e-06	2.7959e-06	5.0702e-06	1.3535e-05	5.6742e-06	8.539e-06	5.9826e-06	9.829e-06	7.7956e-06	0
225.888	9.8046e-06	2.0298e-05	6.0969e-06	5.6508e-06	4.8249e-06	1.3389e-06	3.638e-06	9.1422e-06	1.3627e-05	5.3912e-06	1.2538e-05	3.4437e-06	7.0753e-06	5.7355e-06	0
226.888	3.0416e-05	1.4079e-05	1.1732e-05	2.3856e-06	1.6599e-05	8.931e-06	6.84e-06	1.1411e-06	1.2858e-05	1.3121e-05	2.5158e-06	6.2522e-06	5.1689e-06	7.3374e-06	0
227.887	1.5851e-05	2.0009e-05	2.0255e-06	2.557e-05	9.9499e-06	7.3394e-06	5.988e-06	9.4607e-06	1.0814e-05	8.9408e-06	2.4021e-06	8.9444e-06	6.1022e-06	1.316e-05	0
228.887	7.5067e-06	9.6672e-06	6.7009e-06	6.8679e-06	8.2075e-06	9.902e-06	3.1576e-06	7.76e-06	8.3014e-06	1.2996e-05	3.1935e-06	1.4111e-05	3.6096e-06	6.4978e-06	0
229.886	1.7341e-05	2.3179e-05	5.4646e-06	1.1576e-05	5.9639e-06	2.1884e-06	9.1299e-06	9.5844e-06	5.7306e-06	6.2963e-06	7.2839e-06	1.221e-05	4.9353e-06	1.1304e-05	0
230.886	2.7473e-05	2.0514e-05	9.6118e-06	2.1054e-05	1.2889e-05	8.1583e-06	5.8714e-06	9.5337e-06	7.0537e-06	5.3154e-06	1.8824e-06	2.3197e-05	4.5671e-06	6.5262e-06	0
231.885	1.4521e-05	1.2482e-05	3.0087e-06	1.3638e-05	1.0467e-05	1.8853e-06	4.4238e-06	4.2649e-06	1.0785e-05	6.4827e-06	1.8474e-05	8.4383e-06	2.8391e-06	8.8202e-06	0
232.885	2.5873e-05	9.5644e-06	8.8164e-06	6.8905e-06	1.8134e-05	5.669e-06	3.8497e-06	1.3606e-05	6.3142e-06	7.2823e-06	5.9749e-06	2.4923e-06	6.3726e-06	6.822e-06	0
233.884	1.9745e-05	2.6263e-05	6.2421e-06	1.1668e-05	6.686e-06	9.2244e-06	8.3524e-06	2.4193e-06	1.8222e-05	7.3925e-06	6.98e-06	9.7944e-06	1.092e-05	5.2367e-06	0
234.884	1.0014e-05	1.1578e-05	3.3998e-06	1.0313e-05	1.0476e-05	3.0606e-06	2.5339e-06	2.7331e-06	1.5157e-05	1.8912e-05	3.1379e-06	3.8285e-06	7.4573e-06	3.967e-06	0
235.883	1.4516e-05	2.0384e-06	3.341e-06	6.3092e-06	3.8969e-06	6.4893e-06	5.5384e-06	7.5217e-06	1.1671e-05	9.8653e-06	9.4682e-06	7.4057e-06	5.965e-06	1.2311e-05	0
236.883	9.7443e-06	1.0367e-05	7.3469e-06	1.5252e-05	7.8905e-06	7.5638e-06	3.6514e-06	1.4835e-05	1.6414e-05	1.6431e-05	5.6728e-06	1.4044e-05	4.7054e-06	8.3269e-06	0
237.882	1.556e-05	1.8619e-05	8.2555e-06	7.3787e-06	4.6222e-06	4.1701e-06	1.0172e-05	1.0368e-05	1.9452e-05	5.4421e-06	3.8705e-06	6.6934e-06	3.7453e-06	3.5596e-06	0
238.882	4.456e-05	8.0452e-06	6.481e-06	3.2297e-06	6.6625e-06	3.2485e-06	7.2302e-06	6.3645e-06	1.342e-05	7.6899e-06	4.3693e-06	2.4294e-06	4.6529e-06	3.5651e-06	0
239.881	3.9562e-05	3.2717e-06	4.6524e-06	6.7248e-06	3.816e-06	4.4973e-06	7.3219e-06	3.9577e-06	1.1106e-05	7.9337e-06	2.9018e-06	7.4624e-06	6.3233e-06	1.1237e-05	0
240.881	2.8495e-05	3.6696e-06	8.1825e-06	3.692e-06	4.0712e-06	7.3005e-06	1.2477e-05	1.1426e-05	4.9489e-06	9.0121e-06	1.6945e-06	1.0563e-06	5.7733e-06	1.1455e-05	0
241.881	2.0936e-05	1.229e-05	1.1346e-05	1.3574e-05	1.2841e-05	4.1642e-06	1.2899e-05	8.1868e-06	1.5732e-05	3.7675e-06	7.4772e-06	5.2917e-06	3.6067e-06	6.4443e-06	0
242.88	1.0772e-05	1.8448e-05	7.1277e-06	1.4631e-05	6.4777e-06	2.0548e-06	3.4473e-06	3.0573e-06	9.8028e-06	4.4137e-06	1.3151e-05	1.5089e-05	3.1807e-06	6.9099e-06	0
243.88	1.7273e-05	7.8625e-06	5.8532e-06	1.1466e-05	4.6633e-06	1.0745e-05	6.0728e-06	1.0954e-05	1.61e-05	7.7363e-06	1.2479e-05	4.7924e-06	3.1529e-06	1.2267e-05	0
244.879	1.1909e-05	1.0619e-05	6.534e-06	1.6682e-05	2.8676e-06	5.4144e-06	3.9671e-06	1.09e-05	1.898e-05	2.9833e-06	6.6258e-06	7.9008e-06	3.6997e-06	1.0758e-05	0
245.879	7.0371e-06	8.6266e-06	3.0143e-06	1.0153e-05	7.3098e-06	2.9883e-06	2.5572e-06	6.8256e-06	4.5785e-06	5.8439e-06	2.5676e-06	4.0421e-06	2.2979e-06	6.3658e-06	0
246.878	3.692e-05	1.0781e-05	1.215e-06	1.7053e-05	1.4376e-05	5.8305e-06	4.3592e-06	6.4974e-06	5.6747e-06	9.6742e-06	3.892e-06	1.2474e-05	8.9602e-06	5.2217e-06	0
247.878	1.4026e-05	1.6932e-05	3.4905e-06	2.2343e-05	1.5677e-06	2.9965e-06	2.5472e-06	2.1082e-06	9.2696e-06	1.2009e-05	2.0925e-06	3.9645e-06	2.5484e-06	1.0794e-05	0
248.877	2.0305e-05	1.9103e-05	6.806e-06	1.7529e-06	4.6876e-06	6.3142e-06	2.0448e-06	1.3262e-05	1.2256e-05	5.2998e-06	4.942e-06	6.7797e-06	3.6686e-06	1.02e-05	0
249.877	3.7493e-05	1.444e-05	6.2965e-06	4.1073e-06	3.2161e-06	2.8864e-06	7.4971e-06	5.2627e-06	1.607e-05	1.3562e-05	5.6325e-06	1.4836e-05	6.7836e-06	4.1096e-06	0
250.876	3.4127e-05	8.4153e-06	1.1137e-05	1.1658e-05	1.9069e-06	6.4368e-06	7.8055e-06	1.0056e-06	1.7476e-05	1.0359e-05	6.2558e-06	3.3256e-06	3.0735e-06	5.7162e-06	0
251.876	4.3684e-06	1.3288e-05	6.8138e-06	1.316e-05	9.6525e-06	6.301e-06	7.6279e-06	1.4915e-05	7.6559e-06	3.522e-06	2.6006e-06	6.3203e-06	6.3886e-06	2.9072e-06	0
252.875	1.5967e-05	1.4094e-05	9.5034e-06	8.0715e-06	6.7247e-06	1.037e-05	1.7871e-06	4.8888e-06	1.1933e-05	5.0128e-06	2.9951e-06	8.0558e-06	4.5937e-06	4.7306e-06	0
253.875	1.1393e-05	8.7516e-06	3.7821e-06	1.2749e-05	6.1535e-06	4.9239e-06	5.6514e-06	6.4696e-06	9.2366e-06	1.1978e-05	9.5427e-06	5.993e-06	4.7261e-06	8.0952e-06	0
254.874	1.7403e-05	1.7409e-05	2.0992e-06	3.0123e-06	6.4423e-06	4.3256e-06	4.5162e-07	4.1614e-06	8.7946e-06	3.7166e-06	2.6568e-06	4.0039e-06	3.5227e-06	4.4833e-06	0
255.874	1.4457e-05	1.0149e-05	5.1513e-06	1.6317e-05	3.5984e-06	4.1499e-06	6.8986e-06	7.981e-06	1.111e-05	3.8511e-06	3.6473e-06	1.3723e-05	2.1685e-06	3.5878e-06	0
256.873	1.3961e-05	1.0349e-05	7.8224e-06	5.2487e-06	2.978e-06	4.5673e-06	5.776e-06	4.1229e-06	1.1398e-05	5.4012e-06	5.4517e-06	6.176e-06	3.5652e-06	3.2449e-06	0
257.873	3.3903e-05	8.5043e-06	6.4275e-06	1.8234e-06	4.7201e-06	9.5243e-06	7.3122e-06	1.0743e-05	1.5761e-05	1.6194e-06	9.1164e-07	5.1981e-06	4.3556e-06	1.0962e-05	0
258.872	1.873e-05	1.3523e-05	5.428e-06	6.4065e-06	2.6492e-06	7.9471e-06	1.0149e-05	1.1876e-05	1.1108e-05	4.6376e-06	5.1156e-06	4.5375e-06	5.1149e-06	1.3037e-06	0
259.872	1.676e-05	3.0706e-06	6.7899e-06	2.2528e-05	6.0642e-06	5.892e-06	1.0268e-05	7.4822e-06	1.801e-05	1.371e-05	2.9574e-06	8.3897e-06	8.2036e-06	6.1386e-06	0
260.871	2.2035e-05	2.038e-05	6.2908e-06	4.1804e-06	8.9368e-06	1.1588e-06	8.0449e-06	4.4223e-06	1.6967e-05	1.011e-05	1.5222e-05	4.951e-06	3.077e-06	6.5872e-06	0
261.871	1.4767e-05	5.192e-06	4.2381e-06	1.1337e-05	4.7236e-06	7.2989e-06	2.4925e-06	9.748e-06	1.7255e-06	7.4531e-06	1.001e-05	5.8738e-06	3.86e-06	9.1221e-06	0
262.87	2.4018e-06	1.342e-05	5.2353e-06	1.6668e-05	6.5725e-06	1.4999e-06	2.0478e-06	3.9287e-06	7.9548e-06	6.7025e-06	8.8958e-06	8.0534e-06	1.4086e-06	3.2246e-06	0
263.87	1.714e-05	5.5718e-06	2.3478e-06	3.4081e-06	1.0474e-05	8.1002e-06	5.811e-06	1.0827e-05	1.4994e-05	5.3446e-06	5.7786e-06	1.7842e-06	2.1375e-06	3.1047e-06	0
264.869	1.2712e-05	1.2738e-06	4.3976e-06	1.014e-05	2.0934e-05	8.9387e-06	2.0732e-06	1.0393e-06	2.144e-05	1.1838e-05	4.7787e-06	2.577e-06	6.974e-06	3.5311e-06	0
265.869	3.4094e-05	1.6244e-05	3.2458e-06	6.2518e-06	5.9589e-06	5.0687e-06	9.5219e-06	1.1824e-05	7.8463e-06	4.9294e-06	2.7213e-06	5.4731e-06	3.2661e-06	4.3104e-06	0
266.868	1.094e-05	1.2483e-05	1.1246e-06	1.7402e-06	7.9199e-06	2.7689e-06	3.6149e-06	1.0703e-05	5.8983e-06	8.7173e-06	2.7731e-06	1.0532e-05	3.1092e-06	6.3213e-06	0
267.868	1.26e-05	8.6479e-06	4.6478e-06	8.52e-06	1.0111e-05	2.3439e-06	6.9909e-06	6.6544e-06	1.403e-05	5.8019e-06	6.5563e-06	1.2884e-05	3.5916e-06	6.5964e-06	0
268.867	1.9494e-05	5.1988e-06	7.7439e-06	3.7976e-06	6.2862e-06	3.6576e-06	1.9276e-06	5.626e-06	8.1236e-06	1.094e-05	3.7244e-06	6.5813e-06	6.0179e-06	2.9482e-06	0
269.867	1.5294e-05	2.1299e-06	4.173e-06	7.2205e-06	7.5596e-06	3.9317e-06	6.3433e-06	6.0169e-06	1.3023e-05	8.5381e-06	6.4183e-06	6.2746e-06	3.5581e-06	8.8751e-06	0
270.866	1.7557e-05	1.2618e-05	9.3107e-06	7.5066e-06	6.704e-06	5.1295e-06	1.4234e-06	8.5874e-06	1.3674e-05	1.0205e-05	5.4526e-06	8.4596e-06	6.3984e-06	3.221e-06	0
271.866	2.7797e-05	1.462e-05	5.8232e-06	1.1094e-05	1.1069e-05	3.9513e-06	7.0385e-06	1.0342e-06	5.6733e-06	1.51e-06	7.3874e-06	2.1631e-06	3.9935e-06	9.9869e-06	0
272.865	6.5515e-06	1.1492e-05	4.1308e-06	1.0118e-05	5.4089e-07	9.5541e-06	7.9358e-06	8.5064e-06	8.9095e-06	4.0973e-06	5.6511e-06	2.0687e-06	4.8391e-06	2.6806e-06	0
273.865	6.8206e-06	1.0856e-05	3.1018e-06	6.0818e-07	3.0447e-06	1.0889e-05	4.2e-06	9.0833e-06	2.1256e-05	1.0363e-05	1.8681e-06	7.303e-06	2.5683e-06	6.4671e-06	0
274.864	2.9813e-05	1.0463e-05	1.1906e-06	8.441e-06	5.2694e-06	1.0536e-05	5.692e-06	2.5174e-06	1.562e-05	6.168e-06	7.6468e-06	1.206e-06	6.9273e-06	3.4436e-06	0
275.864	3.4828e-05	1.1003e-05	9.467e-06	6.9222e-06	8.2957e-06	3.5217e-06	6.1982e-06	5.6259e-06	1.4664e-05	4.7695e-06	7.1414e-06	5.3978e-06	9.3658e-06	3.2102e-06	0
276.863	2.4437e-05	3.182e-06	3.385e-06	9.6249e-06	7.2225e-06	1.207e-06	4.6398e-06	4.899e-06	1.4277e-05	1.0193e-05	8.8319e-07	6.5108e-06	4.6289e-06	5.3121e-06	0
277.863	1.5252e-06	4.0506e-06	3.6707e-06	9.2333e-06	1.1163e-05	1.9823e-06	6.766e-06	2.0436e-07	7.0743e-06	1.2989e-05	3.6122e-06	7.1552e-06	3.2675e-06	1.0103e-05	0
278.862	2.0246e-06	1.4981e-05	4.0167e-06	2.4706e-05	4.6163e-06	5.6601e-06	8.1402e-06	7.1067e-06	1.5621e-05	7.0922e-06	8.7088e-06	1.0452e-05	5.423e-06	5.1283e-06	0
279.862	1.4021e-06	7.3955e-06	3.9059e-06	1.3356e-05	5.801e-06	1.373e-06	4.9851e-06	9.4841e-06	9.8679e-06	8.9662e-06	3.9932e-06	9.5071e-06	2.6454e-06	5.6037e-06	0
280.861	2.5773e-05	9.5898e-06	3.6042e-06	1.0638e-05	5.5246e-06	4.0088e-06	1.17e-05	3.7567e-06	1.6018e-05	9.7215e-06	1.0463e-05	7.1861e-06	2.2177e-06	3.0525e-06	0
281.861	3.8209e-06	9.3197e-06	2.0919e-06	6.5961e-06	7.0107e-06	3.6294e-06	5.0802e-06	9.2846e-06	6.597e-06	8.2734e-06	7.6342e-06	1.8939e-06	1.3149e-06	3.4446e-06	0
282.86	1.7716e-05	6.6157e-06	3.3661e-06	2.8605e-06	7.5938e-06	4.2903e-06	8.7373e-06	4.7887e-06	7.8422e-06	4.2903e-06	7.9572e-06	1.0489e-05	3.5586e-06	6.4109e-06	0
283.86	2.88e-06	1.0185e-05	5.8264e-06	5.2888e-06	3.9754e-06	7.4813e-06	5.1372e-06	8.0807e-06	1.134e-05	2.4914e-06	6.4557e-06	1.0958e-05	2.93e-06	1.7175e-06	0
284.859	5.7285e-06	2.964e-06	2.6568e-06	9.3405e-06	1.7441e-06	4.1322e-06	2.6224e-06	5.8691e-06	9.5851e-06	1.0087e-05	8.6097e-06	7.5989e-06	7.1206e-06	6.271e-06	0
285.859	1.6205e-05	1.5447e-05	7.8972e-06	4.3487e-06	2.8733e-06	1.4405e-06	7.5693e-06	2.8546e-06	6.272e-06	7.8695e-06	5.9188e-06	2.6928e-06	1.7733e-06	6.0176e-06	0
286.858	1.1311e-05	1.1062e-05	4.9121e-06	3.9857e-06	4.899e-06	1.1394e-06	6.3992e-06	1.2116e-05	5.2997e-06	1.6111e-05	4.4473e-06	6.5849e-06	1.4667e-06	1.1976e-05	0
287.858	8.0461e-06	1.2523e-05	9.4686e-06	4.1563e-06	8.9088e-06	3.8438e-06	1.6029e-06	7.6924e-06	1.0229e-05	4.4753e-06	5.6504e-06	1.2523e-05	6.7109e-06	4.5077e-06	0
288.857	1.1535e-05	8.3002e-06	5.5912e-06	9.1077e-06	2.6875e-06	1.8671e-06	3.2431e-06	4.3399e-06	2.8273e-06	3.1272e-06	1.9473e-06	4.0921e-06	5.8652e-06	3.6841e-06	0
289.857	9.0068e-06	4.818e-06	2.1519e-06	3.2111e-06	8.6341e-07	2.4594e-06	3.4801e-06	2.2016e-06	7.2193e-06	8.2601e-06	1.1041e-05	9.0604e-06	3.595e-06	6.9842e-06	0
290.856	7.4975e-06	7.0486e-06	2.3558e-06	3.0542e-06	1.8486e-06	6.8758e-06	5.6584e-06	2.4638e-06	1.6069e-05	1.4638e-05	8.896e-06	6.8553e-06	5.051e-06	5.9031e-06	0
291.856	5.4482e-06	7.3499e-06	3.6218e-06	8.3663e-06	8.3773e-06	6.4942e-06	7.1501e-06	1.0095e-06	8.3485e-06	1.9589e-06	1.4937e-05	4.7512e-06	7.426e-06	1.2075e-05	0
292.855	1.4998e-05	2.7987e-06	3.9417e-06	1.0461e-05	2.6163e-06	4.2051e-06	1.16e-06	9.5575e-06	9.8668e-06	4.8705e-06	1.0141e-05	2.5671e-06	2.6536e-06	2.9204e-06	0
293.855	2.0251e-05	1.7607e-06	2.9727e-06	4.1207e-06	5.562e-06	3.3794e-06	3.646e-06	4.6033e-06	8.0333e-06	6.5164e-06	3.5226e-06	8.0239e-06	1.7816e-06	2.3699e-06	0
294.854	2.2397e-05	6.5779e-06	4.6043e-06	1.2563e-06	2.7909e-06	5.1333e-06	1.525e-06	4.6094e-06	1.092e-05	8.4797e-06	4.8011e-06	5.8721e-06	6.8423e-06	5.6091e-06	0
295.854	5.2644e-06	5.722e-06	2.7419e-06	3.8816e-07	5.3102e-06	6.1556e-07	3.9669e-06	3.2622e-06	1.0735e-05	4.9518e-06	4.7094e-06	5.1302e-06	3.6515e-06	9.6238e-06	0
296.853	1.5472e-05	7.8777e-06	7.863e-07	3.211e-06	5.2833e-06	7.5674e-06	3.9997e-06	4.8979e-06	6.6253e-06	7.1433e-06	5.9917e-06	3.2712e-06	2.2493e-06	4.717e-06	0
297.853	1.47e-05	1.7456e-05	4.1058e-06	2.9744e-06	3.5436e-06	3.1938e-06	2.0581e-06	1.1436e-06	6.2327e-06	3.1501e-06	8.2363e-07	1.8785e-06	5.4498e-06	4.8536e-06	0
298.852	7.2064e-06	7.6471e-06	4.029e-06	6.924e-06	4.0839e-06	4.2011e-06	3.9552e-06	3.9285e-06	6.6219e-06	5.727e-06	5.6381e-06	8.3648e-06	4.9514e-06	5.4699e-06	0
299.852	9.9775e-06	3.6964e-06	6.7376e-06	1.2365e-05	6.1179e-06	1.1539e-06	6.3078e-06	3.1998e-06	8.0545e-06	6.7777e-06	8.6903e-06	5.1423e-06	6.4454e-06	4.7063e-06	0
300.851	1.0947e-05	3.4056e-06	3.4565e-06	6.7203e-06	1.391e-06	3.0543e-06	4.7743e-06	4.6045e-06	1.1426e-05	2.7437e-06	3.8357e-06	7.1676e-06	4.157e-06	6.8163e-07	0
301.851	3.3969e-06	6.592e-06	2.9728e-06	1.2257e-05	5.3503e-06	2.4833e-06	9.2567e-06	7.9798e-06	1.1935e-05	1.9164e-06	2.719e-06	2.1476e-06	2.8566e-06	6.8992e-06	0
302.85	7.6118e-06	9.7735e-06	5.0339e-06	7.9312e-06	6.6768e-06	2.4473e-06	4.0327e-06	7.4926e-06	5.9105e-06	7.857e-06	3.9032e-06	9.8219e-06	4.1989e-06	6.443e-06	0
303.85	2.1284e-05	8.4784e-06	5.6812e-06	3.5128e-06	4.7641e-06	4.7581e-06	3.8101e-06	3.196e-06	7.7562e-06	8.951e-06	2.0726e-06	1.0557e-05	5.6336e-06	8.879e-06	0
304.849	1.6218e-05	9.593e-06	7.9504e-07	1.0261e-05	8.3438e-07	4.6339e-06	3.9744e-06	4.8617e-06	9.5518e-06	6.9159e-06	7.0869e-06	2.0703e-06	2.1282e-06	5.5443e-06	0
305.849	8.9781e-06	3.2595e-06	2.8098e-06	9.4376e-06	7.6814e-06	8.0128e-06	6.333e-06	2.8259e-06	9.852e-06	1.4542e-05	6.1863e-06	5.2471e-06	2.9458e-06	1.1956e-06	0
306.848	2.0654e-05	5.7106e-06	2.8842e-06	9.6455e-06	5.7949e-06	2.8865e-06	2.7556e-06	6.1522e-06	9.7944e-06	2.4291e-06	5.5661e-06	5.8781e-06	3.1331e-06	1.4334e-06	0
307.848	8.4725e-06	1.1533e-05	4.066e-06	6.9349e-06	6.2107e-06	8.636e-06	8.0481e-06	1.6855e-06	3.3235e-06	2.6088e-06	4.1057e-06	3.404e-06	5.3506e-06	8.542e-06	0
308.847	5.7452e-06	1.1965e-05	3.0942e-06	7.5852e-06	7.2863e-06	1.0986e-05	3.4135e-06	5.5999e-06	9.7957e-06	4.9531e-06	8.4817e-06	3.7075e-06	3.9653e-06	1.952e-06	0
309.847	1.0024e-05	8.3953e-06	8.4713e-07	3.8681e-06	3.3082e-06	3.4719e-06	7.2786e-06	5.08e-06	1.1683e-06	3.4289e-06	4.2265e-06	9.6062e-06	2.0852e-06	3.0365e-06	0
310.846	7.6759e-06	1.1178e-05	3.3483e-06	9.2996e-06	2.3142e-06	3.2893e-06	1.878e-06	5.301e-06	6.3869e-06	6.1936e-06	7.7866e-06	4.6649e-06	1.652e-06	6.738e-06	0
311.846	1.1082e-05	8.8797e-06	4.9445e-06	7.2249e-07	7.3935e-06	2.1868e-06	1.9196e-06	3.3414e-06	1.2624e-05	9.0935e-06	5.2563e-06	3.7344e-06	8.4031e-07	2.0412e-06	0
312.845	1.1068e-05	7.2371e-06	1.4422e-06	5.2453e-06	6.8752e-06	2.7211e-06	2.4961e-06	4.3242e-06	9.5927e-06	6.5555e-06	2.9652e-06	3.905e-06	2.6172e-06	4.9676e-06	0
313.845	1.3586e-05	1.1706e-05	6.859e-06	5.5428e-06	7.1298e-06	3.0874e-06	4.4433e-06	4.5599e-06	1.0053e-05	5.6781e-06	6.092e-06	2.9752e-06	2.6677e-06	2.0331e-06	0
314.844	1.7141e-05	1.0184e-05	7.4865e-06	7.4246e-06	5.2198e-06	3.1233e-06	1.4953e-06	3.3727e-06	6.8289e-06	1.2589e-06	4.4044e-06	5.0965e-06	5.474e-06	6.6443e-06	0
315.844	9.8051e-06	2.192e-06	8.4933e-06	9.1953e-06	4.3086e-06	6.5564e-06	2.8275e-06	7.9608e-07	1.0805e-05	3.1673e-06	3.0873e-06	4.3395e-06	3.6145e-06	8.7703e-06	0
316.843	1.3746e-05	9.3788e-06	3.0133e-06	8.6706e-06	3.2912e-06	1.727e-06	2.9543e-06	6.6109e-07	2.9017e-06	3.3889e-06	4.8041e-06	2.5724e-06	3.1926e-06	6.3914e-07	0
317.843	2.5796e-05	3.849e-06	2.6388e-06	7.2213e-06	2.6412e-06	2.2971e-06	2.4189e-06	3.7941e-06	4.2784e-06	7.7366e-06	3.7779e-06	7.5336e-06	3.7643e-06	3.8083e-06	0
318.842	9.9765e-06	5.514e-06	8.0229e-06	1.808e-06	3.3475e-06	3.428e-06	1.8572e-06	3.1884e-06	2.9136e-06	5.1368e-06	6.8708e-06	8.6228e-06	4.4949e-06	4.9291e-06	0
319.842	6.0335e-06	1.0958e-05	6.0494e-07	1.1806e-05	5.6309e-06	6.5598e-06	2.1537e-06	8.5859e-06	1.9921e-06	2.1336e-06	5.8807e-06	5.8296e-06	1.8167e-06	2.4602e-06	0
320.841	1.2403e-05	9.0402e-06	2.241e-06	6.5862e-06	1.0027e-05	7.8416e-06	5.2523e-06	6.0851e-06	6.7428e-06	4.7515e-06	5.9959e-07	2.2397e-06	3.251e-06	5.0041e-06	0
321.841	5.5325e-06	6.5075e-06	5.8133e-06	3.4109e-06	9.5638e-06	5.4032e-06	5.1595e-06	2.3045e-06	5.2826e-06	4.9443e-06	2.6235e-06	6.4568e-06	2.3483e-06	2.97e-06	0
322.841	4.261e-06	1.7724e-06	2.7647e-06	6.7246e-06	5.3922e-06	2.6739e-06	3.6371e-06	2.305e-06	2.7974e-06	4.3176e-06	5.3164e-06	3.5292e-06	2.1017e-06	9.8644e-06	0
323.84	8.1312e-06	1.0088e-05	4.4852e-06	1.2327e-07	3.0993e-06	6.9017e-07	5.3948e-06	5.1217e-06	5.6371e-06	1.8434e-06	1.6856e-06	4.4531e-06	3.9615e-06	1.841e-06	0
324.84	1.4384e-05	1.2268e-05	2.1052e-06	3.6397e-06	4.8649e-06	4.7133e-06	3.0709e-06	3.3149e-06	6.1568e-06	6.0451e-06	9.8347e-07	1.253e-06	2.976e-06	3.9012e-06	0
325.839	1.2204e-05	1.5473e-05	2.2262e-06	8.5669e-06	9.7558e-06	4.6738e-06	2.909e-06	2.1602e-06	8.1992e-06	1.5831e-06	1.2606e-06	3.9352e-06	3.0932e-06	6.1575e-07	0
326.839	8.9192e-06	5.7683e-06	2.3129e-06	3.4388e-06	1.984e-06	9.3735e-07	3.7288e-06	1.3718e-06	7.4615e-06	7.7422e-06	5.4532e-06	4.0482e-06	3.839e-06	6.7813e-07	0
327.838	7.453e-06	1.0047e-05	1.8153e-06	5.9444e-06	5.3637e-06	3.0827e-06	7.0917e-07	7.0154e-06	6.3821e-06	1.7645e-06	4.6344e-06	7.4036e-06	2.1904e-06	5.1413e-06	0
328.838	1.1952e-05	1.0688e-05	6.2685e-06	1.3949e-05	2.5429e-06	5.4362e-06	4.9007e-06	5.1678e-06	7.7731e-06	7.6237e-06	1.5805e-06	1.3562e-06	1.6561e-06	2.3519e-06	0
329.837	4.0305e-06	8.3418e-06	6.1789e-06	5.1638e-06	7.1814e-06	1.2436e-06	6.0236e-06	8.5568e-06	4.5743e-06	3.4724e-06	3.2413e-06	2.3033e-06	3.6342e-06	3.8604e-06	0
330.837	2.2219e-05	7.7365e-06	7.0688e-06	1.1211e-05	7.2828e-06	4.3798e-06	4.4424e-06	4.1761e-06	6.3243e-06	6.4482e-06	2.4226e-06	3.7133e-06	1.684e-06	4.5121e-06	0
331.836	8.9388e-06	6.4791e-06	2.107e-06	7.4937e-07	2.7698e-06	3.6848e-06	2.8849e-06	5.96e-06	1.1132e-05	1.4832e-06	2.7499e-06	5.5611e-06	6.3839e-06	3.1447e-06	0
332.836	1.1965e-05	9.4375e-06	3.4388e-06	6.0836e-06	5.972e-06	4.2186e-06	3.4536e-06	3.2798e-06	1.2085e-05	4.5063e-06	1.9109e-06	1.8083e-06	9.9563e-07	2.3877e-06	0
333.835	1.373e-05	2.4885e-06	2.3075e-06	1.1036e-05	2.0435e-06	6.3261e-06	4.1519e-06	5.9571e-06	6.8509e-06	2.6847e-06	4.7612e-06	4.7113e-06	4.1709e-06	2.9809e-06	0
334.835	9.2209e-06	5.1852e-06	5.6594e-06	5.4554e-06	3.9118e-06	3.249e-06	1.124e-06	3.6004e-06	7.0898e-06	3.6931e-06	4.1244e-06	4.4774e-06	1.3729e-06	8.7688e-06	0
335.834	3.5869e-06	1.0215e-05	4.4395e-06	1.2978e-05	1.5735e-06	3.0383e-06	2.0427e-06	4.5919e-06	4.1543e-06	7.1085e-06	3.0527e-06	4.3235e-06	9.6648e-07	2.2272e-06	0
336.834	1.5054e-05	5.5638e-06	1.6056e-06	6.2569e-06	4.7714e-06	3.5665e-06	3.0474e-06	3.4829e-06	3.0599e-06	3.4949e-06	2.8549e-06	8.8722e-06	4.6779e-06	3.2548e-06	0
337.833	1.0822e-05	5.2121e-06	4.1948e-06	4.7487e-06	5.2092e-06	4.5875e-06	2.558e-06	6.184e-06	6.3156e-06	4.5873e-06	8.1194e-07	4.4497e-06	5.9048e-06	1.1626e-06	0
338.833	8.7831e-06	7.0233e-06	2.7728e-06	1.1522e-06	3.2762e-06	6.4043e-06	3.0838e-06	4.4027e-06	2.7918e-06	4.6661e-06	3.1602e-06	3.224e-06	2.4957e-06	3.3902e-06	0
339.832	1.4213e-05	9.4125e-06	4.7705e-06	9.4496e-06	8.6769e-06	1.685e-06	1.0341e-06	2.6867e-06	9.8708e-07	4.1617e-06	6.2742e-06	1.5135e-06	2.4064e-06	6.0304e-06	0
340.832	1.9758e-05	1.1396e-05	6.7853e-06	4.4547e-06	7.368e-06	1.3985e-06	1.7143e-06	3.919e-06	7.9186e-06	5.2123e-06	6.5024e-06	4.4619e-06	3.2961e-06	3.8894e-06	0
341.831	7.4389e-06	3.2394e-06	2.066e-06	5.4668e-06	2.7995e-06	1.5647e-06	2.9665e-06	2.0593e-06	6.1505e-06	2.9022e-06	1.17e-06	6.577e-06	4.9377e-06	1.3998e-06	0
342.831	1.1134e-05	9.2691e-06	2.1619e-06	1.1538e-05	1.0134e-05	1.6915e-06	7.426e-06	4.9084e-06	3.8183e-06	6.8366e-06	5.4636e-06	1.2575e-06	5.6056e-06	6.2734e-06	0
343.83	1.0474e-05	3.4675e-06	1.7606e-06	5.8874e-06	1.216e-05	4.5558e-06	3.3783e-06	2.3406e-06	9.1631e-06	5.9902e-06	3.161e-06	2.7752e-06	2.5058e-06	5.0329e-06	0
344.83	1.1898e-05	3.6684e-06	2.3401e-06	9.0881e-06	2.5941e-06	6.1189e-06	4.2855e-06	3.5629e-06	8.1394e-06	4.3709e-06	3.5281e-06	6.7494e-06	1.3616e-06	1.925e-06	0
345.829	1.1361e-05	2.3495e-06	5.4941e-06	9.4262e-06	3.58e-06	3.7972e-06	1.7872e-06	4.6372e-06	4.7264e-06	7.4386e-06	1.5964e-06	6.687e-06	2.6734e-06	5.3884e-06	0
346.829	9.7618e-06	6.3355e-06	2.4235e-06	2.0132e-06	5.683e-06	3.1397e-06	2.4154e-06	3.5581e-06	8.1992e-06	6.387e-06	1.7146e-06	1.4363e-06	5.0101e-06	3.7242e-06	0
347.828	8.7997e-06	8.1569e-06	4.0171e-06	4.0458e-06	3.1897e-06	2.2896e-06	3.2884e-06	1.9282e-06	1.1298e-06	4.6549e-06	6.8455e-06	5.563e-06	3.2564e-06	6.6104e-06	0
348.828	4.1286e-06	3.9132e-06	5.5088e-06	3.4767e-06	5.2183e-06	3.6817e-06	5.0083e-06	1.9336e-06	6.55e-06	7.2776e-07	2.4969e-06	6.4067e-06	2.1138e-06	3.1725e-06	0
349.827	1.1254e-05	1.2138e-05	1.638e-06	7.3664e-06	6.0801e-06	4.6934e-06	3.714e-07	3.0684e-06	6.9102e-06	9.5453e-06	2.7151e-06	4.975e-06	1.8643e-06	1.5054e-06	0
350.827	4.0513e-06	7.9537e-06	3.5311e-06	2.0146e-06	4.1733e-06	3.5678e-06	2.5591e-06	6.5655e-06	5.0851e-06	6.2115e-06	5.455e-06	1.0554e-06	2.7231e-06	3.0906e-06	0
351.826	1.1456e-05	9.6913e-06	2.4469e-06	7.895e-06	2.5063e-06	5.0989e-06	1.9409e-06	2.8709e-06	2.7743e-06	7.7734e-06	3.474e-06	4.5898e-06	1.1227e-06	2.4721e-06	0
352.826	1.0502e-05	5.4876e-06	1.5585e-06	4.8529e-06	4.3213e-06	3.6605e-06	2.7625e-06	2.2595e-06	5.6462e-06	2.6926e-06	5.1125e-06	3.6596e-06	6.5415e-07	4.9021e-06	0
353.825	1.1709e-05	8.5104e-06	5.3666e-06	5.4624e-06	3.4879e-06	9.6819e-07	5.2264e-06	4.8246e-06	7.0259e-06	7.8914e-06	4.1123e-06	4.7333e-06	6.2435e-06	3.9585e-06	0
354.825	5.982e-06	4.2997e-06	1.0147e-06	2.3886e-06	7.2649e-06	3.285e-06	3.2243e-06	1.2124e-06	4.7973e-06	1.2222e-06	1.393e-06	2.19e-06	4.6626e-06	5.3228e-06	0
355.824	1.0544e-05	5.6281e-06	2.7762e-06	2.1853e-06	1.6591e-06	2.4766e-06	2.5279e-06	3.207e-06	9.1459e-06	3.0736e-06	3.8577e-06	4.7858e-06	2.7867e-06	6.3948e-06	0
356.824	6.5283e-06	5.6394e-06	1.114e-06	7.4174e-06	2.7316e-06	1.5443e-06	4.1434e-06	4.8167e-06	1.3256e-05	1.8921e-06	5.0435e-06	3.6285e-06	3.7915e-06	3.4274e-06	0
357.823	7.02e-06	3.2157e-06	1.2499e-06	4.4653e-06	1.0474e-06	3.1224e-06	4.8681e-06	2.1496e-06	5.6219e-06	3.3139e-06	6.6523e-06	3.2122e-06	2.0508e-06	1.1164e-05	0
358.823	6.7665e-06	8.7688e-06	2.6982e-06	3.5498e-06	1.93e-06	1.8843e-06	6.0766e-07	2.841e-06	1.1718e-05	8.7097e-06	1.2333e-06	5.5376e-06	2.3751e-06	1.1887e-06	0
359.822	1.3166e-05	4.2975e-06	2.2156e-06	3.1022e-06	1.5978e-06	1.0504e-06	3.0478e-07	4.5918e-06	9.1536e-06	3.0856e-06	5.9195e-06	5.9384e-06	9.8163e-07	1.5647e-06	0
360.822	1.1968e-05	6.2811e-07	2.5349e-06	8.787e-06	3.3679e-06	3.5224e-06	7.2257e-07	1.1361e-06	7.4532e-06	5.6903e-07	4.3442e-06	1.7299e-06	1.6826e-06	6.4295e-06	0
361.821	1.0401e-05	5.97e-06	4.5725e-06	6.7333e-06	1.1373e-06	3.353e-06	5.1163e-06	1.5783e-06	1.1228e-05	1.8322e-07	4.6937e-06	2.2518e-06	2.4055e-06	4.1292e-06	0
362.821	6.7717e-06	7.0863e-06	7.1872e-06	4.4693e-06	3.7238e-07	2.9987e-06	7.9306e-06	4.4257e-06	3.2821e-06	2.3906e-06	4.0954e-06	8.9795e-06	2.7703e-06	1.0365e-06	0
363.82	7.4294e-06	2.1081e-06	4.0339e-06	4.4091e-06	6.7129e-06	5.5032e-06	3.2642e-06	3.8502e-06	5.3021e-06	4.5723e-06	1.8644e-06	5.4639e-06	5.1791e-07	2.4268e-06	0
364.82	1.1414e-05	2.0306e-06	6.7182e-07	2.3125e-06	3.2785e-06	1.4326e-06	1.256e-06	6.3259e-07	6.0093e-06	2.1865e-06	8.2971e-06	2.4157e-06	2.8561e-06	2.5797e-06	0
365.819	1.2443e-05	4.9265e-06	6.2739e-06	3.638e-06	3.4238e-06	3.5038e-06	4.9053e-06	2.3134e-06	5.4931e-06	3.3286e-06	4.2102e-06	3.9064e-06	3.1612e-06	2.1055e-06	0
366.819	7.2777e-06	5.7442e-06	5.9019e-06	3.5344e-06	5.855e-06	2.3429e-06	2.5093e-06	1.3371e-06	5.0428e-06	8.0524e-06	4.627e-06	2.8699e-06	1.739e-06	3.7155e-06	0
367.818	1.2242e-05	4.6065e-06	9.5571e-06	3.5912e-06	5.7786e-06	2.0349e-06	4.7962e-06	2.9577e-06	1.111e-05	7.4422e-06	4.8096e-06	2.3596e-06	4.5935e-06	1.2211e-06	0
368.818	2.3621e-06	4.7363e-07	4.7059e-06	5.438e-06	2.4728e-06	2.0228e-06	4.5829e-06	2.3648e-06	4.8622e-06	2.7642e-06	1.2508e-06	5.997e-06	1.1724e-06	1.7102e-06	0
369.817	9.9072e-06	5.07e-06	4.2086e-06	2.482e-06	6.4988e-06	2.0904e-06	4.6351e-07	3.1594e-06	5.562e-06	1.3931e-06	2.3248e-06	6.9112e-06	1.9786e-06	3.1306e-06	0
370.817	1.2449e-06	1.1038e-05	1.0527e-06	4.3252e-06	6.6571e-06	7.6686e-06	2.8448e-06	2.4979e-06	6.8887e-06	6.0699e-06	3.77e-06	1.5408e-06	1.4738e-06	4.3368e-06	0
371.816	6.968e-06	7.5596e-06	4.8119e-06	6.6371e-06	5.1912e-06	2.6552e-06	3.448e-06	2.7011e-06	5.7869e-06	3.0562e-06	3.839e-06	1.1616e-06	2.2621e-06	2.9933e-06	0
372.816	1.2556e-05	3.541e-06	2.983e-06	6.6376e-06	6.1755e-06	9.2243e-07	1.3874e-06	7.6564e-06	2.6599e-06	3.4532e-06	1.8984e-06	4.0853e-06	3.6676e-06	6.6927e-06	0
373.815	1.0103e-05	4.3723e-06	2.6301e-06	1.505e-06	1.0804e-06	1.9667e-06	7.3114e-06	3.1072e-06	3.7436e-06	1.775e-06	2.5021e-06	3.064e-06	5.7726e-06	6.2966e-07	0
374.815	7.7509e-06	3.5244e-06	3.1218e-06	5.7268e-06	1.3979e-06	4.0269e-06	3.1161e-06	1.5241e-06	3.7866e-06	3.9349e-06	6.9155e-07	5.5439e-06	1.5063e-06	2.8628e-06	0
375.814	1.2965e-05	2.7458e-06	5.995e-06	6.8233e-06	2.5646e-06	2.816e-06	3.0507e-06	3.1191e-06	7.9131e-06	4.142e-06	7.0802e-06	4.3493e-06	3.1163e-06	1.4257e-06	0
376.814	3.647e-06	2.6653e-06	3.4732e-06	1.552e-05	7.9671e-06	3.2525e-06	2.6412e-06	3.8171e-06	8.0643e-06	6.0781e-06	1.1539e-06	2.9738e-06	1.9432e-06	2.5385e-06	0
377.813	1.6337e-05	3.4593e-06	2.352e-06	1.3938e-06	4.619e-06	3.2829e-06	4.8795e-07	3.5146e-07	1.7215e-06	2.8567e-06	1.0743e-06	6.1741e-06	2.3787e-06	3.5566e-06	0
378.813	1.269e-05	7.7642e-06	2.5061e-06	7.0658e-06	2.5258e-06	1.256e-06	3.778e-06	1.0173e-06	4.0163e-06	4.9487e-06	4.6409e-06	6.1612e-06	4.1283e-06	1.5838e-06	0
379.812	3.9119e-06	7.5536e-06	2.8695e-06	8.7903e-06	3.3998e-06	2.0088e-06	8.7798e-07	5.0525e-06	4.754e-06	2.2937e-06	3.4391e-06	6.0196e-06	1.0787e-06	2.8404e-06	0
380.812	6.6312e-06	1.8632e-06	4.9384e-06	6.1269e-06	1.8202e-06	5.1132e-06	5.7902e-06	2.9049e-06	7.9987e-06	2.4162e-06	1.7438e-06	4.9259e-06	2.3911e-06	1.7874e-06	0
381.811	6.0014e-06	7.1458e-06	3.362e-06	3.6389e-06	1.5393e-06	2.4819e-06	5.5138e-06	6.8448e-06	5.061e-06	1.6914e-06	4.3604e-06	4.2377e-06	1.3045e-06	2.6687e-06	0
382.811	1.3452e-05	5.1782e-06	4.2131e-06	3.4684e-06	2.8932e-06	2.899e-06	1.3613e-06	1.6089e-06	3.2752e-07	3.1569e-06	2.9789e-06	2.6422e-06	1.0147e-06	2.7817e-06	0
383.81	1.2157e-05	4.4063e-06	4.3759e-06	7.0621e-06	3.891e-06	5.5433e-06	5.5444e-06	2.1794e-06	5.4062e-06	6.8134e-06	4.6333e-06	1.0519e-06	1.6128e-06	6.5171e-06	0
384.81	3.3379e-06	4.1595e-06	4.4539e-06	4.9864e-06	3.2216e-06	4.3841e-06	1.5506e-06	3.7346e-06	1.8504e-06	4.5386e-06	3.3804e-06	3.8237e-06	2.5532e-06	3.7128e-06	0
385.809	3.4516e-06	4.303e-06	4.6375e-06	3.4055e-06	1.5111e-06	1.9948e-06	1.5932e-06	2.152e-06	8.9309e-06	3.1175e-06	4.0933e-06	3.9744e-06	1.6318e-06	2.4658e-06	0
386.809	3.3259e-06	3.9764e-06	1.0956e-06	4.7705e-06	3.7657e-06	1.4683e-06	3.7756e-06	3.9541e-06	8.8074e-06	2.3321e-06	3.8272e-06	9.9461e-07	2.9488e-06	1.9863e-06	0
387.808	7.9506e-06	3.0108e-06	1.0458e-06	6.6344e-06	4.4047e-06	2.316e-06	3.8211e-06	4.8401e-06	2.7833e-06	1.2729e-06	2.8618e-06	4.9584e-06	2.5498e-06	7.4396e-07	0
388.808	1.5041e-05	1.2226e-05	1.9533e-06	1.4741e-06	2.6399e-06	3.2641e-06	7.3352e-07	4.2342e-06	5.0223e-06	5.8606e-06	3.7657e-06	7.1238e-07	4.8561e-06	3.6727e-06	0
389.807	7.1533e-06	3.4586e-06	1.7414e-06	3.1889e-06	3.9877e-06	1.0597e-06	4.1448e-06	2.3658e-06	5.8213e-06	3.7769e-06	1.9852e-06	5.9655e-06	2.3575e-06	8.9771e-07	0
390.807	3.5384e-06	4.3457e-06	3.102e-06	2.6593e-06	3.3149e-06	4.8344e-06	2.0214e-06	1.5414e-06	5.5265e-06	6.8783e-06	4.4117e-06	1.5195e-06	1.8676e-06	2.166e-06	0
391.806	4.6247e-06	1.8817e-06	2.3526e-06	1.9654e-06	5.792e-06	1.3381e-06	1.448e-06	2.2922e-06	4.454e-06	3.233e-06	6.1511e-06	2.1981e-06	4.045e-06	1.1588e-06	0
392.806	9.5257e-06	5.3776e-06	4.2064e-06	7.458e-06	2.0997e-06	4.851e-06	1.8854e-06	2.379e-06	4.6402e-06	1.7391e-06	3.3885e-06	5.0064e-06	3.2641e-07	2.3202e-06	0
393.805	9.199e-06	2.6161e-06	1.4861e-06	5.6433e-06	6.324e-06	3.9108e-06	6.122e-06	2.0275e-06	6.4158e-06	4.3668e-06	4.9747e-07	2.0255e-06	1.6733e-06	2.3643e-06	0
394.805	1.2926e-05	5.4373e-06	4.8716e-06	3.7175e-06	1.9799e-06	8.1762e-07	4.6191e-06	2.982e-06	1.5736e-06	6.2214e-06	2.7705e-06	3.8314e-06	5.6503e-06	2.0726e-06	0
395.804	8.5422e-06	6.6518e-06	5.0373e-06	1.0699e-06	3.3629e-06	5.2372e-06	1.3022e-06	1.1119e-06	5.915e-06	3.0631e-06	6.9328e-07	2.6779e-06	1.5179e-06	4.379e-06	0
396.804	9.2547e-06	4.9245e-06	1.9144e-06	2.819e-06	4.4841e-06	2.5064e-06	1.1783e-06	1.6423e-06	6.4747e-06	6.7437e-06	5.6882e-06	1.7987e-06	2.3076e-06	2.7043e-06	0
397.803	9.238e-06	5.5692e-06	3.7265e-06	3.3405e-06	3.4144e-06	4.3242e-06	3.7866e-06	3.604e-06	7.341e-06	4.1657e-06	9.3255e-07	1.9976e-06	2.1239e-07	2.8261e-06	0
398.803	1.0352e-06	3.1618e-06	1.5546e-06	2.1911e-06	3.4944e-06	2.5295e-06	4.0825e-06	2.5528e-06	1.5841e-06	2.155e-06	2.0248e-06	2.8493e-06	5.2905e-06	2.0637e-06	0
399.803	7.7145e-06	4.1423e-06	4.5276e-06	4.8401e-06	3.6375e-06	6.4518e-07	7.5737e-07	1.4882e-06	3.5726e-06	3.2534e-06	2.3761e-06	1.8872e-06	2.9796e-06	3.6469e-07	0
400.802	5.8137e-06	1.0618e-05	2.1966e-06	2.4902e-06	3.1331e-06	3.8773e-06	4.1426e-06	1.7321e-06	7.446e-06	2.9199e-06	3.4627e-06	4.3614e-07	2.67e-06	1.6412e-06	0
401.802	5.4926e-06	5.3699e-06	2.5331e-06	6.0721e-06	2.4851e-06	2.6425e-06	3.3614e-06	2.5528e-06	4.1147e-06	5.7418e-06	2.6451e-06	8.5535e-08	1.6816e-06	2.8604e-06	0
402.801	6.8661e-06	4.8421e-06	4.8836e-06	4.4977e-06	2.3237e-06	1.8993e-06	2.5055e-06	3.9176e-06	2.5976e-06	8.7391e-07	2.6568e-06	3.3264e-06	3.1973e-06	7.8952e-07	0
403.801	1.2905e-05	2.9295e-06	1.4026e-06	4.578e-06	3.0225e-06	5.7329e-07	9.0504e-07	4.957e-06	2.3409e-06	2.8929e-06	2.9127e-06	2.1784e-06	2.9421e-06	3.6199e-06	0
404.8	7.6198e-06	3.4925e-06	2.1908e-06	4.8171e-06	5.5923e-06	2.0048e-06	3.3672e-06	3.6046e-06	7.9442e-06	4.9531e-06	3.336e-06	1.3455e-06	4.7855e-06	1.1907e-06	0
405.8	3.9331e-06	5.8858e-06	2.7352e-06	2.7362e-06	3.4005e-06	3.6482e-06	2.6085e-06	3.4105e-06	7.8163e-06	4.4993e-06	2.5297e-06	3.0863e-06	1.9526e-06	1.9317e-06	0
406.799	5.488e-06	1.8892e-06	3.7236e-06	4.7132e-06	3.2845e-06	3.1867e-06	6.7865e-07	9.7659e-07	3.9124e-06	3.5804e-06	2.3062e-06	1.134e-06	4.583e-06	2.4468e-06	0
407.799	7.4373e-06	3.1649e-06	4.8052e-06	6.1204e-06	3.8662e-06	5.5752e-06	3.4237e-06	7.8171e-07	2.4603e-06	4.1943e-06	1.5237e-06	6.2302e-06	4.0856e-06	1.4558e-06	0
408.798	7.5227e-06	2.6265e-06	2.866e-06	4.7244e-06	6.0546e-06	2.8371e-06	4.3556e-06	3.7668e-06	3.3486e-06	2.3775e-06	1.7177e-06	4.1531e-06	6.9494e-07	1.686e-06	0
409.798	4.792e-06	2.1483e-06	1.5955e-06	1.6756e-06	4.7281e-06	9.3408e-07	2.2989e-06	2.11e-06	5.5942e-06	3.5581e-06	2.4955e-06	4.1315e-07	1.7514e-06	1.3929e-06	0
410.797	3.1163e-06	2.2463e-06	1.7896e-06	1.8877e-06	3.3745e-06	2.6214e-06	2.471e-06	3.371e-06	2.9929e-06	1.2882e-06	4.2822e-06	4.7925e-06	3.7926e-07	9.4667e-07	0
411.797	9.9752e-06	5.489e-06	1.0701e-06	2.5759e-06	1.6892e-06	7.0174e-07	2.1369e-06	2.8338e-06	2.0561e-06	1.6522e-06	2.7073e-06	3.5153e-06	2.2005e-06	1.2565e-06	0
412.796	3.3841e-06	2.5809e-06	1.3984e-06	1.0822e-05	7.5873e-06	1.6736e-06	1.105e-06	8.0193e-07	9.0935e-06	2.1835e-06	2.5113e-06	3.228e-06	3.3788e-06	2.5823e-06	0
413.796	3.7287e-06	3.3417e-06	4.5175e-06	1.2156e-06	4.2407e-06	2.4944e-06	1.8282e-06	3.1615e-06	5.3088e-06	2.2564e-06	1.2625e-06	1.6844e-06	3.2526e-06	5.0478e-07	0
414.795	9.5353e-07	3.8437e-06	1.0645e-06	4.4525e-06	5.108e-06	1.0296e-06	3.3234e-06	3.6641e-06	2.3145e-06	7.1793e-06	3.0922e-06	3.2564e-06	2.8841e-06	9.2904e-07	0
415.795	4.3065e-06	3.3552e-07	6.7508e-06	7.0715e-06	2.5521e-06	2.0191e-06	1.9729e-06	3.9718e-06	3.9726e-06	1.5679e-06	3.2041e-06	2.5176e-06	8.7089e-07	2.8679e-06	0
416.794	3.2591e-06	2.1706e-06	5.305e-06	3.3965e-06	1.5259e-06	2.2266e-06	3.6503e-06	4.2484e-06	1.687e-06	1.7339e-06	2.233e-06	3.7487e-06	1.0161e-06	1.0569e-06	0
417.794	6.1283e-06	5.0026e-06	1.9973e-06	5.1877e-06	4.4643e-06	1.2702e-06	1.0401e-06	2.1648e-06	5.7095e-06	2.1807e-06	1.2885e-06	6.4008e-06	8.4248e-07	1.6633e-06	0
418.793	2.5357e-06	9.0564e-06	2.3274e-06	6.5696e-06	1.5491e-06	2.9612e-06	2.3293e-06	5.1596e-06	2.4988e-06	5.3997e-06	2.3943e-06	3.2206e-06	1.1705e-06	2.0429e-06	0
419.793	4.4665e-06	2.5029e-06	1.8767e-06	4.8727e-06	4.1376e-06	2.7681e-06	1.0747e-06	3.341e-06	7.4825e-06	1.6112e-06	1.4393e-06	3.4019e-06	3.3277e-06	4.3137e-06	0
420.792	1.1065e-05	4.3719e-06	2.4432e-06	6.5472e-06	1.1289e-06	4.3478e-06	9.9318e-07	2.1857e-06	4.2138e-06	3.3371e-06	2.9853e-06	3.3593e-06	2.027e-06	4.1636e-06	0
421.792	1.5721e-06	4.224e-06	8.4174e-07	2.563e-06	6.2111e-06	3.577e-07	2.9131e-06	2.4591e-06	9.5232e-07	5.2678e-06	1.9604e-06	2.9802e-06	2.6278e-06	4.6321e-06	0
422.791	6.7493e-06	1.9248e-06	9.0413e-07	4.7405e-06	9.8564e-07	7.3475e-07	6.2136e-07	1.6237e-06	4.5433e-06	3.5179e-06	4.5612e-06	3.0465e-06	3.5178e-06	3.1888e-06	0
423.791	1.1619e-05	2.3872e-06	1.0203e-06	3.6263e-06	3.4183e-06	2.4902e-06	1.3515e-06	2.0258e-06	5.4688e-06	4.487e-06	3.1071e-06	1.2772e-06	1.0145e-06	2.6004e-06	0
424.79	9.6599e-07	3.4469e-06	1.6751e-06	4.683e-06	1.1479e-06	2.6412e-06	2.0327e-06	7.8506e-07	5.6281e-06	1.6522e-06	1.2836e-06	9.2265e-07	2.3743e-06	1.9175e-06	0
425.79	4.3924e-06	7.4219e-06	2.39e-06	1.2251e-06	1.1164e-06	2.3025e-06	2.0042e-06	3.0672e-06	2.2273e-06	1.0633e-06	1.2814e-06	4.349e-06	1.7313e-06	3.3991e-06	0
426.789	6.0269e-06	1.6695e-06	2.8686e-06	2.2147e-06	2.6756e-06	2.8974e-06	3.0267e-06	1.3746e-06	2.8967e-06	1.7574e-06	3.5273e-06	8.9447e-07	1.6816e-06	1.722e-06	0
427.789	6.8827e-06	6.9506e-06	3.1919e-06	2.0345e-06	8.2735e-07	2.1979e-06	3.7708e-06	3.9687e-06	3.9271e-06	4.625e-06	2.5094e-06	6.7642e-06	1.6771e-06	2.0388e-06	0
428.788	4.0394e-06	3.4503e-06	4.5177e-06	5.104e-06	4.0977e-06	2.7918e-06	2.1719e-06	2.2209e-06	3.6105e-06	4.0347e-06	3.4829e-06	4.749e-06	1.7082e-06	1.8936e-06	0
429.788	5.1244e-06	3.0776e-06	4.1103e-06	5.2015e-06	6.1929e-06	3.4215e-06	3.15e-06	2.004e-06	5.725e-06	1.494e-06	6.0672e-06	1.1763e-06	2.7379e-06	2.3013e-06	0
430.787	6.9072e-06	2.4598e-06	4.3003e-06	4.1121e-06	1.1238e-06	1.9184e-06	3.6721e-06	2.5144e-06	2.1899e-06	2.2956e-06	1.4082e-06	2.3457e-06	2.7925e-06	2.972e-06	0
431.787	4.2327e-06	4.2168e-06	2.7371e-06	2.6765e-06	1.8864e-06	2.4479e-06	3.1248e-06	1.9188e-06	5.5376e-06	2.7241e-06	9.0763e-07	2.3264e-06	1.5329e-06	8.2131e-07	0
432.786	9.5334e-07	1.3517e-06	1.1108e-06	2.0664e-06	5.6171e-06	2.9646e-06	2.9337e-06	6.219e-07	4.3573e-06	3.5207e-06	9.3238e-07	4.9551e-06	6.7692e-07	2.7008e-06	0
433.786	3.838e-06	1.964e-06	5.2285e-07	2.6214e-06	1.0679e-06	1.2844e-06	1.9977e-06	2.194e-06	1.6236e-06	1.2349e-06	3.7749e-06	1.262e-06	1.5058e-06	1.4857e-06	0
434.785	7.5633e-06	3.3135e-06	2.2297e-06	2.301e-06	2.0947e-06	1.238e-06	3.856e-06	2.6227e-06	3.4279e-06	4.3174e-06	2.7059e-06	6.8045e-07	1.4396e-06	4.2591e-06	0
435.785	4.596e-06	3.8207e-06	2.4226e-06	3.6696e-06	5.6399e-06	1.1894e-06	3.9661e-06	1.3148e-06	4.1476e-06	3.6826e-07	2.9829e-06	2.3239e-06	1.1705e-06	2.8298e-06	0
436.784	9.3298e-06	4.1798e-06	4.3821e-06	4.2616e-06	2.7172e-06	9.6467e-07	2.2711e-06	6.903e-07	1.5692e-06	3.4412e-06	1.3611e-06	1.9929e-06	1.4085e-06	2.5051e-06	0
437.784	4.8743e-06	3.9783e-06	3.0981e-06	3.3888e-06	2.812e-06	9.4548e-07	1.5549e-06	5.6844e-07	2.6172e-06	2.776e-06	4.6417e-06	1.0203e-06	1.9353e-06	2.8e-06	0
438.783	4.3866e-06	1.6082e-06	3.2993e-06	5.0374e-06	1.4848e-06	4.3603e-07	3.3066e-06	8.4624e-07	5.9156e-06	4.0984e-06	2.1762e-06	2.7804e-06	1.3122e-06	9.9033e-07	0
439.783	3.9078e-06	2.7412e-06	3.0842e-06	8.0745e-06	2.1947e-06	2.5779e-06	3.5629e-06	3.4894e-06	1.2923e-06	2.2004e-06	2.5898e-06	5.2174e-06	1.4365e-06	2.8103e-06	0
440.782	4.4285e-06	2.4089e-06	2.8655e-06	2.9432e-06	3.1848e-06	2.9627e-06	1.4225e-06	2.8973e-06	4.1064e-06	2.143e-06	1.8874e-06	1.0563e-06	2.0816e-06	2.2728e-06	0
441.782	2.3643e-06	9.8504e-07	3.7231e-06	1.7258e-06	3.1258e-06	1.1119e-06	3.1297e-06	2.0669e-06	1.4422e-06	4.1354e-06	2.9883e-06	5.9164e-07	4.5167e-06	9.9217e-07	0
442.781	4.6686e-06	1.3093e-06	4.9109e-07	1.3273e-06	1.583e-06	1.1788e-06	5.5211e-07	2.0006e-06	3.8685e-07	1.4948e-06	1.5142e-06	1.4493e-06	4.3695e-06	6.1755e-06	0
443.781	3.9771e-06	3.8139e-06	3.4743e-06	4.9826e-06	4.1151e-06	1.6536e-06	5.0211e-06	2.4783e-06	3.8626e-06	3.2347e-06	1.4305e-06	2.538e-06	1.4854e-06	3.2642e-06	0
444.78	3.5712e-06	3.4778e-06	7.0716e-07	2.0888e-06	2.1173e-06	1.0897e-06	2.2072e-06	2.8619e-06	3.0261e-06	1.5085e-06	2.9655e-06	1.905e-06	1.6121e-06	8.0126e-07	0
445.78	6.4614e-06	2.2614e-06	2.9245e-06	3.4291e-06	6.7948e-07	3.0631e-06	1.0852e-06	1.8796e-06	1.987e-06	2.3463e-06	1.2024e-06	3.5574e-06	7.9117e-07	1.8787e-06	0
446.779	1.399e-06	5.5335e-06	8.9647e-07	7.015e-07	1.8813e-06	2.1331e-06	7.561e-07	3.3342e-06	4.8128e-06	2.6894e-06	1.8178e-06	6.1367e-06	1.8737e-06	2.0602e-06	0
447.779	7.953e-06	6.9094e-06	2.5019e-06	3.5953e-06	5.4191e-06	2.6315e-06	2.4238e-06	1.4395e-06	6.3891e-06	2.2779e-06	2.4773e-06	3.7352e-06	1.7664e-06	2.3463e-06	0
448.778	6.1371e-06	3.257e-06	1.1313e-06	6.3901e-07	2.617e-06	3.0588e-06	5.7207e-07	2.746e-06	2.0996e-06	4.7011e-06	5.2307e-07	6.4556e-06	9.3927e-07	1.5203e-06	0
449.778	2.7782e-06	5.5993e-06	3.5973e-06	3.2666e-06	3.8986e-07	3.1123e-06	2.2102e-06	3.3978e-06	4.0564e-06	8.4082e-07	1.8153e-06	2.3247e-06	2.6169e-06	3.0316e-06	0
450.777	6.0867e-06	1.7256e-06	1.4675e-06	2.3148e-06	4.0422e-06	2.0019e-06	1.4688e-06	1.7736e-06	4.2432e-06	3.4576e-06	3.3831e-06	2.7106e-06	3.9402e-06	3.4185e-06	0
451.777	2.2171e-06	1.1974e-06	3.0089e-06	6.7369e-06	4.7725e-06	3.8332e-06	1.3612e-06	1.9353e-06	4.4293e-06	2.6281e-06	3.1287e-06	3.0628e-06	4.0638e-06	1.1399e-06	0
452.776	2.6558e-06	5.7131e-06	3.1265e-06	1.2533e-06	1.2152e-06	5.4595e-07	3.1593e-06	9.2508e-07	9.834e-07	4.8855e-06	2.9699e-06	2.6297e-06	2.9951e-06	2.1696e-06	0
453.776	5.6443e-06	3.5092e-06	1.387e-06	3.7182e-06	4.1074e-06	1.727e-06	1.6798e-06	3.6678e-06	1.6242e-06	3.7907e-07	8.3306e-07	1.4919e-06	7.9827e-07	1.4998e-06	0
454.775	3.7647e-06	1.0098e-06	1.8003e-06	2.4392e-06	6.3349e-07	2.9959e-06	6.1121e-07	2.3345e-06	4.5945e-06	5.0033e-06	5.6628e-07	3.5623e-06	3.3548e-06	9.1868e-07	0
455.775	8.025e-07	2.2712e-06	4.6352e-06	3.6024e-06	4.2792e-06	2.9955e-06	3.3757e-06	1.4239e-06	3.4016e-06	2.8628e-06	7.2939e-07	4.6416e-06	4.391e-07	1.6197e-06	0
456.774	3.5246e-06	4.0886e-06	1.9219e-06	2.2527e-06	3.0776e-06	9.2397e-07	6.5021e-07	4.2416e-06	2.1013e-06	3.0103e-06	1.7947e-06	1.3607e-06	2.2554e-06	5.7991e-07	0
457.774	9.0834e-06	6.307e-07	9.0351e-07	4.4239e-06	3.3728e-06	1.6857e-06	2.9651e-06	5.2072e-06	1.8645e-06	2.9785e-06	2.8448e-06	3.616e-06	2.0111e-06	7.7109e-07	0
458.773	3.9267e-06	3.4742e-06	4.044e-06	4.1671e-06	4.5982e-06	2.0062e-06	2.6698e-06	3.5911e-07	6.0076e-06	3.5065e-06	3.3828e-06	2.9022e-06	3.7865e-07	1.5175e-06	0
459.773	1.9198e-06	1.7265e-06	1.5111e-06	6.0225e-06	2.977e-06	1.121e-06	1.0568e-06	2.2004e-06	1.2308e-06	3.9165e-06	1.0632e-06	1.6331e-06	3.3268e-06	1.7479e-06	0
460.772	8.0447e-06	5.1043e-06	5.0164e-06	4.0506e-06	2.119e-06	5.8255e-07	9.3118e-07	1.9803e-06	3.6546e-06	2.06e-06	2.0625e-06	5.1705e-06	1.6927e-06	1.6401e-06	0
461.772	4.6689e-06	9.6396e-07	1.8809e-06	4.168e-06	1.4065e-06	1.3255e-06	3.2375e-06	9.5862e-07	2.9522e-06	6.6627e-06	3.0534e-06	1.0509e-06	1.8333e-06	1.0656e-06	0
462.771	5.2097e-06	2.7406e-06	1.408e-06	8.7587e-07	2.9693e-06	2.3141e-06	3.614e-06	3.0138e-06	2.211e-06	1.0473e-06	8.4863e-07	1.8632e-06	1.8227e-06	3.6074e-06	0
463.771	9.9628e-06	6.7858e-06	2.5609e-06	5.6139e-06	3.0854e-06	3.6113e-06	2.309e-06	3.3218e-06	2.5102e-06	9.0676e-07	2.6912e-06	2.1556e-06	1.9054e-06	3.6893e-06	0
464.77	6.1587e-06	3.0002e-06	5.3054e-06	4.3155e-06	1.2266e-06	2.2021e-06	1.0251e-06	9.3193e-07	6.5259e-06	1.6985e-06	4.047e-06	2.6531e-06	1.8234e-06	2.4124e-06	0
465.77	6.6468e-06	1.9231e-06	2.0858e-06	1.0659e-06	2.5836e-06	3.6984e-06	1.6991e-06	4.1977e-06	4.9656e-06	6.679e-07	4.1597e-07	2.7042e-06	2.5581e-06	4.4833e-06	0
466.769	4.6836e-06	4.2703e-06	6.0071e-07	3.9365e-06	1.6194e-06	1.6325e-06	1.2364e-06	2.8639e-06	2.9998e-06	2.2871e-06	2.1273e-06	2.5658e-06	2.3758e-06	3.6067e-07	0
467.769	2.6717e-06	6.9624e-06	3.3897e-06	4.7167e-06	1.3112e-06	2.2779e-06	8.7581e-07	3.4439e-06	3.2137e-06	1.5981e-06	2.688e-06	2.9882e-06	1.0014e-06	1.365e-06	0
468.768	6.4683e-06	1.8438e-06	2.9232e-06	3.0041e-06	3.2794e-06	2.6468e-06	2.1875e-06	2.4953e-06	1.1648e-06	2.1073e-06	1.6857e-06	1.7176e-06	1.3523e-06	2.581e-06	0
469.768	7.4359e-06	3.9854e-06	2.1035e-06	4.4259e-06	5.5543e-07	8.4682e-07	1.8309e-06	4.5627e-06	3.4613e-06	1.8777e-06	1.0443e-06	2.3603e-06	2.3597e-06	3.9317e-07	0
470.767	2.3613e-06	2.8171e-06	2.4503e-06	2.8769e-06	2.9984e-06	1.7489e-06	2.0587e-06	9.5734e-07	2.8279e-06	2.5642e-06	1.1248e-06	6.4703e-06	2.4229e-06	3.0416e-06	0
471.767	2.0233e-06	5.0335e-07	9.1193e-07	2.0991e-06	3.9039e-06	1.667e-06	1.7939e-06	1.2154e-06	2.3849e-06	2.4698e-06	2.7431e-06	2.3175e-06	4.578e-07	3.8742e-06	0
472.766	4.9469e-06	7.5761e-07	2.0153e-06	6.7885e-06	4.4182e-06	2.715e-06	7.9954e-07	1.8286e-06	1.5281e-06	1.7229e-06	1.8839e-06	1.1184e-06	9.4052e-07	2.0053e-06	0
473.766	2.3921e-06	8.3421e-07	2.3649e-06	1.7359e-07	3.3086e-06	5.634e-07	8.6678e-07	2.715e-06	2.2692e-06	4.991e-06	3.2565e-06	1.8725e-06	1.3228e-06	3.391e-06	0
474.765	2.592e-06	3.6324e-06	2.214e-06	4.6812e-06	8.7568e-07	3.6257e-06	2.8473e-06	2.685e-06	2.8176e-06	4.0152e-06	2.6093e-06	3.7004e-06	1.4931e-06	8.9855e-07	0
475.765	8.1709e-06	1.6105e-06	5.9171e-06	9.599e-07	1.4344e-06	2.3723e-06	2.598e-06	1.276e-06	1.2305e-06	1.2079e-06	1.7795e-06	2.0587e-06	1.3706e-06	2.666e-06	0
476.764	2.4635e-06	6.8558e-06	3.7766e-06	2.1602e-06	1.618e-06	2.72e-06	2.6539e-06	5.7852e-07	1.2904e-06	2.0228e-06	2.7192e-06	2.9236e-06	1.8936e-06	1.3525e-06	0
477.764	3.4507e-06	9.3579e-07	2.338e-06	1.2634e-06	3.9145e-06	2.0093e-06	1.7797e-06	2.3108e-06	1.7034e-06	2.0676e-06	1.4026e-07	2.7032e-06	1.856e-06	2.1762e-06	0
478.763	2.0473e-07	3.6665e-06	2.1077e-06	1.0099e-06	2.1877e-06	2.6045e-06	8.4278e-07	2.5724e-06	2.4936e-06	2.4357e-06	3.0524e-06	3.6066e-06	1.2526e-06	1.3227e-06	0
479.763	6.0456e-06	4.534e-06	2.9367e-06	2.6626e-06	4.2117e-07	1.234e-06	1.7189e-06	1.1685e-06	1.4508e-06	2.0092e-06	3.7868e-06	1.2135e-06	3.7128e-07	3.12e-06	0
480.762	2.958e-06	2.6679e-06	3.0604e-06	5.5197e-06	1.3423e-06	1.8731e-06	1.7863e-06	2.4748e-06	4.4075e-06	4.485e-06	3.5833e-06	2.5966e-06	8.9234e-07	2.7806e-06	0
481.762	4.0014e-06	2.3931e-06	2.9817e-06	3.5027e-06	2.8725e-06	2.196e-06	2.5867e-06	2.2388e-06	6.7438e-07	4.4093e-06	2.8538e-06	3.5025e-06	2.1357e-06	1.216e-06	0
482.762	8.9888e-06	1.8781e-06	1.1564e-06	2.9376e-07	3.2612e-06	1.9604e-06	9.9138e-07	2.74e-06	1.7148e-06	5.2655e-06	3.5187e-06	1.9946e-06	1.8875e-06	2.0426e-06	0
483.761	6.6077e-06	2.5727e-06	3.5885e-06	2.6496e-06	2.3175e-06	8.2346e-07	1.4132e-06	4.2074e-06	3.0408e-06	1.88e-06	1.0947e-06	4.0377e-06	2.1994e-06	2.8266e-06	0
484.761	6.6689e-06	3.0241e-06	1.7331e-06	4.0531e-06	2.2525e-06	1.1872e-06	2.0858e-06	2.7045e-07	3.5935e-06	3.814e-06	7.0696e-07	9.6753e-07	1.7323e-06	5.3567e-06	0
485.76	4.68e-06	4.2062e-06	2.4116e-06	1.5258e-06	3.8026e-06	2.7413e-06	1.3248e-06	2.6227e-06	2.2093e-06	1.3938e-06	2.6402e-06	2.8287e-06	2.9495e-06	2.3256e-06	0
486.76	3.7276e-06	7.1923e-07	3.1559e-06	1.7157e-06	3.5675e-06	3.4455e-06	5.1472e-07	1.4831e-06	1.6732e-06	2.6761e-06	2.7977e-06	2.1054e-06	1.3019e-06	9.2695e-07	0
487.759	1.3123e-06	2.6436e-06	1.0385e-06	3.4068e-06	1.3978e-06	2.8229e-06	2.4569e-06	2.5624e-07	3.4285e-06	4.1572e-06	2.1104e-06	1.1229e-06	3.6106e-06	3.1056e-06	0
488.759	4.5575e-06	2.5064e-06	3.3695e-06	2.7633e-06	2.4705e-06	2.3907e-06	2.3089e-06	1.4788e-06	4.5144e-06	1.5258e-06	2.8584e-06	1.1962e-06	2.8942e-06	1.2769e-06	0
489.758	1.8895e-06	1.1062e-06	3.1406e-06	2.3969e-06	8.9442e-07	1.9021e-06	2.9209e-06	7.8778e-07	2.0089e-06	2.2369e-06	1.6422e-06	8.8145e-07	2.3802e-07	2.7913e-06	0
490.758	5.4929e-06	1.8898e-06	7.0496e-07	3.4006e-06	1.2624e-06	1.9878e-06	1.3559e-06	1.7221e-06	2.131e-06	2.0423e-06	6.0736e-07	3.1043e-06	2.7268e-06	4.4419e-06	0
491.757	7.012e-06	2.4188e-06	8.2335e-07	2.2949e-06	3.541e-06	1.4528e-06	1.3494e-06	3.9305e-06	3.09e-06	4.2428e-06	2.5836e-06	3.3091e-06	1.1722e-06	3.0911e-06	0
492.757	9.015e-06	1.9393e-06	2.888e-06	5.3958e-06	2.3262e-06	2.3055e-06	2.9239e-06	3.1734e-06	4.8609e-06	2.6875e-06	1.2695e-06	4.0089e-06	9.8734e-07	8.6567e-07	0
493.756	2.6602e-06	1.3385e-06	3.3559e-06	2.671e-06	2.7723e-06	4.2481e-07	1.6449e-06	1.6974e-06	4.6112e-06	4.8977e-06	1.0023e-06	1.08e-06	5.1685e-06	2.5639e-06	0
494.756	4.5519e-06	5.1279e-06	2.1843e-06	2.8037e-06	2.859e-06	2.3244e-06	1.3828e-06	2.1847e-06	3.3137e-06	2.6388e-06	2.7783e-06	2.0295e-06	2.4421e-06	1.0206e-06	0
495.755	7.5921e-06	9.1705e-07	1.228e-06	1.2274e-06	3.627e-06	2.3649e-06	2.371e-06	4.1709e-06	5.4018e-06	1.5346e-06	8.4825e-07	3.9359e-06	2.7646e-07	2.6223e-06	0
496.755	8.2648e-06	2.2303e-06	4.5705e-06	2.5203e-06	4.6569e-06	5.9368e-07	1.6927e-06	1.6996e-06	1.7409e-06	5.1169e-06	5.8206e-07	2.2773e-06	1.8833e-06	7.5978e-07	0
497.754	2.7948e-06	4.7057e-06	3.3439e-06	3.8345e-06	1.4151e-06	1.2387e-06	3.6037e-06	3.7249e-06	4.2675e-06	3.7033e-06	7.8818e-07	2.5723e-06	2.3201e-06	2.5249e-06	0
498.754	2.2868e-06	1.3489e-06	4.6608e-06	1.2684e-06	2.1119e-06	4.4251e-06	1.9237e-06	3.5083e-06	4.5729e-06	2.3013e-07	1.128e-06	1.7816e-06	5.4867e-07	2.6103e-06	0
[truncated: 1,580 more rows]

## Sheet: M48_phase
response freq\stimulus size	FF	70	60	50	40	30	20	10	AN10	AN20	AN30	AN40	AN50	AN60
[truncated: 2,080 more rows]

[truncated: 19 more sheets: L36_amp, L36_phase, M36_amp, M36_phase, L30_amp, L30_phase, M30_amp, M30_phase, L12_amp, L12_phase, M12_amp, M12_phase, L8_amp, L8_phase, M8_amp , M8_phase , L4_amp, L4_phase, L-M ratio]
