# Supplementary material for: The Spatial Properties of L- and M-Cone Inputs to Electroretinograms That Reflect Different Types of Post-Receptoral Processing
Source: PLoS One. 2015 Mar 18;10(3):e0121218. doi: 10.1371/journal.pone.0121218 (PMC4364754; doi:10.1371/journal.pone.0121218)
Supplement: S5 File — (XLSX) [file pone.0121218.s009.xlsx]

## Sheet: L30_amp
Frequency	70	60	50	40	30	20	10	AN10	AN20	AN30	AN40	AN50	AN60
0	6.935e-09	1.3589e-08	3.5367e-08	5.471e-09	7.9e-10	1.9991e-08	3.311e-09	3.745e-09	1.0331e-08	5.117e-09	2.24e-09	2.217e-08	3.6934e-09	0
0.999506	0.0003996	0.001236	0.00043452	0.00076164	0.0019478	0.001882	0.0016162	0.00051683	0.0017615	0.0019091	0.002825	0.0017305	0.0017608	0
1.99901	0.001183	0.0013145	0.0027948	0.00036045	0.0007611	0.001098	0.001624	0.00058886	0.001002	0.00048264	0.0012908	0.00067223	0.0016337	0
2.99852	0.00014765	0.0015956	0.0017907	0.00098196	0.00066955	0.0013951	0.0005426	0.00061425	0.0010641	0.002063	0.0017534	0.00059221	0.0014022	0
3.99803	0.00043772	0.0004854	0.001237	0.00056811	0.00027254	0.00034786	0.00076779	0.00039277	0.00051521	0.00031165	0.00017114	0.00026221	0.00082406	0
4.99753	0.00024984	8.3829e-05	0.0010943	0.00054846	0.00016293	0.0002116	0.00040011	0.0002784	0.00035862	6.8623e-05	0.00062713	0.00059677	0.00045167	0
5.99704	0.00019617	0.00011659	0.00022387	0.00013915	0.00030358	0.00018424	0.00016087	0.00029557	0.00055756	0.00047401	0.00031813	0.00041146	0.00062054	0
6.99654	9.0551e-05	0.00011307	0.00063381	0.00010036	0.00016963	0.00029848	0.00021724	0.00023011	0.00014074	0.0003392	0.00024009	0.00047814	0.00032767	0
7.99605	0.0003353	0.00011672	0.00031245	0.00015887	0.00020428	0.00028201	0.00019637	0.00011101	0.00011388	0.00018794	0.00030294	0.00045019	0.0001039	0
8.99556	0.00023556	0.00020259	0.00055514	0.00020391	0.00010674	7.8714e-05	4.4744e-05	0.00022872	0.00034744	0.00019752	0.00039044	0.00030758	0.0001098	0
9.99506	9.7236e-05	0.00020257	0.00031837	0.0002251	1.5095e-05	0.00010365	8.2639e-05	0.0001055	0.00012416	0.00020876	0.00019985	0.00016813	0.00025644	0
10.9946	9.1046e-05	5.6325e-05	0.00032204	0.0002004	0.00014473	7.9305e-05	6.9846e-05	4.0416e-05	7.6317e-05	8.3817e-05	0.00019545	9.6884e-05	0.00014575	0
11.9941	2.0855e-05	4.3454e-05	0.00017206	5.0661e-05	8.972e-05	7.7549e-05	6.9579e-05	0.00010798	0.00014828	0.00013392	6.6191e-05	5.2226e-05	7.5908e-05	0
12.9936	6.0655e-05	5.9618e-05	0.00013768	7.1583e-05	7.5359e-05	9.6793e-05	6.2152e-05	1.4154e-05	0.00016735	5.4438e-05	2.1267e-05	5.6002e-05	9.6152e-05	0
13.9931	2.1947e-05	7.103e-05	7.2204e-05	0.0001636	4.4532e-05	7.926e-05	2.0256e-05	9.3766e-06	0.00015083	1.0136e-05	8.7171e-05	0.00015937	0.00019494	0
14.9926	2.8069e-05	4.6795e-05	0.00012982	0.00012456	9.0643e-05	6.714e-05	2.5695e-05	6.1714e-05	4.1932e-05	2.5319e-05	0.00014999	3.7654e-05	0.0002384	0
15.9921	2.9755e-05	6.9129e-05	0.00013769	7.0704e-05	3.5711e-05	5.2327e-05	2.3588e-05	4.7742e-05	4.3491e-05	5.0582e-05	9.7309e-05	0.00013606	8.2352e-05	0
16.9916	3.4814e-05	2.9257e-05	9.0697e-05	7.4469e-05	4.8896e-05	3.2008e-05	4.8354e-05	2.8065e-05	8.2915e-05	6.6976e-05	0.00011307	0.00020193	2.1536e-05	0
17.9911	5.2539e-05	1.8746e-05	0.00012937	8.1641e-05	4.2804e-05	6.6493e-05	2.4021e-05	3.8522e-05	9.4932e-05	3.0625e-05	6.0161e-05	0.00014003	0.00013753	0
18.9906	1.7817e-05	6.1588e-05	9.5026e-05	4.3244e-05	1.3451e-05	6.2597e-05	3.0057e-05	6.1319e-05	6.6089e-05	9.5808e-05	3.4083e-05	8.8935e-05	0.00014295	0
19.9901	8.4288e-05	3.3209e-05	5.3316e-05	2.5372e-05	2.6266e-05	2.2858e-05	3.7361e-05	7.9158e-05	6.8599e-05	7.3008e-05	1.2088e-05	8.8885e-05	5.8787e-05	0
20.9896	1.35e-05	8.1463e-05	6.4777e-05	5.6136e-05	2.7581e-05	3.7202e-05	3.1916e-05	1.6257e-05	3.5588e-05	1.0841e-05	5.5708e-05	7.0123e-05	1.7061e-05	0
21.9891	7.983e-05	8.3115e-05	0.00012809	2.7473e-05	4.9283e-05	3.4905e-05	2.6782e-05	6.072e-05	3.4541e-05	2.1153e-05	7.3352e-05	4.4993e-05	1.0688e-05	0
22.9886	6.3276e-05	3.2928e-05	9.3646e-05	3.193e-05	1.5075e-05	7.249e-05	1.6966e-05	2.4884e-05	4.6101e-05	1.437e-05	5.0472e-05	6.8545e-05	5.4545e-05	0
23.9882	3.5513e-05	4.7926e-05	0.00013544	3.5878e-05	1.64e-05	5.083e-05	7.1243e-06	2.5576e-05	4.7625e-05	4.7451e-05	3.7862e-05	9.5626e-05	5.0928e-05	0
24.9877	5.5963e-05	2.7132e-05	7.7726e-05	1.3991e-05	2.2142e-05	3.7308e-05	4.1573e-05	0.00010173	5.0904e-05	2.79e-05	5.6895e-05	3.5847e-05	3.929e-05	0
25.9872	3.4829e-05	6.9093e-05	0.00012558	2.973e-05	9.7103e-06	2.8911e-05	3.7714e-05	6.4874e-05	3.8855e-05	5.8984e-05	8.0651e-05	7.7413e-05	9.7438e-05	0
26.9867	5.628e-05	6.6517e-05	7.1786e-05	3.08e-05	7.5126e-05	1.3224e-05	2.6444e-05	8.9795e-05	3.257e-05	8.4655e-05	8.0265e-05	4.6066e-05	1.8692e-05	0
27.9862	9.8136e-05	6.4671e-05	8.7161e-05	7.2107e-05	2.5077e-05	2.5902e-05	2.3199e-05	9.5067e-05	9.1776e-05	6.1727e-05	9.0459e-05	0.00012301	7.4042e-05	0
28.9857	0.00016502	0.00012439	0.00016051	3.3523e-05	6.3584e-05	3.6609e-05	2.3288e-05	0.00014178	0.00014104	0.00015533	0.00016512	9.5922e-05	6.4687e-05	0
29.9852	0.0013954	0.0012847	0.0012281	0.00057825	0.00057737	0.000262	0.00013623	0.0012411	0.0012655	0.0012601	0.0011642	0.00074183	0.00043757	0
30.9847	0.00024546	0.00024678	0.00020825	0.00010828	0.00010576	6.503e-05	4.0378e-05	0.00017128	0.00018107	0.00022797	0.00020065	0.0001323	5.7432e-05	0
31.9842	0.00012946	0.00012603	9.7929e-05	5.6588e-05	4.5685e-05	4.3133e-05	1.6063e-05	0.00012935	8.1928e-05	0.00013561	9.9902e-05	2.0796e-05	4.8393e-05	0
32.9837	7.2448e-05	6.949e-05	7.7658e-05	8.8828e-05	1.2236e-05	2.7178e-05	1.6838e-05	7.5372e-05	5.2605e-05	5.1439e-05	4.2104e-05	1.7456e-05	2.6159e-05	0
33.9832	7.2935e-05	0.00010059	4.5787e-05	5.7843e-05	3.0531e-05	5.3825e-05	7.9245e-06	4.6107e-05	4.4526e-05	3.1315e-05	4.9455e-05	2.1275e-05	5.196e-05	0		signal-to-noise ratio
34.9827	5.961e-05	3.12e-05	3.5637e-05	3.5987e-05	3.2627e-05	2.7744e-05	2.2712e-05	4.5792e-05	1.6439e-05	3.6597e-05	3.5444e-05	1.8616e-05	2.3528e-05	0		70	60	50	40	30	20	10	AN10	AN20	AN30	AN40	AN50	AN60
35.9822	5.8927e-05	4.5157e-05	6.1714e-05	3.9092e-05	6.6755e-06	4.8242e-05	5.1175e-05	4.8055e-05	1.5099e-05	5.8102e-05	5.3158e-05	4.2079e-05	3.7865e-05	0		6.79887	6.92243	6.6607	8.15568	6.8189	5.1555	4.27952	7.92883	7.85756	6.57501	6.36575	6.50095	7.16629
36.9817	2.4876e-05	9.7762e-06	4.8864e-05	3.9713e-05	1.2637e-05	1.3938e-05	1.7614e-05	4.6872e-05	5.0356e-05	2.6936e-05	4.6694e-05	2.0405e-05	7.8338e-06	0
37.9812	5.3491e-05	5.6067e-05	8.3706e-05	3.9885e-05	1.8692e-05	5.6373e-05	5.2049e-06	6.0849e-05	4.934e-05	1.8914e-05	2.1371e-05	2.4309e-05	2.9158e-05	0
38.9807	4.3336e-05	4.9458e-05	5.149e-05	5.4454e-05	2.1188e-05	5.601e-05	3.5269e-05	4.0249e-05	6.7847e-06	3.4725e-05	4.698e-05	4.7172e-05	2.9629e-05	0		Black	first try	Jacob_Mellina_20130409_1444_L30.csv
39.9802	3.8317e-05	2.1555e-05	9.7057e-06	3.1895e-05	2.04e-05	4.5916e-06	3.0071e-05	1.2806e-05	3.3266e-05	1.2069e-05	3.2592e-05	1.3421e-05	2.1802e-05	0
40.9798	5.4788e-05	2.4674e-05	1.6665e-05	3.735e-05	2.3482e-05	3.5574e-05	1.1651e-05	1.549e-05	4.2921e-05	1.9702e-05	3.1533e-05	3.2871e-05	4.7163e-05	0		10	20	30	40	50	60	70	AN10	AN20	AN30	AN40	AN50	AN60
41.9793	3.7619e-05	4.3064e-05	5.8761e-05	3.0103e-05	7.2884e-06	3.4449e-05	2.804e-05	3.8515e-05	1.3613e-05	2.4115e-05	2.4742e-05	1.3498e-05	2.5751e-05	0		0.00013623	0.000262	0.00057737	0.00057825	0.0012281	0.0012847	0.0013954	0.0012411	0.0012655	0.0012601	0.0011642	0.00074183	0.00043757
42.9788	4.7127e-05	3.1905e-05	3.2808e-05	3.5874e-05	2.0727e-05	2.3992e-05	2.7545e-06	2.0037e-05	1.9605e-05	1.2055e-05	7.3989e-05	2.642e-05	1.797e-05	0
43.9783	3.563e-05	2.2993e-05	3.8584e-05	6.0941e-05	2.6121e-05	4.9811e-05	1.5304e-05	1.94e-05	1.6083e-05	2.1235e-05	3.5734e-05	7.6337e-06	3.1323e-05	0
44.9778	1.2491e-05	3.621e-05	6.4613e-05	2.5676e-05	1.711e-05	6.4416e-05	1.5407e-05	5.6244e-05	1.7637e-05	3.3291e-05	4.1363e-05	4.5086e-06	2.9531e-06	0
45.9773	5.9766e-05	4.5555e-05	2.6842e-05	1.7071e-05	2.4746e-05	4.1288e-05	7.6656e-06	3.1557e-05	8.5903e-06	3.2082e-05	2.7668e-05	7.9608e-06	5.6897e-05	0
46.9768	2.9666e-05	4.7701e-05	5.7327e-05	3.7427e-05	2.1845e-05	1.0671e-05	2.0451e-05	1.1734e-05	2.617e-05	2.0538e-05	3.3486e-05	1.6081e-05	5.5331e-05	0
47.9763	7.7355e-06	4.3038e-05	3.4118e-05	2.7152e-05	3.8645e-05	2.6872e-05	1.4732e-05	2.1148e-05	2.2743e-05	2.4743e-05	1.3579e-05	1.2126e-05	1.9709e-05	0
48.9758	1.8762e-05	4.3316e-05	3.5732e-05	1.8422e-05	2.762e-05	1.3046e-05	1.8134e-05	3.0773e-05	4.3715e-05	2.0548e-05	2.0777e-05	9.1345e-06	4.118e-05	0
49.9753	3.2035e-05	3.4674e-05	3.0846e-05	2.1935e-05	2.3995e-05	4.3364e-05	2.5497e-06	1.1879e-05	2.8554e-05	1.391e-05	4.9202e-05	4.2267e-05	1.195e-05	0
50.9748	7.0092e-05	3.4502e-05	3.729e-05	6.2746e-05	2.0297e-05	8.8659e-06	1.9145e-05	1.4819e-05	4.3933e-05	4.5112e-05	4.2459e-05	3.4611e-05	3.4896e-05	0
51.9743	1.599e-05	2.1169e-05	4.0787e-05	6.3336e-05	2.7592e-05	5.1623e-05	3.0817e-05	1.3404e-05	6.274e-05	5.0434e-05	4.9269e-05	2.1128e-05	2.2843e-05	0
52.9738	4.202e-05	4.3267e-05	3.6601e-05	3.6769e-06	1.5716e-05	1.9375e-05	1.7974e-05	3.4575e-05	4.5445e-05	3.8531e-05	2.0658e-05	2.0926e-05	2.408e-05	0
53.9733	2.7598e-05	2.8205e-05	4.5251e-05	1.0282e-05	3.4701e-05	1.9647e-05	8.7893e-06	5.5798e-05	2.1959e-05	4.4706e-05	1.3813e-05	3.0432e-05	1.2502e-05	0
54.9728	1.884e-05	3.8166e-05	3.3541e-05	6.0357e-05	3.2105e-06	2.7109e-05	2.4147e-05	1.1609e-05	1.6966e-05	3.4862e-05	4.5934e-05	3.1582e-05	3.2203e-05	0
55.9723	8.0497e-05	3.6312e-05	7.3559e-05	7.9121e-05	1.1907e-05	6.3139e-05	9.909e-06	4.097e-05	4.8867e-05	1.1952e-05	3.947e-05	3.1308e-05	8.7229e-06	0
56.9719	2.3972e-05	5.3382e-05	5.1224e-05	6.228e-05	3.2842e-05	2.7089e-05	6.1251e-05	3.759e-05	8.3829e-05	8.8388e-05	7.4012e-05	1.2453e-05	3.919e-05	0
57.9714	8.741e-05	0.00011011	2.2436e-05	4.5685e-05	3.8853e-05	3.2303e-05	1.0134e-05	8.0036e-05	7.7114e-05	7.9317e-05	7.3187e-05	1.0472e-05	2.0956e-05	0
58.9709	0.00013391	0.00014592	6.1446e-05	5.1009e-05	2.359e-05	6.6471e-05	3.0289e-05	0.00015951	0.00011833	0.00012579	9.2289e-05	5.8894e-05	3.2642e-05	0
59.9704	0.00056295	0.00059748	0.00045997	0.0003189	0.00024189	9.9014e-05	3.3611e-05	0.00060576	0.00060333	0.00053948	0.00037224	0.0002945	0.00010004	0
60.9699	0.0002007	0.00023945	0.00026912	9.383e-05	0.00011969	1.2329e-05	2.2422e-05	0.00024666	0.00024369	0.00021186	0.00017667	0.00015233	1.2703e-05	0
61.9694	7.6373e-05	0.00010078	0.00013068	4.5226e-05	5.626e-05	4.0741e-05	2.4592e-05	0.00010777	0.0001211	9.6437e-05	0.00012174	4.1641e-05	1.9075e-05	0
62.9689	4.3143e-05	6.2392e-05	0.0001029	6.4933e-05	8.4983e-06	3.6185e-05	2.5364e-05	7.2924e-05	9.5214e-05	5.7821e-05	4.0451e-05	3.3436e-05	1.6374e-05	0
63.9684	2.1083e-05	5.0916e-05	4.7886e-05	3.6887e-05	3.2417e-05	1.4498e-05	3.3448e-05	6.212e-05	8.4457e-05	2.9904e-05	2.0008e-05	3.231e-05	1.3964e-05	0
64.9679	4.799e-05	4.3236e-05	4.2262e-05	2.7572e-05	2.3271e-05	1.5299e-05	1.549e-05	2.6872e-05	4.1565e-05	2.6321e-05	2.6784e-05	3.9264e-05	5.1235e-05	0
65.9674	1.0269e-05	1.7598e-05	1.1167e-05	4.0537e-05	3.3799e-05	1.8692e-05	1.5634e-05	2.0488e-05	4.625e-05	2.6518e-05	1.5146e-05	3.9074e-05	4.266e-05	0
66.9669	1.534e-05	4.6399e-05	4.8021e-06	5.0548e-05	3.0879e-05	2.548e-05	3.5424e-05	2.8531e-05	5.866e-05	1.889e-05	3.386e-05	4.0518e-05	1.7782e-05	0		signal-to-noise ratio
67.9664	8.1573e-06	5.8387e-05	1.9162e-05	4.4356e-05	3.2635e-05	2.3e-05	8.4495e-06	4.6872e-05	3.7815e-05	1.0111e-05	3.1408e-06	9.7411e-06	3.2934e-05	0		70	60	50	40	30	20	10	AN10	AN20	AN30	AN40	AN50	AN60
68.9659	5.9564e-05	3.5802e-05	5.1395e-05	4.1115e-05	1.6069e-05	1.7302e-05	4.0972e-05	5.65e-05	4.7597e-05	2.9543e-05	4.863e-05	2.9639e-05	1.9845e-05	0		3.36481	3.10081	2.78292	4.40351	3.37647	2.51305	1.27529	2.98279	3.33313	3.1955	2.76801	2.78851	4.41239
69.9654	1.3527e-05	3.0402e-05	2.8272e-05	4.6049e-05	1.3656e-05	3.3678e-05	2.0391e-05	3.7969e-05	2.6984e-05	3.0727e-05	3.238e-05	4.2777e-05	1.7001e-05	0
70.9649	1.8127e-05	3.6486e-05	5.0171e-05	6.6768e-05	4.1563e-05	1.923e-05	2.8869e-05	2.2442e-05	2.2867e-05	3.5315e-05	1.7523e-05	2.7366e-05	1.214e-05	0
71.9644	1.0256e-05	4.8191e-05	7.4076e-05	1.3515e-05	9.6198e-06	4.5219e-05	1.7757e-05	4.2615e-05	5.3073e-05	1.9806e-05	1.9174e-05	1.8273e-05	2.5597e-05	0
72.964	2.9917e-05	5.675e-05	5.1186e-05	4.4645e-05	7.7679e-06	2.0857e-05	2.3228e-05	3.5272e-05	2.9399e-05	3.5213e-05	2.9232e-05	1.4516e-05	2.9249e-05	0
73.9635	1.4274e-05	2.4929e-06	2.307e-05	2.7299e-05	1.4554e-05	1.1655e-05	2.1384e-05	2.3966e-05	1.3179e-05	2.8509e-05	3.8887e-05	3.3243e-05	2.8594e-05	0
74.963	3.1026e-05	4.7032e-05	7.1135e-05	1.8979e-05	2.9365e-05	1.1602e-05	1.2713e-05	1.749e-05	4.5449e-05	1.2422e-05	3.7918e-05	8.5953e-06	2.6917e-05	0
75.9625	3.9514e-05	4.0615e-05	3.9788e-05	5.3879e-06	1.2865e-05	1.8912e-05	8.618e-06	2.5813e-05	2.2865e-05	1.4189e-05	4.0899e-06	1.1069e-05	7.628e-06	0
76.962	2.0706e-05	1.9928e-05	9.6052e-05	3.2382e-05	2.6623e-05	6.0308e-06	3.752e-05	9.8458e-06	2.727e-05	3.945e-05	1.8841e-05	8.0916e-06	1.2986e-05	0
77.9615	1.8017e-05	2.1928e-05	6.5772e-05	4.8538e-05	3.2013e-05	8.1632e-06	9.2889e-06	1.1508e-05	2.0939e-05	1.1184e-05	2.4596e-05	3.1858e-05	2.2036e-05	0
78.961	1.3968e-05	3.3783e-05	5.9708e-05	3.2946e-05	1.9309e-05	2.0504e-05	2.3306e-05	1.9448e-05	4.9555e-05	3.048e-05	4.4423e-05	8.0115e-06	1.1138e-05	0
79.9605	1.1342e-05	2.8377e-05	2.3967e-05	1.827e-05	2.2093e-05	1.3713e-05	2.0451e-05	1.157e-05	2.1574e-05	2.0903e-05	9.913e-06	3.1846e-05	3.8371e-05	0
80.96	3.1092e-05	3.1006e-05	3.895e-05	1.0673e-05	1.3262e-05	1.6758e-05	1.1041e-05	9.009e-06	3.5096e-05	1.8597e-05	1.8904e-05	2.2755e-05	3.0523e-05	0
81.9595	3.1435e-05	1.4044e-05	7.8721e-05	1.6791e-05	1.6203e-05	1.4727e-05	2.7429e-05	3.8591e-05	1.1847e-05	3.2499e-05	2.1467e-05	1.2958e-05	1.6247e-05	0
82.959	5.7062e-06	2.6108e-05	5.6395e-05	4.9793e-05	1.77e-05	3.5266e-05	2.1042e-05	1.3137e-05	8.3796e-06	1.6001e-05	1.4721e-05	1.3933e-05	4.9995e-05	0
83.9585	2.1848e-05	3.3323e-06	4.0412e-05	7.7431e-06	1.3825e-05	2.3526e-05	1.1773e-05	3.4396e-05	5.8584e-05	1.5247e-06	6.3956e-06	4.9213e-05	4.3279e-05	0
84.958	2.569e-05	1.4159e-05	5.4405e-05	3.1496e-05	1.6354e-05	2.1391e-05	2.9605e-05	1.6353e-05	3.9378e-05	1.7954e-05	3.6869e-05	1.5469e-05	2.1691e-05	0
85.9575	1.7505e-05	5.1136e-05	2.6465e-05	4.1766e-05	1.8349e-05	3.1361e-05	1.4882e-05	1.6607e-05	3.0374e-05	6.7353e-06	3.145e-05	1.8182e-05	1.6686e-05	0
86.957	1.216e-05	3.9625e-05	3.9961e-05	3.4784e-05	1.4208e-05	1.3433e-05	2.1863e-05	3.5183e-05	2.4089e-05	1.2008e-05	1.1694e-05	3.7753e-05	1.9529e-06	0
87.9565	3.4118e-05	2.6253e-05	2.1306e-05	1.516e-05	2.7216e-05	3.8151e-06	3.0239e-06	4.6548e-05	1.6685e-05	2.3996e-05	3.1951e-05	2.6442e-05	2.0547e-05	0
88.9561	4.6041e-05	6.9526e-05	1.5549e-05	1.8689e-05	5.5042e-06	2.374e-05	1.8191e-05	3.9413e-05	1.1793e-05	3.6609e-05	5.1517e-05	2.9956e-05	4.1035e-05	0
89.9556	4.6504e-05	6.304e-05	6.7387e-05	5.4717e-05	3.0347e-05	2.9189e-07	1.05e-05	0.00011511	9.1442e-05	5.8465e-05	9.8286e-05	9.2225e-05	5.3586e-05	0
90.9551	6.0206e-05	5.5779e-05	8.4244e-05	3.4588e-05	6.8907e-05	1.8675e-05	1.4546e-05	9.0793e-05	5.6915e-05	4.5181e-05	7.3459e-05	5.8103e-05	2.9611e-05	0
91.9546	3.2613e-05	7.709e-06	2.8675e-05	2.64e-05	1.4742e-05	1.3122e-05	1.0699e-05	4.8793e-05	3.002e-05	2.5178e-05	1.5029e-05	1.742e-05	1.4773e-05	0
92.9541	5.2566e-05	2.8217e-05	3.4721e-05	5.4822e-05	9.7991e-06	1.4363e-05	1.6044e-05	5.33e-05	1.3153e-05	2.2888e-05	1.9189e-05	1.0547e-05	7.1044e-06	0
93.9536	3.0451e-05	1.2891e-05	1.2609e-05	6.8114e-06	1.2267e-05	2.208e-05	2.0367e-05	1.5441e-05	2.3152e-05	3.5936e-06	2.9921e-05	1.3994e-05	3.6185e-05	0
94.9531	9.97e-06	4.5629e-06	2.2369e-05	1.8654e-05	1.6985e-05	3.5292e-05	1.2589e-05	2.5053e-05	1.4841e-05	1.3579e-05	1.6185e-05	6.4149e-06	3.4626e-05	0
95.9526	2.4376e-05	3.0018e-05	1.7928e-05	2.5255e-05	1.4041e-05	1.1832e-05	1.7048e-05	3.7323e-05	2.173e-05	1.7446e-05	2.4607e-05	2.1971e-05	3.9913e-05	0
96.9521	2.3711e-05	3.1275e-05	5.8307e-05	3.3523e-05	1.4168e-05	2.7461e-05	1.2405e-05	1.1835e-05	6.2796e-06	1.5167e-05	1.1064e-05	2.1215e-05	3.556e-05	0
97.9516	2.9938e-05	2.0721e-05	4.9141e-05	1.7861e-05	7.755e-06	1.633e-05	1.9435e-05	1.5632e-05	1.5461e-05	1.3813e-05	2.7524e-05	5.8825e-06	1.531e-05	0
98.9511	2.3698e-05	3.8973e-05	5.968e-05	1.7493e-05	1.5252e-05	7.9953e-06	4.3911e-06	9.1965e-06	1.9163e-05	1.6947e-06	1.3925e-05	3.3638e-06	1.9051e-05	0
99.9506	1.8409e-05	3.2604e-06	1.7848e-05	3.7318e-05	1.43e-05	1.0868e-05	1.721e-05	9.7501e-06	2.611e-05	1.4196e-05	1.6528e-05	1.1469e-05	1.4453e-05	0
100.95	2.3666e-05	1.7649e-05	9.1633e-06	1.4786e-05	1.77e-05	1.1855e-05	1.3024e-05	2.4642e-06	3.7071e-05	2.2944e-05	1.3328e-05	1.3245e-05	3.0087e-05	0
101.95	1.6552e-05	3.1985e-05	2.8721e-05	9.0299e-06	2.5616e-05	1.7993e-05	1.1843e-05	1.8259e-05	1.0539e-05	5.1358e-06	1.4316e-05	2.4797e-05	2.6206e-05	0
102.949	1.9977e-05	1.4513e-05	2.225e-05	1.9387e-05	1.8904e-05	7.213e-06	1.3859e-05	2.3082e-05	2.281e-05	3.5281e-05	1.4396e-05	3.1428e-05	1.2019e-05	0
103.949	1.1464e-05	3.6993e-05	1.16e-05	1.5643e-05	1.6163e-05	1.8464e-05	1.1821e-05	4.1664e-05	1.046e-05	1.8574e-05	1.4731e-05	7.0958e-06	1.8673e-05	0
104.948	2.566e-05	9.064e-06	4.3644e-05	1.6864e-05	1.0858e-05	1.4009e-05	1.4761e-05	2.8325e-05	1.75e-05	5.527e-06	1.3719e-05	4.6886e-06	3.1e-05	0
105.948	1.7476e-05	1.1362e-05	4.2706e-05	3.8615e-05	2.4891e-05	1.2996e-05	1.5812e-05	1.0118e-05	1.8148e-05	1.0558e-05	1.7088e-05	2.0446e-05	2.0674e-05	0
106.947	6.7457e-06	2.7012e-05	1.2878e-05	1.1233e-05	1.4329e-05	2.18e-05	1.1605e-05	1.866e-05	1.213e-05	1.3732e-05	1.4263e-05	1.9821e-05	2.0093e-05	0
107.947	1.069e-05	1.426e-05	1.266e-05	1.6676e-05	6.4994e-06	3.8954e-06	1.3215e-05	1.5765e-05	2.0468e-05	7.2425e-06	5.9305e-06	8.6408e-06	3.0491e-05	0
108.946	1.4411e-05	1.7646e-05	7.5429e-06	4.0307e-06	8.4604e-06	1.9078e-05	1.7408e-05	2.4957e-05	1.1541e-05	9.8663e-06	1.9379e-05	1.1607e-05	7.9904e-06	0
109.946	1.9078e-05	1.0339e-05	1.0871e-05	1.7986e-05	1.2325e-05	2.6245e-05	9.9991e-06	1.9669e-05	5.4185e-06	1.1122e-06	2.3568e-05	9.4773e-06	9.5502e-07	0
110.945	1.6838e-05	2.2332e-05	1.1078e-05	2.1132e-05	1.0668e-05	1.1769e-05	9.6032e-06	2.299e-05	2.8925e-05	9.004e-06	8.5541e-06	1.0883e-05	1.8956e-05	0
111.945	1.1309e-05	1.3397e-05	3.1408e-05	8.1509e-06	1.2383e-05	1.4972e-05	5.3155e-06	9.3914e-06	2.6254e-05	1.6935e-05	8.1965e-06	8.244e-06	9.1804e-06	0
112.944	1.9892e-05	2.2132e-05	3.392e-05	1.2089e-05	1.3124e-05	1.1003e-05	2.9483e-06	1.3553e-05	1.2704e-05	7.6319e-06	2.508e-05	9.3142e-06	2.2362e-05	0
113.944	2.4286e-05	5.3849e-06	3.2809e-05	2.6895e-05	1.464e-05	1.5633e-05	1.6319e-05	3.1546e-05	1.6203e-05	4.6626e-06	8.8998e-06	4.2792e-06	1.3712e-05	0
114.943	2.7888e-05	2.7621e-05	2.5042e-05	9.0494e-06	1.5343e-05	1.9342e-05	5.6752e-06	1.02e-05	5.1496e-06	3.4859e-06	4.6689e-06	9.0677e-06	5.8859e-06	0
115.943	1.883e-05	3.2727e-06	1.9284e-05	2.8117e-05	9.4036e-06	1.1066e-05	1.1188e-05	4.1061e-05	1.398e-05	1.3036e-05	1.5437e-05	3.9867e-06	1.6169e-05	0
116.942	1.9365e-05	2.159e-05	1.323e-05	3.5851e-05	3.5328e-06	9.9118e-06	9.2947e-06	8.0122e-06	1.4904e-05	1.0777e-05	1.5604e-05	1.5668e-05	1.5905e-05	0
117.942	3.1896e-05	1.999e-05	3.6671e-05	1.5217e-05	1.2779e-05	4.2793e-06	8.8277e-06	2.211e-05	1.1578e-05	1.3971e-05	1.7941e-05	7.2025e-06	3.5823e-06	0
118.941	6.1489e-06	1.4392e-05	2.2036e-05	2.071e-05	1.4683e-05	1.501e-05	6.1938e-06	2.3546e-05	2.1451e-05	7.9292e-06	1.6754e-05	9.3693e-06	1.1142e-05	0
119.941	4.2975e-05	4.5922e-05	3.4639e-05	4.4676e-05	1.945e-05	1.227e-05	2.1432e-05	4.6761e-05	6.0551e-05	2.2527e-05	1.6028e-05	1.8683e-05	8.9494e-06	0
120.94	7.1519e-05	5.8183e-05	6.2687e-05	2.9682e-05	5.6724e-06	4.9452e-06	1.9424e-05	5.5914e-05	7.6482e-05	3.6118e-05	3.4647e-05	1.5124e-05	2.0346e-05	0
121.94	1.8484e-05	7.2107e-06	9.9367e-06	2.0109e-05	3.8656e-06	1.3782e-05	5.1084e-06	3.1293e-05	2.7215e-05	2.2149e-05	1.3701e-05	1.7654e-05	1.3374e-05	0
122.939	1.193e-05	1.1896e-05	7.9579e-06	1.597e-05	2.3348e-06	6.6281e-06	1.022e-05	2.3827e-05	8.0674e-06	9.4357e-06	2.054e-05	1.8793e-05	1.2679e-05	0
123.939	4.8839e-06	1.8618e-05	1.6744e-05	2.7386e-05	6.1161e-06	2.3556e-05	1.4208e-05	5.3062e-06	2.2357e-05	7.2804e-06	8.384e-06	1.906e-05	1.7482e-05	0
124.938	4.2903e-06	1.6517e-05	2.2795e-05	3.3677e-05	1.278e-05	1.3357e-05	1.7881e-05	7.0959e-06	1.1113e-05	7.9553e-06	1.9795e-05	1.0044e-05	1.8461e-05	0
125.938	3.0069e-06	1.1635e-05	2.6135e-05	7.0114e-06	8.6178e-06	7.1437e-06	8.2987e-06	2.0261e-05	5.3175e-06	6.6703e-06	1.4467e-05	7.4212e-06	1.4471e-05	0
126.937	8.7302e-06	1.0394e-05	2.5867e-05	3.6037e-06	1.0106e-05	1.483e-05	1.537e-05	5.7146e-06	4.3251e-06	8.0886e-06	1.5098e-05	1.7995e-05	9.9384e-06	0
127.937	1.5569e-05	1.5845e-05	8.9169e-06	2.3035e-05	6.7791e-06	1.6895e-05	1.1141e-05	2.0116e-06	1.2618e-05	2.8053e-06	1.0371e-05	3.8021e-06	7.231e-06	0
128.936	1.8642e-05	9.6388e-06	3.815e-05	8.7327e-06	1.454e-05	1.2562e-05	9.7587e-06	1.5176e-05	1.8099e-05	1.6122e-05	1.5563e-05	8.9077e-06	1.6775e-05	0
129.936	1.0606e-05	1.5923e-05	1.1448e-05	8.6139e-06	8.1864e-06	1.7505e-05	1.2676e-05	7.7539e-06	9.9793e-06	1.7526e-05	3.073e-05	7.5847e-06	1.013e-05	0
130.935	8.9153e-06	1.8157e-05	2.0117e-05	8.7209e-06	7.3274e-06	1.4145e-05	6.686e-06	2.2094e-05	5.4128e-06	6.8596e-06	6.2674e-06	5.8094e-06	9.4576e-06	0
131.935	1.5047e-05	4.629e-06	2.744e-05	1.4768e-05	5.1654e-06	4.8509e-06	5.3758e-06	1.5131e-05	1.4691e-05	1.2588e-05	1.0517e-05	7.7817e-06	1.1267e-05	0
132.934	1.5398e-05	1.541e-05	2.3236e-05	1.2466e-05	4.1613e-06	9.141e-06	7.5012e-06	5.3686e-06	5.1474e-06	1.861e-05	1.3049e-05	9.729e-06	1.0824e-05	0
133.934	1.1159e-05	1.2289e-05	8.4337e-06	1.2998e-05	1.2469e-06	1.9324e-05	5.7632e-07	2.321e-05	2.2746e-05	6.9438e-06	1.0748e-05	4.1287e-06	1.7713e-06	0
134.933	3.4622e-05	1.9504e-05	2.5307e-05	1.3422e-05	4.7233e-06	1.5269e-05	1.2179e-05	2.1427e-05	7.1228e-06	1.7556e-06	1.5613e-05	1.0335e-05	1.517e-05	0
135.933	1.4898e-05	2.023e-05	2.0158e-05	1.0027e-05	6.0862e-06	1.2814e-05	4.5589e-07	1.5596e-05	1.7594e-05	1.4907e-05	1.9128e-05	3.238e-06	1.5701e-05	0
136.932	2.6152e-05	1.3469e-05	5.391e-06	8.9791e-06	9.4682e-06	1.5556e-05	1.2747e-05	1.2453e-05	9.8566e-06	9.9056e-06	5.5085e-06	5.5769e-06	7.1891e-06	0
137.932	1.1164e-05	2.5814e-05	1.3714e-05	1.0776e-05	8.2422e-06	1.1004e-05	1.0263e-05	9.8848e-07	9.2664e-06	4.6852e-06	2.0411e-05	5.0862e-06	8.7227e-06	0
138.931	8.6788e-06	4.867e-06	1.8582e-05	6.1695e-06	2.1363e-05	1.9701e-05	1.2108e-05	7.545e-06	1.0721e-05	1.1936e-05	1.5842e-05	7.9485e-06	8.4686e-06	0
139.931	1.0918e-05	4.5305e-06	2.8935e-05	1.4371e-05	3.8896e-06	1.1601e-05	4.9333e-06	5.7355e-06	2.1451e-05	5.0989e-06	9.6195e-06	6.3457e-06	8.7446e-06	0
140.93	8.1474e-06	1.044e-05	2.4598e-05	1.7524e-05	1.6981e-05	1.7196e-05	8.2692e-06	5.6192e-06	1.3681e-05	1.1256e-05	1.619e-05	1.4146e-05	1.2329e-05	0
141.93	2.8012e-05	1.2868e-05	2.178e-05	1.2193e-05	1.1617e-05	1.2932e-05	6.532e-06	1.3755e-05	2.1022e-05	5.9146e-06	1.558e-05	7.5069e-06	5.6032e-06	0
142.929	1.289e-05	6.9437e-06	2.6086e-05	1.0841e-05	2.9885e-06	5.5109e-06	8.8665e-06	6.0114e-06	5.9127e-06	5.8894e-06	1.2858e-05	1.7225e-06	1.414e-05	0
143.929	7.1331e-06	1.9254e-05	9.8237e-06	2.8547e-06	7.3948e-06	1.5141e-05	3.9095e-06	6.433e-06	2.2172e-05	1.2065e-05	8.987e-06	3.7942e-06	4.9628e-06	0
144.928	1.8489e-05	1.6887e-05	1.1641e-05	1.5726e-05	1.4279e-05	4.5306e-06	1.8207e-05	9.2828e-06	1.1857e-05	7.1098e-06	7.3039e-06	1.4949e-05	1.1796e-05	0
145.928	6.8567e-06	1.2661e-05	2.5253e-05	1.0053e-05	4.5266e-06	1.0293e-05	3.0953e-06	1.7827e-05	1.6869e-05	9.0097e-06	1.2312e-05	5.8023e-06	1.044e-05	0
146.927	8.2674e-06	1.7423e-05	2.0779e-05	1.6465e-05	8.146e-06	1.1796e-05	1.3373e-05	5.5175e-06	1.0517e-05	7.7367e-06	1.6361e-05	7.7241e-06	2.3928e-05	0
147.927	1.7878e-05	1.4748e-05	9.2309e-06	1.7111e-05	3.8372e-06	1.4912e-05	1.0604e-05	7.1069e-06	1.6261e-06	1.2199e-05	1.3256e-05	7.6196e-06	1.2746e-05	0
148.926	1.6209e-05	1.331e-05	2.9519e-05	2.3232e-05	1.4457e-05	1.6076e-05	4.3128e-06	1.2362e-05	6.8401e-06	1.3167e-05	4.2932e-06	6.1964e-06	1.324e-05	0
149.926	1.8197e-05	1.2447e-05	8.8967e-06	6.9314e-06	2.7723e-06	1.4594e-05	5.0915e-06	2.5439e-05	2.4214e-05	1.276e-05	1.3771e-05	8.3846e-06	1.7136e-05	0
150.925	4.3503e-05	2.4381e-05	3.4992e-05	2.1553e-05	1.4445e-05	2.3432e-05	1.1659e-05	5.2394e-05	5.0269e-05	3.5705e-05	2.9841e-05	1.612e-05	9.9059e-06	0
151.925	2.5029e-05	8.3593e-06	1.0912e-05	1.6069e-05	9.6881e-06	1.3857e-05	7.3587e-06	1.4421e-06	1.4145e-05	8.5929e-06	1.43e-05	1.1869e-05	1.1533e-05	0
152.924	4.8829e-06	1.4117e-06	3.1025e-05	5.8257e-06	5.4061e-06	1.1131e-05	9.1498e-06	7.0879e-06	7.0229e-06	4.9873e-06	1.486e-05	1.0834e-05	1.2704e-05	0
153.924	5.0536e-06	9.3058e-06	7.1401e-06	7.4762e-06	1.2348e-05	1.5251e-05	1.2949e-05	4.1026e-06	2.2298e-05	3.8161e-06	1.9098e-06	4.3759e-06	1.2922e-05	0
154.923	1.1861e-05	1.1795e-05	1.7431e-05	1.5881e-05	9.4037e-06	1.6764e-06	8.5807e-06	9.9226e-06	1.161e-05	1.1624e-05	9.2462e-06	1.0325e-06	1.5933e-05	0
155.923	1.1303e-05	1.8977e-05	2.5882e-05	1.3768e-05	9.7559e-07	1.0272e-05	8.9427e-06	4.8101e-06	9.9464e-06	8.1687e-06	1.3221e-05	6.8807e-06	1.9023e-05	0
156.922	2.401e-06	1.0322e-05	1.5517e-05	1.5581e-05	1.2584e-05	5.967e-06	6.3105e-06	2.337e-05	2.1159e-05	9.2028e-06	1.7323e-05	7.4912e-06	1.4796e-05	0
157.922	1.0553e-05	1.3396e-05	1.5073e-05	1.413e-05	1.0826e-05	1.136e-05	3.6752e-06	1.5428e-06	1.0941e-05	5.4237e-06	5.0157e-06	1.6756e-05	4.6088e-06	0
158.921	1.4693e-06	6.8306e-06	1.3375e-05	2.1727e-05	1.701e-05	1.293e-05	3.3967e-06	1.2173e-05	1.684e-05	8.6805e-06	1.3285e-05	7.0628e-06	6.9896e-06	0
159.921	1.3778e-05	1.5932e-05	2.3449e-05	3.6922e-06	1.4512e-05	1.2001e-05	1.4582e-05	8.3306e-06	1.3353e-05	6.0989e-06	1.3339e-05	4.548e-06	1.2396e-05	0
160.921	1.5355e-05	8.9784e-06	1.488e-05	1.5469e-05	1.377e-05	1.1848e-05	2.9776e-06	8.259e-06	1.5863e-05	3.6251e-06	1.2404e-05	9.7798e-06	1.2652e-05	0
161.92	3.8385e-06	1.9133e-05	2.1881e-06	8.1784e-06	2.8362e-06	9.5241e-06	8.5388e-06	4.6408e-06	4.5034e-06	3.7703e-06	3.8866e-06	2.9574e-06	2.2521e-05	0
162.92	3.7883e-06	1.7925e-05	1.4114e-05	1.0597e-05	4.3349e-06	4.0817e-06	1.1252e-05	1.1903e-05	8.8568e-06	6.0915e-06	2.3544e-06	1.1205e-05	4.8197e-06	0
163.919	3.8931e-06	1.3032e-05	1.1631e-05	5.0736e-06	1.4826e-05	1.7766e-05	7.4477e-06	1.6381e-05	1.1231e-05	4.0538e-06	9.1112e-06	5.8525e-06	5.6115e-06	0
164.919	1.0705e-05	4.5823e-06	2.5747e-06	1.9074e-05	2.1045e-06	5.661e-06	3.8012e-06	1.1551e-05	9.2489e-06	2.9823e-06	8.588e-06	5.8424e-06	1.185e-05	0
165.918	7.3272e-06	1.1118e-05	1.2815e-05	9.815e-06	1.2083e-05	7.9034e-06	8.6387e-06	6.5138e-06	1.0257e-05	8.6712e-06	7.1567e-06	2.4722e-06	1.6798e-05	0
166.918	6.1282e-06	1.5702e-05	1.5622e-05	7.9203e-06	1.4463e-05	9.138e-06	1.7382e-05	1.5632e-05	3.37e-06	1.5236e-05	3.2003e-06	6.2731e-06	2.061e-06	0
167.917	1.5036e-05	8.3752e-06	4.7649e-06	4.4612e-06	1.391e-05	2.0815e-05	7.2428e-06	5.5991e-06	1.0308e-05	5.763e-06	1.6788e-05	5.7528e-06	2.3168e-05	0
168.917	1.1173e-05	8.7438e-06	1.41e-05	6.0321e-06	7.3695e-06	8.0865e-07	1.3036e-06	1.0317e-05	7.5949e-06	9.3399e-06	2.6859e-05	1.0116e-05	1.0811e-05	0
169.916	7.0851e-06	1.1264e-05	1.322e-05	3.6361e-06	1.0128e-05	1.904e-05	1.5092e-06	3.4217e-06	9.7415e-06	7.2461e-06	8.3247e-06	7.1498e-06	2.047e-05	0
170.916	2.1656e-05	7.1751e-06	1.8572e-05	5.0379e-06	5.4379e-06	3.6394e-06	8.2663e-06	5.2404e-06	2.7414e-06	1.4974e-05	2.6075e-06	5.6842e-06	7.0666e-06	0
171.915	6.4476e-06	6.5598e-06	2.0685e-05	2.3073e-06	6.4014e-06	5.0755e-06	2.5782e-06	1.75e-05	1.5111e-05	3.4556e-06	4.9376e-06	5.7612e-06	9.2946e-06	0
172.915	1.0923e-05	3.1987e-06	2.8533e-05	2.5875e-06	5.9466e-06	9.5044e-06	2.6901e-06	1.2793e-05	6.8342e-06	3.8978e-06	1.0093e-05	3.8635e-06	2.0572e-05	0
173.914	1.7581e-05	1.3555e-05	1.8518e-05	1.018e-05	8.0563e-06	6.7825e-06	1.1148e-06	7.8148e-06	1.1147e-05	9.8502e-06	1.5739e-05	8.3059e-06	1.238e-05	0
174.914	1.0217e-05	1.0687e-05	2.3957e-05	9.6942e-06	6.6492e-06	1.0598e-05	5.0957e-06	1.0601e-05	9.4711e-06	8.3167e-06	9.8438e-06	4.193e-06	2.847e-06	0
175.913	4.7863e-06	6.2064e-06	1.2279e-05	4.187e-06	6.254e-06	1.0668e-05	6.3566e-06	1.1938e-05	9.5181e-06	7.0853e-07	1.5325e-05	4.9047e-06	1.1422e-05	0
176.913	9.4132e-07	1.4465e-05	1.7905e-05	3.2356e-06	1.0795e-05	6.7935e-06	8.4143e-06	8.9514e-06	7.4608e-06	8.3013e-06	1.5754e-05	9.821e-06	1.0788e-05	0
177.912	7.1414e-06	1.1133e-05	1.6972e-05	6.5488e-06	2.188e-06	6.6137e-06	6.5139e-07	1.4496e-05	1.2514e-05	1.5521e-05	1.5905e-05	1.0913e-05	1.0781e-05	0
178.912	6.406e-06	1.0976e-05	1.8482e-05	8.7474e-06	3.2507e-06	4.8178e-06	6.1883e-06	4.4929e-06	1.4628e-06	1.6187e-06	1.9713e-06	8.1939e-06	1.5642e-05	0
179.911	3.8538e-06	1.7849e-05	1.3576e-05	2.0044e-06	2.3609e-06	6.2249e-06	4.2115e-06	2.6211e-05	1.0257e-05	6.7253e-06	4.9274e-06	6.2899e-06	8.5348e-06	0
180.911	1.1454e-05	5.8811e-06	1.9653e-05	1.7043e-05	9.0881e-07	3.8768e-06	7.6392e-06	8.4324e-06	2.3245e-05	1.2039e-05	1.0346e-05	6.5143e-06	4.1237e-06	0
181.91	1.1738e-05	7.4148e-06	1.612e-05	8.3526e-06	1.2049e-05	8.5865e-06	4.6261e-06	7.2316e-06	9.6613e-06	2.521e-06	9.4859e-06	2.9807e-06	1.0093e-05	0
182.91	1.4254e-05	1.2381e-05	1.3926e-05	1.2519e-05	7.8833e-06	7.8985e-06	5.6668e-06	3.7603e-06	3.252e-06	2.0546e-06	9.8739e-06	6.6671e-06	9.7757e-06	0
183.909	1.0336e-05	7.3637e-06	1.5863e-05	2.95e-06	7.6305e-06	4.1777e-06	1.6957e-06	2.6862e-06	1.0793e-05	1.1223e-06	7.4577e-06	6.8645e-06	1.2208e-05	0
184.909	3.906e-06	6.963e-06	8.8764e-07	9.6795e-06	9.654e-06	1.1713e-05	8.9199e-06	1.6776e-05	1.2447e-05	1.0055e-05	2.4369e-05	9.12e-06	4.3085e-06	0
185.908	2.7627e-05	9.5304e-06	4.6906e-06	1.0766e-05	7.8279e-06	1.2478e-05	5.8152e-06	1.2861e-05	8.7298e-06	8.4224e-06	6.8166e-06	8.4436e-06	1.1629e-05	0
186.908	9.0297e-06	1.6107e-05	1.3709e-05	9.6518e-06	3.8883e-06	4.8419e-06	6.1192e-06	9.5319e-06	3.1544e-06	1.1357e-05	3.7979e-06	1.4327e-05	2.2544e-05	0
187.907	1.1018e-05	7.8249e-06	3.1706e-06	2.0706e-05	4.0669e-06	9.6719e-06	3.9391e-06	1.4054e-05	6.8916e-06	4.1371e-06	7.0456e-06	1.5553e-05	1.4946e-05	0
188.907	1.0382e-05	1.0645e-05	1.8814e-05	7.701e-06	2.6832e-06	6.8856e-06	1.1739e-05	6.074e-06	7.6317e-06	7.5057e-06	1.0597e-05	1.2049e-05	7.2886e-06	0
189.906	1.2816e-05	1.4748e-05	9.1566e-06	1.0046e-05	7.8133e-06	4.9089e-06	9.4515e-06	3.5998e-06	6.8989e-06	1.2847e-05	1.2381e-05	9.2085e-06	8.6057e-06	0
190.906	6.5811e-06	6.4344e-06	2.3582e-05	1.0529e-05	6.2868e-06	8.678e-06	5.801e-06	1.0662e-05	7.8304e-06	4.28e-06	6.1633e-06	1.1589e-05	3.5283e-06	0
191.905	2.4795e-06	1.2819e-05	2.042e-05	6.2337e-06	8.7286e-06	1.5049e-05	7.8196e-06	3.1257e-06	9.9975e-06	6.9789e-06	1.3775e-05	5.0625e-06	1.4521e-05	0
192.905	3.2209e-06	9.9516e-06	1.6116e-05	1.0109e-05	1.9046e-06	9.8461e-06	5.538e-06	6.9636e-06	1.0439e-05	1.0299e-05	1.1112e-05	4.1368e-06	1.4526e-05	0
193.904	1.2217e-05	1.9708e-06	1.5831e-05	8.0685e-06	2.0016e-06	3.7625e-06	4.3172e-06	5.6224e-06	6.4988e-06	7.6404e-06	1.1646e-06	2.2699e-06	2.7973e-06	0
194.904	3.1222e-06	3.955e-06	1.7749e-05	7.9687e-06	2.8831e-06	3.1584e-06	7.9223e-06	6.2542e-06	6.9647e-06	5.723e-06	1.022e-05	6.1827e-06	1.0205e-05	0
195.903	4.3042e-06	7.8777e-07	1.131e-05	7.6553e-06	1.0883e-05	7.6501e-06	3.2836e-06	6.2771e-06	8.1694e-06	8.3278e-06	8.3043e-06	5.4391e-06	8.6459e-06	0
196.903	8.6028e-06	1.1107e-05	9.2312e-06	1.997e-06	7.4275e-07	1.0424e-05	9.1917e-06	5.4804e-06	7.19e-06	1.1037e-05	9.8747e-06	4.6438e-06	2.0607e-05	0
197.902	8.1707e-06	1.0934e-05	9.1902e-06	6.0017e-06	5.3317e-06	9.4997e-06	5.6015e-06	8.9546e-06	4.5279e-06	1.1088e-06	5.7625e-06	2.7299e-06	9.307e-06	0
198.902	9.0184e-06	8.1135e-06	1.2168e-05	1.4756e-05	6.0755e-06	8.0072e-06	1.0086e-05	7.055e-06	2.5405e-06	4.5286e-06	1.0321e-05	1.3993e-06	7.9577e-06	0
199.901	7.8109e-06	9.3838e-06	1.2516e-05	6.4678e-06	8.5848e-06	9.9804e-06	5.3948e-06	1.8072e-05	8.9723e-06	2.4734e-06	1.8589e-06	1.2369e-06	9.9154e-06	0
200.901	8.0754e-06	1.2358e-05	2.2987e-05	5.6664e-06	2.1293e-06	4.4764e-06	2.4043e-06	1.5538e-05	7.2387e-06	2.3139e-06	7.5911e-06	6.178e-06	3.645e-06	0
201.9	4.4941e-06	9.1442e-06	8.1998e-06	7.7461e-06	3.4355e-06	4.6674e-06	8.579e-06	7.7193e-06	3.9471e-06	6.2588e-06	7.4183e-07	2.2576e-06	6.0367e-06	0
202.9	3.7603e-06	1.3291e-05	1.2608e-05	7.3003e-06	3.7168e-06	7.15e-06	9.7821e-06	4.8532e-06	1.0988e-05	6.3972e-06	2.3694e-06	5.4097e-06	1.7135e-05	0
203.899	5.9901e-06	9.0176e-06	6.2043e-06	8.24e-06	4.8536e-06	7.7611e-06	5.3614e-06	3.773e-06	1.3086e-05	1.0233e-05	2.5331e-06	3.3024e-06	1.3015e-05	0
204.899	1.1963e-05	5.0632e-06	7.529e-06	2.3112e-06	1.1877e-05	7.5266e-06	1.1252e-05	4.6509e-06	8.4509e-06	5.8007e-06	8.3799e-06	5.4279e-06	4.9786e-06	0
205.898	4.3991e-06	3.6543e-06	7.0405e-06	1.4894e-05	5.5773e-06	2.3424e-06	5.6929e-06	8.7672e-06	6.0392e-06	5.2183e-06	2.9977e-06	1.101e-05	7.2556e-06	0
206.898	6.652e-06	1.3081e-06	4.2707e-06	4.024e-06	2.4413e-06	1.1102e-05	1.7767e-06	7.0667e-06	1.4607e-06	9.3507e-07	8.5288e-07	1.0333e-05	1.0209e-05	0
207.897	4.2797e-06	1.457e-05	4.5196e-06	9.1118e-06	9.2954e-06	1.0935e-05	5.5849e-06	6.2775e-06	7.1108e-06	1.0045e-05	1.1614e-05	1.2797e-06	9.3788e-06	0
208.897	4.8382e-06	3.6799e-06	8.5259e-06	9.1851e-06	7.3454e-06	3.8227e-06	4.46e-06	1.511e-05	5.6305e-06	1.6082e-06	1.8735e-06	6.8699e-06	1.3568e-05	0
209.896	1.694e-05	1.3905e-05	3.1674e-05	4.954e-06	1.2824e-05	5.2938e-06	3.903e-06	1.7352e-05	7.6304e-06	3.763e-06	7.9664e-06	5.4678e-06	3.9464e-06	0
210.896	1.2284e-05	2.2578e-05	1.4535e-05	1.0789e-05	4.3695e-06	9.5716e-06	2.1977e-06	2.1315e-05	2.4051e-05	1.4063e-05	1.0479e-05	6.8877e-06	1.2272e-05	0
211.895	1.8852e-06	1.1933e-05	9.1644e-06	4.6005e-06	4.8841e-06	1.0626e-05	1.6489e-06	1.3913e-05	4.3466e-06	3.2692e-06	1.3902e-05	4.9343e-06	7.3064e-06	0
212.895	7.3337e-06	5.2314e-06	7.7008e-06	7.4511e-06	4.6899e-06	7.8551e-06	6.9876e-06	6.6558e-06	3.7571e-06	2.7856e-06	4.5866e-06	3.007e-06	4.0844e-06	0
213.894	3.7055e-06	8.6659e-06	1.2118e-05	4.5038e-06	7.5034e-06	7.9125e-06	4.038e-06	9.7643e-06	7.2565e-06	1.1271e-05	4.7543e-06	7.9853e-06	1.9366e-06	0
214.894	8.8654e-06	8.1432e-06	1.0267e-05	6.5496e-06	3.6988e-06	6.5573e-06	5.1696e-06	1.5458e-06	9.0145e-06	2.2002e-06	3.8037e-06	7.9148e-06	1.0182e-05	0
215.893	1.1383e-05	8.6027e-06	6.8161e-06	1.527e-05	1.1155e-05	3.9534e-06	6.7509e-06	9.073e-06	6.2483e-06	5.5633e-06	1.0658e-05	7.7103e-06	6.8109e-06	0
216.893	3.5645e-06	5.2214e-06	1.2626e-05	3.2466e-06	5.7162e-06	4.844e-06	2.4301e-06	6.4661e-06	7.7395e-06	6.2721e-06	7.105e-06	7.1821e-06	9.8801e-06	0
217.892	1.0792e-05	1.1381e-05	1.2383e-05	3.4947e-06	4.5776e-06	5.737e-06	1.1447e-05	3.6017e-06	7.2552e-06	6.0257e-06	7.0955e-06	8.6983e-07	3.6656e-06	0
218.892	3.0401e-06	9.0839e-06	5.6287e-06	3.9995e-06	6.5509e-06	3.1476e-06	5.738e-06	1.2227e-05	1.2996e-05	7.7295e-06	5.0393e-06	6.1797e-06	9.7617e-06	0
219.891	8.1254e-06	7.6932e-06	1.2306e-05	6.4401e-06	3.8133e-06	5.7879e-06	3.7677e-06	4.4471e-06	7.8166e-06	6.7337e-06	7.3475e-06	1.3698e-06	4.7854e-06	0
220.891	1.1347e-05	3.1884e-06	1.8416e-05	5.5751e-06	2.0722e-06	8.9768e-06	2.1604e-06	1.9987e-06	3.1975e-06	7.0968e-06	3.5039e-06	4.0388e-06	1.5628e-05	0
221.89	2.4956e-06	7.5419e-06	6.8509e-06	3.232e-06	7.365e-06	4.1204e-06	3.7714e-06	6.9365e-06	3.1908e-06	1.0367e-05	1.6693e-06	6.6261e-06	7.8301e-06	0
222.89	4.1724e-06	1.1557e-06	5.1463e-06	5.1834e-06	1.0731e-05	5.2079e-06	5.9774e-06	6.5191e-06	5.8978e-06	4.1302e-06	3.7186e-06	6.4274e-06	6.6134e-06	0
223.889	6.0335e-06	6.3916e-06	2.1721e-05	1.3545e-05	4.6026e-06	6.1274e-06	5.2678e-06	7.5215e-06	1.7291e-06	8.3749e-06	2.7973e-06	3.3158e-06	1.3816e-05	0
224.889	8.141e-06	9.5712e-06	2.0844e-07	5.0464e-06	1.7711e-06	6.5132e-06	6.8701e-06	4.2807e-06	3.9592e-06	3.2894e-06	3.9901e-06	5.5482e-06	6.4572e-06	0
225.888	1.0401e-05	8.3763e-06	1.4322e-06	1.1705e-06	7.436e-06	6.8126e-06	8.1914e-06	7.2472e-06	3.554e-06	9.8536e-06	5.7481e-06	3.6327e-06	2.184e-06	0
226.888	8.0543e-06	1.8052e-05	6.3514e-06	5.8477e-06	1.0975e-06	4.3012e-06	7.7277e-06	4.4762e-06	7.8582e-06	1.1695e-05	1.0061e-05	4.4152e-06	1.0997e-05	0
227.887	1.1337e-05	4.0379e-06	2.5414e-06	6.0986e-06	7.3678e-06	4.4778e-06	4.2361e-06	3.3852e-06	2.6035e-06	5.1655e-06	6.253e-06	9.5195e-06	1.8299e-06	0
228.887	8.2731e-06	2.6624e-06	1.7018e-05	5.4383e-06	2.6328e-06	7.0393e-06	6.236e-06	7.9807e-06	5.1239e-06	3.9389e-06	7.3503e-06	3.7809e-06	7.2089e-06	0
229.886	1.0945e-05	3.3945e-06	1.0057e-05	4.4547e-06	5.0334e-06	4.3823e-06	8.5683e-06	6.4205e-06	7.9872e-06	7.8931e-06	2.9989e-06	2.1295e-06	7.9353e-06	0
230.886	9.138e-06	1.0688e-06	1.7037e-05	1.1796e-05	8.4137e-06	1.2284e-05	7.0369e-06	1.1308e-05	3.653e-06	5.5863e-06	3.3257e-06	4.3792e-06	3.935e-06	0
231.885	5.4529e-06	5.0934e-06	1.1814e-05	6.5393e-06	2.4103e-06	2.7935e-06	1.9042e-06	6.3117e-06	2.7026e-06	6.9492e-06	2.8859e-06	4.0329e-06	6.2715e-06	0
232.885	7.5402e-06	8.169e-06	1.4694e-05	1.1186e-05	3.5998e-06	3.1506e-06	8.5352e-06	3.1481e-06	9.547e-06	2.045e-06	6.308e-06	7.2978e-06	4.7657e-06	0
233.884	7.1824e-06	1.4201e-05	1.7548e-05	5.4562e-06	9.3356e-06	3.4832e-06	5.3744e-06	6.554e-06	6.4927e-06	3.9874e-06	6.2283e-06	4.5097e-06	1.2486e-05	0
234.884	1.0561e-05	3.5509e-06	8.892e-06	5.8049e-06	5.8994e-06	1.0708e-05	5.8531e-06	1.1129e-06	8.3208e-06	3.582e-06	3.5451e-06	8.0535e-06	6.7457e-06	0
235.883	4.9439e-06	2.175e-06	1.0525e-05	8.2787e-06	5.1329e-06	1.2366e-05	2.7528e-06	6.3825e-06	1.2204e-06	3.6863e-06	1.0806e-05	1.0286e-06	7.4455e-06	0
236.883	1.2666e-05	1.1251e-05	9.5969e-06	1.8256e-06	3.7145e-06	9.0379e-06	2.5251e-06	2.6333e-06	5.28e-06	5.7917e-06	4.7069e-06	1.8084e-06	7.9631e-06	0
237.882	9.5582e-06	7.8053e-06	7.6932e-06	3.4076e-06	5.3285e-06	8.956e-06	7.0774e-06	1.1012e-05	5.0943e-06	4.1326e-06	3.5082e-06	4.3623e-06	5.7298e-06	0
238.882	1.3653e-05	4.4276e-06	1.5054e-05	4.2776e-06	7.2964e-06	2.6595e-06	3.0463e-06	7.4012e-06	4.1649e-06	5.8193e-06	7.0006e-06	3.9613e-06	1.7026e-05	0
239.881	7.4883e-06	1.8526e-06	1.726e-05	3.4416e-06	5.5513e-06	1.1798e-05	2.5641e-06	2.8795e-06	6.9805e-06	4.5181e-06	9.1311e-06	5.4513e-07	1.0349e-05	0
240.881	1.2422e-05	6.6672e-06	2.0941e-05	1.2502e-05	8.3593e-06	5.1371e-06	1.8112e-06	4.4563e-06	5.6449e-06	1.1604e-05	7.5965e-06	3.9534e-06	3.9977e-06	0
241.881	1.3345e-06	6.1385e-06	1.1539e-05	7.1947e-06	1.6913e-06	2.2867e-06	7.8219e-06	6.241e-06	9.5084e-07	1.247e-06	1.3641e-05	6.5398e-06	3.3268e-06	0
242.88	6.4854e-06	1.8169e-06	3.8397e-06	3.9768e-06	8.0811e-06	6.5489e-06	6.0059e-06	9.8685e-06	4.5532e-06	3.9724e-06	4.9211e-06	4.5312e-06	3.5113e-06	0
243.88	6.0059e-06	2.493e-06	2.0489e-06	4.0542e-06	5.6436e-06	9.025e-06	2.613e-06	7.3719e-06	6.583e-06	4.3087e-06	3.334e-06	3.6067e-06	4.1266e-06	0
244.879	3.9983e-06	7.889e-06	1.0444e-05	4.9805e-06	6.5265e-06	4.0086e-06	5.3531e-06	4.6436e-06	5.294e-06	2.3888e-06	3.8105e-06	7.3921e-06	3.912e-06	0
245.879	1.1169e-05	3.143e-06	8.5273e-06	7.0073e-06	3.5405e-06	3.832e-06	2.8409e-06	7.571e-06	7.2978e-06	4.6257e-06	6.2384e-06	7.1981e-06	7.6836e-06	0
246.878	3.6337e-06	4.2938e-07	5.0295e-06	9.8274e-06	3.1942e-06	7.7264e-06	3.4838e-06	7.978e-06	1.8609e-06	3.9657e-06	4.3591e-06	4.101e-06	3.5933e-06	0
247.878	4.12e-06	4.3082e-06	7.9853e-06	6.9776e-06	6.3476e-06	4.8692e-06	5.399e-06	7.7249e-06	5.3957e-07	4.2689e-06	9.8123e-06	6.0366e-06	4.2789e-06	0
248.877	8.7476e-06	1.0936e-06	1.62e-05	8.6018e-06	4.3036e-06	4.8166e-06	5.3783e-06	8.4881e-06	5.4014e-06	4.2645e-06	5.1881e-06	7.4308e-06	6.7169e-06	0
249.877	4.0025e-06	4.7086e-06	5.2035e-06	1.0062e-05	1.5832e-06	6.247e-06	1.475e-06	8.1693e-06	6.8349e-06	6.82e-06	6.1133e-06	4.9794e-06	9.9357e-06	0
250.876	6.0197e-06	5.4627e-06	1.1215e-05	1.5607e-06	3.6506e-06	5.2571e-06	3.4048e-06	7.3651e-06	7.1128e-06	1.0362e-05	4.1577e-06	6.6657e-06	1.259e-05	0
251.876	1.2557e-05	6.5469e-06	1.2864e-05	1.8203e-06	2.7953e-06	4.0042e-06	6.1987e-06	1.0295e-05	2.891e-06	2.0306e-06	1.0064e-05	4.7102e-06	8.2585e-06	0
252.875	7.5046e-06	5.7264e-06	1.0738e-05	3.6986e-06	3.1448e-06	5.1135e-06	3.9584e-06	7.394e-06	1.1045e-06	7.6334e-06	1.2622e-05	2.0661e-06	5.1157e-06	0
253.875	1.7539e-06	1.9657e-06	1.8518e-05	7.7181e-06	1.1546e-05	2.1493e-06	3.2892e-06	2.1108e-06	1.1544e-06	6.5333e-06	4.9526e-06	5.2637e-06	7.7729e-06	0
254.874	8.576e-06	7.9501e-06	1.2016e-05	3.0936e-07	3.6659e-06	4.1152e-06	3.1159e-06	5.4424e-06	3.6964e-06	7.974e-06	6.2583e-06	3.6629e-06	7.3311e-06	0
255.874	2.544e-06	5.0319e-06	1.1394e-05	6.2176e-06	3.2751e-06	2.8369e-06	2.4994e-06	5.647e-06	6.4391e-06	8.7767e-06	6.4937e-06	7.7299e-06	3.2311e-06	0
256.873	2.6555e-06	1.3063e-05	3.7261e-06	3.1231e-06	5.3248e-06	7.6626e-06	1.5809e-06	3.7742e-06	3.807e-06	3.2716e-06	5.7935e-06	3.4001e-06	5.2885e-06	0
257.873	4.0394e-06	1.8702e-06	4.7368e-06	2.0864e-06	6.1372e-06	5.3975e-07	5.3136e-06	8.8962e-06	1.5282e-06	2.7767e-06	8.3634e-06	5.3685e-06	4.2888e-06	0
258.872	8.2038e-06	8.8173e-07	8.5703e-06	3.3715e-06	3.1631e-06	8.0229e-06	5.7724e-06	8.8228e-06	6.3342e-06	4.3597e-06	6.2372e-06	4.8637e-06	1.2869e-05	0
259.872	3.9836e-06	7.593e-07	6.9825e-06	2.5897e-06	3.9965e-06	3.8333e-06	2.3713e-06	4.9443e-06	3.4228e-06	4.6676e-06	1.2515e-06	6.662e-06	1.0979e-06	0
260.871	5.9282e-06	1.9301e-06	1.1432e-05	5.8522e-06	4.3141e-06	4.3641e-06	4.2942e-06	1.9087e-06	4.0071e-06	3.8637e-06	1.4681e-06	1.6979e-06	5.6344e-06	0
261.871	5.5645e-06	4.0129e-06	6.2454e-06	8.6152e-07	1.5989e-06	6.6053e-07	3.7342e-06	5.5319e-06	7.647e-06	9.1072e-06	3.0231e-06	2.6833e-06	3.1148e-06	0
262.87	4.7816e-06	2.5108e-06	6.1327e-06	4.9987e-06	1.6232e-06	4.8478e-06	2.4947e-06	1.0315e-06	5.7832e-07	7.7866e-06	2.265e-06	3.0411e-06	1.152e-05	0
263.87	5.9938e-06	4.3483e-06	4.4693e-06	1.3945e-06	3.2419e-06	3.5241e-06	1.6202e-06	3.1122e-06	5.5509e-06	8.587e-06	3.3251e-06	2.9049e-06	6.7977e-06	0
264.869	9.407e-06	7.1407e-06	4.8869e-06	1.4444e-06	4.9754e-06	8.0051e-06	2.0795e-07	4.5928e-06	4.8692e-06	1.4933e-06	3.8154e-06	4.445e-06	3.8122e-06	0
265.869	9.9214e-06	4.3118e-06	2.6884e-06	5.6928e-06	4.3953e-06	8.9943e-06	1.2764e-06	9.8089e-06	1.4712e-06	8.1746e-06	1.6606e-06	7.19e-06	6.4216e-06	0
266.868	3.7306e-06	6.604e-07	8.4987e-06	1.1399e-06	7.1967e-06	2.747e-06	2.0472e-06	7.2235e-06	6.356e-06	4.9137e-06	4.103e-06	4.0777e-06	1.0888e-05	0
267.868	2.624e-06	5.3505e-06	6.4128e-06	1.2343e-06	2.5945e-06	4.0887e-06	3.7118e-06	8.0729e-06	5.3413e-06	3.5849e-06	1.2851e-06	4.562e-07	4.2492e-06	0
268.867	7.5648e-06	5.5838e-06	1.1851e-05	4.0405e-06	2.7475e-06	9.5514e-06	5.7048e-07	5.1705e-06	3.8192e-06	1.1174e-05	1.7717e-06	5.66e-06	4.6609e-06	0
269.867	5.6894e-06	9.8165e-06	1.3409e-05	5.0625e-06	2.7512e-06	6.3843e-06	5.232e-06	9.5022e-06	2.8385e-06	7.0867e-06	4.1073e-06	2.0811e-06	5.4387e-06	0
270.866	8.4585e-06	5.5511e-06	3.0508e-06	4.7925e-06	3.5633e-06	3.5256e-06	4.826e-06	5.9879e-06	4.3079e-06	1.5146e-05	1.4371e-05	3.5428e-06	6.544e-06	0
271.866	9.3541e-06	4.6615e-06	1.3738e-05	4.2329e-06	3.5101e-06	6.515e-06	1.0115e-06	1.0082e-05	4.415e-07	4.8135e-06	2.8932e-06	6.2022e-06	1.0956e-05	0
272.865	2.2088e-06	2.49e-06	7.3638e-06	4.9152e-06	5.9261e-06	8.6113e-06	4.4976e-06	5.7684e-06	6.2775e-06	1.2973e-06	1.2307e-06	2.0038e-06	3.8169e-06	0
273.865	5.3428e-06	5.5337e-06	1.4972e-06	2.6641e-06	2.6056e-06	2.218e-06	5.2391e-06	1.407e-06	3.2465e-06	2.5449e-06	5.5614e-06	4.3731e-06	4.2881e-06	0
274.864	9.995e-07	3.1691e-06	9.4274e-06	3.0409e-06	1.6977e-06	2.3039e-06	4.6803e-06	2.644e-06	7.5146e-07	3.93e-06	1.0916e-06	3.5736e-06	5.5073e-06	0
275.864	5.0477e-06	3.3126e-06	7.9319e-06	3.3598e-06	3.7495e-06	6.8139e-06	6.6855e-06	3.354e-06	3.2741e-06	3.3792e-06	5.3032e-06	1.0724e-06	2.5841e-06	0
276.863	5.6679e-06	4.051e-06	2.9569e-07	1.2162e-06	5.6647e-06	6.4652e-06	3.3021e-06	3.5072e-06	2.5107e-06	1.9607e-06	5.7675e-06	2.0669e-06	1.3833e-06	0
277.863	9.3481e-06	2.2056e-06	6.8303e-06	5.457e-07	8.3565e-06	4.2317e-06	2.5183e-06	3.0453e-06	5.4462e-06	6.063e-06	3.2172e-06	3.4434e-06	6.216e-06	0
278.862	9.0037e-07	6.942e-06	1.062e-05	3.5779e-06	3.2848e-06	1.5535e-06	3.5701e-06	3.062e-06	3.7791e-06	4.5447e-06	5.6583e-06	3.9998e-06	7.8745e-06	0
279.862	5.9049e-06	3.6806e-06	5.9956e-06	2.4556e-06	4.217e-06	1.5385e-06	4.2872e-07	3.1204e-06	3.7e-06	3.6255e-07	3.0328e-06	2.8611e-06	7.6347e-06	0
280.861	1.2282e-05	3.5536e-06	1.3507e-05	3.0278e-06	1.0188e-06	7.8121e-06	5.8734e-06	5.4887e-06	3.5189e-06	2.5761e-06	5.2541e-06	3.9282e-06	4.4999e-06	0
281.861	7.9292e-07	8.421e-07	1.1109e-05	1.0961e-06	7.2563e-06	2.3466e-06	4.4791e-06	6.0981e-06	1.1459e-06	5.4224e-06	4.6911e-06	5.0185e-06	4.8662e-06	0
282.86	9.6052e-06	1.7102e-06	5.3493e-06	9.0941e-06	1.2086e-06	4.6201e-06	1.1251e-06	3.5501e-06	3.9696e-06	3.3488e-06	8.7853e-06	5.0512e-06	3.6343e-06	0
283.86	7.2398e-06	2.6458e-06	8.0032e-06	3.5346e-06	4.0224e-06	2.6076e-06	1.6831e-06	2.7461e-06	2.8856e-06	5.4989e-06	3.8617e-06	2.3061e-06	9.033e-06	0
284.859	7.4549e-06	5.4599e-06	1.3371e-05	7.4792e-06	4.4007e-06	3.4872e-06	8.9804e-07	6.1311e-06	6.5188e-06	4.7093e-06	5.8512e-06	3.1758e-06	1.6195e-06	0
285.859	3.1222e-06	1.0979e-06	4.6123e-07	3.6879e-06	3.2971e-06	2.4065e-06	8.3635e-07	3.7565e-06	3.7428e-06	4.1468e-06	3.8645e-06	3.3524e-06	2.1636e-06	0
286.858	7.6297e-06	1.7066e-06	1.4262e-05	2.8701e-06	4.0463e-06	4.0562e-06	2.343e-06	6.5453e-06	6.1507e-06	2.1381e-06	4.7644e-06	1.5343e-06	4.1062e-06	0
287.858	5.8402e-06	5.3078e-06	9.1399e-06	3.085e-06	3.9288e-06	3.0765e-06	1.9034e-06	4.8594e-06	6.456e-06	1.6818e-06	2.9717e-06	2.7382e-06	1.77e-06	0
288.857	3.98e-06	9.0365e-06	1.8268e-05	3.7689e-06	1.5321e-06	3.5354e-06	3.5177e-06	4.2379e-06	6.0458e-06	1.9054e-06	2.0055e-06	2.8642e-06	5.3908e-06	0
289.857	4.5866e-06	9.7793e-07	5.886e-06	4.7015e-06	6.0644e-06	6.9765e-06	5.5622e-06	1.8465e-06	2.7177e-06	5.4036e-06	3.3343e-06	1.1972e-07	3.4952e-06	0
290.856	2.5436e-06	1.2081e-06	3.1008e-06	5.2582e-06	6.7603e-06	2.9811e-06	1.6669e-06	3.4264e-06	4.9527e-06	1.2306e-06	7.0023e-06	3.0415e-06	4.0941e-06	0
291.856	7.12e-06	4.2707e-06	4.1456e-06	4.6223e-06	1.6793e-06	1.4926e-06	4.7786e-06	1.7473e-06	2.3207e-06	2.2861e-06	3.6481e-06	3.0471e-06	3.9564e-06	0
292.855	1.629e-06	2.1642e-06	4.8415e-06	8.7437e-06	2.123e-06	4.7481e-06	6.4695e-06	2.6662e-06	6.2866e-06	5.2115e-06	5.5277e-06	4.8698e-06	2.9686e-06	0
293.855	5.7497e-06	3.7506e-06	9.8129e-06	3.389e-06	3.391e-06	3.9515e-06	6.7638e-06	3.0423e-06	3.4234e-06	4.7579e-06	1.1245e-06	1.7379e-06	8.8895e-06	0
294.854	5.2839e-06	2.9303e-06	7.8183e-06	7.9077e-06	4.8853e-06	6.6084e-06	1.7777e-06	3.8016e-06	8.537e-06	3.4119e-06	2.8269e-06	1.488e-06	3.0512e-06	0
295.854	4.1841e-06	1.7606e-06	6.0423e-06	2.588e-06	2.5362e-06	2.3483e-06	3.6569e-06	6.7942e-06	3.2682e-06	1.7808e-06	7.1972e-06	2.3632e-06	1.8482e-06	0
296.853	1.4478e-06	1.171e-06	1.287e-05	2.1536e-06	5.5736e-06	8.0561e-06	1.2251e-06	4.5204e-06	5.4139e-06	2.262e-06	7.0882e-06	3.7783e-06	5.476e-06	0
297.853	5.0415e-06	6.2965e-07	9.3894e-06	4.0239e-06	2.6287e-06	1.9555e-06	3.576e-06	1.087e-06	2.8935e-06	2.1661e-06	3.909e-06	1.7108e-06	8.9516e-06	0
298.852	2.7528e-06	3.7912e-07	4.4591e-06	7.7202e-06	1.7182e-06	9.7691e-06	6.4217e-06	2.3872e-06	5.2791e-06	4.7525e-06	3.2991e-06	6.4824e-07	2.1649e-06	0
299.852	2.1579e-06	8.3313e-06	3.98e-06	4.0644e-06	4.6055e-06	6.6557e-07	4.4259e-07	8.2422e-07	2.048e-06	3.0121e-06	6.1444e-06	3.6934e-06	6.4294e-06	0
300.851	5.3455e-06	5.4445e-06	3.859e-06	5.4361e-06	1.7259e-06	5.3534e-06	1.0166e-06	6.6265e-06	2.7116e-06	4.6105e-06	6.7405e-06	3.1889e-06	6.1137e-06	0
301.851	6.9573e-06	4.6628e-06	7.2147e-06	2.7099e-06	1.8159e-06	5.3208e-06	1.2983e-06	6.781e-06	1.2769e-06	1.1578e-06	2.2813e-06	2.9613e-06	9.6991e-06	0
302.85	9.7566e-06	2.7458e-06	8.0131e-06	4.0271e-06	2.5555e-06	4.9266e-06	1.7809e-06	4.4933e-06	5.9965e-06	5.4123e-06	2.1478e-06	4.6896e-06	8.0404e-06	0
303.85	6.6247e-06	1.5428e-06	3.5244e-06	3.5651e-06	8.177e-07	3.9506e-06	3.1926e-06	6.0799e-06	2.1525e-06	9.6519e-07	3.0896e-06	3.2051e-06	3.9592e-06	0
304.849	1.4961e-06	4.6086e-06	8.5621e-06	7.274e-06	4.6458e-06	2.9158e-06	1.9472e-06	4.8157e-06	3.436e-06	4.74e-06	5.8795e-06	5.2665e-06	6.07e-06	0
305.849	7.2037e-06	3.3549e-06	1.151e-05	2.9877e-06	5.813e-06	6.2463e-07	1.0394e-06	2.9548e-06	2.2965e-06	3.3836e-06	2.4308e-06	5.1597e-06	3.3797e-06	0
306.848	7.026e-06	3.0704e-06	4.01e-06	7.3371e-07	1.5122e-06	3.145e-06	2.3838e-06	2.6719e-06	2.1689e-06	4.7115e-06	3.0654e-07	4.5759e-06	9.9071e-06	0
307.848	5.7636e-06	1.2893e-05	1.6716e-05	4.453e-06	2.0989e-06	4.779e-06	3.3955e-06	2.8101e-06	1.5767e-06	3.1186e-06	3.3049e-06	1.4216e-06	3.8405e-06	0
308.847	6.7539e-06	1.9452e-06	1.8066e-05	6.6464e-06	3.0869e-06	6.4701e-06	1.9932e-06	2.1405e-06	2.5144e-06	3.1199e-06	2.4262e-06	2.8657e-06	2.8425e-06	0
309.847	9.4787e-06	2.2287e-06	9.9657e-06	7.3677e-07	2.2594e-06	3.6686e-06	1.5699e-06	1.9463e-06	1.642e-06	3.2041e-06	3.3417e-06	1.9646e-06	6.7468e-06	0
310.846	7.7935e-06	4.857e-06	1.0293e-05	9.0206e-07	7.1829e-07	7.221e-06	1.7495e-06	2.1342e-06	4.6081e-06	3.1386e-06	2.8263e-06	3.1149e-06	3.2959e-06	0
311.846	5.3882e-06	3.4612e-06	6.4383e-06	3.2083e-06	4.0342e-06	4.8303e-06	8.7092e-07	2.5524e-06	2.3717e-06	3.2e-06	3.6208e-06	2.6498e-06	6.484e-06	0
312.845	8.9717e-06	2.5972e-06	8.3491e-06	3.9734e-06	3.9634e-06	1.962e-06	6.4633e-06	2.8821e-06	3.1449e-06	2.5369e-06	1.5601e-06	5.1623e-06	5.4264e-07	0
313.845	3.7368e-06	4.1874e-06	3.9208e-06	9.5024e-07	3.2113e-06	4.236e-06	1.183e-06	1.6434e-06	2.9938e-06	3.2499e-06	4.0215e-06	3.5074e-06	4.0939e-06	0
314.844	1.7156e-06	3.0806e-06	5.2948e-06	3.9862e-06	6.0161e-06	2.5395e-06	3.4383e-06	2.1484e-06	3.1211e-06	2.321e-06	5.0965e-06	2.4374e-06	6.0723e-06	0
315.844	9.595e-06	3.0403e-06	2.8e-06	1.0439e-06	1.1654e-07	3.6739e-06	2.4112e-06	1.592e-06	5.0832e-06	1.5518e-06	1.7511e-06	4.8173e-06	2.4278e-06	0
316.843	5.0008e-06	3.6721e-06	5.2793e-06	1.8699e-06	2.2314e-06	6.7569e-06	2.0055e-06	2.2928e-06	1.9802e-06	2.1e-06	1.8263e-06	2.2183e-06	8.3577e-07	0
317.843	5.7412e-06	1.4844e-06	7e-06	6.0651e-06	5.2636e-06	2.396e-06	2.2979e-06	4.1502e-06	3.5726e-06	1.612e-06	4.1978e-06	2.5141e-06	5.9925e-06	0
318.842	2.2442e-06	4.2087e-06	1.2825e-05	2.5846e-06	4.5199e-06	4.4395e-06	1.9823e-06	2.7877e-06	2.1694e-06	3.1993e-06	5.5023e-06	4.1532e-06	1.4277e-06	0
319.842	7.4296e-06	1.8632e-06	8.1622e-06	4.3554e-06	3.7904e-06	3.7857e-06	2.2705e-06	7.6188e-06	4.2104e-06	2.2702e-06	4.8513e-06	3.8377e-06	2.6165e-06	0
320.841	4.7255e-06	4.9639e-06	3.4724e-06	1.9822e-06	9.2046e-07	3.1088e-06	4.7239e-06	6.1847e-06	2.2363e-06	2.6873e-06	2.61e-06	5.0003e-06	6.4896e-06	0
321.841	3.1104e-06	2.8765e-06	6.1397e-06	4.2543e-06	4.7628e-06	1.8997e-06	3.737e-06	3.0389e-06	1.1201e-06	5.9794e-06	5.1679e-06	2.937e-06	8.171e-06	0
322.841	9.768e-06	4.3215e-06	4.2722e-06	7.367e-06	4.2247e-06	4.8967e-06	3.1445e-06	2.9699e-06	4.6018e-06	5.641e-06	3.5046e-06	2.391e-06	2.5508e-06	0
323.84	6.1591e-06	1.5122e-06	5.8952e-06	3.8604e-06	8.5129e-07	6.3238e-06	2.8292e-06	4.221e-06	1.6506e-06	5.5103e-06	3.6259e-06	6.5257e-06	6.6373e-06	0
324.84	6.9342e-06	2.4532e-06	6.6226e-06	3.7496e-06	4.4581e-06	5.9011e-06	5.3943e-07	4.8225e-06	2.1419e-06	2.0904e-06	3.9518e-06	4.9783e-06	9.2365e-06	0
325.839	4.1425e-06	4.0784e-06	2.3818e-06	9.9995e-07	1.955e-06	6.716e-07	2.8586e-06	5.5855e-06	3.5737e-06	2.288e-06	3.9569e-06	2.1796e-06	3.0035e-06	0
326.839	3.4723e-06	6.0004e-06	6.8938e-06	6.7708e-07	1.4321e-06	5.5504e-06	4.1471e-06	5.1789e-06	6.4737e-06	3.7888e-06	2.9923e-06	1.2679e-06	2.9124e-06	0
327.838	8.3715e-06	3.0987e-06	5.0675e-06	4.0092e-06	3.8769e-06	2.3106e-06	1.36e-06	2.9353e-06	7.4914e-06	3.7526e-06	4.8496e-06	4.1246e-06	4.4598e-06	0
328.838	1.046e-05	1.073e-06	4.2591e-06	2.523e-06	1.7471e-06	3.5794e-06	3.4236e-06	2.4281e-06	2.968e-06	3.557e-06	2.4772e-06	2.4611e-06	2.4779e-06	0
329.837	3.9185e-06	2.8767e-06	1.1467e-06	3.6429e-06	2.2435e-06	2.467e-06	2.4956e-06	3.4721e-06	4.8925e-06	3.5477e-06	5.7881e-06	9.4161e-07	1.4061e-06	0
330.837	2.2625e-06	4.6658e-07	3.3723e-06	3.6515e-06	2.8464e-06	4.384e-06	2.22e-06	2.0074e-06	3.7866e-06	4.5917e-06	4.244e-06	3.0784e-06	7.0392e-06	0
331.836	5.7057e-06	1.0035e-06	8.1282e-06	4.9075e-06	4.6697e-06	1.9572e-06	2.3768e-06	5.0811e-06	1.1198e-06	2.6728e-06	2.0398e-06	6.3192e-07	3.7885e-06	0
332.836	2.1679e-06	6.2565e-06	8.6493e-06	5.3863e-06	4.608e-06	4.2289e-06	6.21e-07	5.209e-06	5.1941e-06	4.5732e-06	3.9953e-06	2.8697e-06	2.3002e-06	0
333.835	7.6189e-06	5.3839e-06	2.4084e-06	4.5574e-06	1.514e-06	5.3556e-07	3.7564e-06	4.849e-06	2.6495e-06	2.0426e-06	1.0784e-06	1.7541e-06	3.6631e-06	0
334.835	1.6026e-06	3.6e-06	7.6426e-06	2.1694e-06	1.0633e-06	5.7838e-06	1.9588e-06	5.7616e-06	2.8601e-06	3.5571e-06	3.5587e-06	5.4085e-06	1.0038e-05	0
335.834	7.5539e-07	5.1817e-06	6.787e-06	3.3903e-06	5.8134e-06	2.3655e-06	8.4499e-07	1.3812e-07	8.5312e-07	7.5128e-07	3.3621e-06	4.5301e-06	2.342e-06	0
336.834	4.2543e-06	2.32e-06	5.5695e-06	3.8059e-06	2.7648e-06	3.2525e-06	4.381e-06	3.0719e-06	5.544e-06	2.5245e-06	4.6172e-06	7.7947e-07	4.1785e-06	0
337.833	3.458e-06	3.5124e-06	1.8761e-06	3.2181e-07	3.5406e-06	4.4661e-06	3.5118e-06	3.8172e-06	2.422e-06	2.3886e-06	4.0681e-06	3.388e-06	1.2329e-06	0
338.833	4.5885e-06	4.8429e-06	2.3035e-07	2.5364e-06	1.9094e-06	4.6845e-06	3.3579e-06	5.013e-06	1.3837e-06	9.0656e-07	7.5198e-07	6.0272e-07	3.856e-07	0
339.832	3.43e-06	2.8934e-06	2.3362e-06	3.4518e-06	1.614e-06	6.4899e-06	2.5771e-06	5.9773e-06	1.5834e-06	5.0358e-06	2.2686e-06	6.1179e-06	2.9369e-06	0
340.832	1.4371e-06	5.1867e-06	2.9979e-06	1.6694e-06	6.9264e-06	1.3353e-06	3.2987e-06	3.7001e-06	3.1122e-06	4.0894e-06	1.1137e-06	5.5332e-06	3.6781e-06	0
341.831	3.0173e-06	1.9134e-06	2.4842e-06	9.5912e-07	4.7425e-06	1.7786e-06	2.3305e-06	2.2233e-06	2.8046e-06	2.1679e-06	2.4076e-06	2.0573e-06	6.8075e-06	0
342.831	5.9559e-06	3.8523e-07	2.9197e-06	1.0892e-06	5.5515e-06	7.3276e-07	1.5919e-06	3.1449e-06	3.2558e-06	4.3611e-07	3.8881e-06	2.5434e-06	5.5643e-06	0
343.83	3.4864e-06	1.4355e-06	3.7793e-06	1.8122e-06	5.4124e-06	2.6528e-06	1.7453e-06	2.5979e-06	3.4514e-06	4.3004e-06	3.5859e-06	2.6566e-06	8.8611e-07	0
344.83	4.583e-06	2.5749e-06	3.5347e-06	2.4874e-06	4.7197e-06	9.9673e-07	2.2515e-06	7.5208e-07	4.2379e-06	3.0577e-06	2.3859e-06	4.7894e-06	2.3689e-06	0
345.829	3.7559e-06	6.1331e-07	5.232e-06	7.7931e-06	1.8998e-06	1.8881e-06	6.8027e-07	3.2868e-06	1.9059e-06	4.0368e-06	1.5568e-06	1.9565e-06	2.918e-06	0
346.829	1.4496e-06	5.0935e-06	8.0199e-06	1.564e-06	1.1625e-06	4.2625e-06	2.221e-06	3.8242e-06	3.8626e-06	5.9884e-06	3.1365e-06	3.1375e-06	1.1121e-06	0
347.828	3.1512e-06	1.4957e-06	6.3103e-06	1.8136e-06	1.3691e-06	1.59e-06	4.445e-06	1.1908e-06	3.9981e-07	3.3017e-06	1.831e-06	3.6378e-06	3.5643e-06	0
348.828	2.3618e-06	2.5086e-06	7.4695e-06	5.4089e-06	4.4847e-06	1.463e-06	5.5983e-07	1.1971e-06	1.5672e-06	1.7496e-06	1.8869e-06	2.2288e-06	2.6778e-06	0
349.827	1.6943e-06	4.0813e-06	2.7655e-06	9.0764e-07	1.524e-06	4.6817e-06	1.9745e-06	6.5296e-06	8.1884e-07	1.2357e-06	4.7316e-06	4.4261e-06	2.8418e-06	0
350.827	4.6205e-06	2.7008e-06	2.1338e-06	4.0122e-06	2.354e-06	2.2867e-06	1.0692e-06	1.7321e-06	2.0045e-06	2.9629e-06	2.9478e-06	2.2932e-06	3.2766e-06	0
351.826	2.5087e-06	5.7954e-06	5.2634e-06	6.8409e-07	1.1105e-06	2.5797e-06	2.4886e-06	3.5686e-06	2.632e-06	6.5254e-07	2.091e-06	9.343e-07	2.9057e-06	0
352.826	4.5253e-06	1.1709e-06	5.554e-06	3.7618e-06	2.5947e-06	6.6459e-07	1.5077e-06	1.5556e-06	3.4941e-06	2.6673e-06	1.5516e-06	4.3046e-06	1.5193e-06	0
353.825	5.4396e-06	6.0129e-06	5.2829e-06	2.7746e-06	1.4426e-06	5.4742e-06	5.7994e-07	2.1599e-07	1.7328e-06	1.4652e-06	2.3511e-06	2.3159e-06	5.0092e-06	0
354.825	5.1794e-06	1.6725e-06	5.0384e-06	1.3845e-06	1.2272e-06	2.6514e-06	1.5152e-06	3.8503e-06	2.8709e-06	2.2319e-06	4.1139e-06	3.5158e-06	1.8794e-06	0
355.824	5.9691e-06	2.0052e-06	6.3753e-06	2.047e-06	2.0111e-06	3.5493e-07	1.5904e-06	6.8892e-06	3.6909e-06	1.337e-06	4.1532e-06	2.4601e-06	5.099e-06	0
356.824	3.5468e-06	3.8508e-06	3.1784e-06	2.4105e-06	3.5057e-07	5.5552e-07	2.1528e-06	2.1821e-06	2.1216e-06	1.8272e-06	2.6547e-06	4.736e-06	2.1094e-06	0
357.823	7.1298e-06	3.6492e-06	8.727e-06	5.2533e-06	2.0649e-06	2.6898e-06	1.2713e-06	1.6483e-06	3.8328e-06	9.8324e-07	4.4189e-06	3.8371e-06	6.5496e-06	0
358.823	5.1396e-06	3.2123e-06	2.9672e-06	3.2717e-06	1.3133e-06	2.3186e-06	2.6551e-06	3.4527e-06	4.386e-06	2.046e-06	4.0586e-06	4.6239e-06	4.6429e-06	0
359.822	3.8653e-06	2.4417e-07	1.9719e-06	5.1317e-06	9.4851e-07	5.5923e-06	2.1083e-06	5.3238e-07	3.1949e-06	2.0495e-06	2.7578e-06	1.7522e-06	5.4521e-06	0
360.822	3.1687e-06	1.0188e-06	4.3984e-07	2.7484e-06	2.5161e-06	5.6121e-06	3.8852e-06	2.8257e-06	1.3998e-06	4.1942e-06	5.5247e-07	9.9091e-07	4.3761e-06	0
361.821	3.6443e-06	1.4855e-06	4.0136e-06	1.5425e-06	2.0023e-06	1.9841e-06	3.1632e-06	3.1474e-06	1.511e-06	1.6512e-06	1.4922e-06	1.9958e-06	1.7974e-06	0
362.821	3.7988e-06	3.2041e-06	5.7175e-06	2.6839e-06	1.347e-06	5.0116e-06	2.3742e-06	1.6761e-06	4.3278e-06	2.4455e-06	3.9248e-06	9.5468e-07	1.8574e-06	0
363.82	3.5326e-06	2.6586e-06	6.3135e-06	4.988e-06	1.9849e-06	2.8843e-06	2.7105e-06	4.7209e-06	1.5067e-06	6.0542e-06	7.2301e-06	1.4893e-06	3.6574e-06	0
364.82	6.4852e-06	2.5083e-06	2.7069e-06	3.3478e-06	3.5093e-06	3.7304e-06	5.5711e-07	3.8155e-06	3.6183e-06	2.3559e-06	1.694e-06	1.6757e-06	4.5109e-06	0
365.819	2.4906e-06	4.5569e-06	2.88e-06	2.9303e-06	3.7244e-06	1.8888e-06	1.7881e-06	1.8155e-06	2.0065e-06	3.0552e-06	3.0533e-06	5.6302e-06	6.3428e-06	0
366.819	3.6564e-06	5.5991e-06	8.4879e-06	2.41e-06	7.6122e-07	3.3707e-06	2.6276e-06	2.931e-06	3.062e-06	3.5432e-06	2.9132e-06	2.6585e-06	4.6167e-06	0
367.818	1.1248e-06	1.12e-06	2.2368e-06	7.994e-07	3.1054e-06	4.524e-06	2.2788e-06	3.3644e-06	1.1468e-06	2.5204e-06	2.8945e-06	3.7784e-06	4.0922e-06	0
368.818	2.6903e-06	5.4102e-06	3.3131e-06	2.3765e-06	3.8791e-06	1.7031e-06	2.7277e-07	2.7889e-06	4.663e-07	1.7104e-06	6.2651e-07	4.2915e-06	9.7571e-07	0
369.817	1.8904e-06	3.1937e-06	4.7476e-06	1.5811e-06	1.5014e-06	2.658e-06	3.8915e-07	4.7333e-06	5.7506e-06	3.0559e-06	7.0561e-07	3.4807e-06	1.0428e-06	0
370.817	7.1224e-06	2.1313e-06	8.357e-06	1.7891e-06	3.9856e-06	4.3821e-06	3.0356e-06	1.3402e-06	2.73e-07	4.4715e-07	2.1035e-06	3.4693e-06	4.18e-06	0
371.816	3.5926e-06	3.2168e-06	3.349e-06	3.144e-06	2.7305e-06	3.3837e-06	1.9529e-06	1.7599e-06	2.3345e-06	3.9142e-06	1.2514e-06	4.4491e-06	9.7317e-07	0
372.816	3.7036e-06	2.2573e-06	2.0766e-06	3.8404e-06	2.4772e-06	1.5877e-06	2.2531e-06	4.6275e-06	1.9574e-06	1.3923e-06	4.6155e-06	2.5585e-06	3.09e-06	0
373.815	2.6427e-06	3.1598e-06	7.6429e-06	1.2417e-06	1.7602e-06	4.9027e-06	3.9937e-06	2.6162e-06	4.9045e-06	1.3817e-06	5.4824e-06	2.6235e-06	1.1063e-06	0
374.815	5.5604e-06	1.338e-06	5.8519e-06	3.0585e-06	5.8978e-06	6.071e-06	3.8167e-06	6.5434e-07	4.4678e-06	4.6271e-07	1.3925e-06	1.5527e-06	2.6325e-06	0
375.814	2.3234e-06	1.7384e-06	7.4904e-06	1.6825e-06	3.6081e-06	4.0864e-06	1.0574e-06	9.8782e-07	3.4703e-06	2.1851e-06	3.9927e-06	1.2125e-06	2.2617e-06	0
376.814	1.5011e-06	4.3501e-06	1.5761e-06	2.1744e-06	1.3994e-06	1.9889e-06	1.5594e-06	2.4214e-06	2.7329e-06	4.1097e-07	1.7682e-06	1.7406e-06	3.0348e-06	0
377.813	6.6454e-06	4.2552e-06	4.5276e-06	3.783e-06	4.0848e-06	5.0933e-06	3.5119e-06	3.6192e-06	2.1649e-06	2.6597e-06	4.3763e-06	2.4082e-06	4.6454e-07	0
378.813	6.2432e-06	2.4189e-06	8.2882e-06	1.755e-06	3.2693e-06	1.6633e-06	1.5531e-06	3.1448e-06	4.2206e-06	1.939e-06	4.6469e-06	3.2647e-06	2.1832e-06	0
379.812	7.0012e-06	4.0493e-06	3.7456e-06	3.7115e-06	1.9036e-06	3.1157e-06	2.2868e-06	1.3488e-06	3.2157e-06	2.8758e-06	3.7432e-06	7.164e-07	2.4394e-06	0
380.812	6.4266e-06	2.3967e-06	1.4124e-05	1.0796e-06	6.9096e-07	3.5187e-06	9.4555e-07	1.4577e-06	2.0389e-06	1.4989e-06	5.2987e-06	3.4145e-06	3.0873e-06	0
381.811	4.1209e-06	5.2047e-06	1.7097e-06	3.1636e-06	3.7887e-07	1.2533e-06	7.2951e-07	2.2447e-06	2.4139e-06	1.9726e-06	9.6444e-07	5.0427e-07	5.4304e-07	0
382.811	8.2905e-06	2.1178e-06	4.041e-06	2.3599e-06	3.1958e-06	1.5079e-06	4.7004e-07	1.2248e-06	3.0323e-06	2.6965e-06	4.1382e-06	1.5723e-06	4.1851e-06	0
383.81	3.7782e-06	1.9097e-06	7.7157e-06	1.5835e-06	1.9548e-06	3.2392e-06	2.797e-06	2.0557e-06	4.6315e-06	3.2619e-06	5.355e-07	2.0993e-06	1.0484e-06	0
384.81	2.9177e-06	2.1573e-06	5.4552e-06	1.7536e-06	2.5352e-06	2.3707e-07	2.2008e-06	2.3709e-06	2.5196e-06	1.4661e-06	1.4722e-06	2.4919e-06	5.1018e-07	0
385.809	1.9796e-06	1.7778e-06	6.2032e-06	1.1411e-06	2.4589e-06	3.4265e-06	3.19e-06	2.0693e-06	4.6621e-06	1.8252e-06	3.0226e-06	3.3536e-06	2.5297e-06	0
386.809	3.7931e-06	2.9524e-06	4.3612e-06	5.9107e-07	1.6949e-06	1.8257e-06	2.971e-06	2.7219e-06	4.5913e-06	2.0795e-06	2.9473e-06	2.3432e-06	9.7716e-07	0
387.808	4.3991e-06	2.6914e-06	5.5041e-06	1.0302e-06	1.9503e-07	5.4177e-06	1.2421e-06	5.6635e-06	5.4242e-06	3.9649e-07	1.995e-06	2.0557e-06	3.6073e-06	0
388.808	9.7563e-06	2.8386e-06	6.035e-06	4.413e-06	3.6199e-06	4.1666e-06	1.7169e-06	6.1779e-06	2.1641e-06	1.3386e-06	1.1875e-06	2.0913e-06	1.6768e-06	0
389.807	9.6105e-07	2.575e-06	5.3534e-06	4.176e-06	3.8097e-06	1.9471e-06	9.0462e-07	7.3212e-07	4.3944e-06	1.1197e-06	4.8872e-06	3.7753e-06	4.0448e-06	0
390.807	4.5979e-06	1.6563e-06	3.0807e-06	1.6506e-06	3.2066e-06	1.7534e-06	3.4037e-06	2.7229e-06	1.8251e-06	9.2822e-07	2.4393e-06	1.6597e-06	4.8689e-06	0
391.806	4.0848e-06	1.6541e-06	4.137e-06	2.7375e-06	2.4166e-06	1.0717e-06	1.3161e-06	3.0892e-06	1.5697e-06	2.2956e-06	1.2031e-06	2.8146e-06	2.623e-06	0
392.806	3.2219e-06	2.2545e-06	6.5924e-06	1.4832e-06	3.2279e-06	3.6834e-06	3.6513e-07	2.0792e-06	2.1557e-06	1.6524e-06	2.9645e-06	3.6567e-06	4.2972e-06	0
393.805	2.8664e-06	8.1285e-07	2.9868e-06	2.6049e-06	1.2119e-06	3.1864e-06	8.1432e-07	2.1809e-06	4.012e-06	8.076e-07	3.2503e-06	1.7167e-06	2.4958e-06	0
394.805	4.3848e-06	4.5476e-06	7.6023e-07	3.2414e-06	4.8828e-06	3.5471e-06	2.8678e-06	2.8282e-06	3.109e-06	2.3768e-06	2.6889e-06	3.5122e-06	2.7084e-06	0
395.804	2.4857e-06	3.5527e-06	2.7198e-06	2.1458e-06	3.4878e-06	4.5086e-06	2.5259e-06	1.5931e-06	4.8007e-07	4.4245e-06	2.6523e-06	1.9795e-06	1.556e-06	0
396.804	4.8903e-06	1.885e-06	1.8398e-06	1.5264e-06	1.4789e-06	3.4979e-06	2.9838e-06	1.3464e-06	7.2233e-07	4.5237e-06	1.1009e-06	2.0059e-06	1.9281e-06	0
397.803	3.284e-06	5.3505e-07	1.0311e-06	4.6412e-06	1.3996e-06	3.9922e-06	3.0114e-06	2.6878e-06	3.9244e-06	4.3993e-06	1.2728e-07	1.7151e-06	4.518e-06	0
398.803	4.4027e-06	1.5102e-06	8.2256e-07	6.4819e-07	2.5783e-06	5.3652e-06	7.1643e-08	1.5759e-06	8.2799e-07	2.5562e-06	4.3061e-06	1.8897e-06	2.5958e-06	0
399.803	5.3556e-06	2.5705e-06	4.1424e-07	2.8667e-06	1.1936e-06	4.9507e-06	3.7788e-06	1.4751e-06	1.3152e-06	1.9186e-06	1.5829e-06	9.1796e-07	1.7781e-06	0
400.802	3.4109e-06	1.2793e-06	4.4814e-06	1.4687e-06	3.3178e-06	2.883e-06	7.5056e-07	1.1968e-06	2.2321e-06	1.204e-06	5.6554e-06	3.1309e-06	8.6932e-07	0
401.802	5.0608e-06	2.2991e-06	7.4604e-06	9.5367e-07	2.5113e-06	4.9295e-06	2.1247e-06	2.092e-06	5.2327e-07	7.642e-07	4.1262e-06	2.5141e-06	1.2779e-06	0
402.801	2.5078e-07	6.4012e-07	2.8945e-06	7.6736e-07	1.8067e-06	1.3827e-06	2.7413e-06	2.8888e-06	2.2475e-06	3.613e-06	1.8873e-06	3.4232e-06	8.7329e-07	0
403.801	3.3509e-06	2.1924e-06	4.6258e-06	1.7718e-06	1.4023e-06	3.3639e-06	2.0232e-06	4.8498e-06	3.3269e-06	4.0416e-06	3.4444e-06	3.8781e-06	1.0109e-06	0
404.8	1.5847e-06	2.9802e-06	2.5059e-06	3.983e-06	1.7661e-06	1.9374e-06	1.3482e-06	7.0964e-07	3.271e-06	2.3169e-06	5.4242e-06	2.05e-06	2.9608e-06	0
405.8	2.3186e-06	2.5278e-07	7.741e-06	1.0417e-06	1.103e-06	1.6871e-06	1.6194e-06	3.1838e-06	9.2708e-07	3.8567e-06	2.6323e-06	1.9235e-06	2.9507e-06	0
406.799	4.2339e-06	1.1392e-06	6.6265e-06	4.0529e-06	2.57e-06	3.5431e-06	1.6531e-06	1.7004e-06	2.0703e-06	1.8026e-06	3.0143e-06	2.5066e-06	2.9079e-06	0
407.799	3.4857e-06	2.4113e-06	6.6875e-06	3.1314e-06	3.6078e-06	3.696e-06	1.5426e-06	4.4532e-06	1.6655e-06	2.4061e-06	1.4767e-06	2.0309e-06	2.7111e-06	0
408.798	2.9253e-06	3.2151e-06	4.258e-06	2.0221e-06	1.0916e-06	3.3183e-06	2.3143e-06	3.0011e-06	7.9132e-07	2.3579e-06	9.7354e-07	6.9949e-07	1.7433e-06	0
409.798	2.2053e-06	4.2893e-06	5.0823e-06	1.2792e-06	1.9736e-06	2.6015e-06	2.4982e-06	1.5343e-06	8.883e-07	2.6374e-06	1.0645e-06	3.4674e-06	5.7022e-07	0
410.797	2.7736e-06	1.17e-06	3.4655e-06	6.4441e-07	3.6544e-06	4.0467e-06	5.4075e-07	1.8885e-06	1.5663e-06	7.8726e-07	1.9557e-06	2.4157e-06	7.0588e-07	0
411.797	8.8038e-07	2.8217e-06	3.2903e-06	2.0233e-06	2.6629e-07	2.2593e-06	8.0131e-07	2.8836e-06	3.6526e-06	4.1136e-06	3.5874e-06	2.7462e-06	1.6786e-06	0
412.796	4.5818e-06	1.2012e-06	3.2606e-06	1.5965e-06	1.2086e-06	1.231e-06	2.3504e-06	2.2623e-06	3.8491e-06	1.7632e-06	2.3738e-06	7.0989e-07	1.6473e-06	0
413.796	5.9081e-06	2.7041e-06	3.9168e-06	2.2531e-06	7.7307e-07	9.8188e-07	8.9336e-07	3.2554e-06	2.9942e-06	3.7372e-06	1.3143e-06	1.7254e-06	2.762e-06	0
414.795	4.2736e-06	2.4288e-06	2.6187e-06	2.7118e-06	1.4826e-06	4.9777e-06	2.8825e-06	3.1176e-06	3.4549e-06	1.7633e-06	3.223e-06	5.5207e-07	2.4599e-06	0
415.795	3.5214e-06	3.7398e-06	3.4751e-06	3.7898e-07	1.4462e-06	2.2099e-06	8.0868e-07	1.9156e-06	3.11e-06	1.0203e-06	1.7554e-06	2.0413e-06	3.437e-06	0
416.794	2.4205e-06	5.1026e-06	3.6853e-06	1.6698e-06	1.1706e-06	2.5969e-06	2.0354e-06	1.4235e-06	3.6988e-06	2.0412e-06	2.9654e-06	2.1474e-06	1.3408e-06	0
417.794	3.2906e-06	2.5298e-06	1.2618e-06	7.5019e-07	2.5051e-06	4.8135e-06	3.3293e-07	1.1806e-06	1.9198e-06	3.6302e-07	2.5561e-06	3.43e-06	6.2666e-06	0
418.793	2.0417e-06	1.3804e-06	2.2074e-06	1.4791e-06	1.9344e-06	5.7699e-07	1.1662e-06	2.0376e-06	2.5799e-07	2.3889e-06	2.7292e-06	1.7924e-06	2.6677e-06	0
419.793	3.8202e-06	8.8964e-07	1.7346e-06	1.4839e-06	7.7853e-07	2.5468e-06	2.154e-06	2.241e-06	3.7136e-06	1.7788e-06	4.1613e-06	2.4885e-06	1.9123e-06	0
420.792	1.9307e-06	1.4911e-06	2.375e-06	8.5869e-07	5.8607e-07	2.5846e-06	1.2271e-06	3.9488e-06	3.2829e-06	6.9668e-07	2.248e-06	2.8215e-06	2.7721e-06	0
421.792	5.9451e-07	1.4318e-06	1.3648e-06	3.6822e-06	2.6374e-06	3.4791e-06	5.9504e-07	1.2569e-06	1.9059e-06	8.0803e-07	2.1501e-06	1.0454e-06	2.2212e-06	0
422.791	4.5862e-06	1.739e-06	8.1046e-06	2.2432e-06	1.6147e-06	3.9557e-06	2.578e-06	1.7775e-06	9.1259e-07	2.017e-06	2.611e-06	3.5102e-06	1.1169e-06	0
423.791	1.4593e-06	2.837e-06	1.9158e-06	2.2421e-06	1.4477e-06	1.4091e-06	1.021e-06	4.5557e-06	1.7476e-06	1.8263e-06	1.575e-06	3.3986e-06	1.8176e-06	0
424.79	4.606e-06	4.5627e-06	1.5273e-06	1.2639e-06	4.2139e-07	3.6739e-06	2.3397e-06	2.5266e-06	4.4781e-06	1.7398e-06	1.9512e-06	4.2666e-06	1.7292e-06	0
425.79	2.1899e-06	2.7021e-06	5.1579e-06	3.0683e-07	1.6683e-06	2.2019e-06	1.2265e-06	1.3681e-06	1.9757e-06	9.1013e-07	2.8759e-06	2.568e-06	3.8309e-06	0
426.789	1.9224e-06	3.5443e-06	1.5706e-06	2.7625e-06	1.7672e-06	1.6309e-06	9.2947e-07	2.4238e-06	9.7279e-07	1.4489e-06	5.6471e-07	4.9184e-07	2.3546e-06	0
427.789	1.0228e-06	3.4257e-06	5.5256e-06	6.7297e-07	4.9592e-07	9.8201e-07	8.7007e-07	2.7183e-06	3.0062e-07	9.7328e-07	2.135e-06	2.92e-06	2.7744e-06	0
428.788	1.4787e-06	1.047e-06	1.9639e-06	1.3529e-06	1.3501e-06	4.2349e-06	1.5431e-06	4.9942e-06	9.2932e-07	2.0601e-06	2.0412e-06	2.4641e-06	2.1432e-06	0
429.788	4.2857e-07	2.4933e-06	3.8593e-06	1.3791e-06	3.0473e-06	4.3745e-06	5.8441e-07	1.4431e-06	1.6192e-06	1.6803e-06	2.3922e-06	2.344e-06	3.6722e-06	0
430.787	9.8001e-07	3.6886e-06	5.0885e-06	9.193e-07	3.0531e-06	4.2597e-06	1.8138e-06	1.0011e-06	1.1691e-06	1.8678e-06	6.2367e-07	3.0223e-06	3.5613e-06	0
431.787	2.4326e-06	2.1135e-06	7.9647e-06	1.4405e-06	1.1871e-06	3.7338e-06	1.1695e-06	1.4101e-06	6.0035e-07	1.6977e-06	3.9348e-06	4.0951e-06	3.4409e-06	0
432.786	3.7877e-06	1.504e-06	6.3537e-06	6.243e-07	5.0462e-07	1.2266e-06	2.3098e-06	2.7576e-06	1.6354e-06	6.5004e-07	3.9687e-06	7.5994e-07	1.1211e-06	0
433.786	3.3475e-06	2.0118e-06	7.9898e-07	2.4097e-06	3.942e-07	2.2113e-06	1.0958e-06	2.2979e-06	9.2895e-07	2.1608e-06	2.0638e-06	2.1214e-06	2.2467e-06	0
434.785	3.628e-06	4.309e-06	2.7944e-06	1.9244e-06	2.3706e-07	6.4241e-07	1.3247e-06	2.2314e-06	1.8692e-06	1.4265e-06	2.2746e-06	1.056e-06	1.2887e-06	0
435.785	2.4443e-06	4.4464e-07	2.6685e-06	1.0057e-06	2.0302e-07	3.3681e-06	1.9758e-06	1.7423e-06	8.1049e-07	1.8189e-06	1.0376e-06	2.4364e-06	4.0755e-06	0
436.784	4.8139e-06	8.5794e-07	4.0015e-06	1.4811e-06	2.949e-06	3.2818e-06	2.1461e-06	2.491e-06	4.806e-07	1.9481e-06	1.2532e-06	1.4819e-06	3.1456e-07	0
437.784	2.5892e-06	2.3579e-06	4.4121e-06	1.8125e-06	2.1272e-06	2.3653e-06	2.1416e-07	1.7976e-06	3.6505e-06	7.7522e-07	4.8686e-06	2.1453e-06	2.4299e-06	0
438.783	4.0054e-06	7.1707e-07	3.1867e-06	1.9308e-06	4.5617e-07	3.6387e-06	9.2408e-07	1.544e-06	2.1514e-06	1.1114e-06	4.8912e-07	2.8343e-06	3.6288e-07	0
439.783	3.8073e-06	3.1897e-06	2.2914e-06	1.4941e-06	3.8445e-06	3.4843e-06	7.1192e-07	4.3938e-06	2.718e-06	1.2255e-06	2.2866e-06	3.1469e-06	1.503e-06	0
440.782	3.3199e-06	3.2782e-06	1.0418e-06	2.2257e-06	2.2628e-07	4.833e-06	9.1232e-07	1.4832e-06	7.7523e-07	4.5268e-07	4.5371e-06	3.7785e-06	3.9864e-06	0
441.782	3.7885e-06	1.5829e-06	3.6957e-06	1.5209e-06	3.3355e-06	2.9996e-06	3.9594e-07	2.389e-06	2.8595e-06	1.9271e-06	1.3126e-06	1.7683e-06	9.0836e-07	0
442.781	2.8657e-06	1.7997e-06	4.3751e-06	1.3731e-06	1.8374e-06	3.8907e-06	1.7483e-06	3.0177e-06	1.1707e-06	1.0453e-06	2.877e-06	3.046e-06	1.9649e-06	0
443.781	1.1134e-06	1.0742e-06	4.4767e-06	1.6562e-06	1.0159e-06	1.1711e-06	1.2954e-06	1.8143e-06	1.7613e-06	2.2433e-06	1.8828e-06	2.1115e-06	4.1922e-06	0
444.78	3.648e-06	2.995e-06	3.5563e-06	1.2334e-06	2.385e-06	9.5099e-07	1.1093e-06	1.9721e-06	1.2039e-06	1.9446e-06	2.1024e-06	4.1196e-06	1.8135e-06	0
445.78	2.07e-06	8.6709e-07	8.6432e-07	1.0786e-06	8.0811e-07	2.1087e-06	1.2205e-06	1.2853e-06	8.3536e-07	1.3912e-06	1.1892e-06	1.0056e-06	1.936e-06	0
446.779	2.5834e-06	1.1836e-06	6.4874e-06	2.9769e-06	1.4527e-06	2.524e-06	1.2251e-06	2.3197e-06	1.2155e-06	2.983e-06	2.7188e-06	2.1948e-06	3.3056e-06	0
447.779	5.6371e-07	1.7213e-06	1.473e-06	1.4453e-06	1.9129e-06	2.0193e-06	2.0815e-06	1.0177e-06	9.9041e-07	7.5683e-07	5.1831e-07	1.101e-06	2.2278e-06	0
448.778	2.6916e-06	4.7847e-06	2.4153e-06	1.2813e-06	2.9097e-06	4.2485e-06	1.2746e-06	1.8582e-06	1.393e-06	5.5171e-07	2.2142e-06	2.3492e-06	1.5687e-06	0
449.778	6.0742e-07	6.4863e-07	3.3121e-06	9.6912e-07	2.2669e-06	1.2932e-06	6.6589e-07	7.712e-07	2.7145e-06	1.4594e-06	3.5123e-06	1.8486e-06	2.7876e-06	0
450.777	1.904e-06	2.7181e-06	3.9157e-06	9.7235e-07	4.3004e-06	2.6753e-06	1.703e-06	3.429e-06	1.4481e-06	2.1647e-06	1.4065e-06	2.1246e-06	2.5944e-06	0
451.777	4.3444e-06	7.309e-07	7.882e-08	8.89e-07	1.2144e-06	3.7554e-06	1.6371e-06	2.2981e-06	1.7036e-06	1.9677e-06	2.2039e-07	1.2433e-06	9.3922e-07	0
452.776	3.5434e-06	4.2799e-06	5.6247e-06	2.5822e-06	1.2996e-06	2.2931e-06	5.4064e-07	1.4862e-06	4.1351e-06	2.3604e-06	2.9576e-06	1.4154e-06	8.8127e-07	0
453.776	3.3401e-06	1.4949e-06	1.0369e-06	1.0955e-06	1.1111e-06	2.8887e-06	7.8222e-07	3.4334e-06	5.7817e-07	1.3787e-06	3.2958e-06	2.7418e-06	7.6108e-07	0
454.775	1.2217e-06	9.9555e-07	1.4975e-06	9.7763e-07	3.4641e-06	2.999e-06	1.5123e-06	2.3341e-06	4.0304e-06	2.5376e-06	1.1553e-06	2.7284e-06	1.2632e-06	0
455.775	3.5616e-06	2.7203e-06	2.8102e-06	1.1623e-06	2.8022e-06	3.7868e-06	1.0178e-06	4.4674e-07	8.0387e-07	2.5016e-06	1.987e-06	2.4778e-06	1.2186e-06	0
456.774	2.8058e-06	2.8688e-06	3.3798e-06	2.2525e-06	1.7183e-06	1.0277e-06	1.4343e-06	2.1862e-06	2.075e-06	3.2144e-06	2.4542e-06	1.1713e-06	5.8989e-07	0
457.774	6.0661e-07	6.7078e-07	4.7613e-06	7.8767e-07	7.5129e-07	2.6831e-06	1.945e-06	2.5326e-06	3.5441e-06	1.6793e-06	1.2044e-06	2.6539e-06	1.1597e-06	0
458.773	1.3843e-06	2.2114e-06	1.5593e-06	1.8663e-06	1.11e-06	2.8658e-06	2.4347e-06	3.2024e-06	2.7063e-06	1.0897e-06	3.7269e-06	2.8414e-06	4.0317e-06	0
459.773	3.7964e-06	2.279e-06	2.8439e-06	2.1339e-06	3.3816e-06	2.2122e-06	3.3654e-06	5.7522e-07	2.0315e-06	1.5633e-06	1.1002e-06	3.4626e-06	2.9683e-06	0
460.772	1.2582e-06	1.5486e-06	2.0763e-06	1.081e-06	1.8808e-06	3.5274e-06	2.3614e-07	1.7595e-06	3.3646e-06	1.3158e-06	2.8655e-06	2.4605e-06	1.9979e-06	0
461.772	4.5306e-06	3.1039e-06	4.4879e-06	1.0827e-06	9.7742e-07	2.9443e-06	3.2115e-06	3.4042e-06	6.7439e-07	1.424e-06	3.5561e-06	3.3918e-06	5.6182e-06	0
462.771	1.5029e-06	1.0155e-06	1.248e-06	3.8956e-06	1.0336e-06	2.4463e-06	2.6444e-06	3.1431e-06	2.1493e-06	1.0481e-06	1.5586e-06	3.0624e-06	1.2336e-06	0
463.771	4.5962e-06	1.7809e-06	2.5106e-06	7.2164e-07	2.036e-06	2.1455e-06	8.372e-07	2.0239e-06	1.9194e-06	1.8981e-06	2.4304e-06	2.4121e-06	2.0069e-06	0
464.77	5.0708e-06	2.2223e-06	3.2676e-06	2.1067e-06	3.9335e-06	1.4471e-06	2.5804e-06	2.1475e-06	4.6574e-06	2.8362e-07	1.418e-06	3.1488e-06	6.9951e-07	0
465.77	1.0349e-06	2.2516e-06	3.1651e-06	1.5163e-06	1.6258e-06	2.2004e-06	2.7815e-06	2.7876e-06	2.4771e-06	1.7845e-06	1.3818e-06	3.8869e-06	4.4002e-06	0
466.769	2.9036e-06	3.2227e-06	5.1782e-07	1.1992e-06	1.7859e-06	1.6298e-06	8.6473e-07	3.468e-06	2.5885e-06	1.8431e-06	1.9213e-06	4.3231e-07	5.0409e-07	0
467.769	5.3918e-07	7.3126e-07	2.3634e-06	3.4872e-06	1.0924e-06	4.8793e-06	2.8894e-06	3.8219e-06	4.2936e-06	1.4525e-06	8.8327e-07	1.9282e-06	1.3593e-06	0
468.768	3.2636e-06	2.3012e-06	6.4064e-06	9.1314e-07	2.3556e-06	3.6006e-06	5.5372e-07	2.4229e-06	1.3412e-06	1.9384e-06	1.2635e-06	1.0553e-06	3.1906e-06	0
469.768	1.0965e-06	2.7317e-06	3.8546e-06	1.4775e-06	6.5285e-07	3.4824e-06	1.238e-06	1.8603e-06	1.8582e-06	2.1275e-06	2.8289e-06	2.3592e-06	3.4001e-06	0
470.767	3.3551e-06	3.0445e-06	3.2255e-06	2.708e-06	1.9637e-06	2.8235e-06	1.9893e-06	7.1543e-07	3.8811e-06	1.6622e-06	2.6006e-06	2.297e-06	2.0152e-06	0
471.767	2.2909e-06	4.7225e-06	4.0773e-06	1.7395e-06	5.5039e-07	5.9495e-07	4.1783e-07	2.5196e-06	3.6071e-06	3.058e-06	5.0992e-07	2.6819e-06	4.1381e-06	0
472.766	2.6801e-06	1.0715e-06	4.8321e-06	7.74e-07	1.9347e-06	3.1326e-06	1.3477e-06	1.2727e-06	2.5384e-06	3.0248e-06	2.8542e-06	2.7572e-06	2.3618e-06	0
473.766	3.0925e-06	4.1648e-06	4.4757e-06	2.4393e-06	2.5128e-06	1.5224e-06	1.2084e-06	1.5221e-06	3.9212e-06	4.1922e-07	9.6654e-07	7.8001e-07	1.9725e-06	0
474.765	1.6308e-06	7.3199e-07	4.7917e-06	1.7784e-06	2.3867e-06	7.8371e-07	1.4446e-06	1.3546e-06	1.9705e-06	2.9193e-07	2.7827e-06	1.6924e-06	1.3379e-06	0
475.765	5.8686e-07	1.3439e-06	6.9967e-06	1.2721e-06	2.0763e-06	3.738e-06	2.9456e-06	2.4862e-06	3.3068e-06	1.7304e-06	3.17e-06	3.7571e-06	2.2105e-06	0
476.764	1.2973e-06	2.2548e-06	3.1508e-06	2.0047e-06	1.039e-06	3.0913e-06	2.1179e-06	1.1951e-06	3.0371e-06	1.808e-06	2.2921e-07	2.8781e-06	3.1162e-06	0
477.764	7.049e-07	1.5348e-06	4.6644e-06	3.2322e-06	5.8485e-07	1.17e-06	1.1717e-06	1.9615e-06	1.6486e-06	2.3572e-06	3.9054e-07	1.2404e-06	5.0858e-06	0
478.763	4.0522e-06	1.8553e-06	2.9e-06	1.1007e-06	2.1781e-06	2.3353e-06	6.3726e-07	2.0192e-06	5.7225e-08	2.0115e-06	3.6225e-06	3.588e-07	2.0229e-06	0
479.763	2.8288e-06	1.0098e-06	4.5973e-06	8.368e-07	1.5573e-06	2.4118e-06	2.7227e-06	2.1712e-06	2.2308e-06	7.6624e-07	4.1223e-06	3.2864e-06	4.3412e-06	0
480.762	2.7484e-06	2.4091e-06	3.392e-06	2.6897e-07	1.0762e-06	3.4371e-06	2.2554e-06	4.49e-07	1.1507e-06	1.5546e-06	3.4245e-06	2.229e-06	3.3283e-06	0
481.762	1.6274e-06	1.2827e-06	1.8766e-06	1.2876e-06	7.6817e-07	2.3598e-06	1.6368e-06	1.3572e-06	2.2136e-06	1.4423e-06	1.3854e-06	1.2475e-06	1.144e-06	0
482.762	2.7052e-06	1.5922e-06	3.9955e-06	8.6697e-07	8.4768e-07	3.8066e-06	1.6525e-06	3.7622e-06	1.3438e-06	1.5257e-06	2.3218e-06	3.1426e-06	8.0304e-07	0
483.761	4.6114e-06	3.1416e-06	3.6897e-06	7.6679e-07	7.3685e-07	2.5908e-06	1.3939e-06	2.4955e-06	1.8425e-06	8.325e-07	1.3934e-06	2.6376e-06	2.4399e-06	0
484.761	1.2952e-06	3.0717e-06	1.6171e-06	2.2564e-06	2.6668e-06	1.698e-06	2.14e-06	1.747e-06	9.4178e-07	2.1724e-06	1.6309e-06	3.7896e-06	1.8755e-06	0
485.76	3.9492e-06	1.1709e-06	2.9439e-06	1.8114e-06	1.0711e-06	3.0739e-06	1.9519e-06	1.2908e-06	1.2252e-06	3.0412e-06	1.4436e-06	5.8201e-06	2.7537e-06	0
486.76	3.1123e-06	3.3019e-06	2.4899e-06	1.4156e-06	8.7356e-07	7.1574e-07	1.8605e-06	2.2004e-06	1.8709e-06	1.9257e-06	1.8283e-06	2.8962e-06	3.1126e-06	0
487.759	3.5872e-06	7.3586e-07	2.3321e-06	1.3005e-06	7.0574e-07	2.2159e-06	2.477e-06	2.3649e-06	2.6872e-06	2.7855e-06	1.9242e-06	2.977e-06	3.2502e-06	0
488.759	1.5454e-06	4.1379e-06	4.0484e-06	1.9239e-06	2.9902e-06	2.679e-06	1.0687e-06	9.6974e-07	6.3055e-07	1.6575e-06	1.8846e-06	1.9851e-06	8.144e-07	0
489.758	4.1387e-06	3.4902e-06	1.4374e-06	1.1952e-06	3.6536e-06	3.4236e-06	1.5246e-06	3.702e-06	2.2021e-06	2.2452e-06	2.8846e-06	3.3703e-06	2.0218e-06	0
490.758	2.0264e-06	1.5741e-06	1.508e-06	6.3926e-07	5.8009e-07	2.9844e-06	1.5867e-06	2.162e-06	3.0518e-06	9.3915e-07	2.5425e-06	1.1446e-06	3.0779e-06	0
491.757	1.2705e-06	2.3757e-06	1.9716e-06	2.9845e-06	5.528e-07	2.1127e-06	1.0353e-06	1.322e-06	2.0538e-06	2.2811e-06	6.1396e-07	3.7755e-07	4.2465e-06	0
492.757	1.4787e-06	7.5009e-07	2.3132e-06	1.9528e-06	1.8589e-06	4.459e-06	1.5333e-06	2.2861e-06	2.7526e-06	3.2304e-07	1.0237e-06	1.8667e-06	3.5766e-06	0
493.756	1.7954e-06	8.5227e-07	3.3337e-06	1.0909e-06	1.6884e-06	1.9562e-06	8.6304e-07	1.1094e-06	6.7217e-07	1.2302e-06	1.1592e-06	1.3104e-06	2.9105e-06	0
494.756	1.8862e-06	1.3029e-06	2.4301e-06	1.4055e-06	6.1918e-07	2.4812e-06	1.9655e-06	3.9373e-06	1.3941e-06	2.7112e-06	2.7934e-06	1.4028e-06	3.5642e-06	0
495.755	1.6757e-06	2.014e-06	4.0622e-06	1.871e-06	1.9251e-06	1.2906e-06	1.1591e-06	4.6864e-06	2.1892e-06	2.5833e-06	6.4406e-07	1.0226e-06	2.7857e-06	0
496.755	7.7951e-07	1.9693e-06	2.1807e-06	1.1654e-06	2.0815e-06	3.781e-06	8.5468e-07	1.0304e-06	1.3003e-06	3.3053e-06	6.0405e-07	3.7453e-06	1.5351e-06	0
497.754	2.8063e-06	2.2134e-07	3.0426e-06	1.8633e-06	3.2887e-06	1.4819e-06	9.4411e-07	1.7803e-06	3.6149e-06	1.0456e-06	8.7316e-07	1.2001e-06	3.1258e-06	0
498.754	2.6102e-06	1.5858e-06	4.6966e-06	1.323e-06	1.5727e-06	3.4372e-06	2.4664e-06	3.0063e-06	9.5382e-07	2.0436e-06	1.6332e-06	1.3684e-06	1.8895e-06	0
499.753	7.9435e-07	1.9812e-06	1.7938e-06	1.4659e-06	2.7336e-06	2.8925e-06	2.0995e-07	1.8593e-06	1.3295e-07	3.8338e-06	1.2069e-06	2.1753e-06	4.7242e-06	0
500.753	1.903e-06	2.0672e-06	4.0937e-06	1.6455e-06	1.6439e-06	3.3453e-06	3.0231e-06	1.8983e-06	2.3577e-06	3.4981e-06	3.5624e-06	6.9724e-07	3.6668e-07	0
501.752	4.5548e-06	2.7694e-06	5.7977e-06	2.567e-06	7.6559e-07	3.3148e-06	2.1145e-06	4.6908e-06	1.9696e-06	1.4867e-06	1.526e-06	2.4127e-06	1.9643e-06	0
502.752	3.7478e-06	6.3434e-07	2.8467e-06	1.9504e-06	2.0026e-06	2.0215e-06	6.7685e-07	1.8308e-06	2.8953e-06	2.6565e-06	1.1771e-06	3.1105e-07	2.2545e-06	0
503.751	2.031e-06	8.9779e-07	3.4856e-06	9.1905e-07	4.7425e-07	1.2736e-06	1.06e-06	2.1913e-06	2.1247e-06	4.3204e-07	2.2489e-06	2.2216e-06	1.1221e-06	0
504.751	2.6902e-06	3.0711e-06	4.4127e-06	3.647e-06	1.5884e-06	4.0423e-06	1.2009e-06	1.6937e-06	1.7116e-06	1.4542e-06	7.5007e-07	1.7542e-06	5.0991e-06	0
505.75	2.0787e-06	9.1367e-07	4.9474e-06	1.5504e-06	1.1678e-06	3.0013e-06	1.2985e-06	1.4506e-06	2.8196e-06	2.6328e-06	1.8873e-06	3.4291e-06	2.1948e-06	0
506.75	1.8597e-06	1.0531e-06	4.7807e-06	2.5811e-06	2.6122e-06	3.91e-06	1.6862e-07	3.0998e-06	2.7201e-07	1.7007e-06	1.4967e-06	2.2824e-06	3.7532e-06	0
507.749	1.821e-06	1.1669e-06	3.682e-06	1.0555e-06	4.0778e-07	2.325e-06	1.7867e-06	4.0486e-07	1.5323e-06	1.4853e-06	1.1196e-06	2.4189e-06	3.5404e-06	0
508.749	2.1146e-06	5.2408e-07	2.2722e-06	3.944e-07	3.7938e-06	3.2104e-06	1.6656e-06	1.3254e-06	1.4708e-06	1.5179e-06	1.4444e-06	2.5338e-06	2.0672e-06	0
509.748	2.7748e-06	2.7768e-06	4.1339e-06	1.5121e-06	2.1476e-06	3.6239e-06	1.0143e-06	1.7846e-06	1.6851e-06	1.3669e-06	1.7418e-06	3.284e-06	4.9211e-06	0
510.748	1.6054e-06	5.3156e-07	5.901e-06	1.8839e-06	1.6345e-06	2.2689e-06	6.9294e-07	7.7489e-07	2.3625e-06	1.0599e-06	1.8942e-06	8.2341e-07	1.8875e-06	0
511.747	3.9475e-06	4.2371e-07	6.6568e-06	1.0543e-06	2.7591e-06	3.1174e-06	1.4e-06	1.4879e-06	8.9051e-07	1.4396e-06	1.0766e-06	3.1643e-06	3.2261e-06	0
512.747	1.6054e-06	5.3156e-07	5.901e-06	1.8839e-06	1.6345e-06	2.2689e-06	6.9294e-07	7.7489e-07	2.3625e-06	1.0599e-06	1.8942e-06	8.2341e-07	1.8875e-06	0
513.746	2.7748e-06	2.7768e-06	4.1339e-06	1.5121e-06	2.1476e-06	3.6239e-06	1.0143e-06	1.7846e-06	1.6851e-06	1.3669e-06	1.7418e-06	3.284e-06	4.9211e-06	0
514.746	2.1146e-06	5.2408e-07	2.2722e-06	3.944e-07	3.7938e-06	3.2104e-06	1.6656e-06	1.3254e-06	1.4708e-06	1.5179e-06	1.4444e-06	2.5338e-06	2.0672e-06	0
515.745	1.821e-06	1.1669e-06	3.682e-06	1.0555e-06	4.0778e-07	2.325e-06	1.7867e-06	4.0486e-07	1.5323e-06	1.4853e-06	1.1196e-06	2.4189e-06	3.5404e-06	0
516.745	1.8597e-06	1.0531e-06	4.7807e-06	2.5811e-06	2.6122e-06	3.91e-06	1.6862e-07	3.0998e-06	2.7201e-07	1.7007e-06	1.4967e-06	2.2824e-06	3.7532e-06	0
517.744	2.0787e-06	9.1367e-07	4.9474e-06	1.5504e-06	1.1678e-06	3.0013e-06	1.2985e-06	1.4506e-06	2.8196e-06	2.6328e-06	1.8873e-06	3.4291e-06	2.1948e-06	0
518.744	2.6902e-06	3.0711e-06	4.4127e-06	3.647e-06	1.5884e-06	4.0423e-06	1.2009e-06	1.6937e-06	1.7116e-06	1.4542e-06	7.5007e-07	1.7542e-06	5.0991e-06	0
519.743	2.031e-06	8.9779e-07	3.4856e-06	9.1905e-07	4.7425e-07	1.2736e-06	1.06e-06	2.1913e-06	2.1247e-06	4.3204e-07	2.2489e-06	2.2216e-06	1.1221e-06	0
520.743	3.7478e-06	6.3434e-07	2.8467e-06	1.9504e-06	2.0026e-06	2.0215e-06	6.7685e-07	1.8308e-06	2.8953e-06	2.6565e-06	1.1771e-06	3.1105e-07	2.2545e-06	0
521.742	4.5548e-06	2.7694e-06	5.7977e-06	2.567e-06	7.6559e-07	3.3148e-06	2.1145e-06	4.6908e-06	1.9696e-06	1.4867e-06	1.526e-06	2.4127e-06	1.9643e-06	0
522.742	1.903e-06	2.0672e-06	4.0937e-06	1.6455e-06	1.6439e-06	3.3453e-06	3.0231e-06	1.8983e-06	2.3577e-06	3.4981e-06	3.5624e-06	6.9724e-07	3.6668e-07	0
523.741	7.9435e-07	1.9812e-06	1.7938e-06	1.4659e-06	2.7336e-06	2.8925e-06	2.0995e-07	1.8593e-06	1.3295e-07	3.8338e-06	1.2069e-06	2.1753e-06	4.7242e-06	0
524.741	2.6102e-06	1.5858e-06	4.6966e-06	1.323e-06	1.5727e-06	3.4372e-06	2.4664e-06	3.0063e-06	9.5382e-07	2.0436e-06	1.6332e-06	1.3684e-06	1.8895e-06	0
525.74	2.8063e-06	2.2134e-07	3.0426e-06	1.8633e-06	3.2887e-06	1.4819e-06	9.4411e-07	1.7803e-06	3.6149e-06	1.0456e-06	8.7316e-07	1.2001e-06	3.1258e-06	0
526.74	7.7951e-07	1.9693e-06	2.1807e-06	1.1654e-06	2.0815e-06	3.781e-06	8.5468e-07	1.0304e-06	1.3003e-06	3.3053e-06	6.0405e-07	3.7453e-06	1.5351e-06	0
527.739	1.6757e-06	2.014e-06	4.0622e-06	1.871e-06	1.9251e-06	1.2906e-06	1.1591e-06	4.6864e-06	2.1892e-06	2.5833e-06	6.4406e-07	1.0226e-06	2.7857e-06	0
528.739	1.8862e-06	1.3029e-06	2.4301e-06	1.4055e-06	6.1918e-07	2.4812e-06	1.9655e-06	3.9373e-06	1.3941e-06	2.7112e-06	2.7934e-06	1.4028e-06	3.5642e-06	0
529.738	1.7954e-06	8.5227e-07	3.3337e-06	1.0909e-06	1.6884e-06	1.9562e-06	8.6304e-07	1.1094e-06	6.7217e-07	1.2302e-06	1.1592e-06	1.3104e-06	2.9105e-06	0
530.738	1.4787e-06	7.5009e-07	2.3132e-06	1.9528e-06	1.8589e-06	4.459e-06	1.5333e-06	2.2861e-06	2.7526e-06	3.2304e-07	1.0237e-06	1.8667e-06	3.5766e-06	0
531.737	1.2705e-06	2.3757e-06	1.9716e-06	2.9845e-06	5.528e-07	2.1127e-06	1.0353e-06	1.322e-06	2.0538e-06	2.2811e-06	6.1396e-07	3.7755e-07	4.2465e-06	0
532.737	2.0264e-06	1.5741e-06	1.508e-06	6.3926e-07	5.8009e-07	2.9844e-06	1.5867e-06	2.162e-06	3.0518e-06	9.3915e-07	2.5425e-06	1.1446e-06	3.0779e-06	0
533.736	4.1387e-06	3.4902e-06	1.4374e-06	1.1952e-06	3.6536e-06	3.4236e-06	1.5246e-06	3.702e-06	2.2021e-06	2.2452e-06	2.8846e-06	3.3703e-06	2.0218e-06	0
534.736	1.5454e-06	4.1379e-06	4.0484e-06	1.9239e-06	2.9902e-06	2.679e-06	1.0687e-06	9.6974e-07	6.3055e-07	1.6575e-06	1.8846e-06	1.9851e-06	8.144e-07	0
535.735	3.5872e-06	7.3586e-07	2.3321e-06	1.3005e-06	7.0574e-07	2.2159e-06	2.477e-06	2.3649e-06	2.6872e-06	2.7855e-06	1.9242e-06	2.977e-06	3.2502e-06	0
536.735	3.1123e-06	3.3019e-06	2.4899e-06	1.4156e-06	8.7356e-07	7.1574e-07	1.8605e-06	2.2004e-06	1.8709e-06	1.9257e-06	1.8283e-06	2.8962e-06	3.1126e-06	0
537.734	3.9492e-06	1.1709e-06	2.9439e-06	1.8114e-06	1.0711e-06	3.0739e-06	1.9519e-06	1.2908e-06	1.2252e-06	3.0412e-06	1.4436e-06	5.8201e-06	2.7537e-06	0
538.734	1.2952e-06	3.0717e-06	1.6171e-06	2.2564e-06	2.6668e-06	1.698e-06	2.14e-06	1.747e-06	9.4178e-07	2.1724e-06	1.6309e-06	3.7896e-06	1.8755e-06	0
539.733	4.6114e-06	3.1416e-06	3.6897e-06	7.6679e-07	7.3685e-07	2.5908e-06	1.3939e-06	2.4955e-06	1.8425e-06	8.325e-07	1.3934e-06	2.6376e-06	2.4399e-06	0
540.733	2.7052e-06	1.5922e-06	3.9955e-06	8.6697e-07	8.4768e-07	3.8066e-06	1.6525e-06	3.7622e-06	1.3438e-06	1.5257e-06	2.3218e-06	3.1426e-06	8.0304e-07	0
541.732	1.6274e-06	1.2827e-06	1.8766e-06	1.2876e-06	7.6817e-07	2.3598e-06	1.6368e-06	1.3572e-06	2.2136e-06	1.4423e-06	1.3854e-06	1.2475e-06	1.144e-06	0
542.732	2.7484e-06	2.4091e-06	3.392e-06	2.6897e-07	1.0762e-06	3.4371e-06	2.2554e-06	4.49e-07	1.1507e-06	1.5546e-06	3.4245e-06	2.229e-06	3.3283e-06	0
543.731	2.8288e-06	1.0098e-06	4.5973e-06	8.368e-07	1.5573e-06	2.4118e-06	2.7227e-06	2.1712e-06	2.2308e-06	7.6624e-07	4.1223e-06	3.2864e-06	4.3412e-06	0
544.731	4.0522e-06	1.8553e-06	2.9e-06	1.1007e-06	2.1781e-06	2.3353e-06	6.3726e-07	2.0192e-06	5.7225e-08	2.0115e-06	3.6225e-06	3.588e-07	2.0229e-06	0
545.73	7.049e-07	1.5348e-06	4.6644e-06	3.2322e-06	5.8485e-07	1.17e-06	1.1717e-06	1.9615e-06	1.6486e-06	2.3572e-06	3.9054e-07	1.2404e-06	5.0858e-06	0
546.73	1.2973e-06	2.2548e-06	3.1508e-06	2.0047e-06	1.039e-06	3.0913e-06	2.1179e-06	1.1951e-06	3.0371e-06	1.808e-06	2.2921e-07	2.8781e-06	3.1162e-06	0
547.729	5.8686e-07	1.3439e-06	6.9967e-06	1.2721e-06	2.0763e-06	3.738e-06	2.9456e-06	2.4862e-06	3.3068e-06	1.7304e-06	3.17e-06	3.7571e-06	2.2105e-06	0
548.729	1.6308e-06	7.3199e-07	4.7917e-06	1.7784e-06	2.3867e-06	7.8371e-07	1.4446e-06	1.3546e-06	1.9705e-06	2.9193e-07	2.7827e-06	1.6924e-06	1.3379e-06	0
549.728	3.0925e-06	4.1648e-06	4.4757e-06	2.4393e-06	2.5128e-06	1.5224e-06	1.2084e-06	1.5221e-06	3.9212e-06	4.1922e-07	9.6654e-07	7.8001e-07	1.9725e-06	0
550.728	2.6801e-06	1.0715e-06	4.8321e-06	7.74e-07	1.9347e-06	3.1326e-06	1.3477e-06	1.2727e-06	2.5384e-06	3.0248e-06	2.8542e-06	2.7572e-06	2.3618e-06	0
551.727	2.2909e-06	4.7225e-06	4.0773e-06	1.7395e-06	5.5039e-07	5.9495e-07	4.1783e-07	2.5196e-06	3.6071e-06	3.058e-06	5.0992e-07	2.6819e-06	4.1381e-06	0
552.727	3.3551e-06	3.0445e-06	3.2255e-06	2.708e-06	1.9637e-06	2.8235e-06	1.9893e-06	7.1543e-07	3.8811e-06	1.6622e-06	2.6006e-06	2.297e-06	2.0152e-06	0
553.726	1.0965e-06	2.7317e-06	3.8546e-06	1.4775e-06	6.5285e-07	3.4824e-06	1.238e-06	1.8603e-06	1.8582e-06	2.1275e-06	2.8289e-06	2.3592e-06	3.4001e-06	0
554.726	3.2636e-06	2.3012e-06	6.4064e-06	9.1314e-07	2.3556e-06	3.6006e-06	5.5372e-07	2.4229e-06	1.3412e-06	1.9384e-06	1.2635e-06	1.0553e-06	3.1906e-06	0
555.725	5.3918e-07	7.3126e-07	2.3634e-06	3.4872e-06	1.0924e-06	4.8793e-06	2.8894e-06	3.8219e-06	4.2936e-06	1.4525e-06	8.8327e-07	1.9282e-06	1.3593e-06	0
556.725	2.9036e-06	3.2227e-06	5.1782e-07	1.1992e-06	1.7859e-06	1.6298e-06	8.6473e-07	3.468e-06	2.5885e-06	1.8431e-06	1.9213e-06	4.3231e-07	5.0409e-07	0
557.724	1.0349e-06	2.2516e-06	3.1651e-06	1.5163e-06	1.6258e-06	2.2004e-06	2.7815e-06	2.7876e-06	2.4771e-06	1.7845e-06	1.3818e-06	3.8869e-06	4.4002e-06	0
558.724	5.0708e-06	2.2223e-06	3.2676e-06	2.1067e-06	3.9335e-06	1.4471e-06	2.5804e-06	2.1475e-06	4.6574e-06	2.8362e-07	1.418e-06	3.1488e-06	6.9951e-07	0
559.723	4.5962e-06	1.7809e-06	2.5106e-06	7.2164e-07	2.036e-06	2.1455e-06	8.372e-07	2.0239e-06	1.9194e-06	1.8981e-06	2.4304e-06	2.4121e-06	2.0069e-06	0
560.723	1.5029e-06	1.0155e-06	1.248e-06	3.8956e-06	1.0336e-06	2.4463e-06	2.6444e-06	3.1431e-06	2.1493e-06	1.0481e-06	1.5586e-06	3.0624e-06	1.2336e-06	0
561.723	4.5306e-06	3.1039e-06	4.4879e-06	1.0827e-06	9.7742e-07	2.9443e-06	3.2115e-06	3.4042e-06	6.7439e-07	1.424e-06	3.5561e-06	3.3918e-06	5.6182e-06	0
562.722	1.2582e-06	1.5486e-06	2.0763e-06	1.081e-06	1.8808e-06	3.5274e-06	2.3614e-07	1.7595e-06	3.3646e-06	1.3158e-06	2.8655e-06	2.4605e-06	1.9979e-06	0
563.722	3.7964e-06	2.279e-06	2.8439e-06	2.1339e-06	3.3816e-06	2.2122e-06	3.3654e-06	5.7522e-07	2.0315e-06	1.5633e-06	1.1002e-06	3.4626e-06	2.9683e-06	0
564.721	1.3843e-06	2.2114e-06	1.5593e-06	1.8663e-06	1.11e-06	2.8658e-06	2.4347e-06	3.2024e-06	2.7063e-06	1.0897e-06	3.7269e-06	2.8414e-06	4.0317e-06	0
565.721	6.0661e-07	6.7078e-07	4.7613e-06	7.8767e-07	7.5129e-07	2.6831e-06	1.945e-06	2.5326e-06	3.5441e-06	1.6793e-06	1.2044e-06	2.6539e-06	1.1597e-06	0
566.72	2.8058e-06	2.8688e-06	3.3798e-06	2.2525e-06	1.7183e-06	1.0277e-06	1.4343e-06	2.1862e-06	2.075e-06	3.2144e-06	2.4542e-06	1.1713e-06	5.8989e-07	0
567.72	3.5616e-06	2.7203e-06	2.8102e-06	1.1623e-06	2.8022e-06	3.7868e-06	1.0178e-06	4.4674e-07	8.0387e-07	2.5016e-06	1.987e-06	2.4778e-06	1.2186e-06	0
568.719	1.2217e-06	9.9555e-07	1.4975e-06	9.7763e-07	3.4641e-06	2.999e-06	1.5123e-06	2.3341e-06	4.0304e-06	2.5376e-06	1.1553e-06	2.7284e-06	1.2632e-06	0
569.719	3.3401e-06	1.4949e-06	1.0369e-06	1.0955e-06	1.1111e-06	2.8887e-06	7.8222e-07	3.4334e-06	5.7817e-07	1.3787e-06	3.2958e-06	2.7418e-06	7.6108e-07	0
570.718	3.5434e-06	4.2799e-06	5.6247e-06	2.5822e-06	1.2996e-06	2.2931e-06	5.4064e-07	1.4862e-06	4.1351e-06	2.3604e-06	2.9576e-06	1.4154e-06	8.8127e-07	0
571.718	4.3444e-06	7.309e-07	7.882e-08	8.89e-07	1.2144e-06	3.7554e-06	1.6371e-06	2.2981e-06	1.7036e-06	1.9677e-06	2.2039e-07	1.2433e-06	9.3922e-07	0
572.717	1.904e-06	2.7181e-06	3.9157e-06	9.7235e-07	4.3004e-06	2.6753e-06	1.703e-06	3.429e-06	1.4481e-06	2.1647e-06	1.4065e-06	2.1246e-06	2.5944e-06	0
573.717	6.0742e-07	6.4863e-07	3.3121e-06	9.6912e-07	2.2669e-06	1.2932e-06	6.6589e-07	7.712e-07	2.7145e-06	1.4594e-06	3.5123e-06	1.8486e-06	2.7876e-06	0
574.716	2.6916e-06	4.7847e-06	2.4153e-06	1.2813e-06	2.9097e-06	4.2485e-06	1.2746e-06	1.8582e-06	1.393e-06	5.5171e-07	2.2142e-06	2.3492e-06	1.5687e-06	0
575.716	5.6371e-07	1.7213e-06	1.473e-06	1.4453e-06	1.9129e-06	2.0193e-06	2.0815e-06	1.0177e-06	9.9041e-07	7.5683e-07	5.1831e-07	1.101e-06	2.2278e-06	0
576.715	2.5834e-06	1.1836e-06	6.4874e-06	2.9769e-06	1.4527e-06	2.524e-06	1.2251e-06	2.3197e-06	1.2155e-06	2.983e-06	2.7188e-06	2.1948e-06	3.3056e-06	0
577.715	2.07e-06	8.6709e-07	8.6432e-07	1.0786e-06	8.0811e-07	2.1087e-06	1.2205e-06	1.2853e-06	8.3536e-07	1.3912e-06	1.1892e-06	1.0056e-06	1.936e-06	0
578.714	3.648e-06	2.995e-06	3.5563e-06	1.2334e-06	2.385e-06	9.5099e-07	1.1093e-06	1.9721e-06	1.2039e-06	1.9446e-06	2.1024e-06	4.1196e-06	1.8135e-06	0
579.714	1.1134e-06	1.0742e-06	4.4767e-06	1.6562e-06	1.0159e-06	1.1711e-06	1.2954e-06	1.8143e-06	1.7613e-06	2.2433e-06	1.8828e-06	2.1115e-06	4.1922e-06	0
580.713	2.8657e-06	1.7997e-06	4.3751e-06	1.3731e-06	1.8374e-06	3.8907e-06	1.7483e-06	3.0177e-06	1.1707e-06	1.0453e-06	2.877e-06	3.046e-06	1.9649e-06	0
581.713	3.7885e-06	1.5829e-06	3.6957e-06	1.5209e-06	3.3355e-06	2.9996e-06	3.9594e-07	2.389e-06	2.8595e-06	1.9271e-06	1.3126e-06	1.7683e-06	9.0836e-07	0
582.712	3.3199e-06	3.2782e-06	1.0418e-06	2.2257e-06	2.2628e-07	4.833e-06	9.1232e-07	1.4832e-06	7.7523e-07	4.5268e-07	4.5371e-06	3.7785e-06	3.9864e-06	0
583.712	3.8073e-06	3.1897e-06	2.2914e-06	1.4941e-06	3.8445e-06	3.4843e-06	7.1192e-07	4.3938e-06	2.718e-06	1.2255e-06	2.2866e-06	3.1469e-06	1.503e-06	0
584.711	4.0054e-06	7.1707e-07	3.1867e-06	1.9308e-06	4.5617e-07	3.6387e-06	9.2408e-07	1.544e-06	2.1514e-06	1.1114e-06	4.8912e-07	2.8343e-06	3.6288e-07	0
585.711	2.5892e-06	2.3579e-06	4.4121e-06	1.8125e-06	2.1272e-06	2.3653e-06	2.1416e-07	1.7976e-06	3.6505e-06	7.7522e-07	4.8686e-06	2.1453e-06	2.4299e-06	0
586.71	4.8139e-06	8.5794e-07	4.0015e-06	1.4811e-06	2.949e-06	3.2818e-06	2.1461e-06	2.491e-06	4.806e-07	1.9481e-06	1.2532e-06	1.4819e-06	3.1456e-07	0
587.71	2.4443e-06	4.4464e-07	2.6685e-06	1.0057e-06	2.0302e-07	3.3681e-06	1.9758e-06	1.7423e-06	8.1049e-07	1.8189e-06	1.0376e-06	2.4364e-06	4.0755e-06	0
588.709	3.628e-06	4.309e-06	2.7944e-06	1.9244e-06	2.3706e-07	6.4241e-07	1.3247e-06	2.2314e-06	1.8692e-06	1.4265e-06	2.2746e-06	1.056e-06	1.2887e-06	0
589.709	3.3475e-06	2.0118e-06	7.9898e-07	2.4097e-06	3.942e-07	2.2113e-06	1.0958e-06	2.2979e-06	9.2895e-07	2.1608e-06	2.0638e-06	2.1214e-06	2.2467e-06	0
590.708	3.7877e-06	1.504e-06	6.3537e-06	6.243e-07	5.0462e-07	1.2266e-06	2.3098e-06	2.7576e-06	1.6354e-06	6.5004e-07	3.9687e-06	7.5994e-07	1.1211e-06	0
591.708	2.4326e-06	2.1135e-06	7.9647e-06	1.4405e-06	1.1871e-06	3.7338e-06	1.1695e-06	1.4101e-06	6.0035e-07	1.6977e-06	3.9348e-06	4.0951e-06	3.4409e-06	0
592.707	9.8001e-07	3.6886e-06	5.0885e-06	9.193e-07	3.0531e-06	4.2597e-06	1.8138e-06	1.0011e-06	1.1691e-06	1.8678e-06	6.2367e-07	3.0223e-06	3.5613e-06	0
593.707	4.2857e-07	2.4933e-06	3.8593e-06	1.3791e-06	3.0473e-06	4.3745e-06	5.8441e-07	1.4431e-06	1.6192e-06	1.6803e-06	2.3922e-06	2.344e-06	3.6722e-06	0
594.706	1.4787e-06	1.047e-06	1.9639e-06	1.3529e-06	1.3501e-06	4.2349e-06	1.5431e-06	4.9942e-06	9.2932e-07	2.0601e-06	2.0412e-06	2.4641e-06	2.1432e-06	0
595.706	1.0228e-06	3.4257e-06	5.5256e-06	6.7297e-07	4.9592e-07	9.8201e-07	8.7007e-07	2.7183e-06	3.0062e-07	9.7328e-07	2.135e-06	2.92e-06	2.7744e-06	0
596.705	1.9224e-06	3.5443e-06	1.5706e-06	2.7625e-06	1.7672e-06	1.6309e-06	9.2947e-07	2.4238e-06	9.7279e-07	1.4489e-06	5.6471e-07	4.9184e-07	2.3546e-06	0
597.705	2.1899e-06	2.7021e-06	5.1579e-06	3.0683e-07	1.6683e-06	2.2019e-06	1.2265e-06	1.3681e-06	1.9757e-06	9.1013e-07	2.8759e-06	2.568e-06	3.8309e-06	0
598.704	4.606e-06	4.5627e-06	1.5273e-06	1.2639e-06	4.2139e-07	3.6739e-06	2.3397e-06	2.5266e-06	4.4781e-06	1.7398e-06	1.9512e-06	4.2666e-06	1.7292e-06	0
599.704	1.4593e-06	2.837e-06	1.9158e-06	2.2421e-06	1.4477e-06	1.4091e-06	1.021e-06	4.5557e-06	1.7476e-06	1.8263e-06	1.575e-06	3.3986e-06	1.8176e-06	0
600.703	4.5862e-06	1.739e-06	8.1046e-06	2.2432e-06	1.6147e-06	3.9557e-06	2.578e-06	1.7775e-06	9.1259e-07	2.017e-06	2.611e-06	3.5102e-06	1.1169e-06	0
601.703	5.9451e-07	1.4318e-06	1.3648e-06	3.6822e-06	2.6374e-06	3.4791e-06	5.9504e-07	1.2569e-06	1.9059e-06	8.0803e-07	2.1501e-06	1.0454e-06	2.2212e-06	0
602.702	1.9307e-06	1.4911e-06	2.375e-06	8.5869e-07	5.8607e-07	2.5846e-06	1.2271e-06	3.9488e-06	3.2829e-06	6.9668e-07	2.248e-06	2.8215e-06	2.7721e-06	0
603.702	3.8202e-06	8.8964e-07	1.7346e-06	1.4839e-06	7.7853e-07	2.5468e-06	2.154e-06	2.241e-06	3.7136e-06	1.7788e-06	4.1613e-06	2.4885e-06	1.9123e-06	0
604.701	2.0417e-06	1.3804e-06	2.2074e-06	1.4791e-06	1.9344e-06	5.7699e-07	1.1662e-06	2.0376e-06	2.5799e-07	2.3889e-06	2.7292e-06	1.7924e-06	2.6677e-06	0
605.701	3.2906e-06	2.5298e-06	1.2618e-06	7.5019e-07	2.5051e-06	4.8135e-06	3.3293e-07	1.1806e-06	1.9198e-06	3.6302e-07	2.5561e-06	3.43e-06	6.2666e-06	0
606.7	2.4205e-06	5.1026e-06	3.6853e-06	1.6698e-06	1.1706e-06	2.5969e-06	2.0354e-06	1.4235e-06	3.6988e-06	2.0412e-06	2.9654e-06	2.1474e-06	1.3408e-06	0
607.7	3.5214e-06	3.7398e-06	3.4751e-06	3.7898e-07	1.4462e-06	2.2099e-06	8.0868e-07	1.9156e-06	3.11e-06	1.0203e-06	1.7554e-06	2.0413e-06	3.437e-06	0
608.699	4.2736e-06	2.4288e-06	2.6187e-06	2.7118e-06	1.4826e-06	4.9777e-06	2.8825e-06	3.1176e-06	3.4549e-06	1.7633e-06	3.223e-06	5.5207e-07	2.4599e-06	0
609.699	5.9081e-06	2.7041e-06	3.9168e-06	2.2531e-06	7.7307e-07	9.8188e-07	8.9336e-07	3.2554e-06	2.9942e-06	3.7372e-06	1.3143e-06	1.7254e-06	2.762e-06	0
610.698	4.5818e-06	1.2012e-06	3.2606e-06	1.5965e-06	1.2086e-06	1.231e-06	2.3504e-06	2.2623e-06	3.8491e-06	1.7632e-06	2.3738e-06	7.0989e-07	1.6473e-06	0
611.698	8.8038e-07	2.8217e-06	3.2903e-06	2.0233e-06	2.6629e-07	2.2593e-06	8.0131e-07	2.8836e-06	3.6526e-06	4.1136e-06	3.5874e-06	2.7462e-06	1.6786e-06	0
612.697	2.7736e-06	1.17e-06	3.4655e-06	6.4441e-07	3.6544e-06	4.0467e-06	5.4075e-07	1.8885e-06	1.5663e-06	7.8726e-07	1.9557e-06	2.4157e-06	7.0588e-07	0
613.697	2.2053e-06	4.2893e-06	5.0823e-06	1.2792e-06	1.9736e-06	2.6015e-06	2.4982e-06	1.5343e-06	8.883e-07	2.6374e-06	1.0645e-06	3.4674e-06	5.7022e-07	0
614.696	2.9253e-06	3.2151e-06	4.258e-06	2.0221e-06	1.0916e-06	3.3183e-06	2.3143e-06	3.0011e-06	7.9132e-07	2.3579e-06	9.7354e-07	6.9949e-07	1.7433e-06	0
615.696	3.4857e-06	2.4113e-06	6.6875e-06	3.1314e-06	3.6078e-06	3.696e-06	1.5426e-06	4.4532e-06	1.6655e-06	2.4061e-06	1.4767e-06	2.0309e-06	2.7111e-06	0
616.695	4.2339e-06	1.1392e-06	6.6265e-06	4.0529e-06	2.57e-06	3.5431e-06	1.6531e-06	1.7004e-06	2.0703e-06	1.8026e-06	3.0143e-06	2.5066e-06	2.9079e-06	0
617.695	2.3186e-06	2.5278e-07	7.741e-06	1.0417e-06	1.103e-06	1.6871e-06	1.6194e-06	3.1838e-06	9.2708e-07	3.8567e-06	2.6323e-06	1.9235e-06	2.9507e-06	0
618.694	1.5847e-06	2.9802e-06	2.5059e-06	3.983e-06	1.7661e-06	1.9374e-06	1.3482e-06	7.0964e-07	3.271e-06	2.3169e-06	5.4242e-06	2.05e-06	2.9608e-06	0
619.694	3.3509e-06	2.1924e-06	4.6258e-06	1.7718e-06	1.4023e-06	3.3639e-06	2.0232e-06	4.8498e-06	3.3269e-06	4.0416e-06	3.4444e-06	3.8781e-06	1.0109e-06	0
620.693	2.5078e-07	6.4012e-07	2.8945e-06	7.6736e-07	1.8067e-06	1.3827e-06	2.7413e-06	2.8888e-06	2.2475e-06	3.613e-06	1.8873e-06	3.4232e-06	8.7329e-07	0
621.693	5.0608e-06	2.2991e-06	7.4604e-06	9.5367e-07	2.5113e-06	4.9295e-06	2.1247e-06	2.092e-06	5.2327e-07	7.642e-07	4.1262e-06	2.5141e-06	1.2779e-06	0
622.692	3.4109e-06	1.2793e-06	4.4814e-06	1.4687e-06	3.3178e-06	2.883e-06	7.5056e-07	1.1968e-06	2.2321e-06	1.204e-06	5.6554e-06	3.1309e-06	8.6932e-07	0
623.692	5.3556e-06	2.5705e-06	4.1424e-07	2.8667e-06	1.1936e-06	4.9507e-06	3.7788e-06	1.4751e-06	1.3152e-06	1.9186e-06	1.5829e-06	9.1796e-07	1.7781e-06	0
624.691	4.4027e-06	1.5102e-06	8.2256e-07	6.4819e-07	2.5783e-06	5.3652e-06	7.1643e-08	1.5759e-06	8.2799e-07	2.5562e-06	4.3061e-06	1.8897e-06	2.5958e-06	0
625.691	3.284e-06	5.3505e-07	1.0311e-06	4.6412e-06	1.3996e-06	3.9922e-06	3.0114e-06	2.6878e-06	3.9244e-06	4.3993e-06	1.2728e-07	1.7151e-06	4.518e-06	0
626.69	4.8903e-06	1.885e-06	1.8398e-06	1.5264e-06	1.4789e-06	3.4979e-06	2.9838e-06	1.3464e-06	7.2233e-07	4.5237e-06	1.1009e-06	2.0059e-06	1.9281e-06	0
627.69	2.4857e-06	3.5527e-06	2.7198e-06	2.1458e-06	3.4878e-06	4.5086e-06	2.5259e-06	1.5931e-06	4.8007e-07	4.4245e-06	2.6523e-06	1.9795e-06	1.556e-06	0
628.689	4.3848e-06	4.5476e-06	7.6023e-07	3.2414e-06	4.8828e-06	3.5471e-06	2.8678e-06	2.8282e-06	3.109e-06	2.3768e-06	2.6889e-06	3.5122e-06	2.7084e-06	0
629.689	2.8664e-06	8.1285e-07	2.9868e-06	2.6049e-06	1.2119e-06	3.1864e-06	8.1432e-07	2.1809e-06	4.012e-06	8.076e-07	3.2503e-06	1.7167e-06	2.4958e-06	0
630.688	3.2219e-06	2.2545e-06	6.5924e-06	1.4832e-06	3.2279e-06	3.6834e-06	3.6513e-07	2.0792e-06	2.1557e-06	1.6524e-06	2.9645e-06	3.6567e-06	4.2972e-06	0
631.688	4.0848e-06	1.6541e-06	4.137e-06	2.7375e-06	2.4166e-06	1.0717e-06	1.3161e-06	3.0892e-06	1.5697e-06	2.2956e-06	1.2031e-06	2.8146e-06	2.623e-06	0
632.687	4.5979e-06	1.6563e-06	3.0807e-06	1.6506e-06	3.2066e-06	1.7534e-06	3.4037e-06	2.7229e-06	1.8251e-06	9.2822e-07	2.4393e-06	1.6597e-06	4.8689e-06	0
633.687	9.6105e-07	2.575e-06	5.3534e-06	4.176e-06	3.8097e-06	1.9471e-06	9.0462e-07	7.3212e-07	4.3944e-06	1.1197e-06	4.8872e-06	3.7753e-06	4.0448e-06	0
634.686	9.7563e-06	2.8386e-06	6.035e-06	4.413e-06	3.6199e-06	4.1666e-06	1.7169e-06	6.1779e-06	2.1641e-06	1.3386e-06	1.1875e-06	2.0913e-06	1.6768e-06	0
635.686	4.3991e-06	2.6914e-06	5.5041e-06	1.0302e-06	1.9503e-07	5.4177e-06	1.2421e-06	5.6635e-06	5.4242e-06	3.9649e-07	1.995e-06	2.0557e-06	3.6073e-06	0
636.685	3.7931e-06	2.9524e-06	4.3612e-06	5.9107e-07	1.6949e-06	1.8257e-06	2.971e-06	2.7219e-06	4.5913e-06	2.0795e-06	2.9473e-06	2.3432e-06	9.7716e-07	0
637.685	1.9796e-06	1.7778e-06	6.2032e-06	1.1411e-06	2.4589e-06	3.4265e-06	3.19e-06	2.0693e-06	4.6621e-06	1.8252e-06	3.0226e-06	3.3536e-06	2.5297e-06	0
638.684	2.9177e-06	2.1573e-06	5.4552e-06	1.7536e-06	2.5352e-06	2.3707e-07	2.2008e-06	2.3709e-06	2.5196e-06	1.4661e-06	1.4722e-06	2.4919e-06	5.1018e-07	0
639.684	3.7782e-06	1.9097e-06	7.7157e-06	1.5835e-06	1.9548e-06	3.2392e-06	2.797e-06	2.0557e-06	4.6315e-06	3.2619e-06	5.355e-07	2.0993e-06	1.0484e-06	0
640.683	8.2905e-06	2.1178e-06	4.041e-06	2.3599e-06	3.1958e-06	1.5079e-06	4.7004e-07	1.2248e-06	3.0323e-06	2.6965e-06	4.1382e-06	1.5723e-06	4.1851e-06	0
641.683	4.1209e-06	5.2047e-06	1.7097e-06	3.1636e-06	3.7887e-07	1.2533e-06	7.2951e-07	2.2447e-06	2.4139e-06	1.9726e-06	9.6444e-07	5.0427e-07	5.4304e-07	0
642.683	6.4266e-06	2.3967e-06	1.4124e-05	1.0796e-06	6.9096e-07	3.5187e-06	9.4555e-07	1.4577e-06	2.0389e-06	1.4989e-06	5.2987e-06	3.4145e-06	3.0873e-06	0
643.682	7.0012e-06	4.0493e-06	3.7456e-06	3.7115e-06	1.9036e-06	3.1157e-06	2.2868e-06	1.3488e-06	3.2157e-06	2.8758e-06	3.7432e-06	7.164e-07	2.4394e-06	0
644.682	6.2432e-06	2.4189e-06	8.2882e-06	1.755e-06	3.2693e-06	1.6633e-06	1.5531e-06	3.1448e-06	4.2206e-06	1.939e-06	4.6469e-06	3.2647e-06	2.1832e-06	0
645.681	6.6454e-06	4.2552e-06	4.5276e-06	3.783e-06	4.0848e-06	5.0933e-06	3.5119e-06	3.6192e-06	2.1649e-06	2.6597e-06	4.3763e-06	2.4082e-06	4.6454e-07	0
646.681	1.5011e-06	4.3501e-06	1.5761e-06	2.1744e-06	1.3994e-06	1.9889e-06	1.5594e-06	2.4214e-06	2.7329e-06	4.1097e-07	1.7682e-06	1.7406e-06	3.0348e-06	0
647.68	2.3234e-06	1.7384e-06	7.4904e-06	1.6825e-06	3.6081e-06	4.0864e-06	1.0574e-06	9.8782e-07	3.4703e-06	2.1851e-06	3.9927e-06	1.2125e-06	2.2617e-06	0
648.68	5.5604e-06	1.338e-06	5.8519e-06	3.0585e-06	5.8978e-06	6.071e-06	3.8167e-06	6.5434e-07	4.4678e-06	4.6271e-07	1.3925e-06	1.5527e-06	2.6325e-06	0
649.679	2.6427e-06	3.1598e-06	7.6429e-06	1.2417e-06	1.7602e-06	4.9027e-06	3.9937e-06	2.6162e-06	4.9045e-06	1.3817e-06	5.4824e-06	2.6235e-06	1.1063e-06	0
650.679	3.7036e-06	2.2573e-06	2.0766e-06	3.8404e-06	2.4772e-06	1.5877e-06	2.2531e-06	4.6275e-06	1.9574e-06	1.3923e-06	4.6155e-06	2.5585e-06	3.09e-06	0
651.678	3.5926e-06	3.2168e-06	3.349e-06	3.144e-06	2.7305e-06	3.3837e-06	1.9529e-06	1.7599e-06	2.3345e-06	3.9142e-06	1.2514e-06	4.4491e-06	9.7317e-07	0
652.678	7.1224e-06	2.1313e-06	8.357e-06	1.7891e-06	3.9856e-06	4.3821e-06	3.0356e-06	1.3402e-06	2.73e-07	4.4715e-07	2.1035e-06	3.4693e-06	4.18e-06	0
653.677	1.8904e-06	3.1937e-06	4.7476e-06	1.5811e-06	1.5014e-06	2.658e-06	3.8915e-07	4.7333e-06	5.7506e-06	3.0559e-06	7.0561e-07	3.4807e-06	1.0428e-06	0
654.677	2.6903e-06	5.4102e-06	3.3131e-06	2.3765e-06	3.8791e-06	1.7031e-06	2.7277e-07	2.7889e-06	4.663e-07	1.7104e-06	6.2651e-07	4.2915e-06	9.7571e-07	0
655.676	1.1248e-06	1.12e-06	2.2368e-06	7.994e-07	3.1054e-06	4.524e-06	2.2788e-06	3.3644e-06	1.1468e-06	2.5204e-06	2.8945e-06	3.7784e-06	4.0922e-06	0
656.676	3.6564e-06	5.5991e-06	8.4879e-06	2.41e-06	7.6122e-07	3.3707e-06	2.6276e-06	2.931e-06	3.062e-06	3.5432e-06	2.9132e-06	2.6585e-06	4.6167e-06	0
657.675	2.4906e-06	4.5569e-06	2.88e-06	2.9303e-06	3.7244e-06	1.8888e-06	1.7881e-06	1.8155e-06	2.0065e-06	3.0552e-06	3.0533e-06	5.6302e-06	6.3428e-06	0
658.675	6.4852e-06	2.5083e-06	2.7069e-06	3.3478e-06	3.5093e-06	3.7304e-06	5.5711e-07	3.8155e-06	3.6183e-06	2.3559e-06	1.694e-06	1.6757e-06	4.5109e-06	0
659.674	3.5326e-06	2.6586e-06	6.3135e-06	4.988e-06	1.9849e-06	2.8843e-06	2.7105e-06	4.7209e-06	1.5067e-06	6.0542e-06	7.2301e-06	1.4893e-06	3.6574e-06	0
660.674	3.7988e-06	3.2041e-06	5.7175e-06	2.6839e-06	1.347e-06	5.0116e-06	2.3742e-06	1.6761e-06	4.3278e-06	2.4455e-06	3.9248e-06	9.5468e-07	1.8574e-06	0
661.673	3.6443e-06	1.4855e-06	4.0136e-06	1.5425e-06	2.0023e-06	1.9841e-06	3.1632e-06	3.1474e-06	1.511e-06	1.6512e-06	1.4922e-06	1.9958e-06	1.7974e-06	0
662.673	3.1687e-06	1.0188e-06	4.3984e-07	2.7484e-06	2.5161e-06	5.6121e-06	3.8852e-06	2.8257e-06	1.3998e-06	4.1942e-06	5.5247e-07	9.9091e-07	4.3761e-06	0
663.672	3.8653e-06	2.4417e-07	1.9719e-06	5.1317e-06	9.4851e-07	5.5923e-06	2.1083e-06	5.3238e-07	3.1949e-06	2.0495e-06	2.7578e-06	1.7522e-06	5.4521e-06	0
664.672	5.1396e-06	3.2123e-06	2.9672e-06	3.2717e-06	1.3133e-06	2.3186e-06	2.6551e-06	3.4527e-06	4.386e-06	2.046e-06	4.0586e-06	4.6239e-06	4.6429e-06	0
665.671	7.1298e-06	3.6492e-06	8.727e-06	5.2533e-06	2.0649e-06	2.6898e-06	1.2713e-06	1.6483e-06	3.8328e-06	9.8324e-07	4.4189e-06	3.8371e-06	6.5496e-06	0
666.671	3.5468e-06	3.8508e-06	3.1784e-06	2.4105e-06	3.5057e-07	5.5552e-07	2.1528e-06	2.1821e-06	2.1216e-06	1.8272e-06	2.6547e-06	4.736e-06	2.1094e-06	0
667.67	5.9691e-06	2.0052e-06	6.3753e-06	2.047e-06	2.0111e-06	3.5493e-07	1.5904e-06	6.8892e-06	3.6909e-06	1.337e-06	4.1532e-06	2.4601e-06	5.099e-06	0
668.67	5.1794e-06	1.6725e-06	5.0384e-06	1.3845e-06	1.2272e-06	2.6514e-06	1.5152e-06	3.8503e-06	2.8709e-06	2.2319e-06	4.1139e-06	3.5158e-06	1.8794e-06	0
669.669	5.4396e-06	6.0129e-06	5.2829e-06	2.7746e-06	1.4426e-06	5.4742e-06	5.7994e-07	2.1599e-07	1.7328e-06	1.4652e-06	2.3511e-06	2.3159e-06	5.0092e-06	0
670.669	4.5253e-06	1.1709e-06	5.554e-06	3.7618e-06	2.5947e-06	6.6459e-07	1.5077e-06	1.5556e-06	3.4941e-06	2.6673e-06	1.5516e-06	4.3046e-06	1.5193e-06	0
671.668	2.5087e-06	5.7954e-06	5.2634e-06	6.8409e-07	1.1105e-06	2.5797e-06	2.4886e-06	3.5686e-06	2.632e-06	6.5254e-07	2.091e-06	9.343e-07	2.9057e-06	0
672.668	4.6205e-06	2.7008e-06	2.1338e-06	4.0122e-06	2.354e-06	2.2867e-06	1.0692e-06	1.7321e-06	2.0045e-06	2.9629e-06	2.9478e-06	2.2932e-06	3.2766e-06	0
673.667	1.6943e-06	4.0813e-06	2.7655e-06	9.0764e-07	1.524e-06	4.6817e-06	1.9745e-06	6.5296e-06	8.1884e-07	1.2357e-06	4.7316e-06	4.4261e-06	2.8418e-06	0
674.667	2.3618e-06	2.5086e-06	7.4695e-06	5.4089e-06	4.4847e-06	1.463e-06	5.5983e-07	1.1971e-06	1.5672e-06	1.7496e-06	1.8869e-06	2.2288e-06	2.6778e-06	0
675.666	3.1512e-06	1.4957e-06	6.3103e-06	1.8136e-06	1.3691e-06	1.59e-06	4.445e-06	1.1908e-06	3.9981e-07	3.3017e-06	1.831e-06	3.6378e-06	3.5643e-06	0
676.666	1.4496e-06	5.0935e-06	8.0199e-06	1.564e-06	1.1625e-06	4.2625e-06	2.221e-06	3.8242e-06	3.8626e-06	5.9884e-06	3.1365e-06	3.1375e-06	1.1121e-06	0
677.665	3.7559e-06	6.1331e-07	5.232e-06	7.7931e-06	1.8998e-06	1.8881e-06	6.8027e-07	3.2868e-06	1.9059e-06	4.0368e-06	1.5568e-06	1.9565e-06	2.918e-06	0
678.665	4.583e-06	2.5749e-06	3.5347e-06	2.4874e-06	4.7197e-06	9.9673e-07	2.2515e-06	7.5208e-07	4.2379e-06	3.0577e-06	2.3859e-06	4.7894e-06	2.3689e-06	0
679.664	3.4864e-06	1.4355e-06	3.7793e-06	1.8122e-06	5.4124e-06	2.6528e-06	1.7453e-06	2.5979e-06	3.4514e-06	4.3004e-06	3.5859e-06	2.6566e-06	8.8611e-07	0
680.664	5.9559e-06	3.8523e-07	2.9197e-06	1.0892e-06	5.5515e-06	7.3276e-07	1.5919e-06	3.1449e-06	3.2558e-06	4.3611e-07	3.8881e-06	2.5434e-06	5.5643e-06	0
681.663	3.0173e-06	1.9134e-06	2.4842e-06	9.5912e-07	4.7425e-06	1.7786e-06	2.3305e-06	2.2233e-06	2.8046e-06	2.1679e-06	2.4076e-06	2.0573e-06	6.8075e-06	0
682.663	1.4371e-06	5.1867e-06	2.9979e-06	1.6694e-06	6.9264e-06	1.3353e-06	3.2987e-06	3.7001e-06	3.1122e-06	4.0894e-06	1.1137e-06	5.5332e-06	3.6781e-06	0
683.662	3.43e-06	2.8934e-06	2.3362e-06	3.4518e-06	1.614e-06	6.4899e-06	2.5771e-06	5.9773e-06	1.5834e-06	5.0358e-06	2.2686e-06	6.1179e-06	2.9369e-06	0
684.662	4.5885e-06	4.8429e-06	2.3035e-07	2.5364e-06	1.9094e-06	4.6845e-06	3.3579e-06	5.013e-06	1.3837e-06	9.0656e-07	7.5198e-07	6.0272e-07	3.856e-07	0
685.661	3.458e-06	3.5124e-06	1.8761e-06	3.2181e-07	3.5406e-06	4.4661e-06	3.5118e-06	3.8172e-06	2.422e-06	2.3886e-06	4.0681e-06	3.388e-06	1.2329e-06	0
686.661	4.2543e-06	2.32e-06	5.5695e-06	3.8059e-06	2.7648e-06	3.2525e-06	4.381e-06	3.0719e-06	5.544e-06	2.5245e-06	4.6172e-06	7.7947e-07	4.1785e-06	0
687.66	7.5539e-07	5.1817e-06	6.787e-06	3.3903e-06	5.8134e-06	2.3655e-06	8.4499e-07	1.3812e-07	8.5312e-07	7.5128e-07	3.3621e-06	4.5301e-06	2.342e-06	0
688.66	1.6026e-06	3.6e-06	7.6426e-06	2.1694e-06	1.0633e-06	5.7838e-06	1.9588e-06	5.7616e-06	2.8601e-06	3.5571e-06	3.5587e-06	5.4085e-06	1.0038e-05	0
689.659	7.6189e-06	5.3839e-06	2.4084e-06	4.5574e-06	1.514e-06	5.3556e-07	3.7564e-06	4.849e-06	2.6495e-06	2.0426e-06	1.0784e-06	1.7541e-06	3.6631e-06	0
690.659	2.1679e-06	6.2565e-06	8.6493e-06	5.3863e-06	4.608e-06	4.2289e-06	6.21e-07	5.209e-06	5.1941e-06	4.5732e-06	3.9953e-06	2.8697e-06	2.3002e-06	0
691.658	5.7057e-06	1.0035e-06	8.1282e-06	4.9075e-06	4.6697e-06	1.9572e-06	2.3768e-06	5.0811e-06	1.1198e-06	2.6728e-06	2.0398e-06	6.3192e-07	3.7885e-06	0
692.658	2.2625e-06	4.6658e-07	3.3723e-06	3.6515e-06	2.8464e-06	4.384e-06	2.22e-06	2.0074e-06	3.7866e-06	4.5917e-06	4.244e-06	3.0784e-06	7.0392e-06	0
693.657	3.9185e-06	2.8767e-06	1.1467e-06	3.6429e-06	2.2435e-06	2.467e-06	2.4956e-06	3.4721e-06	4.8925e-06	3.5477e-06	5.7881e-06	9.4161e-07	1.4061e-06	0
694.657	1.046e-05	1.073e-06	4.2591e-06	2.523e-06	1.7471e-06	3.5794e-06	3.4236e-06	2.4281e-06	2.968e-06	3.557e-06	2.4772e-06	2.4611e-06	2.4779e-06	0
695.656	8.3715e-06	3.0987e-06	5.0675e-06	4.0092e-06	3.8769e-06	2.3106e-06	1.36e-06	2.9353e-06	7.4914e-06	3.7526e-06	4.8496e-06	4.1246e-06	4.4598e-06	0
696.656	3.4723e-06	6.0004e-06	6.8938e-06	6.7708e-07	1.4321e-06	5.5504e-06	4.1471e-06	5.1789e-06	6.4737e-06	3.7888e-06	2.9923e-06	1.2679e-06	2.9124e-06	0
697.655	4.1425e-06	4.0784e-06	2.3818e-06	9.9995e-07	1.955e-06	6.716e-07	2.8586e-06	5.5855e-06	3.5737e-06	2.288e-06	3.9569e-06	2.1796e-06	3.0035e-06	0
698.655	6.9342e-06	2.4532e-06	6.6226e-06	3.7496e-06	4.4581e-06	5.9011e-06	5.3943e-07	4.8225e-06	2.1419e-06	2.0904e-06	3.9518e-06	4.9783e-06	9.2365e-06	0
699.654	6.1591e-06	1.5122e-06	5.8952e-06	3.8604e-06	8.5129e-07	6.3238e-06	2.8292e-06	4.221e-06	1.6506e-06	5.5103e-06	3.6259e-06	6.5257e-06	6.6373e-06	0
700.654	9.768e-06	4.3215e-06	4.2722e-06	7.367e-06	4.2247e-06	4.8967e-06	3.1445e-06	2.9699e-06	4.6018e-06	5.641e-06	3.5046e-06	2.391e-06	2.5508e-06	0
701.653	3.1104e-06	2.8765e-06	6.1397e-06	4.2543e-06	4.7628e-06	1.8997e-06	3.737e-06	3.0389e-06	1.1201e-06	5.9794e-06	5.1679e-06	2.937e-06	8.171e-06	0
702.653	4.7255e-06	4.9639e-06	3.4724e-06	1.9822e-06	9.2046e-07	3.1088e-06	4.7239e-06	6.1847e-06	2.2363e-06	2.6873e-06	2.61e-06	5.0003e-06	6.4896e-06	0
703.652	7.4296e-06	1.8632e-06	8.1622e-06	4.3554e-06	3.7904e-06	3.7857e-06	2.2705e-06	7.6188e-06	4.2104e-06	2.2702e-06	4.8513e-06	3.8377e-06	2.6165e-06	0
704.652	2.2442e-06	4.2087e-06	1.2825e-05	2.5846e-06	4.5199e-06	4.4395e-06	1.9823e-06	2.7877e-06	2.1694e-06	3.1993e-06	5.5023e-06	4.1532e-06	1.4277e-06	0
705.651	5.7412e-06	1.4844e-06	7e-06	6.0651e-06	5.2636e-06	2.396e-06	2.2979e-06	4.1502e-06	3.5726e-06	1.612e-06	4.1978e-06	2.5141e-06	5.9925e-06	0
706.651	5.0008e-06	3.6721e-06	5.2793e-06	1.8699e-06	2.2314e-06	6.7569e-06	2.0055e-06	2.2928e-06	1.9802e-06	2.1e-06	1.8263e-06	2.2183e-06	8.3577e-07	0
707.65	9.595e-06	3.0403e-06	2.8e-06	1.0439e-06	1.1654e-07	3.6739e-06	2.4112e-06	1.592e-06	5.0832e-06	1.5518e-06	1.7511e-06	4.8173e-06	2.4278e-06	0
708.65	1.7156e-06	3.0806e-06	5.2948e-06	3.9862e-06	6.0161e-06	2.5395e-06	3.4383e-06	2.1484e-06	3.1211e-06	2.321e-06	5.0965e-06	2.4374e-06	6.0723e-06	0
709.649	3.7368e-06	4.1874e-06	3.9208e-06	9.5024e-07	3.2113e-06	4.236e-06	1.183e-06	1.6434e-06	2.9938e-06	3.2499e-06	4.0215e-06	3.5074e-06	4.0939e-06	0
710.649	8.9717e-06	2.5972e-06	8.3491e-06	3.9734e-06	3.9634e-06	1.962e-06	6.4633e-06	2.8821e-06	3.1449e-06	2.5369e-06	1.5601e-06	5.1623e-06	5.4264e-07	0
711.648	5.3882e-06	3.4612e-06	6.4383e-06	3.2083e-06	4.0342e-06	4.8303e-06	8.7092e-07	2.5524e-06	2.3717e-06	3.2e-06	3.6208e-06	2.6498e-06	6.484e-06	0
712.648	7.7935e-06	4.857e-06	1.0293e-05	9.0206e-07	7.1829e-07	7.221e-06	1.7495e-06	2.1342e-06	4.6081e-06	3.1386e-06	2.8263e-06	3.1149e-06	3.2959e-06	0
713.647	9.4787e-06	2.2287e-06	9.9657e-06	7.3677e-07	2.2594e-06	3.6686e-06	1.5699e-06	1.9463e-06	1.642e-06	3.2041e-06	3.3417e-06	1.9646e-06	6.7468e-06	0
714.647	6.7539e-06	1.9452e-06	1.8066e-05	6.6464e-06	3.0869e-06	6.4701e-06	1.9932e-06	2.1405e-06	2.5144e-06	3.1199e-06	2.4262e-06	2.8657e-06	2.8425e-06	0
715.646	5.7636e-06	1.2893e-05	1.6716e-05	4.453e-06	2.0989e-06	4.779e-06	3.3955e-06	2.8101e-06	1.5767e-06	3.1186e-06	3.3049e-06	1.4216e-06	3.8405e-06	0
716.646	7.026e-06	3.0704e-06	4.01e-06	7.3371e-07	1.5122e-06	3.145e-06	2.3838e-06	2.6719e-06	2.1689e-06	4.7115e-06	3.0654e-07	4.5759e-06	9.9071e-06	0
717.645	7.2037e-06	3.3549e-06	1.151e-05	2.9877e-06	5.813e-06	6.2463e-07	1.0394e-06	2.9548e-06	2.2965e-06	3.3836e-06	2.4308e-06	5.1597e-06	3.3797e-06	0
718.645	1.4961e-06	4.6086e-06	8.5621e-06	7.274e-06	4.6458e-06	2.9158e-06	1.9472e-06	4.8157e-06	3.436e-06	4.74e-06	5.8795e-06	5.2665e-06	6.07e-06	0
719.644	6.6247e-06	1.5428e-06	3.5244e-06	3.5651e-06	8.177e-07	3.9506e-06	3.1926e-06	6.0799e-06	2.1525e-06	9.6519e-07	3.0896e-06	3.2051e-06	3.9592e-06	0
720.644	9.7566e-06	2.7458e-06	8.0131e-06	4.0271e-06	2.5555e-06	4.9266e-06	1.7809e-06	4.4933e-06	5.9965e-06	5.4123e-06	2.1478e-06	4.6896e-06	8.0404e-06	0
721.644	6.9573e-06	4.6628e-06	7.2147e-06	2.7099e-06	1.8159e-06	5.3208e-06	1.2983e-06	6.781e-06	1.2769e-06	1.1578e-06	2.2813e-06	2.9613e-06	9.6991e-06	0
722.643	5.3455e-06	5.4445e-06	3.859e-06	5.4361e-06	1.7259e-06	5.3534e-06	1.0166e-06	6.6265e-06	2.7116e-06	4.6105e-06	6.7405e-06	3.1889e-06	6.1137e-06	0
723.643	2.1579e-06	8.3313e-06	3.98e-06	4.0644e-06	4.6055e-06	6.6557e-07	4.4259e-07	8.2422e-07	2.048e-06	3.0121e-06	6.1444e-06	3.6934e-06	6.4294e-06	0
724.642	2.7528e-06	3.7912e-07	4.4591e-06	7.7202e-06	1.7182e-06	9.7691e-06	6.4217e-06	2.3872e-06	5.2791e-06	4.7525e-06	3.2991e-06	6.4824e-07	2.1649e-06	0
725.642	5.0415e-06	6.2965e-07	9.3894e-06	4.0239e-06	2.6287e-06	1.9555e-06	3.576e-06	1.087e-06	2.8935e-06	2.1661e-06	3.909e-06	1.7108e-06	8.9516e-06	0
726.641	1.4478e-06	1.171e-06	1.287e-05	2.1536e-06	5.5736e-06	8.0561e-06	1.2251e-06	4.5204e-06	5.4139e-06	2.262e-06	7.0882e-06	3.7783e-06	5.476e-06	0
727.641	4.1841e-06	1.7606e-06	6.0423e-06	2.588e-06	2.5362e-06	2.3483e-06	3.6569e-06	6.7942e-06	3.2682e-06	1.7808e-06	7.1972e-06	2.3632e-06	1.8482e-06	0
728.64	5.2839e-06	2.9303e-06	7.8183e-06	7.9077e-06	4.8853e-06	6.6084e-06	1.7777e-06	3.8016e-06	8.537e-06	3.4119e-06	2.8269e-06	1.488e-06	3.0512e-06	0
729.64	5.7497e-06	3.7506e-06	9.8129e-06	3.389e-06	3.391e-06	3.9515e-06	6.7638e-06	3.0423e-06	3.4234e-06	4.7579e-06	1.1245e-06	1.7379e-06	8.8895e-06	0
730.639	1.629e-06	2.1642e-06	4.8415e-06	8.7437e-06	2.123e-06	4.7481e-06	6.4695e-06	2.6662e-06	6.2866e-06	5.2115e-06	5.5277e-06	4.8698e-06	2.9686e-06	0
731.639	7.12e-06	4.2707e-06	4.1456e-06	4.6223e-06	1.6793e-06	1.4926e-06	4.7786e-06	1.7473e-06	2.3207e-06	2.2861e-06	3.6481e-06	3.0471e-06	3.9564e-06	0
732.638	2.5436e-06	1.2081e-06	3.1008e-06	5.2582e-06	6.7603e-06	2.9811e-06	1.6669e-06	3.4264e-06	4.9527e-06	1.2306e-06	7.0023e-06	3.0415e-06	4.0941e-06	0
733.638	4.5866e-06	9.7793e-07	5.886e-06	4.7015e-06	6.0644e-06	6.9765e-06	5.5622e-06	1.8465e-06	2.7177e-06	5.4036e-06	3.3343e-06	1.1972e-07	3.4952e-06	0
734.637	3.98e-06	9.0365e-06	1.8268e-05	3.7689e-06	1.5321e-06	3.5354e-06	3.5177e-06	4.2379e-06	6.0458e-06	1.9054e-06	2.0055e-06	2.8642e-06	5.3908e-06	0
735.637	5.8402e-06	5.3078e-06	9.1399e-06	3.085e-06	3.9288e-06	3.0765e-06	1.9034e-06	4.8594e-06	6.456e-06	1.6818e-06	2.9717e-06	2.7382e-06	1.77e-06	0
736.636	7.6297e-06	1.7066e-06	1.4262e-05	2.8701e-06	4.0463e-06	4.0562e-06	2.343e-06	6.5453e-06	6.1507e-06	2.1381e-06	4.7644e-06	1.5343e-06	4.1062e-06	0
737.636	3.1222e-06	1.0979e-06	4.6123e-07	3.6879e-06	3.2971e-06	2.4065e-06	8.3635e-07	3.7565e-06	3.7428e-06	4.1468e-06	3.8645e-06	3.3524e-06	2.1636e-06	0
738.635	7.4549e-06	5.4599e-06	1.3371e-05	7.4792e-06	4.4007e-06	3.4872e-06	8.9804e-07	6.1311e-06	6.5188e-06	4.7093e-06	5.8512e-06	3.1758e-06	1.6195e-06	0
739.635	7.2398e-06	2.6458e-06	8.0032e-06	3.5346e-06	4.0224e-06	2.6076e-06	1.6831e-06	2.7461e-06	2.8856e-06	5.4989e-06	3.8617e-06	2.3061e-06	9.033e-06	0
740.634	9.6052e-06	1.7102e-06	5.3493e-06	9.0941e-06	1.2086e-06	4.6201e-06	1.1251e-06	3.5501e-06	3.9696e-06	3.3488e-06	8.7853e-06	5.0512e-06	3.6343e-06	0
741.634	7.9292e-07	8.421e-07	1.1109e-05	1.0961e-06	7.2563e-06	2.3466e-06	4.4791e-06	6.0981e-06	1.1459e-06	5.4224e-06	4.6911e-06	5.0185e-06	4.8662e-06	0
742.633	1.2282e-05	3.5536e-06	1.3507e-05	3.0278e-06	1.0188e-06	7.8121e-06	5.8734e-06	5.4887e-06	3.5189e-06	2.5761e-06	5.2541e-06	3.9282e-06	4.4999e-06	0
743.633	5.9049e-06	3.6806e-06	5.9956e-06	2.4556e-06	4.217e-06	1.5385e-06	4.2872e-07	3.1204e-06	3.7e-06	3.6255e-07	3.0328e-06	2.8611e-06	7.6347e-06	0
744.632	9.0037e-07	6.942e-06	1.062e-05	3.5779e-06	3.2848e-06	1.5535e-06	3.5701e-06	3.062e-06	3.7791e-06	4.5447e-06	5.6583e-06	3.9998e-06	7.8745e-06	0
745.632	9.3481e-06	2.2056e-06	6.8303e-06	5.457e-07	8.3565e-06	4.2317e-06	2.5183e-06	3.0453e-06	5.4462e-06	6.063e-06	3.2172e-06	3.4434e-06	6.216e-06	0
746.631	5.6679e-06	4.051e-06	2.9569e-07	1.2162e-06	5.6647e-06	6.4652e-06	3.3021e-06	3.5072e-06	2.5107e-06	1.9607e-06	5.7675e-06	2.0669e-06	1.3833e-06	0
747.631	5.0477e-06	3.3126e-06	7.9319e-06	3.3598e-06	3.7495e-06	6.8139e-06	6.6855e-06	3.354e-06	3.2741e-06	3.3792e-06	5.3032e-06	1.0724e-06	2.5841e-06	0
748.63	9.995e-07	3.1691e-06	9.4274e-06	3.0409e-06	1.6977e-06	2.3039e-06	4.6803e-06	2.644e-06	7.5146e-07	3.93e-06	1.0916e-06	3.5736e-06	5.5073e-06	0
749.63	5.3428e-06	5.5337e-06	1.4972e-06	2.6641e-06	2.6056e-06	2.218e-06	5.2391e-06	1.407e-06	3.2465e-06	2.5449e-06	5.5614e-06	4.3731e-06	4.2881e-06	0
750.629	2.2088e-06	2.49e-06	7.3638e-06	4.9152e-06	5.9261e-06	8.6113e-06	4.4976e-06	5.7684e-06	6.2775e-06	1.2973e-06	1.2307e-06	2.0038e-06	3.8169e-06	0
751.629	9.3541e-06	4.6615e-06	1.3738e-05	4.2329e-06	3.5101e-06	6.515e-06	1.0115e-06	1.0082e-05	4.415e-07	4.8135e-06	2.8932e-06	6.2022e-06	1.0956e-05	0
752.628	8.4585e-06	5.5511e-06	3.0508e-06	4.7925e-06	3.5633e-06	3.5256e-06	4.826e-06	5.9879e-06	4.3079e-06	1.5146e-05	1.4371e-05	3.5428e-06	6.544e-06	0
753.628	5.6894e-06	9.8165e-06	1.3409e-05	5.0625e-06	2.7512e-06	6.3843e-06	5.232e-06	9.5022e-06	2.8385e-06	7.0867e-06	4.1073e-06	2.0811e-06	5.4387e-06	0
754.627	7.5648e-06	5.5838e-06	1.1851e-05	4.0405e-06	2.7475e-06	9.5514e-06	5.7048e-07	5.1705e-06	3.8192e-06	1.1174e-05	1.7717e-06	5.66e-06	4.6609e-06	0
755.627	2.624e-06	5.3505e-06	6.4128e-06	1.2343e-06	2.5945e-06	4.0887e-06	3.7118e-06	8.0729e-06	5.3413e-06	3.5849e-06	1.2851e-06	4.562e-07	4.2492e-06	0
756.626	3.7306e-06	6.604e-07	8.4987e-06	1.1399e-06	7.1967e-06	2.747e-06	2.0472e-06	7.2235e-06	6.356e-06	4.9137e-06	4.103e-06	4.0777e-06	1.0888e-05	0
757.626	9.9214e-06	4.3118e-06	2.6884e-06	5.6928e-06	4.3953e-06	8.9943e-06	1.2764e-06	9.8089e-06	1.4712e-06	8.1746e-06	1.6606e-06	7.19e-06	6.4216e-06	0
758.625	9.407e-06	7.1407e-06	4.8869e-06	1.4444e-06	4.9754e-06	8.0051e-06	2.0795e-07	4.5928e-06	4.8692e-06	1.4933e-06	3.8154e-06	4.445e-06	3.8122e-06	0
759.625	5.9938e-06	4.3483e-06	4.4693e-06	1.3945e-06	3.2419e-06	3.5241e-06	1.6202e-06	3.1122e-06	5.5509e-06	8.587e-06	3.3251e-06	2.9049e-06	6.7977e-06	0
760.624	4.7816e-06	2.5108e-06	6.1327e-06	4.9987e-06	1.6232e-06	4.8478e-06	2.4947e-06	1.0315e-06	5.7832e-07	7.7866e-06	2.265e-06	3.0411e-06	1.152e-05	0
761.624	5.5645e-06	4.0129e-06	6.2454e-06	8.6152e-07	1.5989e-06	6.6053e-07	3.7342e-06	5.5319e-06	7.647e-06	9.1072e-06	3.0231e-06	2.6833e-06	3.1148e-06	0
762.623	5.9282e-06	1.9301e-06	1.1432e-05	5.8522e-06	4.3141e-06	4.3641e-06	4.2942e-06	1.9087e-06	4.0071e-06	3.8637e-06	1.4681e-06	1.6979e-06	5.6344e-06	0
763.623	3.9836e-06	7.593e-07	6.9825e-06	2.5897e-06	3.9965e-06	3.8333e-06	2.3713e-06	4.9443e-06	3.4228e-06	4.6676e-06	1.2515e-06	6.662e-06	1.0979e-06	0
764.622	8.2038e-06	8.8173e-07	8.5703e-06	3.3715e-06	3.1631e-06	8.0229e-06	5.7724e-06	8.8228e-06	6.3342e-06	4.3597e-06	6.2372e-06	4.8637e-06	1.2869e-05	0
765.622	4.0394e-06	1.8702e-06	4.7368e-06	2.0864e-06	6.1372e-06	5.3975e-07	5.3136e-06	8.8962e-06	1.5282e-06	2.7767e-06	8.3634e-06	5.3685e-06	4.2888e-06	0
766.621	2.6555e-06	1.3063e-05	3.7261e-06	3.1231e-06	5.3248e-06	7.6626e-06	1.5809e-06	3.7742e-06	3.807e-06	3.2716e-06	5.7935e-06	3.4001e-06	5.2885e-06	0
767.621	2.544e-06	5.0319e-06	1.1394e-05	6.2176e-06	3.2751e-06	2.8369e-06	2.4994e-06	5.647e-06	6.4391e-06	8.7767e-06	6.4937e-06	7.7299e-06	3.2311e-06	0
768.62	8.576e-06	7.9501e-06	1.2016e-05	3.0936e-07	3.6659e-06	4.1152e-06	3.1159e-06	5.4424e-06	3.6964e-06	7.974e-06	6.2583e-06	3.6629e-06	7.3311e-06	0
769.62	1.7539e-06	1.9657e-06	1.8518e-05	7.7181e-06	1.1546e-05	2.1493e-06	3.2892e-06	2.1108e-06	1.1544e-06	6.5333e-06	4.9526e-06	5.2637e-06	7.7729e-06	0
770.619	7.5046e-06	5.7264e-06	1.0738e-05	3.6986e-06	3.1448e-06	5.1135e-06	3.9584e-06	7.394e-06	1.1045e-06	7.6334e-06	1.2622e-05	2.0661e-06	5.1157e-06	0
771.619	1.2557e-05	6.5469e-06	1.2864e-05	1.8203e-06	2.7953e-06	4.0042e-06	6.1987e-06	1.0295e-05	2.891e-06	2.0306e-06	1.0064e-05	4.7102e-06	8.2585e-06	0
772.618	6.0197e-06	5.4627e-06	1.1215e-05	1.5607e-06	3.6506e-06	5.2571e-06	3.4048e-06	7.3651e-06	7.1128e-06	1.0362e-05	4.1577e-06	6.6657e-06	1.259e-05	0
773.618	4.0025e-06	4.7086e-06	5.2035e-06	1.0062e-05	1.5832e-06	6.247e-06	1.475e-06	8.1693e-06	6.8349e-06	6.82e-06	6.1133e-06	4.9794e-06	9.9357e-06	0
774.617	8.7476e-06	1.0936e-06	1.62e-05	8.6018e-06	4.3036e-06	4.8166e-06	5.3783e-06	8.4881e-06	5.4014e-06	4.2645e-06	5.1881e-06	7.4308e-06	6.7169e-06	0
775.617	4.12e-06	4.3082e-06	7.9853e-06	6.9776e-06	6.3476e-06	4.8692e-06	5.399e-06	7.7249e-06	5.3957e-07	4.2689e-06	9.8123e-06	6.0366e-06	4.2789e-06	0
776.616	3.6337e-06	4.2938e-07	5.0295e-06	9.8274e-06	3.1942e-06	7.7264e-06	3.4838e-06	7.978e-06	1.8609e-06	3.9657e-06	4.3591e-06	4.101e-06	3.5933e-06	0
777.616	1.1169e-05	3.143e-06	8.5273e-06	7.0073e-06	3.5405e-06	3.832e-06	2.8409e-06	7.571e-06	7.2978e-06	4.6257e-06	6.2384e-06	7.1981e-06	7.6836e-06	0
778.615	3.9983e-06	7.889e-06	1.0444e-05	4.9805e-06	6.5265e-06	4.0086e-06	5.3531e-06	4.6436e-06	5.294e-06	2.3888e-06	3.8105e-06	7.3921e-06	3.912e-06	0
779.615	6.0059e-06	2.493e-06	2.0489e-06	4.0542e-06	5.6436e-06	9.025e-06	2.613e-06	7.3719e-06	6.583e-06	4.3087e-06	3.334e-06	3.6067e-06	4.1266e-06	0
780.614	6.4854e-06	1.8169e-06	3.8397e-06	3.9768e-06	8.0811e-06	6.5489e-06	6.0059e-06	9.8685e-06	4.5532e-06	3.9724e-06	4.9211e-06	4.5312e-06	3.5113e-06	0
781.614	1.3345e-06	6.1385e-06	1.1539e-05	7.1947e-06	1.6913e-06	2.2867e-06	7.8219e-06	6.241e-06	9.5084e-07	1.247e-06	1.3641e-05	6.5398e-06	3.3268e-06	0
782.613	1.2422e-05	6.6672e-06	2.0941e-05	1.2502e-05	8.3593e-06	5.1371e-06	1.8112e-06	4.4563e-06	5.6449e-06	1.1604e-05	7.5965e-06	3.9534e-06	3.9977e-06	0
783.613	7.4883e-06	1.8526e-06	1.726e-05	3.4416e-06	5.5513e-06	1.1798e-05	2.5641e-06	2.8795e-06	6.9805e-06	4.5181e-06	9.1311e-06	5.4513e-07	1.0349e-05	0
784.612	1.3653e-05	4.4276e-06	1.5054e-05	4.2776e-06	7.2964e-06	2.6595e-06	3.0463e-06	7.4012e-06	4.1649e-06	5.8193e-06	7.0006e-06	3.9613e-06	1.7026e-05	0
785.612	9.5582e-06	7.8053e-06	7.6932e-06	3.4076e-06	5.3285e-06	8.956e-06	7.0774e-06	1.1012e-05	5.0943e-06	4.1326e-06	3.5082e-06	4.3623e-06	5.7298e-06	0
786.611	1.2666e-05	1.1251e-05	9.5969e-06	1.8256e-06	3.7145e-06	9.0379e-06	2.5251e-06	2.6333e-06	5.28e-06	5.7917e-06	4.7069e-06	1.8084e-06	7.9631e-06	0
787.611	4.9439e-06	2.175e-06	1.0525e-05	8.2787e-06	5.1329e-06	1.2366e-05	2.7528e-06	6.3825e-06	1.2204e-06	3.6863e-06	1.0806e-05	1.0286e-06	7.4455e-06	0
788.61	1.0561e-05	3.5509e-06	8.892e-06	5.8049e-06	5.8994e-06	1.0708e-05	5.8531e-06	1.1129e-06	8.3208e-06	3.582e-06	3.5451e-06	8.0535e-06	6.7457e-06	0
789.61	7.1824e-06	1.4201e-05	1.7548e-05	5.4562e-06	9.3356e-06	3.4832e-06	5.3744e-06	6.554e-06	6.4927e-06	3.9874e-06	6.2283e-06	4.5097e-06	1.2486e-05	0
790.609	7.5402e-06	8.169e-06	1.4694e-05	1.1186e-05	3.5998e-06	3.1506e-06	8.5352e-06	3.1481e-06	9.547e-06	2.045e-06	6.308e-06	7.2978e-06	4.7657e-06	0
791.609	5.4529e-06	5.0934e-06	1.1814e-05	6.5393e-06	2.4103e-06	2.7935e-06	1.9042e-06	6.3117e-06	2.7026e-06	6.9492e-06	2.8859e-06	4.0329e-06	6.2715e-06	0
792.608	9.138e-06	1.0688e-06	1.7037e-05	1.1796e-05	8.4137e-06	1.2284e-05	7.0369e-06	1.1308e-05	3.653e-06	5.5863e-06	3.3257e-06	4.3792e-06	3.935e-06	0
793.608	1.0945e-05	3.3945e-06	1.0057e-05	4.4547e-06	5.0334e-06	4.3823e-06	8.5683e-06	6.4205e-06	7.9872e-06	7.8931e-06	2.9989e-06	2.1295e-06	7.9353e-06	0
794.607	8.2731e-06	2.6624e-06	1.7018e-05	5.4383e-06	2.6328e-06	7.0393e-06	6.236e-06	7.9807e-06	5.1239e-06	3.9389e-06	7.3503e-06	3.7809e-06	7.2089e-06	0
795.607	1.1337e-05	4.0379e-06	2.5414e-06	6.0986e-06	7.3678e-06	4.4778e-06	4.2361e-06	3.3852e-06	2.6035e-06	5.1655e-06	6.253e-06	9.5195e-06	1.8299e-06	0
796.606	8.0543e-06	1.8052e-05	6.3514e-06	5.8477e-06	1.0975e-06	4.3012e-06	7.7277e-06	4.4762e-06	7.8582e-06	1.1695e-05	1.0061e-05	4.4152e-06	1.0997e-05	0
797.606	1.0401e-05	8.3763e-06	1.4322e-06	1.1705e-06	7.436e-06	6.8126e-06	8.1914e-06	7.2472e-06	3.554e-06	9.8536e-06	5.7481e-06	3.6327e-06	2.184e-06	0
798.605	8.141e-06	9.5712e-06	2.0844e-07	5.0464e-06	1.7711e-06	6.5132e-06	6.8701e-06	4.2807e-06	3.9592e-06	3.2894e-06	3.9901e-06	5.5482e-06	6.4572e-06	0
799.605	6.0335e-06	6.3916e-06	2.1721e-05	1.3545e-05	4.6026e-06	6.1274e-06	5.2678e-06	7.5215e-06	1.7291e-06	8.3749e-06	2.7973e-06	3.3158e-06	1.3816e-05	0
800.605	4.1724e-06	1.1557e-06	5.1463e-06	5.1834e-06	1.0731e-05	5.2079e-06	5.9774e-06	6.5191e-06	5.8978e-06	4.1302e-06	3.7186e-06	6.4274e-06	6.6134e-06	0
801.604	2.4956e-06	7.5419e-06	6.8509e-06	3.232e-06	7.365e-06	4.1204e-06	3.7714e-06	6.9365e-06	3.1908e-06	1.0367e-05	1.6693e-06	6.6261e-06	7.8301e-06	0
802.604	1.1347e-05	3.1884e-06	1.8416e-05	5.5751e-06	2.0722e-06	8.9768e-06	2.1604e-06	1.9987e-06	3.1975e-06	7.0968e-06	3.5039e-06	4.0388e-06	1.5628e-05	0
803.603	8.1254e-06	7.6932e-06	1.2306e-05	6.4401e-06	3.8133e-06	5.7879e-06	3.7677e-06	4.4471e-06	7.8166e-06	6.7337e-06	7.3475e-06	1.3698e-06	4.7854e-06	0
804.603	3.0401e-06	9.0839e-06	5.6287e-06	3.9995e-06	6.5509e-06	3.1476e-06	5.738e-06	1.2227e-05	1.2996e-05	7.7295e-06	5.0393e-06	6.1797e-06	9.7617e-06	0
805.602	1.0792e-05	1.1381e-05	1.2383e-05	3.4947e-06	4.5776e-06	5.737e-06	1.1447e-05	3.6017e-06	7.2552e-06	6.0257e-06	7.0955e-06	8.6983e-07	3.6656e-06	0
806.602	3.5645e-06	5.2214e-06	1.2626e-05	3.2466e-06	5.7162e-06	4.844e-06	2.4301e-06	6.4661e-06	7.7395e-06	6.2721e-06	7.105e-06	7.1821e-06	9.8801e-06	0
807.601	1.1383e-05	8.6027e-06	6.8161e-06	1.527e-05	1.1155e-05	3.9534e-06	6.7509e-06	9.073e-06	6.2483e-06	5.5633e-06	1.0658e-05	7.7103e-06	6.8109e-06	0
808.601	8.8654e-06	8.1432e-06	1.0267e-05	6.5496e-06	3.6988e-06	6.5573e-06	5.1696e-06	1.5458e-06	9.0145e-06	2.2002e-06	3.8037e-06	7.9148e-06	1.0182e-05	0
809.6	3.7055e-06	8.6659e-06	1.2118e-05	4.5038e-06	7.5034e-06	7.9125e-06	4.038e-06	9.7643e-06	7.2565e-06	1.1271e-05	4.7543e-06	7.9853e-06	1.9366e-06	0
810.6	7.3337e-06	5.2314e-06	7.7008e-06	7.4511e-06	4.6899e-06	7.8551e-06	6.9876e-06	6.6558e-06	3.7571e-06	2.7856e-06	4.5866e-06	3.007e-06	4.0844e-06	0
811.599	1.8852e-06	1.1933e-05	9.1644e-06	4.6005e-06	4.8841e-06	1.0626e-05	1.6489e-06	1.3913e-05	4.3466e-06	3.2692e-06	1.3902e-05	4.9343e-06	7.3064e-06	0
812.599	1.2284e-05	2.2578e-05	1.4535e-05	1.0789e-05	4.3695e-06	9.5716e-06	2.1977e-06	2.1315e-05	2.4051e-05	1.4063e-05	1.0479e-05	6.8877e-06	1.2272e-05	0
813.598	1.694e-05	1.3905e-05	3.1674e-05	4.954e-06	1.2824e-05	5.2938e-06	3.903e-06	1.7352e-05	7.6304e-06	3.763e-06	7.9664e-06	5.4678e-06	3.9464e-06	0
814.598	4.8382e-06	3.6799e-06	8.5259e-06	9.1851e-06	7.3454e-06	3.8227e-06	4.46e-06	1.511e-05	5.6305e-06	1.6082e-06	1.8735e-06	6.8699e-06	1.3568e-05	0
815.597	4.2797e-06	1.457e-05	4.5196e-06	9.1118e-06	9.2954e-06	1.0935e-05	5.5849e-06	6.2775e-06	7.1108e-06	1.0045e-05	1.1614e-05	1.2797e-06	9.3788e-06	0
816.597	6.652e-06	1.3081e-06	4.2707e-06	4.024e-06	2.4413e-06	1.1102e-05	1.7767e-06	7.0667e-06	1.4607e-06	9.3507e-07	8.5288e-07	1.0333e-05	1.0209e-05	0
817.596	4.3991e-06	3.6543e-06	7.0405e-06	1.4894e-05	5.5773e-06	2.3424e-06	5.6929e-06	8.7672e-06	6.0392e-06	5.2183e-06	2.9977e-06	1.101e-05	7.2556e-06	0
818.596	1.1963e-05	5.0632e-06	7.529e-06	2.3112e-06	1.1877e-05	7.5266e-06	1.1252e-05	4.6509e-06	8.4509e-06	5.8007e-06	8.3799e-06	5.4279e-06	4.9786e-06	0
819.595	5.9901e-06	9.0176e-06	6.2043e-06	8.24e-06	4.8536e-06	7.7611e-06	5.3614e-06	3.773e-06	1.3086e-05	1.0233e-05	2.5331e-06	3.3024e-06	1.3015e-05	0
820.595	3.7603e-06	1.3291e-05	1.2608e-05	7.3003e-06	3.7168e-06	7.15e-06	9.7821e-06	4.8532e-06	1.0988e-05	6.3972e-06	2.3694e-06	5.4097e-06	1.7135e-05	0
821.594	4.4941e-06	9.1442e-06	8.1998e-06	7.7461e-06	3.4355e-06	4.6674e-06	8.579e-06	7.7193e-06	3.9471e-06	6.2588e-06	7.4183e-07	2.2576e-06	6.0367e-06	0
822.594	8.0754e-06	1.2358e-05	2.2987e-05	5.6664e-06	2.1293e-06	4.4764e-06	2.4043e-06	1.5538e-05	7.2387e-06	2.3139e-06	7.5911e-06	6.178e-06	3.645e-06	0
823.593	7.8109e-06	9.3838e-06	1.2516e-05	6.4678e-06	8.5848e-06	9.9804e-06	5.3948e-06	1.8072e-05	8.9723e-06	2.4734e-06	1.8589e-06	1.2369e-06	9.9154e-06	0
824.593	9.0184e-06	8.1135e-06	1.2168e-05	1.4756e-05	6.0755e-06	8.0072e-06	1.0086e-05	7.055e-06	2.5405e-06	4.5286e-06	1.0321e-05	1.3993e-06	7.9577e-06	0
825.592	8.1707e-06	1.0934e-05	9.1902e-06	6.0017e-06	5.3317e-06	9.4997e-06	5.6015e-06	8.9546e-06	4.5279e-06	1.1088e-06	5.7625e-06	2.7299e-06	9.307e-06	0
826.592	8.6028e-06	1.1107e-05	9.2312e-06	1.997e-06	7.4275e-07	1.0424e-05	9.1917e-06	5.4804e-06	7.19e-06	1.1037e-05	9.8747e-06	4.6438e-06	2.0607e-05	0
827.591	4.3042e-06	7.8777e-07	1.131e-05	7.6553e-06	1.0883e-05	7.6501e-06	3.2836e-06	6.2771e-06	8.1694e-06	8.3278e-06	8.3043e-06	5.4391e-06	8.6459e-06	0
828.591	3.1222e-06	3.955e-06	1.7749e-05	7.9687e-06	2.8831e-06	3.1584e-06	7.9223e-06	6.2542e-06	6.9647e-06	5.723e-06	1.022e-05	6.1827e-06	1.0205e-05	0
829.59	1.2217e-05	1.9708e-06	1.5831e-05	8.0685e-06	2.0016e-06	3.7625e-06	4.3172e-06	5.6224e-06	6.4988e-06	7.6404e-06	1.1646e-06	2.2699e-06	2.7973e-06	0
830.59	3.2209e-06	9.9516e-06	1.6116e-05	1.0109e-05	1.9046e-06	9.8461e-06	5.538e-06	6.9636e-06	1.0439e-05	1.0299e-05	1.1112e-05	4.1368e-06	1.4526e-05	0
831.589	2.4795e-06	1.2819e-05	2.042e-05	6.2337e-06	8.7286e-06	1.5049e-05	7.8196e-06	3.1257e-06	9.9975e-06	6.9789e-06	1.3775e-05	5.0625e-06	1.4521e-05	0
832.589	6.5811e-06	6.4344e-06	2.3582e-05	1.0529e-05	6.2868e-06	8.678e-06	5.801e-06	1.0662e-05	7.8304e-06	4.28e-06	6.1633e-06	1.1589e-05	3.5283e-06	0
833.588	1.2816e-05	1.4748e-05	9.1566e-06	1.0046e-05	7.8133e-06	4.9089e-06	9.4515e-06	3.5998e-06	6.8989e-06	1.2847e-05	1.2381e-05	9.2085e-06	8.6057e-06	0
834.588	1.0382e-05	1.0645e-05	1.8814e-05	7.701e-06	2.6832e-06	6.8856e-06	1.1739e-05	6.074e-06	7.6317e-06	7.5057e-06	1.0597e-05	1.2049e-05	7.2886e-06	0
835.587	1.1018e-05	7.8249e-06	3.1706e-06	2.0706e-05	4.0669e-06	9.6719e-06	3.9391e-06	1.4054e-05	6.8916e-06	4.1371e-06	7.0456e-06	1.5553e-05	1.4946e-05	0
836.587	9.0297e-06	1.6107e-05	1.3709e-05	9.6518e-06	3.8883e-06	4.8419e-06	6.1192e-06	9.5319e-06	3.1544e-06	1.1357e-05	3.7979e-06	1.4327e-05	2.2544e-05	0
837.586	2.7627e-05	9.5304e-06	4.6906e-06	1.0766e-05	7.8279e-06	1.2478e-05	5.8152e-06	1.2861e-05	8.7298e-06	8.4224e-06	6.8166e-06	8.4436e-06	1.1629e-05	0
838.586	3.906e-06	6.963e-06	8.8764e-07	9.6795e-06	9.654e-06	1.1713e-05	8.9199e-06	1.6776e-05	1.2447e-05	1.0055e-05	2.4369e-05	9.12e-06	4.3085e-06	0
839.585	1.0336e-05	7.3637e-06	1.5863e-05	2.95e-06	7.6305e-06	4.1777e-06	1.6957e-06	2.6862e-06	1.0793e-05	1.1223e-06	7.4577e-06	6.8645e-06	1.2208e-05	0
840.585	1.4254e-05	1.2381e-05	1.3926e-05	1.2519e-05	7.8833e-06	7.8985e-06	5.6668e-06	3.7603e-06	3.252e-06	2.0546e-06	9.8739e-06	6.6671e-06	9.7757e-06	0
841.584	1.1738e-05	7.4148e-06	1.612e-05	8.3526e-06	1.2049e-05	8.5865e-06	4.6261e-06	7.2316e-06	9.6613e-06	2.521e-06	9.4859e-06	2.9807e-06	1.0093e-05	0
842.584	1.1454e-05	5.8811e-06	1.9653e-05	1.7043e-05	9.0881e-07	3.8768e-06	7.6392e-06	8.4324e-06	2.3245e-05	1.2039e-05	1.0346e-05	6.5143e-06	4.1237e-06	0
843.583	3.8538e-06	1.7849e-05	1.3576e-05	2.0044e-06	2.3609e-06	6.2249e-06	4.2115e-06	2.6211e-05	1.0257e-05	6.7253e-06	4.9274e-06	6.2899e-06	8.5348e-06	0
844.583	6.406e-06	1.0976e-05	1.8482e-05	8.7474e-06	3.2507e-06	4.8178e-06	6.1883e-06	4.4929e-06	1.4628e-06	1.6187e-06	1.9713e-06	8.1939e-06	1.5642e-05	0
845.582	7.1414e-06	1.1133e-05	1.6972e-05	6.5488e-06	2.188e-06	6.6137e-06	6.5139e-07	1.4496e-05	1.2514e-05	1.5521e-05	1.5905e-05	1.0913e-05	1.0781e-05	0
846.582	9.4132e-07	1.4465e-05	1.7905e-05	3.2356e-06	1.0795e-05	6.7935e-06	8.4143e-06	8.9514e-06	7.4608e-06	8.3013e-06	1.5754e-05	9.821e-06	1.0788e-05	0
847.581	4.7863e-06	6.2064e-06	1.2279e-05	4.187e-06	6.254e-06	1.0668e-05	6.3566e-06	1.1938e-05	9.5181e-06	7.0853e-07	1.5325e-05	4.9047e-06	1.1422e-05	0
848.581	1.0217e-05	1.0687e-05	2.3957e-05	9.6942e-06	6.6492e-06	1.0598e-05	5.0957e-06	1.0601e-05	9.4711e-06	8.3167e-06	9.8438e-06	4.193e-06	2.847e-06	0
849.58	1.7581e-05	1.3555e-05	1.8518e-05	1.018e-05	8.0563e-06	6.7825e-06	1.1148e-06	7.8148e-06	1.1147e-05	9.8502e-06	1.5739e-05	8.3059e-06	1.238e-05	0
850.58	1.0923e-05	3.1987e-06	2.8533e-05	2.5875e-06	5.9466e-06	9.5044e-06	2.6901e-06	1.2793e-05	6.8342e-06	3.8978e-06	1.0093e-05	3.8635e-06	2.0572e-05	0
851.579	6.4476e-06	6.5598e-06	2.0685e-05	2.3073e-06	6.4014e-06	5.0755e-06	2.5782e-06	1.75e-05	1.5111e-05	3.4556e-06	4.9376e-06	5.7612e-06	9.2946e-06	0
852.579	2.1656e-05	7.1751e-06	1.8572e-05	5.0379e-06	5.4379e-06	3.6394e-06	8.2663e-06	5.2404e-06	2.7414e-06	1.4974e-05	2.6075e-06	5.6842e-06	7.0666e-06	0
853.578	7.0851e-06	1.1264e-05	1.322e-05	3.6361e-06	1.0128e-05	1.904e-05	1.5092e-06	3.4217e-06	9.7415e-06	7.2461e-06	8.3247e-06	7.1498e-06	2.047e-05	0
854.578	1.1173e-05	8.7438e-06	1.41e-05	6.0321e-06	7.3695e-06	8.0865e-07	1.3036e-06	1.0317e-05	7.5949e-06	9.3399e-06	2.6859e-05	1.0116e-05	1.0811e-05	0
855.577	1.5036e-05	8.3752e-06	4.7649e-06	4.4612e-06	1.391e-05	2.0815e-05	7.2428e-06	5.5991e-06	1.0308e-05	5.763e-06	1.6788e-05	5.7528e-06	2.3168e-05	0
856.577	6.1282e-06	1.5702e-05	1.5622e-05	7.9203e-06	1.4463e-05	9.138e-06	1.7382e-05	1.5632e-05	3.37e-06	1.5236e-05	3.2003e-06	6.2731e-06	2.061e-06	0
857.576	7.3272e-06	1.1118e-05	1.2815e-05	9.815e-06	1.2083e-05	7.9034e-06	8.6387e-06	6.5138e-06	1.0257e-05	8.6712e-06	7.1567e-06	2.4722e-06	1.6798e-05	0
858.576	1.0705e-05	4.5823e-06	2.5747e-06	1.9074e-05	2.1045e-06	5.661e-06	3.8012e-06	1.1551e-05	9.2489e-06	2.9823e-06	8.588e-06	5.8424e-06	1.185e-05	0
859.575	3.8931e-06	1.3032e-05	1.1631e-05	5.0736e-06	1.4826e-05	1.7766e-05	7.4477e-06	1.6381e-05	1.1231e-05	4.0538e-06	9.1112e-06	5.8525e-06	5.6115e-06	0
860.575	3.7883e-06	1.7925e-05	1.4114e-05	1.0597e-05	4.3349e-06	4.0817e-06	1.1252e-05	1.1903e-05	8.8568e-06	6.0915e-06	2.3544e-06	1.1205e-05	4.8197e-06	0
861.574	3.8385e-06	1.9133e-05	2.1881e-06	8.1784e-06	2.8362e-06	9.5241e-06	8.5388e-06	4.6408e-06	4.5034e-06	3.7703e-06	3.8866e-06	2.9574e-06	2.2521e-05	0
862.574	1.5355e-05	8.9784e-06	1.488e-05	1.5469e-05	1.377e-05	1.1848e-05	2.9776e-06	8.259e-06	1.5863e-05	3.6251e-06	1.2404e-05	9.7798e-06	1.2652e-05	0
863.573	1.3778e-05	1.5932e-05	2.3449e-05	3.6922e-06	1.4512e-05	1.2001e-05	1.4582e-05	8.3306e-06	1.3353e-05	6.0989e-06	1.3339e-05	4.548e-06	1.2396e-05	0
864.573	1.4693e-06	6.8306e-06	1.3375e-05	2.1727e-05	1.701e-05	1.293e-05	3.3967e-06	1.2173e-05	1.684e-05	8.6805e-06	1.3285e-05	7.0628e-06	6.9896e-06	0
865.572	1.0553e-05	1.3396e-05	1.5073e-05	1.413e-05	1.0826e-05	1.136e-05	3.6752e-06	1.5428e-06	1.0941e-05	5.4237e-06	5.0157e-06	1.6756e-05	4.6088e-06	0
866.572	2.401e-06	1.0322e-05	1.5517e-05	1.5581e-05	1.2584e-05	5.967e-06	6.3105e-06	2.337e-05	2.1159e-05	9.2028e-06	1.7323e-05	7.4912e-06	1.4796e-05	0
867.571	1.1303e-05	1.8977e-05	2.5882e-05	1.3768e-05	9.7559e-07	1.0272e-05	8.9427e-06	4.8101e-06	9.9464e-06	8.1687e-06	1.3221e-05	6.8807e-06	1.9023e-05	0
868.571	1.1861e-05	1.1795e-05	1.7431e-05	1.5881e-05	9.4037e-06	1.6764e-06	8.5807e-06	9.9226e-06	1.161e-05	1.1624e-05	9.2462e-06	1.0325e-06	1.5933e-05	0
869.57	5.0536e-06	9.3058e-06	7.1401e-06	7.4762e-06	1.2348e-05	1.5251e-05	1.2949e-05	4.1026e-06	2.2298e-05	3.8161e-06	1.9098e-06	4.3759e-06	1.2922e-05	0
870.57	4.8829e-06	1.4117e-06	3.1025e-05	5.8257e-06	5.4061e-06	1.1131e-05	9.1498e-06	7.0879e-06	7.0229e-06	4.9873e-06	1.486e-05	1.0834e-05	1.2704e-05	0
871.569	2.5029e-05	8.3593e-06	1.0912e-05	1.6069e-05	9.6881e-06	1.3857e-05	7.3587e-06	1.4421e-06	1.4145e-05	8.5929e-06	1.43e-05	1.1869e-05	1.1533e-05	0
872.569	4.3503e-05	2.4381e-05	3.4992e-05	2.1553e-05	1.4445e-05	2.3432e-05	1.1659e-05	5.2394e-05	5.0269e-05	3.5705e-05	2.9841e-05	1.612e-05	9.9059e-06	0
873.568	1.8197e-05	1.2447e-05	8.8967e-06	6.9314e-06	2.7723e-06	1.4594e-05	5.0915e-06	2.5439e-05	2.4214e-05	1.276e-05	1.3771e-05	8.3846e-06	1.7136e-05	0
874.568	1.6209e-05	1.331e-05	2.9519e-05	2.3232e-05	1.4457e-05	1.6076e-05	4.3128e-06	1.2362e-05	6.8401e-06	1.3167e-05	4.2932e-06	6.1964e-06	1.324e-05	0
875.567	1.7878e-05	1.4748e-05	9.2309e-06	1.7111e-05	3.8372e-06	1.4912e-05	1.0604e-05	7.1069e-06	1.6261e-06	1.2199e-05	1.3256e-05	7.6196e-06	1.2746e-05	0
876.567	8.2674e-06	1.7423e-05	2.0779e-05	1.6465e-05	8.146e-06	1.1796e-05	1.3373e-05	5.5175e-06	1.0517e-05	7.7367e-06	1.6361e-05	7.7241e-06	2.3928e-05	0
877.566	6.8567e-06	1.2661e-05	2.5253e-05	1.0053e-05	4.5266e-06	1.0293e-05	3.0953e-06	1.7827e-05	1.6869e-05	9.0097e-06	1.2312e-05	5.8023e-06	1.044e-05	0
878.566	1.8489e-05	1.6887e-05	1.1641e-05	1.5726e-05	1.4279e-05	4.5306e-06	1.8207e-05	9.2828e-06	1.1857e-05	7.1098e-06	7.3039e-06	1.4949e-05	1.1796e-05	0
879.565	7.1331e-06	1.9254e-05	9.8237e-06	2.8547e-06	7.3948e-06	1.5141e-05	3.9095e-06	6.433e-06	2.2172e-05	1.2065e-05	8.987e-06	3.7942e-06	4.9628e-06	0
880.565	1.289e-05	6.9437e-06	2.6086e-05	1.0841e-05	2.9885e-06	5.5109e-06	8.8665e-06	6.0114e-06	5.9127e-06	5.8894e-06	1.2858e-05	1.7225e-06	1.414e-05	0
881.565	2.8012e-05	1.2868e-05	2.178e-05	1.2193e-05	1.1617e-05	1.2932e-05	6.532e-06	1.3755e-05	2.1022e-05	5.9146e-06	1.558e-05	7.5069e-06	5.6032e-06	0
882.564	8.1474e-06	1.044e-05	2.4598e-05	1.7524e-05	1.6981e-05	1.7196e-05	8.2692e-06	5.6192e-06	1.3681e-05	1.1256e-05	1.619e-05	1.4146e-05	1.2329e-05	0
883.564	1.0918e-05	4.5305e-06	2.8935e-05	1.4371e-05	3.8896e-06	1.1601e-05	4.9333e-06	5.7355e-06	2.1451e-05	5.0989e-06	9.6195e-06	6.3457e-06	8.7446e-06	0
884.563	8.6788e-06	4.867e-06	1.8582e-05	6.1695e-06	2.1363e-05	1.9701e-05	1.2108e-05	7.545e-06	1.0721e-05	1.1936e-05	1.5842e-05	7.9485e-06	8.4686e-06	0
885.563	1.1164e-05	2.5814e-05	1.3714e-05	1.0776e-05	8.2422e-06	1.1004e-05	1.0263e-05	9.8848e-07	9.2664e-06	4.6852e-06	2.0411e-05	5.0862e-06	8.7227e-06	0
886.562	2.6152e-05	1.3469e-05	5.391e-06	8.9791e-06	9.4682e-06	1.5556e-05	1.2747e-05	1.2453e-05	9.8566e-06	9.9056e-06	5.5085e-06	5.5769e-06	7.1891e-06	0
887.562	1.4898e-05	2.023e-05	2.0158e-05	1.0027e-05	6.0862e-06	1.2814e-05	4.5589e-07	1.5596e-05	1.7594e-05	1.4907e-05	1.9128e-05	3.238e-06	1.5701e-05	0
888.561	3.4622e-05	1.9504e-05	2.5307e-05	1.3422e-05	4.7233e-06	1.5269e-05	1.2179e-05	2.1427e-05	7.1228e-06	1.7556e-06	1.5613e-05	1.0335e-05	1.517e-05	0
889.561	1.1159e-05	1.2289e-05	8.4337e-06	1.2998e-05	1.2469e-06	1.9324e-05	5.7632e-07	2.321e-05	2.2746e-05	6.9438e-06	1.0748e-05	4.1287e-06	1.7713e-06	0
890.56	1.5398e-05	1.541e-05	2.3236e-05	1.2466e-05	4.1613e-06	9.141e-06	7.5012e-06	5.3686e-06	5.1474e-06	1.861e-05	1.3049e-05	9.729e-06	1.0824e-05	0
891.56	1.5047e-05	4.629e-06	2.744e-05	1.4768e-05	5.1654e-06	4.8509e-06	5.3758e-06	1.5131e-05	1.4691e-05	1.2588e-05	1.0517e-05	7.7817e-06	1.1267e-05	0
892.559	8.9153e-06	1.8157e-05	2.0117e-05	8.7209e-06	7.3274e-06	1.4145e-05	6.686e-06	2.2094e-05	5.4128e-06	6.8596e-06	6.2674e-06	5.8094e-06	9.4576e-06	0
893.559	1.0606e-05	1.5923e-05	1.1448e-05	8.6139e-06	8.1864e-06	1.7505e-05	1.2676e-05	7.7539e-06	9.9793e-06	1.7526e-05	3.073e-05	7.5847e-06	1.013e-05	0
894.558	1.8642e-05	9.6388e-06	3.815e-05	8.7327e-06	1.454e-05	1.2562e-05	9.7587e-06	1.5176e-05	1.8099e-05	1.6122e-05	1.5563e-05	8.9077e-06	1.6775e-05	0
895.558	1.5569e-05	1.5845e-05	8.9169e-06	2.3035e-05	6.7791e-06	1.6895e-05	1.1141e-05	2.0116e-06	1.2618e-05	2.8053e-06	1.0371e-05	3.8021e-06	7.231e-06	0
896.557	8.7302e-06	1.0394e-05	2.5867e-05	3.6037e-06	1.0106e-05	1.483e-05	1.537e-05	5.7146e-06	4.3251e-06	8.0886e-06	1.5098e-05	1.7995e-05	9.9384e-06	0
897.557	3.0069e-06	1.1635e-05	2.6135e-05	7.0114e-06	8.6178e-06	7.1437e-06	8.2987e-06	2.0261e-05	5.3175e-06	6.6703e-06	1.4467e-05	7.4212e-06	1.4471e-05	0
898.556	4.2903e-06	1.6517e-05	2.2795e-05	3.3677e-05	1.278e-05	1.3357e-05	1.7881e-05	7.0959e-06	1.1113e-05	7.9553e-06	1.9795e-05	1.0044e-05	1.8461e-05	0
899.556	4.8839e-06	1.8618e-05	1.6744e-05	2.7386e-05	6.1161e-06	2.3556e-05	1.4208e-05	5.3062e-06	2.2357e-05	7.2804e-06	8.384e-06	1.906e-05	1.7482e-05	0
900.555	1.193e-05	1.1896e-05	7.9579e-06	1.597e-05	2.3348e-06	6.6281e-06	1.022e-05	2.3827e-05	8.0674e-06	9.4357e-06	2.054e-05	1.8793e-05	1.2679e-05	0
901.555	1.8484e-05	7.2107e-06	9.9367e-06	2.0109e-05	3.8656e-06	1.3782e-05	5.1084e-06	3.1293e-05	2.7215e-05	2.2149e-05	1.3701e-05	1.7654e-05	1.3374e-05	0
902.554	7.1519e-05	5.8183e-05	6.2687e-05	2.9682e-05	5.6724e-06	4.9452e-06	1.9424e-05	5.5914e-05	7.6482e-05	3.6118e-05	3.4647e-05	1.5124e-05	2.0346e-05	0
903.554	4.2975e-05	4.5922e-05	3.4639e-05	4.4676e-05	1.945e-05	1.227e-05	2.1432e-05	4.6761e-05	6.0551e-05	2.2527e-05	1.6028e-05	1.8683e-05	8.9494e-06	0
904.553	6.1489e-06	1.4392e-05	2.2036e-05	2.071e-05	1.4683e-05	1.501e-05	6.1938e-06	2.3546e-05	2.1451e-05	7.9292e-06	1.6754e-05	9.3693e-06	1.1142e-05	0
905.553	3.1896e-05	1.999e-05	3.6671e-05	1.5217e-05	1.2779e-05	4.2793e-06	8.8277e-06	2.211e-05	1.1578e-05	1.3971e-05	1.7941e-05	7.2025e-06	3.5823e-06	0
906.552	1.9365e-05	2.159e-05	1.323e-05	3.5851e-05	3.5328e-06	9.9118e-06	9.2947e-06	8.0122e-06	1.4904e-05	1.0777e-05	1.5604e-05	1.5668e-05	1.5905e-05	0
907.552	1.883e-05	3.2727e-06	1.9284e-05	2.8117e-05	9.4036e-06	1.1066e-05	1.1188e-05	4.1061e-05	1.398e-05	1.3036e-05	1.5437e-05	3.9867e-06	1.6169e-05	0
908.551	2.7888e-05	2.7621e-05	2.5042e-05	9.0494e-06	1.5343e-05	1.9342e-05	5.6752e-06	1.02e-05	5.1496e-06	3.4859e-06	4.6689e-06	9.0677e-06	5.8859e-06	0
909.551	2.4286e-05	5.3849e-06	3.2809e-05	2.6895e-05	1.464e-05	1.5633e-05	1.6319e-05	3.1546e-05	1.6203e-05	4.6626e-06	8.8998e-06	4.2792e-06	1.3712e-05	0
910.55	1.9892e-05	2.2132e-05	3.392e-05	1.2089e-05	1.3124e-05	1.1003e-05	2.9483e-06	1.3553e-05	1.2704e-05	7.6319e-06	2.508e-05	9.3142e-06	2.2362e-05	0
911.55	1.1309e-05	1.3397e-05	3.1408e-05	8.1509e-06	1.2383e-05	1.4972e-05	5.3155e-06	9.3914e-06	2.6254e-05	1.6935e-05	8.1965e-06	8.244e-06	9.1804e-06	0
912.549	1.6838e-05	2.2332e-05	1.1078e-05	2.1132e-05	1.0668e-05	1.1769e-05	9.6032e-06	2.299e-05	2.8925e-05	9.004e-06	8.5541e-06	1.0883e-05	1.8956e-05	0
913.549	1.9078e-05	1.0339e-05	1.0871e-05	1.7986e-05	1.2325e-05	2.6245e-05	9.9991e-06	1.9669e-05	5.4185e-06	1.1122e-06	2.3568e-05	9.4773e-06	9.5502e-07	0
914.548	1.4411e-05	1.7646e-05	7.5429e-06	4.0307e-06	8.4604e-06	1.9078e-05	1.7408e-05	2.4957e-05	1.1541e-05	9.8663e-06	1.9379e-05	1.1607e-05	7.9904e-06	0
915.548	1.069e-05	1.426e-05	1.266e-05	1.6676e-05	6.4994e-06	3.8954e-06	1.3215e-05	1.5765e-05	2.0468e-05	7.2425e-06	5.9305e-06	8.6408e-06	3.0491e-05	0
916.547	6.7457e-06	2.7012e-05	1.2878e-05	1.1233e-05	1.4329e-05	2.18e-05	1.1605e-05	1.866e-05	1.213e-05	1.3732e-05	1.4263e-05	1.9821e-05	2.0093e-05	0
917.547	1.7476e-05	1.1362e-05	4.2706e-05	3.8615e-05	2.4891e-05	1.2996e-05	1.5812e-05	1.0118e-05	1.8148e-05	1.0558e-05	1.7088e-05	2.0446e-05	2.0674e-05	0
918.546	2.566e-05	9.064e-06	4.3644e-05	1.6864e-05	1.0858e-05	1.4009e-05	1.4761e-05	2.8325e-05	1.75e-05	5.527e-06	1.3719e-05	4.6886e-06	3.1e-05	0
919.546	1.1464e-05	3.6993e-05	1.16e-05	1.5643e-05	1.6163e-05	1.8464e-05	1.1821e-05	4.1664e-05	1.046e-05	1.8574e-05	1.4731e-05	7.0958e-06	1.8673e-05	0
920.545	1.9977e-05	1.4513e-05	2.225e-05	1.9387e-05	1.8904e-05	7.213e-06	1.3859e-05	2.3082e-05	2.281e-05	3.5281e-05	1.4396e-05	3.1428e-05	1.2019e-05	0
921.545	1.6552e-05	3.1985e-05	2.8721e-05	9.0299e-06	2.5616e-05	1.7993e-05	1.1843e-05	1.8259e-05	1.0539e-05	5.1358e-06	1.4316e-05	2.4797e-05	2.6206e-05	0
922.544	2.3666e-05	1.7649e-05	9.1633e-06	1.4786e-05	1.77e-05	1.1855e-05	1.3024e-05	2.4642e-06	3.7071e-05	2.2944e-05	1.3328e-05	1.3245e-05	3.0087e-05	0
923.544	1.8409e-05	3.2604e-06	1.7848e-05	3.7318e-05	1.43e-05	1.0868e-05	1.721e-05	9.7501e-06	2.611e-05	1.4196e-05	1.6528e-05	1.1469e-05	1.4453e-05	0
924.543	2.3698e-05	3.8973e-05	5.968e-05	1.7493e-05	1.5252e-05	7.9953e-06	4.3911e-06	9.1965e-06	1.9163e-05	1.6947e-06	1.3925e-05	3.3638e-06	1.9051e-05	0
925.543	2.9938e-05	2.0721e-05	4.9141e-05	1.7861e-05	7.755e-06	1.633e-05	1.9435e-05	1.5632e-05	1.5461e-05	1.3813e-05	2.7524e-05	5.8825e-06	1.531e-05	0
926.542	2.3711e-05	3.1275e-05	5.8307e-05	3.3523e-05	1.4168e-05	2.7461e-05	1.2405e-05	1.1835e-05	6.2796e-06	1.5167e-05	1.1064e-05	2.1215e-05	3.556e-05	0
927.542	2.4376e-05	3.0018e-05	1.7928e-05	2.5255e-05	1.4041e-05	1.1832e-05	1.7048e-05	3.7323e-05	2.173e-05	1.7446e-05	2.4607e-05	2.1971e-05	3.9913e-05	0
928.541	9.97e-06	4.5629e-06	2.2369e-05	1.8654e-05	1.6985e-05	3.5292e-05	1.2589e-05	2.5053e-05	1.4841e-05	1.3579e-05	1.6185e-05	6.4149e-06	3.4626e-05	0
929.541	3.0451e-05	1.2891e-05	1.2609e-05	6.8114e-06	1.2267e-05	2.208e-05	2.0367e-05	1.5441e-05	2.3152e-05	3.5936e-06	2.9921e-05	1.3994e-05	3.6185e-05	0
930.54	5.2566e-05	2.8217e-05	3.4721e-05	5.4822e-05	9.7991e-06	1.4363e-05	1.6044e-05	5.33e-05	1.3153e-05	2.2888e-05	1.9189e-05	1.0547e-05	7.1044e-06	0
931.54	3.2613e-05	7.709e-06	2.8675e-05	2.64e-05	1.4742e-05	1.3122e-05	1.0699e-05	4.8793e-05	3.002e-05	2.5178e-05	1.5029e-05	1.742e-05	1.4773e-05	0
932.539	6.0206e-05	5.5779e-05	8.4244e-05	3.4588e-05	6.8907e-05	1.8675e-05	1.4546e-05	9.0793e-05	5.6915e-05	4.5181e-05	7.3459e-05	5.8103e-05	2.9611e-05	0
933.539	4.6504e-05	6.304e-05	6.7387e-05	5.4717e-05	3.0347e-05	2.9189e-07	1.05e-05	0.00011511	9.1442e-05	5.8465e-05	9.8286e-05	9.2225e-05	5.3586e-05	0
934.538	4.6041e-05	6.9526e-05	1.5549e-05	1.8689e-05	5.5042e-06	2.374e-05	1.8191e-05	3.9413e-05	1.1793e-05	3.6609e-05	5.1517e-05	2.9956e-05	4.1035e-05	0
935.538	3.4118e-05	2.6253e-05	2.1306e-05	1.516e-05	2.7216e-05	3.8151e-06	3.0239e-06	4.6548e-05	1.6685e-05	2.3996e-05	3.1951e-05	2.6442e-05	2.0547e-05	0
936.537	1.216e-05	3.9625e-05	3.9961e-05	3.4784e-05	1.4208e-05	1.3433e-05	2.1863e-05	3.5183e-05	2.4089e-05	1.2008e-05	1.1694e-05	3.7753e-05	1.9529e-06	0
937.537	1.7505e-05	5.1136e-05	2.6465e-05	4.1766e-05	1.8349e-05	3.1361e-05	1.4882e-05	1.6607e-05	3.0374e-05	6.7353e-06	3.145e-05	1.8182e-05	1.6686e-05	0
938.536	2.569e-05	1.4159e-05	5.4405e-05	3.1496e-05	1.6354e-05	2.1391e-05	2.9605e-05	1.6353e-05	3.9378e-05	1.7954e-05	3.6869e-05	1.5469e-05	2.1691e-05	0
939.536	2.1848e-05	3.3323e-06	4.0412e-05	7.7431e-06	1.3825e-05	2.3526e-05	1.1773e-05	3.4396e-05	5.8584e-05	1.5247e-06	6.3956e-06	4.9213e-05	4.3279e-05	0
940.535	5.7062e-06	2.6108e-05	5.6395e-05	4.9793e-05	1.77e-05	3.5266e-05	2.1042e-05	1.3137e-05	8.3796e-06	1.6001e-05	1.4721e-05	1.3933e-05	4.9995e-05	0
941.535	3.1435e-05	1.4044e-05	7.8721e-05	1.6791e-05	1.6203e-05	1.4727e-05	2.7429e-05	3.8591e-05	1.1847e-05	3.2499e-05	2.1467e-05	1.2958e-05	1.6247e-05	0
942.534	3.1092e-05	3.1006e-05	3.895e-05	1.0673e-05	1.3262e-05	1.6758e-05	1.1041e-05	9.009e-06	3.5096e-05	1.8597e-05	1.8904e-05	2.2755e-05	3.0523e-05	0
943.534	1.1342e-05	2.8377e-05	2.3967e-05	1.827e-05	2.2093e-05	1.3713e-05	2.0451e-05	1.157e-05	2.1574e-05	2.0903e-05	9.913e-06	3.1846e-05	3.8371e-05	0
944.533	1.3968e-05	3.3783e-05	5.9708e-05	3.2946e-05	1.9309e-05	2.0504e-05	2.3306e-05	1.9448e-05	4.9555e-05	3.048e-05	4.4423e-05	8.0115e-06	1.1138e-05	0
945.533	1.8017e-05	2.1928e-05	6.5772e-05	4.8538e-05	3.2013e-05	8.1632e-06	9.2889e-06	1.1508e-05	2.0939e-05	1.1184e-05	2.4596e-05	3.1858e-05	2.2036e-05	0
946.532	2.0706e-05	1.9928e-05	9.6052e-05	3.2382e-05	2.6623e-05	6.0308e-06	3.752e-05	9.8458e-06	2.727e-05	3.945e-05	1.8841e-05	8.0916e-06	1.2986e-05	0
947.532	3.9514e-05	4.0615e-05	3.9788e-05	5.3879e-06	1.2865e-05	1.8912e-05	8.618e-06	2.5813e-05	2.2865e-05	1.4189e-05	4.0899e-06	1.1069e-05	7.628e-06	0
948.531	3.1026e-05	4.7032e-05	7.1135e-05	1.8979e-05	2.9365e-05	1.1602e-05	1.2713e-05	1.749e-05	4.5449e-05	1.2422e-05	3.7918e-05	8.5953e-06	2.6917e-05	0
949.531	1.4274e-05	2.4929e-06	2.307e-05	2.7299e-05	1.4554e-05	1.1655e-05	2.1384e-05	2.3966e-05	1.3179e-05	2.8509e-05	3.8887e-05	3.3243e-05	2.8594e-05	0
950.53	2.9917e-05	5.675e-05	5.1186e-05	4.4645e-05	7.7679e-06	2.0857e-05	2.3228e-05	3.5272e-05	2.9399e-05	3.5213e-05	2.9232e-05	1.4516e-05	2.9249e-05	0
951.53	1.0256e-05	4.8191e-05	7.4076e-05	1.3515e-05	9.6198e-06	4.5219e-05	1.7757e-05	4.2615e-05	5.3073e-05	1.9806e-05	1.9174e-05	1.8273e-05	2.5597e-05	0
952.529	1.8127e-05	3.6486e-05	5.0171e-05	6.6768e-05	4.1563e-05	1.923e-05	2.8869e-05	2.2442e-05	2.2867e-05	3.5315e-05	1.7523e-05	2.7366e-05	1.214e-05	0
953.529	1.3527e-05	3.0402e-05	2.8272e-05	4.6049e-05	1.3656e-05	3.3678e-05	2.0391e-05	3.7969e-05	2.6984e-05	3.0727e-05	3.238e-05	4.2777e-05	1.7001e-05	0
954.528	5.9564e-05	3.5802e-05	5.1395e-05	4.1115e-05	1.6069e-05	1.7302e-05	4.0972e-05	5.65e-05	4.7597e-05	2.9543e-05	4.863e-05	2.9639e-05	1.9845e-05	0
955.528	8.1573e-06	5.8387e-05	1.9162e-05	4.4356e-05	3.2635e-05	2.3e-05	8.4495e-06	4.6872e-05	3.7815e-05	1.0111e-05	3.1408e-06	9.7411e-06	3.2934e-05	0
956.527	1.534e-05	4.6399e-05	4.8021e-06	5.0548e-05	3.0879e-05	2.548e-05	3.5424e-05	2.8531e-05	5.866e-05	1.889e-05	3.386e-05	4.0518e-05	1.7782e-05	0
957.527	1.0269e-05	1.7598e-05	1.1167e-05	4.0537e-05	3.3799e-05	1.8692e-05	1.5634e-05	2.0488e-05	4.625e-05	2.6518e-05	1.5146e-05	3.9074e-05	4.266e-05	0
958.526	4.799e-05	4.3236e-05	4.2262e-05	2.7572e-05	2.3271e-05	1.5299e-05	1.549e-05	2.6872e-05	4.1565e-05	2.6321e-05	2.6784e-05	3.9264e-05	5.1235e-05	0
959.526	2.1083e-05	5.0916e-05	4.7886e-05	3.6887e-05	3.2417e-05	1.4498e-05	3.3448e-05	6.212e-05	8.4457e-05	2.9904e-05	2.0008e-05	3.231e-05	1.3964e-05	0
960.525	4.3143e-05	6.2392e-05	0.0001029	6.4933e-05	8.4983e-06	3.6185e-05	2.5364e-05	7.2924e-05	9.5214e-05	5.7821e-05	4.0451e-05	3.3436e-05	1.6374e-05	0
961.525	7.6373e-05	0.00010078	0.00013068	4.5226e-05	5.626e-05	4.0741e-05	2.4592e-05	0.00010777	0.0001211	9.6437e-05	0.00012174	4.1641e-05	1.9075e-05	0
962.525	0.0002007	0.00023945	0.00026912	9.383e-05	0.00011969	1.2329e-05	2.2422e-05	0.00024666	0.00024369	0.00021186	0.00017667	0.00015233	1.2703e-05	0
963.524	0.00056295	0.00059748	0.00045997	0.0003189	0.00024189	9.9014e-05	3.3611e-05	0.00060576	0.00060333	0.00053948	0.00037224	0.0002945	0.00010004	0
964.524	0.00013391	0.00014592	6.1446e-05	5.1009e-05	2.359e-05	6.6471e-05	3.0289e-05	0.00015951	0.00011833	0.00012579	9.2289e-05	5.8894e-05	3.2642e-05	0
965.523	8.741e-05	0.00011011	2.2436e-05	4.5685e-05	3.8853e-05	3.2303e-05	1.0134e-05	8.0036e-05	7.7114e-05	7.9317e-05	7.3187e-05	1.0472e-05	2.0956e-05	0
966.523	2.3972e-05	5.3382e-05	5.1224e-05	6.228e-05	3.2842e-05	2.7089e-05	6.1251e-05	3.759e-05	8.3829e-05	8.8388e-05	7.4012e-05	1.2453e-05	3.919e-05	0
967.522	8.0497e-05	3.6312e-05	7.3559e-05	7.9121e-05	1.1907e-05	6.3139e-05	9.909e-06	4.097e-05	4.8867e-05	1.1952e-05	3.947e-05	3.1308e-05	8.7229e-06	0
968.522	1.884e-05	3.8166e-05	3.3541e-05	6.0357e-05	3.2105e-06	2.7109e-05	2.4147e-05	1.1609e-05	1.6966e-05	3.4862e-05	4.5934e-05	3.1582e-05	3.2203e-05	0
969.521	2.7598e-05	2.8205e-05	4.5251e-05	1.0282e-05	3.4701e-05	1.9647e-05	8.7893e-06	5.5798e-05	2.1959e-05	4.4706e-05	1.3813e-05	3.0432e-05	1.2502e-05	0
970.521	4.202e-05	4.3267e-05	3.6601e-05	3.6769e-06	1.5716e-05	1.9375e-05	1.7974e-05	3.4575e-05	4.5445e-05	3.8531e-05	2.0658e-05	2.0926e-05	2.408e-05	0
971.52	1.599e-05	2.1169e-05	4.0787e-05	6.3336e-05	2.7592e-05	5.1623e-05	3.0817e-05	1.3404e-05	6.274e-05	5.0434e-05	4.9269e-05	2.1128e-05	2.2843e-05	0
972.52	7.0092e-05	3.4502e-05	3.729e-05	6.2746e-05	2.0297e-05	8.8659e-06	1.9145e-05	1.4819e-05	4.3933e-05	4.5112e-05	4.2459e-05	3.4611e-05	3.4896e-05	0
973.519	3.2035e-05	3.4674e-05	3.0846e-05	2.1935e-05	2.3995e-05	4.3364e-05	2.5497e-06	1.1879e-05	2.8554e-05	1.391e-05	4.9202e-05	4.2267e-05	1.195e-05	0
974.519	1.8762e-05	4.3316e-05	3.5732e-05	1.8422e-05	2.762e-05	1.3046e-05	1.8134e-05	3.0773e-05	4.3715e-05	2.0548e-05	2.0777e-05	9.1345e-06	4.118e-05	0
975.518	7.7355e-06	4.3038e-05	3.4118e-05	2.7152e-05	3.8645e-05	2.6872e-05	1.4732e-05	2.1148e-05	2.2743e-05	2.4743e-05	1.3579e-05	1.2126e-05	1.9709e-05	0
976.518	2.9666e-05	4.7701e-05	5.7327e-05	3.7427e-05	2.1845e-05	1.0671e-05	2.0451e-05	1.1734e-05	2.617e-05	2.0538e-05	3.3486e-05	1.6081e-05	5.5331e-05	0
977.517	5.9766e-05	4.5555e-05	2.6842e-05	1.7071e-05	2.4746e-05	4.1288e-05	7.6656e-06	3.1557e-05	8.5903e-06	3.2082e-05	2.7668e-05	7.9608e-06	5.6897e-05	0
978.517	1.2491e-05	3.621e-05	6.4613e-05	2.5676e-05	1.711e-05	6.4416e-05	1.5407e-05	5.6244e-05	1.7637e-05	3.3291e-05	4.1363e-05	4.5086e-06	2.9531e-06	0
979.516	3.563e-05	2.2993e-05	3.8584e-05	6.0941e-05	2.6121e-05	4.9811e-05	1.5304e-05	1.94e-05	1.6083e-05	2.1235e-05	3.5734e-05	7.6337e-06	3.1323e-05	0
980.516	4.7127e-05	3.1905e-05	3.2808e-05	3.5874e-05	2.0727e-05	2.3992e-05	2.7545e-06	2.0037e-05	1.9605e-05	1.2055e-05	7.3989e-05	2.642e-05	1.797e-05	0
981.515	3.7619e-05	4.3064e-05	5.8761e-05	3.0103e-05	7.2884e-06	3.4449e-05	2.804e-05	3.8515e-05	1.3613e-05	2.4115e-05	2.4742e-05	1.3498e-05	2.5751e-05	0
982.515	5.4788e-05	2.4674e-05	1.6665e-05	3.735e-05	2.3482e-05	3.5574e-05	1.1651e-05	1.549e-05	4.2921e-05	1.9702e-05	3.1533e-05	3.2871e-05	4.7163e-05	0
983.514	3.8317e-05	2.1555e-05	9.7057e-06	3.1895e-05	2.04e-05	4.5916e-06	3.0071e-05	1.2806e-05	3.3266e-05	1.2069e-05	3.2592e-05	1.3421e-05	2.1802e-05	0
984.514	4.3336e-05	4.9458e-05	5.149e-05	5.4454e-05	2.1188e-05	5.601e-05	3.5269e-05	4.0249e-05	6.7847e-06	3.4725e-05	4.698e-05	4.7172e-05	2.9629e-05	0
985.513	5.3491e-05	5.6067e-05	8.3706e-05	3.9885e-05	1.8692e-05	5.6373e-05	5.2049e-06	6.0849e-05	4.934e-05	1.8914e-05	2.1371e-05	2.4309e-05	2.9158e-05	0
986.513	2.4876e-05	9.7762e-06	4.8864e-05	3.9713e-05	1.2637e-05	1.3938e-05	1.7614e-05	4.6872e-05	5.0356e-05	2.6936e-05	4.6694e-05	2.0405e-05	7.8338e-06	0
987.512	5.8927e-05	4.5157e-05	6.1714e-05	3.9092e-05	6.6755e-06	4.8242e-05	5.1175e-05	4.8055e-05	1.5099e-05	5.8102e-05	5.3158e-05	4.2079e-05	3.7865e-05	0
988.512	5.961e-05	3.12e-05	3.5637e-05	3.5987e-05	3.2627e-05	2.7744e-05	2.2712e-05	4.5792e-05	1.6439e-05	3.6597e-05	3.5444e-05	1.8616e-05	2.3528e-05	0
989.511	7.2935e-05	0.00010059	4.5787e-05	5.7843e-05	3.0531e-05	5.3825e-05	7.9245e-06	4.6107e-05	4.4526e-05	3.1315e-05	4.9455e-05	2.1275e-05	5.196e-05	0
990.511	7.2448e-05	6.949e-05	7.7658e-05	8.8828e-05	1.2236e-05	2.7178e-05	1.6838e-05	7.5372e-05	5.2605e-05	5.1439e-05	4.2104e-05	1.7456e-05	2.6159e-05	0
991.51	0.00012946	0.00012603	9.7929e-05	5.6588e-05	4.5685e-05	4.3133e-05	1.6063e-05	0.00012935	8.1928e-05	0.00013561	9.9902e-05	2.0796e-05	4.8393e-05	0
992.51	0.00024546	0.00024678	0.00020825	0.00010828	0.00010576	6.503e-05	4.0378e-05	0.00017128	0.00018107	0.00022797	0.00020065	0.0001323	5.7432e-05	0
993.509	0.0013954	0.0012847	0.0012281	0.00057825	0.00057737	0.000262	0.00013623	0.0012411	0.0012655	0.0012601	0.0011642	0.00074183	0.00043757	0
994.509	0.00016502	0.00012439	0.00016051	3.3523e-05	6.3584e-05	3.6609e-05	2.3288e-05	0.00014178	0.00014104	0.00015533	0.00016512	9.5922e-05	6.4687e-05	0
995.508	9.8136e-05	6.4671e-05	8.7161e-05	7.2107e-05	2.5077e-05	2.5902e-05	2.3199e-05	9.5067e-05	9.1776e-05	6.1727e-05	9.0459e-05	0.00012301	7.4042e-05	0
996.508	5.628e-05	6.6517e-05	7.1786e-05	3.08e-05	7.5126e-05	1.3224e-05	2.6444e-05	8.9795e-05	3.257e-05	8.4655e-05	8.0265e-05	4.6066e-05	1.8692e-05	0
997.507	3.4829e-05	6.9093e-05	0.00012558	2.973e-05	9.7103e-06	2.8911e-05	3.7714e-05	6.4874e-05	3.8855e-05	5.8984e-05	8.0651e-05	7.7413e-05	9.7438e-05	0
998.507	5.5963e-05	2.7132e-05	7.7726e-05	1.3991e-05	2.2142e-05	3.7308e-05	4.1573e-05	0.00010173	5.0904e-05	2.79e-05	5.6895e-05	3.5847e-05	3.929e-05	0
999.506	3.5513e-05	4.7926e-05	0.00013544	3.5878e-05	1.64e-05	5.083e-05	7.1243e-06	2.5576e-05	4.7625e-05	4.7451e-05	3.7862e-05	9.5626e-05	5.0928e-05	0
1000.51	6.3276e-05	3.2928e-05	9.3646e-05	3.193e-05	1.5075e-05	7.249e-05	1.6966e-05	2.4884e-05	4.6101e-05	1.437e-05	5.0472e-05	6.8545e-05	5.4545e-05	0
1001.51	7.983e-05	8.3115e-05	0.00012809	2.7473e-05	4.9283e-05	3.4905e-05	2.6782e-05	6.072e-05	3.4541e-05	2.1153e-05	7.3352e-05	4.4993e-05	1.0688e-05	0
1002.5	1.35e-05	8.1463e-05	6.4777e-05	5.6136e-05	2.7581e-05	3.7202e-05	3.1916e-05	1.6257e-05	3.5588e-05	1.0841e-05	5.5708e-05	7.0123e-05	1.7061e-05	0
1003.5	8.4288e-05	3.3209e-05	5.3316e-05	2.5372e-05	2.6266e-05	2.2858e-05	3.7361e-05	7.9158e-05	6.8599e-05	7.3008e-05	1.2088e-05	8.8885e-05	5.8787e-05	0
1004.5	1.7817e-05	6.1588e-05	9.5026e-05	4.3244e-05	1.3451e-05	6.2597e-05	3.0057e-05	6.1319e-05	6.6089e-05	9.5808e-05	3.4083e-05	8.8935e-05	0.00014295	0
1005.5	5.2539e-05	1.8746e-05	0.00012937	8.1641e-05	4.2804e-05	6.6493e-05	2.4021e-05	3.8522e-05	9.4932e-05	3.0625e-05	6.0161e-05	0.00014003	0.00013753	0
1006.5	3.4814e-05	2.9257e-05	9.0697e-05	7.4469e-05	4.8896e-05	3.2008e-05	4.8354e-05	2.8065e-05	8.2915e-05	6.6976e-05	0.00011307	0.00020193	2.1536e-05	0
1007.5	2.9755e-05	6.9129e-05	0.00013769	7.0704e-05	3.5711e-05	5.2327e-05	2.3588e-05	4.7742e-05	4.3491e-05	5.0582e-05	9.7309e-05	0.00013606	8.2352e-05	0
1008.5	2.8069e-05	4.6795e-05	0.00012982	0.00012456	9.0643e-05	6.714e-05	2.5695e-05	6.1714e-05	4.1932e-05	2.5319e-05	0.00014999	3.7654e-05	0.0002384	0
1009.5	2.1947e-05	7.103e-05	7.2204e-05	0.0001636	4.4532e-05	7.926e-05	2.0256e-05	9.3766e-06	0.00015083	1.0136e-05	8.7171e-05	0.00015937	0.00019494	0
1010.5	6.0655e-05	5.9618e-05	0.00013768	7.1583e-05	7.5359e-05	9.6793e-05	6.2152e-05	1.4154e-05	0.00016735	5.4438e-05	2.1267e-05	5.6002e-05	9.6152e-05	0
1011.5	2.0855e-05	4.3454e-05	0.00017206	5.0661e-05	8.972e-05	7.7549e-05	6.9579e-05	0.00010798	0.00014828	0.00013392	6.6191e-05	5.2226e-05	7.5908e-05	0
1012.5	9.1046e-05	5.6325e-05	0.00032204	0.0002004	0.00014473	7.9305e-05	6.9846e-05	4.0416e-05	7.6317e-05	8.3817e-05	0.00019545	9.6884e-05	0.00014575	0
1013.5	9.7236e-05	0.00020257	0.00031837	0.0002251	1.5095e-05	0.00010365	8.2639e-05	0.0001055	0.00012416	0.00020876	0.00019985	0.00016813	0.00025644	0
1014.5	0.00023556	0.00020259	0.00055514	0.00020391	0.00010674	7.8714e-05	4.4744e-05	0.00022872	0.00034744	0.00019752	0.00039044	0.00030758	0.0001098	0
1015.5	0.0003353	0.00011672	0.00031245	0.00015887	0.00020428	0.00028201	0.00019637	0.00011101	0.00011388	0.00018794	0.00030294	0.00045019	0.0001039	0
1016.5	9.0551e-05	0.00011307	0.00063381	0.00010036	0.00016963	0.00029848	0.00021724	0.00023011	0.00014074	0.0003392	0.00024009	0.00047814	0.00032767	0
1017.5	0.00019617	0.00011659	0.00022387	0.00013915	0.00030358	0.00018424	0.00016087	0.00029557	0.00055756	0.00047401	0.00031813	0.00041146	0.00062054	0
1018.5	0.00024984	8.3829e-05	0.0010943	0.00054846	0.00016293	0.0002116	0.00040011	0.0002784	0.00035862	6.8623e-05	0.00062713	0.00059677	0.00045167	0
1019.5	0.00043772	0.0004854	0.001237	0.00056811	0.00027254	0.00034786	0.00076779	0.00039277	0.00051521	0.00031165	0.00017114	0.00026221	0.00082406	0
1020.5	0.00014765	0.0015956	0.0017907	0.00098196	0.00066955	0.0013951	0.0005426	0.00061425	0.0010641	0.002063	0.0017534	0.00059221	0.0014022	0
1021.5	0.001183	0.0013145	0.0027948	0.00036045	0.0007611	0.001098	0.001624	0.00058886	0.001002	0.00048264	0.0012908	0.00067223	0.0016337	0
1022.49	0.0003996	0.001236	0.00043452	0.00076164	0.0019478	0.001882	0.0016162	0.00051683	0.0017615	0.0019091	0.002825	0.0017305	0.0017608	0
	< 90 Hz
	mplOP < 200	Hz

## Sheet: L30_phase
response freq\stimulus size	70	60	50	40	30	20	10	AN10	AN20	AN30	AN40	AN50	AN60
0	180	180	180	180	180	0	180	180	180	0	0	180	0	0
0.999506	157.324	-107.844	19.1966	10.0268	-132.723	104.795	33.1185	-158.485	-139.858	-114.011	-112.791	16.1371	12.7651	0
1.99901	167.886	84.4966	-57.7459	-141.12	159.302	48.8628	-113.817	56.6305	-128.141	-138.404	-109.285	71.3761	-167.294	0
2.99852	136.777	66.0122	-45.8899	-115.521	153.639	121.741	173.792	-46.0101	70.639	42.4519	48.6334	-51.1889	66.5802	0
3.99803	-48.2647	-3.33487	-119.459	51.3278	-35.2763	176.035	113.05	-171.756	-39.7958	31.7577	153.599	6.87169	28.6528	0
4.99753	9.38943	-61.5846	23.6825	58.4589	41.5496	148.554	-1.08747	6.84265	-179.704	53.895	-34.7186	-83.5285	-172.448	0
5.99704	164.882	-19.4297	-143.059	-166.29	-3.47351	16.309	111.328	-138.464	-32.6332	12.594	-59.4617	-149.136	152.598	0
6.99654	101.844	-64.2563	170.812	-169.322	154.503	35.4608	133.697	45.9504	-130.046	-88.7571	51.4012	-100.627	119.338	0
7.99605	56.5107	-0.781325	176.133	52.1134	89.6041	85.9529	44.4496	30.3251	151.596	-10.6281	120.635	-4.93304	-156.752	0
8.99556	104.826	92.4705	-23.7726	170.614	-18.4514	158.192	137.869	-53.2393	-137.909	-98.09	-108.27	-133.817	-41.4518	0
9.99506	112.738	8.40677	-76.5669	161.979	75.3593	-67.3952	-24.0393	168.659	-37.3486	-158.488	-123.956	-60.3635	-36.5066	0
10.9946	106.979	-114.091	-132.327	27.5442	62.9497	93.5563	-24.9265	-27.272	-129.459	173.936	117.705	116.738	-26.5339	0
11.9941	-16.4415	-114.084	-167.1	-125.914	-46.0511	25.9206	26.4377	-50.6269	-39.6335	-30.1323	139.044	-58.5429	139.474	0
12.9936	-32.2201	-68.2611	6.42902	148.555	-134.603	106.77	-100.624	-41.0857	-33.1179	67.9537	140.847	-164.143	127.498	0
13.9931	-109.076	-137.202	-41.0859	-4.51044	87.1729	100.087	-147.436	-97.4665	-76.4915	58.0891	-29.4722	-52.2657	25.8407	0
14.9926	-178.903	100.278	-110.855	49.8685	-82.5866	96.2966	-87.3463	-72.5018	112.122	8.54736	21.4337	-131.476	-47.8699	0
15.9921	97.1025	72.1321	7.57154	55.3398	2.47696	-16.7755	11.7399	-34.5108	173.448	69.1056	-126.96	19.7442	-172.662	0
16.9916	130.69	71.0243	-103.125	-79.723	-33.9963	74.8938	-124.325	11.4336	1.68478	131.333	15.7747	-47.4847	-162.098	0
17.9911	33.8644	-117.498	-77.1792	18.3183	-141.101	90.2785	149.977	-5.58685	155.654	-67.511	52.4042	-46.7728	23.9626	0
18.9906	86.2394	-48.668	-105.514	75.3016	-37.9802	36.5823	-88.6495	-111.777	-35.1354	3.28133	-178.644	-111.49	77.3286	0
19.9901	33.1129	81.9706	-109.717	179.491	-31.3205	135.748	-93.599	-43.1625	-19.4495	-24.1112	-171.581	-30.4655	132.396	0
20.9896	176.186	-18.2131	-8.50338	60.377	-67.98	97.3047	-93.6898	-92.0426	57.4004	-107.857	92.7033	-63.3863	41.5598	0
21.9891	48.9477	-0.187273	-79.5108	100.588	164.467	85.5625	141.231	-10.9419	-112.966	69.7968	-105.857	-141.249	121.807	0
22.9886	103.973	-93.3259	-60.5306	-41.467	-82.3761	79.2332	-10.4037	-48.6739	-163.436	-140.581	-165.02	-121.379	-65.2389	0
23.9882	-13.1058	-125.012	-74.4318	-11.3697	-95.292	96.1129	-7.80888	35.4758	-70.6654	-52.4948	-47.1039	-57.1353	-41.2165	0
24.9877	-11.8053	-21.565	-20.6017	79.0616	69.6042	147.702	-129.293	-33.2645	-73.6434	105.727	-49.8108	-127.908	13.2862	0
25.9872	12.6855	-42.5282	-74.8723	-20.6926	33.8252	30.2494	23.4117	-79.3721	-89.035	-75.3294	-50.6737	-63.0345	24.6844	0
26.9867	4.481	-36.9951	-52.2864	-42.7159	-30.1436	62.0879	68.7985	-30.2118	-62.1187	-89.7924	-28.3056	1.50652	-40.4769	0
27.9862	-34.2238	-49.8162	-98.7807	2.13455	-124.166	159.863	-67.7815	-36.9882	-54.6034	-53.0733	-34.5484	-55.2219	-63.5787	0
28.9857	-19.3288	-41.5637	-39.1241	-20.4858	-55.1058	-3.31064	-99.3511	-29.2661	-47.2144	-51.8362	-53.6906	-61.396	-83.3774	0
29.9852	-41.014	-44.7314	-43.1625	-37.3739	-68.5506	-47.928	-82.3648	-36.0275	-38.4891	-51.1855	-48.1798	-55.0266	-59.4043	0
30.9847	134.323	132.274	139.418	153.896	99.2765	114.853	-164.649	145.019	139.126	127.166	122.404	119.376	134.935	0
31.9842	114.449	132.148	-173.297	119.657	110.772	100.365	19.2951	136.661	134.627	121.268	117.485	-175.049	69.1467	0
32.9837	102.233	111.808	157.635	164.434	-78.9972	106.281	161.881	161.656	103.952	106.347	138.594	148.21	133.687	0
33.9832	143.401	83.4045	140.079	83.9341	138.589	90.2501	119.941	-161.659	150.117	170.036	159.858	-176.216	38.7034	0
34.9827	159.294	175.859	149.283	-168.365	-17.2299	80.0443	-65.0641	-161.002	-78.3986	90.4481	162.21	178.314	-9.39367	0
35.9822	105.519	126.052	-129.098	55.8821	35.4189	114.259	-57.3329	153.509	132.679	104.158	115.952	178.278	112.996	0		Black	first try	Jacob_Mellina_20130409_1444_L30.csv
36.9817	120.658	-126.698	-161.439	54.9914	38.0192	83.1826	-106.18	162.906	165.08	-167.426	66.464	162.586	125.924	0
37.9812	159.212	96.5188	-144.653	124.001	65.3228	162.146	-62.705	128.07	150.227	-179.123	151.166	-40.4907	-91.4749	0
38.9807	117.208	139.391	-1.91397	113.388	-11.7059	86.6961	-22.3829	31.6486	41.0874	35.8599	59.7368	32.7102	163.284	0		10	20	30	40	50	60	70	AN10	AN20	AN30	AN40	AN50	AN60
39.9802	113.978	-100.989	163.267	133.026	97.8694	-16.4101	16.6525	-14.3588	-7.64319	-111.819	149.578	175.597	130.919	0		-82.3648	-47.928	-68.5506	-37.3739	-43.1625	-44.7314	-41.014	-36.0275	-38.4891	-51.1855	-48.1798	-55.0266	-59.4043
40.9798	114.558	147.13	-163.625	43.0892	-74.0604	97.3128	5.55471	160.527	164.054	170.414	85.8341	125.659	119.751	0
41.9793	101.896	-151.059	-98.3302	128.03	26.029	79.4292	-60.7114	98.411	156.048	105.834	97.9542	19.7338	-20.7519	0
42.9788	93.0153	169.674	89.3788	129.499	-54.0112	108.019	-11.7338	-89.5833	40.0752	-131.804	134.415	66.379	-167.353	0
43.9783	123.592	-150.232	-144.516	-176.768	63.0829	60.5295	-118.252	58.2111	-24.7189	-42.5626	-45.614	149.755	90.2951	0
44.9778	-122.189	177.005	124.195	-44.2205	-92.2113	92.1346	-153.685	162.002	17.7886	31.387	166.018	-119.018	-137.179	0
45.9773	144.036	128.598	-73.5	-96.6833	166.304	63.4115	-83.9056	154.239	-113.092	2.01459	150.899	177.504	53.5585	0
46.9768	84.3651	81.9556	-46.3562	-15.4685	49.1745	39.1081	-94.7493	90.5801	140.279	31.951	75.7689	-97.9197	-109.331	0
47.9763	159.791	73.7362	93.785	98.0357	173.371	62.6361	144.161	-166.639	47.6511	157.712	95.0641	-161.904	-134.979	0
48.9758	154.17	88.1225	109.348	135.083	166.268	-95.9019	131.161	43.5153	-26.2269	100.498	-32.0025	25.3802	95.6467	0
49.9753	93.6767	57.5618	124.517	63.9561	122.062	150.838	28.3117	147.179	81.8464	-102.736	51.672	-166.192	15.2198	0
50.9748	114.242	122.191	75.5719	81.1376	108.969	111.726	-48.276	112.866	16.5543	36.1587	75.5593	-132.873	-128.812	0
51.9743	102.771	105.542	121.548	76.3556	74.3008	74.4131	103.47	157.527	72.729	-178.054	-175.983	151.216	92.02	0
52.9738	102.365	152.537	29.8815	-131.967	55.0548	123.64	-15.0694	101.611	42.1074	97.4365	14.0451	123.769	103.7	0
53.9733	93.1953	88.594	106.029	57.2895	36.6252	109.406	-49.5586	48.0454	35.5038	104.631	62.9889	-2.52853	67.7589	0
54.9728	171.611	77.6765	-19.4592	155.684	173.429	164.228	-140.255	-59.0291	130.877	130.253	88.4696	118.837	13.829	0
55.9723	68.7557	-155.897	-117.961	106.855	40.0896	110.623	-48.8981	100.355	90.7146	68.3956	83.7416	151.8	-87.6015	0
56.9719	-129.869	40.8148	137.376	135.128	53.8607	43.4301	-15.3141	117.131	109.98	127.225	99.6723	50.2349	103.209	0
57.9714	76.9347	76.8326	122.69	37.4746	114.859	153.652	-36.607	90.1559	79.5397	108.473	102.256	134.192	17.3518	0
58.9709	89.7636	111.89	64.1889	115.894	72.4554	69.6453	-32.4081	74.5593	82.6377	125.418	100.212	85.0911	48.2899	0
59.9704	110.251	108.237	78.7897	108.239	88.8187	65.9314	-42.3078	79.1285	84.5806	116.428	94.6148	108.467	43.8867	0
60.9699	-73.9842	-71.8737	-115.638	-67.9287	-100.272	-145.688	51.5693	-100.363	-86.6662	-55.294	-94.6225	-73.539	172.252	0
61.9694	-101.299	-95.1869	-96.0734	-51.4271	-96.6042	-170.946	-155.027	-102.391	-98.2286	-73.7668	-118.621	-83.9743	-82.6159	0
62.9689	-53.0998	-101.643	-104.65	-21.9682	-65.382	-140.132	-58.2379	-92.362	-89.983	-38.6084	-81.9792	-25.4915	-138.619	0
63.9684	-109.452	-79.9528	-100.434	-15.5035	-62.6851	-165.526	151.593	-77.4235	-80.8788	-102.07	-43.1153	-129.285	-18.396	0
64.9679	-102.134	-112.098	1.82776	-98.9244	-61.6496	-7.79442	-101.504	-48.7194	-72.98	-10.6126	-72.0035	-95.8281	1.8532	0
65.9674	-40.7938	-32.1402	-23.5336	-162.081	33.3616	82.8663	118.496	-155.052	-97.3721	-30.2863	-70.1137	-69.0884	111.305	0
66.9669	109.298	-90.6996	103.898	4.2431	-56.7266	-44.6829	-42.3066	-85.3245	-127.948	-141.175	-34.582	-108.331	-23.8129	0
67.9664	-2.96457	-101.779	11.4159	57.9333	-47.7031	70.8156	176.802	-66.9366	-103.593	-83.5629	156.007	-29.1629	161.99	0
68.9659	-78.8379	-18.0873	-152.302	-77.4503	-153.771	-177.112	-18.2521	-83.0864	-138.709	-57.3287	-161.371	-48.9833	-104.743	0
69.9654	122.257	-119.437	-18.9601	-140.814	46.364	79.6209	-175.541	-168.714	156.805	-44.6097	19.8326	-63.4042	-46.9499	0
70.9649	-104.343	-122.848	-96.8877	-78.0095	-72.3657	121.973	-133.041	-51.0643	-86.6116	-71.1145	24.3443	-128.786	-107.017	0
71.9644	-26.7631	-137.187	-144.783	50.1354	-161.19	62.851	-103.375	-170.611	155.261	-115.923	-89.9563	-67.8762	14.7601	0
72.964	18.3776	-145.79	-71.7174	-175.437	3.79006	112.182	158.447	-104.344	-84.4793	-159.124	-163.5	-120.46	83.6298	0
73.9635	-82.433	23.5278	-82.1027	-74.77	-26.7636	-121.407	-174.334	-170.363	27.7417	-26.2	34.1682	-69.6624	-148.431	0
74.963	-150.397	-16.1314	-41.1395	-89.2873	-55.9706	43.1087	-136.592	-158.968	-73.4583	119.75	-90.494	30.0892	-136.499	0
75.9625	102.427	-30.4894	-81.4989	161.699	-108.687	5.08642	49.2871	-95.932	67.9662	-16.9334	-151.34	109.11	-95.056	0
76.962	-114.506	-119.622	-74.149	-12.1754	168.786	178.127	112.017	-32.2748	-115.082	-41.6148	-141.101	-109.027	-41.9928	0
77.9615	-121.473	-32.3601	-50.004	-2.41393	-13.4467	-95.497	-9.42323	65.087	-150.319	-88.552	21.0027	9.57815	-27.4621	0
78.961	-23.4365	98.805	82.8309	-145.113	18.6787	135.584	-18.7014	169.331	74.0151	-119.707	-123.26	73.4151	107.558	0
79.9605	-118.922	-42.3582	-71.8787	-3.48303	157.149	39.8891	-117.185	85.4525	-8.9935	-155.105	115.037	-91.1146	110.053	0
80.96	49.5908	6.19398	-84.9077	48.5055	-57.2689	106.278	142.225	-161.142	-69.7975	-0.998724	-150.509	-49.6545	-93.4466	0
81.9595	47.7317	-18.095	-62.8307	-96.0061	87.5288	151.41	-149.867	-61.804	-90.2167	-86.7152	-93.5708	63.6842	130.446	0
82.959	149.82	-66.3194	-171.48	112.383	-81.8757	47.0335	10.7611	-8.02786	-166.352	20.6506	100.878	-178.154	-9.40221	0
83.9585	33.3428	-132.76	-30.558	-151.967	-92.989	-68.1334	71.8359	-64.5365	-108.439	-4.21935	144.11	-28.2007	-105.996	0
84.958	176.88	-53.3887	-117.645	176.106	82.8274	132.904	-28.0233	-82.9909	-37.3605	-158.917	25.1161	-126.795	58.2428	0
85.9575	-30.3578	-74.6828	24.144	119.043	-143.459	90.4806	10.8728	95.4814	2.17812	-97.5724	-27.1841	-6.79596	65.9634	0
86.957	112.081	-25.2045	17.0291	-61.8449	-100.208	76.9579	75.2128	-50.1387	9.81445	-96.8927	63.3365	-82.2061	63.6162	0
87.9565	29.896	50.4485	-141.003	49.7782	-69.3268	9.47378	-36.7995	-40.5584	-130.598	-59.097	158.283	-69.1516	-70.0326	0
88.9561	21.0449	-15.7744	84.7103	-155.902	26.9398	15.4246	-124.732	-65.7386	-57.7421	-8.39177	-50.4628	-49.5901	-118.951	0
89.9556	2.93608	-11.9625	-70.474	-2.3753	-73.0856	52.7717	-147.104	-29.524	-33.3123	-25.3501	-64.931	-42.1554	-112.177	0
90.9551	149.687	-176.356	134.556	178.892	139.621	139.868	-136.362	154.86	130.072	162.505	131.731	125.582	65.7969	0
91.9546	-122.03	-132.893	115.099	-118.434	-174.375	-16.8405	25.0678	-145.128	170.392	-175.72	73.334	-142.482	171.748	0
92.9541	178.208	-171.806	17.5335	-127.272	88.0807	94.1664	9.84752	-153.401	166.382	177.099	46.3988	-175.372	-47.7759	0
93.9536	-132.39	-17.8533	-14.356	-166.105	35.9207	88.7155	98.966	84.0457	-127.785	-94.2099	89.6878	125.35	94.4467	0
94.9531	160.812	-47.6007	-171.757	-115.676	92.424	76.1758	-37.0963	92.4378	174.99	168.035	111.143	-158.842	169.901	0
95.9526	-149.34	-119.941	-109.234	-37.864	161.593	-18.8546	-115.909	-144.985	-113.856	-140.263	-114.886	-149.522	173.006	0
96.9521	72.6389	173.971	-177.001	-137.075	60.8229	135.819	-9.36974	-36.1352	-81.3693	162.455	-156.635	-71.2481	108.89	0
97.9516	-126.438	-30.4161	-154.211	132.356	170.215	81.5793	-132.539	59.5456	-38.4327	-111.912	-158.143	76.0945	122.306	0
98.9511	-160.464	-25.2791	16.4386	-86.8276	156.387	32.9286	101.329	141.161	-155.473	139.243	136.476	90.2485	-8.20055	0
99.9506	59.3794	104.464	125.066	57.9897	-21.5368	110.079	-163.227	-29.3666	-78.5074	-2.34481	-156.067	-118.059	38.7704	0
100.95	-160.425	-137.581	83.8789	-176.814	145.788	147.026	-45.4121	-90.8625	127.949	-1.54508	-165.496	-151.063	93.3171	0
101.95	-139.483	-173.589	-34.925	-22.9232	-114.885	48.7722	131.912	30.762	81.6277	-85.4346	163.318	-74.4965	174.786	0
102.949	80.8707	-174.39	170.55	-46.2615	-85.3699	149.407	148.507	42.0447	-102.477	-32.1433	63.9624	4.85	113.382	0
103.949	-147.637	-7.26189	-26.6175	2.37706	114.921	118.403	-78.3664	82.5603	-168.425	-9.56452	108.297	-70.5291	-97.672	0
104.948	50.3422	-112.485	167.255	38.2254	-32.4103	54.1327	-114.991	-119.874	-25.801	-72.6868	-153.704	-143.464	167.441	0
105.948	-86.9105	153.512	-111.445	64.8506	175.574	-28.1082	-52.4102	-46.3768	-15.4506	59.4817	-100.488	-63.674	-38.9469	0
106.947	-38.2212	27.5002	-153.35	64.1798	-30.4335	178.585	-130.451	61.5973	99.8618	131.695	-53.0943	-30.3983	-60.1517	0
107.947	-162.826	10.5515	106.272	107.258	179.379	126.746	146.519	158.579	-69.1428	-127.933	34.4504	-109.473	118.871	0
108.946	-144.442	-139.601	-104.349	61.105	53.6546	169.214	-61.1743	38.6704	145.74	-154.792	-120.27	-108.16	29.3333	0
109.946	112.066	-61.3114	-129.429	146.311	-77.9666	179.648	144.092	-150.428	-159.505	-109.583	-134.488	148.49	77.3787	0
110.945	-169.662	108.749	-22.0381	5.44017	-20.7446	94.0026	-97.8354	136.613	119.583	-148.1	-39.8327	-107.212	99.9801	0
111.945	-176.478	45.6717	-54.3266	131.241	-99.4988	161.179	-141.778	-24.7225	-104.13	-116.297	80.8187	-81.2147	88.8415	0
112.944	53.7683	-88.5065	-93.11	143.866	-128.508	-96.1004	99.3883	121.555	-170.341	-122.061	-8.02286	-98.6536	-112.542	0
113.944	120.542	109.628	-43.6437	-109.738	174.007	110.577	-94.0378	-64.5336	-159.156	-127.664	-125.787	-57.8671	82.9065	0
114.943	179.669	-82.5125	-12.0632	98.3016	-138.561	-118.892	163.006	178.896	-0.543806	125.983	160.468	169.604	-24.2332	0
115.943	82.1914	8.10799	-108.684	118.073	-118.236	161.571	-68.5987	-140.799	-96.6561	-145.416	143.252	-29.5147	124.871	0
116.942	-151.512	-104.13	-147.956	98.5934	-108.266	52.8468	133.287	-76.9882	-136.691	-98.4931	-83.6238	-162.379	161.069	0
117.942	-121.158	-147.472	-67.4219	35.8616	152.474	34.1444	-126.334	-137.019	-103.127	37.5534	-133.445	-109.606	70.2082	0
118.941	178.617	-78.6111	-161.907	46.942	-94.6124	-168.12	127.681	-150.964	-145.413	-90.4218	171.878	172.718	95.2284	0
119.941	-101.249	-101.252	-88.7019	-121.525	-103.28	143.009	-45.5073	-146.441	-146.678	-68.9517	-135.128	-167.198	35.8536	0
120.94	100.758	97.5685	9.89865	119.115	39.268	157.488	21.1418	23.353	42.0597	88.8172	24.9852	1.55173	-102.332	0
121.94	92.0425	66.0821	165.434	8.62	69.3423	100.675	125.048	22.5414	34.2129	73.4447	-20.1231	-3.2423	170.821	0
122.939	85.0233	40.4386	-42.0288	-54.6749	-174.217	-179.542	100.041	127.454	133.747	44.6399	92.4133	-82.5356	45.079	0
123.939	70.3264	174.056	-108.515	91.0598	90.608	93.1228	-121.618	134.041	11.7222	15.5354	-108.12	-96.3932	59.7453	0
124.938	102.231	6.51475	-5.66497	37.7427	-158.615	117.919	33.9612	-64.9337	127.299	56.4304	-1.23188	-74.4123	-172.871	0
125.938	-133.526	101.346	-50.0923	144.852	44.7253	140.801	91.6366	20.078	68.8408	53.9883	113.374	-74.5992	-11.4804	0
126.937	98.1308	37.493	-83.4145	46.1716	-12.0404	100.831	91.0865	30.1822	164.393	140.431	87.3901	-41.2893	171.459	0
127.937	143.465	-135.914	-81.4611	-98.3873	-10.1416	135.003	-23.768	-105.77	-47.5593	107.662	-36.0986	117.053	132.715	0
128.936	75.0378	-101.348	-123.193	-112.572	48.0444	97.9058	-125.116	-99.8045	-25.9991	-160.123	-64.3607	23.4906	46.7405	0
129.936	60.6904	-172.905	-27.6664	-100.066	-179.657	125.22	-19.7527	-153.697	-122.285	-133.769	86.2851	-25.5899	67.6504	0
130.935	-108.663	133.166	10.622	-101.301	143.136	108.684	25.6769	19.715	110.465	-118.531	170.57	-49.4321	51.8172	0
131.935	64.5273	19.8162	-77.9342	30.6234	-74.347	-11.3364	-40.5895	145.939	-78.7496	-138.317	62.7777	-160.867	47.2635	0
132.934	160.15	-167.417	-26.3207	-67.7168	-14.7907	134.199	-2.85769	-45.9866	-26.7734	99.8534	52.4003	-93.3794	37.9788	0
133.934	155.773	-24.0942	-85.8693	28.4391	-68.1657	99.9161	-179.594	88.3189	-102.649	-102.469	82.7052	-140.337	148.219	0
134.933	131.249	-112.545	67.2302	-6.09131	-61.5626	60.4615	71.3331	-127.415	147.075	78.4677	40.6129	-10.3686	8.99001	0
135.933	75.4002	53.697	64.0765	103.053	-41.4879	108.425	-147.45	59.9455	-141.942	-61.9981	76.3331	-5.41786	165.356	0
136.932	128.258	-6.79905	-49.2837	97.6113	133.016	162.463	23.5095	-131.392	-74.2282	-173.223	152.444	3.1521	95.8132	0
137.932	111.494	-150.614	47.5945	22.5277	-128.189	-175.466	-117.731	115.214	-135.637	-37.2967	-28.3928	60.9686	-179.715	0
138.931	-69.9061	122.297	-29.8316	-94.8029	0.127436	103.341	147.333	-5.41428	173.31	-110.966	8.93914	-131.522	32.2319	0
139.931	62.753	-36.9506	-55.7796	117.339	-75.0766	150.566	156.271	34.5354	-139.886	-40.8031	-174.548	72.7835	-97.1597	0
140.93	103.313	-97.6519	-37.4546	-80.9099	174.352	-126.006	-121.972	96.7469	-164.699	-74.8111	81.1305	-2.21626	71.4823	0
141.93	77.3683	-111.238	-155.605	-151.475	-167.788	109.177	-121.577	-173.57	-172.411	73.8413	30.0692	-141.51	51.8219	0
142.929	54.111	-129.192	29.8307	25.2372	-25.4292	125.663	21.0485	-61.278	-22.9261	-168.741	39.3402	109.834	22.5453	0
143.929	100.761	-173.616	-93.5181	-45.2739	-162.282	73.4173	44.104	45.8643	68.7659	-23.8546	-165.959	-70.1749	-31.7186	0
144.928	95.9416	47.5515	17.3662	71.2884	-171.974	76.8428	-122.132	55.5882	72.2977	43.7842	132.254	5.05367	177.297	0
145.928	123.178	78.1722	-139.839	112.772	-167.103	133.055	152.68	-105.387	173.461	122.999	-99.3982	-34.7809	34.6794	0
146.927	-162.946	-146.53	75.8477	18.4635	155.304	94.9051	92.1896	-22.0726	78.8066	-158.398	74.0358	-56.7584	-55.1046	0
147.927	149.031	177.082	-80.4182	-41.1083	-125.325	-159.749	-131.161	-25.9809	144.63	-22.882	46.5856	-173.289	-154.964	0
148.926	-118.007	-6.49794	125.213	127.162	69.5888	74.3572	152.348	175.356	-119.82	52.9146	151.025	-1.75469	-61.9429	0
149.926	119.027	-152.649	-166.354	-27.4327	-1.84714	102.16	126.905	-147.905	111.634	163.636	73.4425	-41.6469	-150.154	0
150.925	25.4116	8.82677	-76.8474	-34.8492	-103.388	-167.876	107.899	-47.5469	-48.8413	8.92732	-65.9063	-43.3066	115.745	0
151.925	-15.5944	-58.5146	44.1521	130.007	-167.673	122.34	-4.79823	49.0605	-32.9937	-8.21149	-58.9755	14.3364	-101.845	0
152.924	94.1918	-82.8775	6.52773	-21.7619	33.4856	74.4909	120.988	-61.9431	-87.9711	-21.514	-118.32	-5.13286	74.0529	0
153.924	-94.2949	8.19351	-172.278	109.669	-136.846	4.45427	19.569	52.5403	-148.416	-31.5108	94.1344	12.4781	112.996	0
154.923	-61.5107	-23.0412	-148.424	9.3074	-123.38	51.881	49.1039	-13.7191	-88.5154	-91.0704	103.94	-121.723	-128.592	0
155.923	56.8991	-171.865	-57.2505	160.145	116.272	141.171	83.2816	-19.123	-61.3798	5.05826	48.9021	-105.183	-168.954	0
156.922	0.947448	-139.118	-49.7465	145.003	61.5274	109.759	-54.113	-31.4172	5.56407	100.195	-47.8423	-98.1793	131.103	0
157.922	47.1691	2.86627	153.293	63.6055	59.7607	116.51	43.8401	53.9017	-9.84728	-80.5854	93.5716	-42.6542	108.395	0
158.921	-171.472	-117.017	122.579	-89.9038	-140.867	107.737	39.6396	-159.439	97.2743	-128.723	-21.9426	78.0213	65.3516	0
159.921	100.841	-152.642	-34.1059	-42.541	-39.2042	165.707	-91.2404	-111.081	-56.3551	139.973	89.1663	-36.438	-32.8956	0
160.921	-106.994	121.48	-135.519	-14.4726	-72.3303	-168.741	28.2067	-70.7755	-12.8223	-156.063	-13.2628	-12.5872	-138.578	0
161.92	154.831	135.367	46.8175	-152.494	-87.4586	160.152	28.9826	-113.266	14.3768	166.616	125.721	-45.1216	-152.06	0
162.92	-21.8	-42.487	-70.3857	176.868	-15.9302	139.694	-68.8217	5.76456	104.343	169.177	-35.0962	-54.7075	-60.5314	0
163.919	-87.2601	40.542	159.292	-67.4129	-115.165	51.9081	1.90002	65.0079	-47.6209	134.298	43.3728	-76.612	48.3141	0
164.919	77.6187	-147.575	-6.61026	-5.67418	164.924	131.038	24.7263	106.046	-161.76	-112.192	-9.72987	-125.974	154.388	0
165.918	-31.1667	-141.673	60.6889	-57.4282	33.4245	99.5045	-153.775	45.1127	70.0695	-132.875	-141.382	-129.027	-147.108	0
166.918	81.1101	39.3811	-88.5919	-129.882	31.6543	-140.879	-39.1646	173.177	-174.245	35.5129	55.5703	-178.519	104.02	0
167.917	-148.476	56.5308	-138.2	73.5493	-2.28624	99.2435	-172.08	-29.2858	-31.9847	-54.2747	144.383	1.24411	28.6845	0
168.917	100.439	173.448	21.6466	-3.62975	-58.9619	-175.933	5.23009	179.685	38.4226	67.3499	-31.4699	-53.5498	166.241	0
169.916	-157.278	117.249	-116.426	70.1241	144.936	102.08	96.3014	142.178	-54.6131	-1.91145	-27.3364	101.013	144.544	0
170.916	147.249	-86.9058	-60.8402	110.964	69.2173	173.111	-75.7731	6.02178	-52.419	19.0964	-107.413	161.501	-110.73	0
171.915	156.942	-113.377	49.9047	32.7795	-61.4193	120.677	-15.2369	-0.833919	82.0246	17.65	-141.548	-179.505	138.553	0
172.915	-3.49048	-116.824	-125.163	-159.576	-82.5256	142.656	173.027	172.863	13.6201	156.764	72.3191	24.3371	144.579	0
173.914	-42.1135	-104.762	20.6061	-4.84515	-60.3278	124.73	-60.7512	-111.142	-140.363	-119.263	127.274	-65.9823	-57.5477	0
174.914	107.345	-155.398	-102.116	117.466	-106.584	172.238	-90.5816	24.9703	-43.3444	-4.1784	-14.7085	84.5694	166.308	0
175.913	-82.6342	-70.1148	64.0686	-101.064	-79.6747	100.42	-164.108	-50.3113	12.3601	84.8557	65.9635	-132.516	111.251	0
176.913	-92.6079	90.8558	-102.358	-11.4428	-101.593	60.3514	9.17638	176.128	-110.573	-144.943	-98.6489	-97.6344	53.252	0
177.912	27.597	130.986	105.302	-58.2083	-165.481	-5.44237	-15.6486	-4.90838	27.7814	-102.826	72.9137	-98.1917	142.538	0
178.912	8.9548	-102.763	-67.6382	69.516	-60.3752	-38.0206	89.8505	150.336	-154.15	-154.631	-102.757	-82.3157	47.7353	0
179.911	95.0428	-81.7296	-39.2948	-120.795	121.336	-160.614	4.50711	-45.8984	-135.859	44.6748	98.3586	73.7686	116.663	0
180.911	64.4074	116.331	33.3329	-154.185	-5.69193	46.6587	53.2653	-178.245	-165.186	-139.627	-100.804	-120.172	-154.733	0
181.91	53.503	-102.742	-119.628	-108.675	-157.508	115.866	-14.7801	141.969	-3.83683	-175.722	-10.2725	-56.9715	-88.8848	0
182.91	-160.948	-76.4117	-49.4961	83.3957	134.362	57.4229	-107.842	-117.742	-135.483	-12.4732	-0.260551	-64.9543	116.78	0
183.909	101.936	-77.8282	7.76348	32.0133	-0.995399	94.3927	152.357	-13.2702	-45.994	114.529	41.7465	-80.4933	125.363	0
184.909	-93.1387	165.162	63.5907	77.9575	108.878	75.623	-121.59	159.664	-155.417	135.223	122.277	-166.768	127.206	0
185.908	126.515	-149.136	-140.799	-161.229	62.8508	107.455	-47.3135	-148.036	-89.4866	-49.0989	166.859	-81.9238	136.303	0
186.908	-169.907	46.257	16.1068	-13.4006	-87.9156	172.137	142.753	-33.0155	-136.088	79.7416	121.946	-116.592	88.3564	0
187.907	114.979	-113.516	51.6996	26.4037	86.9014	155.679	-50.25	66.5667	-63.3092	30.1291	-38.5451	-74.385	-54.8034	0
188.907	-178.117	11.0641	-157.444	16.3582	89.6767	55.5138	108.921	-61.9515	-37.5272	35.8202	63.9938	-99.6885	95.4157	0
189.906	23.81	-156.159	-47.9123	155.106	-175.934	82.8029	-63.1928	119.011	41.9922	13.3983	96.2137	-63.9154	-87.2192	0
190.906	-42.7744	54.4107	-82.4454	61.1613	-153.781	82.3487	68.8307	-29.0406	-158.768	49.6566	83.083	-38.7896	131.494	0
191.905	48.4098	147.69	121.393	-130.452	-39.9134	167.906	-36.0693	19.0233	-18.1846	21.688	-82.7757	-122.706	54.6351	0
192.905	-12.5365	-140.693	-45.7708	-80.4642	176.926	-125.202	-78.7994	-113.122	175.569	-48.3693	-62.0796	-79.5455	-146.728	0
193.904	132.889	101.776	-25.6306	-48.0113	59.5303	110.73	31.8099	-98.0696	-13.5847	84.6188	-162.523	-154.776	-168.222	0
194.904	-126.036	49.0759	24.3873	-118.639	-6.05244	179.178	-165.604	113.857	130.127	-111.075	3.2721	-39.1092	152.093	0
195.903	169.624	167.252	153.834	126.188	-102.824	106.985	4.04876	30.4849	-69.9532	-81.6066	119.031	-38.243	-102.336	0
196.903	91.2642	-4.16129	40.5286	-2.3044	92.8962	29.7061	-156.739	-82.2703	54.582	-122.386	-47.0401	-56.2092	-120.678	0
197.902	156.037	70.7502	-87.755	-91.6073	-25.4114	142.706	86.4961	-169.754	-16.2751	-139.19	-106.44	-128.476	-145.344	0
198.902	56.4378	-76.4482	-9.31377	34.6167	129.651	156.292	12.2117	-21.5935	-174.773	-167.261	62.7213	63.3369	121.187	0
199.901	66.3691	-129.429	-39.4685	170.455	12.6534	-171.001	145.749	-34.5413	-83.0727	-79.8183	153.219	-37.67	-175.532	0
200.901	167.818	39.9481	-6.73152	-15.5913	-7.6704	162.662	25.2293	153.672	-23.4967	-66.2151	39.792	36.7916	-24.923	0
201.9	162.235	0.0457843	84.2026	114.419	36.0096	162.392	46.7135	176.512	89.2106	-80.9472	28.2206	-21.3321	17.5161	0
202.9	-12.2169	48.0074	-10.1197	-90.9488	174.763	72.7795	44.2203	-108.865	-138.268	-124.814	130.593	-176.903	148.486	0
203.899	-143.598	-161.739	35.721	6.84384	-76.5939	129.642	-96.4625	26.6293	-156.908	-136.545	-101.784	-25.7256	162.692	0
204.899	116.537	7.74966	-8.61162	-140.169	14.9826	-179.39	80.2343	-120.49	77.3774	-63.4782	135.034	10.8944	-133.007	0
205.898	-102.12	64.6691	-69.3232	-158.757	-108.937	15.3435	18.1941	-31.4038	66.3253	156.179	-57.542	-76.359	-132.604	0
206.898	-69.2296	12.5963	-156.237	-76.3608	121.024	106.75	-44.5823	31.7224	-30.8325	55.7166	-69.5593	-117.181	172.019	0
207.897	91.3183	-97.2027	-26.5588	-138.287	-73.7327	50.2301	-106.608	55.7988	-101.68	-60.517	167.055	-49.3914	-177.21	0
208.897	148.867	-41.56	-112.906	-142.998	112.429	-6.21719	33.8207	-69.5897	-128.924	63.8736	57.9902	-46.7726	-166.974	0
209.896	-149.657	-89.8735	-36.886	67.375	-76.0558	79.2786	14.9806	54.8	-178.403	-122.852	-12.1431	-71.9988	65.2548	0
210.896	-11.2456	-61.3452	-72.6473	-9.19519	-44.5506	130.307	20.7899	-103.386	-112.328	-16.1898	-35.313	-72.7365	120.912	0
211.895	133.736	-98.4328	66.6057	102.114	-28.138	125.145	-66.5745	169.566	42.3823	-123.411	101.467	-150.403	117.821	0
212.895	69.905	59.192	-140.435	117.666	-75.8545	-125.879	-61.891	-178.041	41.0119	-100.983	105.905	-30.9055	135.66	0
213.894	-31.6993	-108.775	-169.999	43.0052	-98.4541	3.38682	-162.84	-143.03	-32.4716	-40.9731	145.81	-16.9324	-139.694	0
214.894	132.326	111.583	-39.1607	173.598	-31.6357	90.3084	116.785	27.7991	44.1306	-72.9685	37.529	-69.611	24.3543	0
215.893	-94.3286	-164.823	-59.8601	15.3022	-130.601	123.156	64.6443	-129.546	-167.594	-141.161	48.7195	-78.6997	170.692	0
216.893	154.358	-11.557	-81.3423	-146.869	-13.2375	176.465	-116.551	41.6088	110.145	135.266	17.1565	-43.9064	148.864	0
217.892	3.16405	67.3089	0.475745	-76.223	-56.5909	25.1163	146.563	149.281	-87.0386	55.0833	0.125032	69.1573	90.0742	0
218.892	41.3432	18.7551	-66.0105	1.22932	-134.124	-166.19	-45.7017	-171.03	-128.021	-77.0477	18.0193	-50.6796	134.61	0
219.891	126.597	-15.1528	33.1431	56.6471	-116.493	101.58	-129.88	165.801	-6.35028	5.86178	-23.8075	132.401	177.388	0
220.891	86.6469	-159.046	-89.9524	16.2726	134.683	146.345	43.6706	-13.48	-8.5693	-48.0447	170.577	-86.1412	103.725	0
221.89	147.461	52.5786	-179.634	116.641	165.319	115.5	99.1441	143.066	75.9264	-3.20003	112.789	-94.5363	62.4201	0
222.89	126.306	-123.546	4.28247	-134.536	21.8553	119.488	160.998	175.263	-13.3706	-118.521	-62.1534	-13.6951	68.1737	0
223.889	-50.8377	-175.574	-93.5792	111.972	-98.8056	-146.361	128.296	165.713	98.7454	-34.2843	-19.4476	-24.4685	-0.81928	0
224.889	-154.495	-112.039	-62.9448	136.216	4.35536	63.2472	-12.3135	81.9126	-76.1542	-133.788	137.02	-122.942	77.9562	0
225.888	51.302	-15.2291	49.2454	-158.424	-39.9135	-148.621	-126.444	-33.3509	-61.2983	-54.8382	103.036	144.678	-93.6264	0
226.888	141.311	-176.43	61.314	49.4271	66.8167	116.491	-60.1181	52.0583	148.506	-70.9292	-128.399	-136.157	3.27062	0
227.887	110.039	-168.357	-163.315	-47.0065	-39.6411	170.41	66.7998	-80.2432	-95.225	-162.979	62.2161	15.4426	110.035	0
228.887	-162.867	-150.069	60.6281	-111.397	-20.2976	142.517	-104.588	63.7653	138.328	38.599	102.138	-49.2443	100.659	0
229.886	144.703	-119.737	32.7541	-129.839	-52.0692	-170.264	2.5508	89.1222	70.1234	-29.1422	-148.647	-71.9702	179.568	0
230.886	119.604	-73.9978	-148.446	177.168	-106.758	155.352	-80.1342	-136.013	87.5295	-4.66766	-29.9113	-11.9667	-127.031	0
231.885	-154.47	74.5236	-116.804	-14.8948	-35.3685	-45.1074	20.8236	52.8387	-134.188	57.9083	-94.017	-107.375	40.2032	0
232.885	-83.9997	29.1426	-45.3119	-131.59	-89.9283	71.7953	-40.8093	80.3356	-20.354	80.6744	162.292	-5.9769	-110.034	0
233.884	-148.71	34.6992	-67.8472	5.97834	-136.005	71.3917	-3.26528	-138.433	-118.554	26.0078	-46.1679	-56.5019	132.811	0
234.884	75.8354	3.33164	135.73	-1.11033	33.981	152.976	-30.5238	-163.933	-93.4685	-105.621	175.55	-30.6074	174.219	0
235.883	-176.743	8.31677	-4.46631	78.1622	137.005	71.0425	-69.3094	33.8333	137.073	-39.1875	-104.601	-69.5661	-158.162	0
236.883	140.434	-146.403	149.451	42.1168	47.3953	115.382	-178.15	28.4334	87.5329	1.40294	-157.126	-50.643	69.7596	0
237.882	-146.607	13.3768	-62.0858	-0.333537	172.553	-175.628	-33.5645	126.54	-12.4401	102.599	-58.3636	-123.595	100.475	0
238.882	92.2979	22.9795	161.555	-135.873	72.9852	141.06	134.369	56.3205	150.946	-86.8719	-56.9242	-114.481	156.092	0
239.881	26.7276	4.05027	-11.1336	-80.8987	65.0385	120.743	-124.634	123.149	2.13646	63.9385	22.9309	-121.735	128.412	0
240.881	93.691	43.8338	-13.3628	-64.2418	-62.512	91.8534	-145.925	108.274	58.1773	39.5864	172.534	-110.908	-134.163	0
241.881	124.095	-114.309	-125.278	69.1466	45.343	144.803	36.2076	161.562	-14.71	-110.923	28.6554	-112.071	-125.221	0
242.88	159.032	-24.3396	-7.25917	-22.2558	-60.8899	156.881	-85.0718	-65.8906	-58.087	-104.034	-131.879	-31.0982	29.2877	0
243.88	0.81072	-93.6247	14.9243	-153.129	-149.187	137.538	-83.0966	-49.4029	-40.8501	85.9643	-77.6196	-17.3104	33.2314	0
244.879	137.941	113.444	-35.9407	21.0066	21.3812	-109.381	-90.4185	-175.392	-78.6779	78.9931	89.5517	-16.884	-107.599	0
245.879	-175.98	-162.712	-92.0115	172.153	-127.647	147.702	-27.0937	47.4262	47.0452	-24.1449	-32.2334	-43.4166	132.462	0
246.878	109.301	-106.053	88.0533	-77.8026	-152.351	142.566	-96.9734	48.0044	119.943	-96.9922	85.0284	-98.727	22.4338	0
247.878	145.518	131.371	-173.609	94.9967	43.6088	-175.843	-172.25	-113.123	17.4729	78.3943	128.462	-59.6232	-68.4435	0
248.877	138.192	20.139	-30.6683	136.322	164.276	90.035	27.4768	-49.1153	22.2712	-12.6004	-140.704	-24.3204	74.858	0
249.877	148.385	-147.298	69.2817	-39.422	-10.7278	-139.386	-20.632	-0.77998	-108.256	-32.8965	-66.9415	-34.7365	75.9774	0
250.876	126.668	-66.4828	-138.29	-59.9286	-90.3755	87.0376	58.3299	-118.747	106.004	7.04373	71.394	-92.1466	-160.055	0
251.876	-127.899	-161.792	-108.276	-73.9327	-145.085	49.46	-71.2077	42.0464	100.527	-55.4301	106.517	-33.0157	-155.761	0
252.875	12.0881	138.047	5.73782	60.6711	106.394	125.132	-135.193	-0.194696	-92.6156	-20.206	-171.922	-114.136	-129.937	0
253.875	175.985	-82.7458	-11.7901	140.836	-101.136	99.076	167.193	-126.706	-90.1187	-101.851	121.958	-2.06895	-43.9126	0
254.874	81.5837	84.881	1.67002	0.114655	99.8745	121.027	14.5678	-41.0647	41.236	-45.3541	72.6024	123.361	89.2214	0
255.874	-32.3224	-46.6617	-71.6184	-141.546	-46.8025	49.7053	-53.3452	61.1287	-52.7494	-137.631	149.848	2.93533	83.3641	0
256.873	142.85	116.511	-66.648	-11.6683	-97.198	156.979	-71.3534	-81.0254	19.6297	-77.071	-167.643	73.6088	56.5716	0
257.873	-46.4428	-72.0053	-38.8173	-51.7728	-39.5195	-139.574	-95.841	20.4289	62.977	-26.656	163.578	39.375	-144.314	0
258.872	51.5743	35.3762	10.1346	-159.838	122.694	121.319	-16.5115	-82.432	-31.2426	-34.7375	-119.833	-49.7742	145.406	0
259.872	-177.006	74.5587	86.9861	142.376	-158.992	103.454	79.474	87.6164	65.0572	-138.108	-98.7744	30.2016	-133.583	0
260.871	-145.142	-60.3076	-34.6731	105.312	24.0504	100.252	-0.460032	57.8534	-68.1354	-174.327	-158.699	33.6281	-78.689	0
261.871	-108.71	-92.0401	-125.906	-143.023	-107.273	-78.211	-100.429	-96.5845	-134.113	36.5153	-27.3908	-161.262	40.648	0
262.87	-39.9751	42.368	95.4664	-141.52	168.451	118.892	-177.687	-173.203	23.803	102.768	88.6778	19.6205	-147.114	0
263.87	-165.256	-27.9721	-28.7751	85.5412	-173.708	-168.053	-66.3919	121.668	-92.3291	119.44	-70.5821	-45.4055	-140.276	0
264.869	-110.041	104.581	133.604	-12.5289	138.727	120.489	161.104	45.0663	-66.3972	-13.7611	-165.36	-49.3443	-28.9138	0
265.869	179.594	-72.8769	-111.481	-90.3432	63.1089	129.832	-11.5783	-66.1042	-114.182	51.7497	-28.7639	-9.95789	120.546	0
266.868	120.826	52.2276	-67.3639	77.4481	107.879	-33.0638	-55.6562	-103.742	-65.4743	42.5786	-15.9716	116.585	-75.6965	0
267.868	30.233	83.642	-2.84733	38.434	73.031	120.363	10.5047	-41.3895	168.601	12.0318	43.4009	-57.1079	174.934	0
268.867	41.2899	-27.2214	-12.8227	139.618	-62.0765	141.83	116.281	6.78613	-154.382	-60.4192	-10.6933	-14.4975	31.4664	0
269.867	-158.648	-41.0008	-44.2471	-89.9592	-39.1045	137.026	28.937	-133.183	-22.0459	-8.45351	13.1505	0.0162028	-134.842	0
270.866	98.9717	36.4578	-27.3325	-41.4764	151.266	70.415	-49.5863	9.76083	-145.014	-18.3698	-96.1354	-14.6031	89.5592	0
271.866	103.079	-81.6986	-43.0982	89.1519	-51.5478	113.069	14.1094	-16.0571	85.2479	-141.523	60.2176	-34.9822	-50.5987	0
272.865	-87.643	176.406	69.2468	96.5815	112.648	86.9093	-38.7043	-60.3182	129.546	139.237	119.401	-75.4992	38.0971	0
273.865	36.104	-55.9294	79.4601	54.7443	-68.3554	-96.8648	-132.588	-156.878	-102.722	-92.5415	120.503	16.4263	36.4746	0
274.864	117.698	175.327	42.0101	-74.7947	47.7088	135.776	-42.335	-67.1788	168.726	-34.7794	79.9953	-1.01793	168.512	0
275.864	-163.479	-0.778481	-48.0571	85.8526	-21.8851	-161.944	-21.1478	138.378	-1.87042	-149.346	44.2199	24.2226	-122.816	0
276.863	-145.065	169.722	-174.823	-65.3239	-31.5156	126.728	-172.819	-80.9851	-71.8085	-31.2986	25.6947	-134.344	-147.528	0
277.863	138.101	-18.3406	-86.3043	148.364	146.501	141.912	-58.7993	10.6928	13.4692	42.6571	144.612	-11.9554	67.4978	0
278.862	-157.299	-149.316	-3.39071	-159.989	175.366	119.649	21.3404	-34.1897	-67.9465	-109.32	-9.31696	-37.7722	108.094	0
279.862	164.276	-131.386	-9.55328	-167.525	4.83053	97.2672	-116.57	-169.952	-56.213	146.376	85.8746	-159.067	109.901	0
280.861	112.829	48.6774	-47.7778	-61.937	130.7	-179.675	-5.31174	19.7047	-37.1455	-16.4943	66.4301	-87.9614	151.111	0
281.861	-157.795	-41.5705	-7.37943	-179.572	92.4449	94.7844	-37.5283	-48.0537	-157.416	-137.796	-69.0868	38.6804	41.5927	0
282.86	129.649	-61.3145	-126.6	68.0375	129.849	47.2899	-75.9646	-41.595	73.9099	-68.033	-107.833	-43.7103	151.767	0
283.86	81.4539	141.407	-4.70904	-161.754	-9.90566	-174.103	60.4991	162.874	42.275	-139.177	154.922	-19.7987	-146.851	0
284.859	142.479	129.728	135.967	-17.9654	-12.7755	103.691	-23.9161	166.059	-58.0745	-69.2701	18.5479	-16.7852	92.6596	0
285.859	178.39	145.764	22.6312	-153.658	24.5307	130.619	-1.19479	-63.9525	15.7377	-44.3035	55.2371	-57.907	-116.386	0
286.858	165.296	21.8112	-101.251	-131.02	69.0473	157.596	122.082	25.4205	-85.0911	53.9164	-58.764	-147.289	151.77	0
287.858	-173.975	-98.1136	-62.4991	6.03214	118.17	114.626	42.5613	-109.751	-92.1456	-23.7909	53.0826	-20.2511	173.94	0
288.857	157.029	-158.826	-38.0316	71.9344	-46.3048	84.8557	-74.792	30.0433	-113.76	-48.5294	-28.0286	-105.884	72.3577	0
289.857	164.155	-86.261	1.83138	157.585	-24.3721	-166.105	-71.3483	-108.386	-71.566	134.859	-66.3714	24.6323	-53.3342	0
290.856	121.185	67.912	-45.1376	-62.4073	-92.3827	134.37	-84.3796	-80.628	110.201	65.3662	-173.435	-67.6403	-25.9869	0
291.856	-104.399	164.453	92.4822	43.2521	-136.968	87.0719	114.541	-135.873	98.5703	-51.7107	59.406	-75.9211	133.652	0
292.855	106.016	-9.15283	53.3958	-58.8717	167.318	90.2563	66.2461	-141.73	-141.579	-14.8252	74.0854	11.8962	-169.533	0
293.855	119.267	24.1957	-22.7883	110.05	178.445	130.922	-65.234	-16.6027	-36.8141	-65.2566	105.972	2.32664	173.128	0
294.854	119.216	160.511	23.2961	-92.5688	4.56976	134.49	161.163	-100.556	-32.5578	105.851	-36.9345	55.3108	95.0126	0
295.854	87.2622	-21.078	-23.3132	58.4026	-73.7708	-14.5049	-17.7598	25.195	97.8931	2.76322	105.282	43.2154	149.646	0
296.853	75.8201	109.692	-85.6584	-156.32	57.874	-157.179	-97.6581	-88.216	-126.667	-162.947	134.433	-73.9813	152.279	0
297.853	148.173	115.091	-1.46277	179.635	-44.4473	144.983	-37.1155	-119.839	-99.8988	-33.6618	114.772	64.3815	157.123	0
298.852	55.0563	80.0828	48.0504	-169.949	-80.7719	112.183	179.143	12.435	-16.7689	30.8209	124.382	-94.7126	149.578	0
299.852	8.33373	95.267	47.7716	36.3823	18.197	63.0159	99.1361	-93.1369	8.92037	45.3658	117.869	-39.7259	169.016	0
300.851	-128.126	84.1562	-152.286	-41.9148	141.265	163.784	124.37	-71.9646	84.2634	129.689	77.6665	105.565	86.8192	0
301.851	141.969	79.1321	45.4492	-44.9274	62.5377	167.761	-1.87426	-79.6324	110.556	33.3618	-65.5037	-30.4889	88.2693	0
302.85	171.324	120.562	-23.2082	-95.1821	84.1591	139.166	-168.417	39.5469	-12.4528	-49.7226	-116.523	-71.7546	-169.238	0
303.85	85.6664	-17.6309	-118.813	-34.2818	112.983	97.1458	51.2011	55.8488	21.3716	46.6535	69.0858	-22.6384	59.8947	0
304.849	-43.3945	-63.0159	130.182	117.577	-169.772	96.0058	-67.5344	24.0336	21.7385	-42.8183	133.709	-19.4339	128.151	0
305.849	-96.4054	-26.5484	-106.969	116.852	-29.4731	159.288	-5.65676	60.1384	-29.1014	-127.622	4.17388	-105.222	129.024	0
306.848	175.66	-64.6415	-83.3229	-33.6879	153.563	61.7301	-55.2911	162.267	-179.941	5.43054	-54.0293	-49.4255	142.877	0
307.848	148.507	-101.032	-25.9377	-176.139	31.6768	121.162	-70.4843	97.7322	-155.09	-93.8511	120.6	-77.6777	119.382	0
308.847	-164.398	-91.19	4.64715	-176.565	-176.958	162.059	17.0281	33.1426	40.6819	-96.6325	-125.912	-75.0288	107.662	0
309.847	-157.807	-112.468	-4.18001	-74.9031	28.6993	179.862	-32.1631	-131.981	-113.425	-21.2437	70.5183	-32.845	43.0212	0
310.846	123.861	-173.749	-44.7508	123.188	173.845	-160.201	0.607113	-51.7993	-92.595	-79.3996	-38.738	-114.22	-93.8186	0
311.846	-177.916	-139.111	-126.365	-99.8029	-143.642	100.15	-92.9221	-125.369	41.1258	142.97	-114.53	-95.4742	87	0
312.845	115.274	176.107	-42.9405	177.998	117.495	13.8667	-10.5255	30.8358	177.094	-160.828	65.848	-73.4937	12.8032	0
313.845	-148.39	-117.489	-77.0384	-86.6722	-35.523	134.747	-30.2311	-90.1805	72.4792	148.304	142.327	1.43542	121.421	0
314.844	-142.213	70.9184	10.2526	129.722	-44.0681	176.537	-82.1742	-104.309	41.2314	-128.084	85.1989	158.251	-154.147	0
315.844	172.533	104.562	-49.1065	-143.046	115.84	-149.45	-2.82849	-95.5405	43.6126	-11.5345	-76.3057	-56.1523	-113.474	0
316.843	103.599	92.7422	-3.07101	51.0302	146.602	-178.151	34.9543	-82.2812	-92.8826	104.547	8.44312	2.62277	49.7974	0
317.843	176.115	-133.717	-28.1312	-153.217	90.5596	-149.511	0.768908	-179.66	-8.09619	-179.933	-6.88989	-13.4018	158.152	0
318.842	100	-89.6514	-9.92152	-140.818	15.2972	166.632	-65.0636	-66.6697	108.324	38.0518	-157.639	-88.9029	-174.616	0
319.842	-115.103	101.698	-50.3708	-149.086	91.8028	168.268	-66.2368	-60.9169	10.7381	-53.3297	119.254	-30.548	-164.207	0
320.841	128.383	56.7507	18.8074	-116.253	95.4699	-155.238	166.204	-92.655	120.366	65.8712	45.7741	-54.8916	60.8692	0
321.841	165.086	-164.112	73.6872	24.655	-54.0386	87.7292	120.928	-109.253	-141.326	-37.1811	-40.2729	-32.2239	31.5428	0
322.841	130.781	-64.5903	153.039	-148.242	-90.8489	164.756	-131.981	127.119	-1.94508	-43.3516	-16.4249	-10.5237	-150.108	0
323.84	-110.178	69.8046	-60.1223	-146.852	133.03	66.8511	-54.275	8.6785	127.098	58.5227	-130.253	-23.6639	93.5606	0
324.84	-165.535	24.6149	44.9981	137.355	8.54651	171.702	162.331	-0.688313	-78.1051	-33.221	71.7037	-101.776	66.5001	0
325.839	139.153	13.9659	77.8979	-46.1403	51.1669	-130.526	70.6317	-33.5486	-47.8272	15.8874	-59.2732	-42.724	165.318	0
326.839	-83.0904	-22.6656	24.8678	-94.7716	57.2	146.594	58.1734	-18.7836	-93.7618	-105.524	-177.265	-20.1291	150.353	0
327.838	-166.997	166.476	-115.231	-13.2723	-74.1938	70.5524	32.6622	57.9517	105.084	-123.155	-14.6022	3.12864	150.887	0
328.838	115.37	-94.3813	64.7647	-63.4993	157.226	-173.582	-49.238	153.772	-65.4554	148.196	-167.782	-74.2103	-105.765	0
329.837	-82.7577	-20.2244	-178.39	174.03	-84.621	155.955	-77.5917	-51.1441	-77.7325	-76.346	-117.061	118.219	118.991	0
330.837	153.131	-48.7969	-2.00184	-140.817	-133.794	130.321	-155.477	-103.541	-167.83	27.353	-73.4742	-52.1046	38.0519	0
331.836	-170.537	-133.507	-64.058	-81.5567	8.06494	-107.018	-67.2307	91.3966	-3.23073	-147.121	-29.0168	94.2708	95.9711	0
332.836	166.61	-170.501	-8.93957	163.668	-4.15696	135.767	-96.9668	-143.763	78.155	173.894	144.704	127.001	103.758	0
333.835	158.898	-114.626	-34.6218	151.31	133.177	-173.38	85.2393	60.835	116.372	-110.461	-135.636	75.1047	114.74	0
334.835	42.0104	-126.571	-80.9906	-6.60358	128.957	130.191	166.092	-27.6122	-144.665	52.2755	143.01	-51.3771	126.758	0
335.834	159.455	143.016	-18.9541	-67.7602	-96.4772	117.444	85.4115	97.9587	-142.839	-78.4725	-95.3568	-53.3981	-147.714	0
336.834	168.589	-87.5131	-35.2543	151.459	105.014	173.924	-79.4081	102.597	-15.1122	69.7455	-169.462	-55.9447	20.5776	0
337.833	112.924	-48.3015	-20.9534	-177.704	-30.4034	160.527	150.206	11.686	-136.487	-132.785	-6.52639	12.8017	-151.403	0
338.833	-129.07	153.239	96.3781	-11.5881	69.6993	-150.564	118.751	-47.5797	-3.10247	2.47842	-57.4652	12.3306	116.535	0
339.832	48.663	-57.479	-43.8764	-178.474	145.404	107.518	-106.268	53.3088	175.605	-69.5077	19.2684	-28.0812	129.637	0
340.832	143.641	2.10834	-44.5035	-89.6552	33.9699	78.6418	-39.9301	-49.0761	-75.4073	-124.186	-106.697	-50.0875	-176.14	0
341.831	56.1487	30.2592	-0.0167068	-42.2674	-67.3717	-127.434	-135.433	12.2042	-156.588	166.594	175.223	-41.7897	75.1596	0
342.831	-176.616	-126.396	82.8136	175.244	-3.67045	53.5403	52.0476	171.843	-3.74871	109.006	-15.6199	0.782922	-39.5765	0
343.83	160.295	-31.3962	-63.0054	-8.52934	-151.98	122.414	-22.2427	-32.5625	-170.126	-63.9855	26.9782	-53.0667	87.1395	0
344.83	152.98	-44.8073	-64.7777	-144.67	155.976	153.454	-51.1665	60.3102	26.7391	-12.0436	-36.524	-76.456	21.5612	0
345.829	158.006	173.174	88.6431	98.3712	-62.4168	131.639	-2.90472	105.924	-46.6529	-32.5559	10.4783	-55.1789	-71.5436	0
346.829	103.796	-61.4277	-93.1157	39.8686	-27.3395	122.867	57.7542	-161.603	-98.5469	-70.5101	-119.662	6.91294	-128.76	0
347.828	-138.055	57.7765	-49.4292	80.5694	80.1312	-160.946	-31.5384	140.311	-32.7167	-10.3183	-2.99181	4.35703	123.45	0
348.828	70.2781	-30.149	-18.7087	116.43	-10.2358	128.563	75.5598	-100.719	-90.4338	177.375	-42.8997	-5.73908	81.6741	0
349.827	163.395	59.1533	47.2496	-102.469	-20.266	107.902	123.286	-148.974	-29.8874	-40.3956	-123.786	-35.5334	36.7882	0
350.827	75.6018	-156.441	57.5033	-173.091	9.22843	148.82	-135.45	-134.174	71.7293	-89.7532	51.128	31.2369	151.857	0
351.826	38.2732	-165.905	-98.7377	-6.32177	75.1424	-136.963	-120.597	10.6323	-142.868	170.168	37.8211	-4.11569	65.6551	0
352.826	135.943	164.541	-30.8118	-132.271	101.887	148.972	155.349	-48.5085	-115.013	-64.2437	161.898	-62.0607	-179.884	0
353.825	114.838	3.08252	-49.3639	96.4894	70.8293	-170.167	125.88	-53.0824	-32.3289	-163.745	-118.69	-20.2586	159.811	0
354.825	94.6622	-75.2063	18.1527	133.934	-44.2149	48.7015	170.157	-41.9616	159.33	-149.716	-138.501	-55.0045	169.954	0
355.824	-173.298	30.193	-50.0414	34.4496	-2.76297	166.069	79.0056	-31.3138	-43.5483	-168.823	56.8822	-24.6926	-10.7259	0
356.824	31.8571	50.5367	32.2345	-46.5874	73.9036	-1.83568	-30.3469	12.4743	-179.448	-106.108	-69.7783	-7.19943	98.2781	0
357.823	138.434	77.6506	10.9495	-155.805	42.0162	118.078	-74.976	34.2382	-148.189	-84.6615	75.7919	-10.9139	157.018	0
358.823	-173.285	80.6963	-130.259	-145.3	-160.966	120.246	118.193	143.022	-120.523	150.035	-102.95	-59.922	161.58	0
359.822	140.11	87.035	-73.5807	-58.1918	-84.3217	138.987	-58.554	60.7225	106.667	83.3573	58.5964	7.16172	109.386	0
360.822	52.7028	-31.3532	61.6956	-106.447	-64.2102	162.377	-47.2751	-82.0164	-91.9051	92.2835	47.3946	-72.654	137.787	0
361.821	-124.685	36.5985	-54.7647	53.938	73.2076	154.231	-121.398	-36.8604	152.249	-74.0909	6.47561	8.35043	58.8691	0
362.821	-130.665	-19.4152	-8.08128	162.866	-148.667	-171.801	113.837	-66.7304	50.3623	176.859	156.53	-34.1776	-115.656	0
363.82	-121.707	-73.1496	-7.5088	127.203	-2.05429	131.962	161.035	-41.9918	22.5499	-54.7648	14.8736	-82.266	-168.403	0
364.82	123.075	-179.271	-10.4659	-137.454	-39.1666	173.354	-60.4348	123.515	-56.0305	-14.8105	-17.1311	31.3082	128.731	0
365.819	-66.2456	-59.3724	-168.003	32.9096	-44.8983	172.83	47.5126	39.9335	114.244	-76.389	17.184	-68.5939	59.3536	0
366.819	-132.763	-172.973	53.0053	-41.3975	-135.076	-153.327	-146.963	61.3096	-13.7922	71.2224	-94.2318	-68.361	-172.163	0
367.818	175.829	-168.077	-100.375	2.16388	-8.0083	135.896	107.665	34.7289	-3.72894	-41.2831	-6.56527	-18.7426	120.234	0
368.818	24.6466	175.434	170.66	-145.84	33.8479	-97.537	106.823	13.3395	-94.9153	-91.4106	-96.1675	-29.6119	98.0459	0
369.817	179.867	-150.492	5.14005	-59.0435	97.6737	114.684	21.0491	40.4176	-6.79166	-88.5795	159.936	-6.93159	-60.8554	0
370.817	124.044	-1.08416	-15.1394	-170.047	5.75923	-177.477	10.3375	36.7116	48.4247	59.1041	-131.795	-38.5176	-136.976	0
371.816	42.0693	-30.2629	1.70138	-69.3627	133.177	151.948	119.787	78.7122	-87.529	-127.116	8.25188	34.3507	-79.6231	0
372.816	-92.2864	-38.3329	133.111	-124.942	39.1459	174.856	40.2858	1.28704	-98.4708	-139.072	148.018	-106.502	139.581	0
373.815	152.555	101.649	-92.8827	-23.0513	176.938	135.409	160.31	33.432	10.8088	-46.2653	-179.351	-13.6684	-120.658	0
374.815	105.468	-81.5527	-24.0602	165.156	85.0968	157.042	3.35101	13.3954	-45.5195	119.668	-36.1786	-97.5536	47.6316	0
375.814	87.865	-115.475	-1.91341	-60.4299	-80.0941	157.553	142.44	17.5619	-77.5604	6.92072	81.866	-53.352	-0.487653	0
376.814	-98.668	29.5289	92.0939	-89.9667	146.123	111.851	-60.0725	-52.3774	109.941	16.7956	-19.7044	-32.8067	-167.438	0
377.813	-141.939	57.6041	17.1455	130.61	65.4716	163.44	95.3257	17.2529	-10.1106	39.7869	155.835	-29.6011	59.5864	0
378.813	176.008	9.10529	-84.3407	-84.4417	-118.739	-122.444	-25.0353	-34.5104	-97.4372	-41.1676	-87.3811	-27.6278	97.3087	0
379.812	94.2634	-49.5872	-37.9819	-50.1756	106.635	-151.052	21.7953	136.549	-63.3156	-8.79327	-60.148	-34.3409	130.448	0
380.812	57.8809	-54.3967	29.2707	131.438	119.594	157.544	-118.098	59.76	-30.9606	-58.0274	21.351	7.60799	89.0471	0
381.811	143.6	-85.6113	-144.209	34.1813	-36.8591	-175.873	141.384	-30.6671	156.161	-28.2436	126.344	-169.441	36.8292	0
382.811	-140.482	-126.978	-19.137	140.224	52.4047	142.751	-1.54168	41.1133	86.4968	-82.9533	-107.214	-96.4962	47.6843	0
383.81	161.367	60.0026	-91.6521	-46.6211	-13.5168	-173.566	28.2864	63.5451	38.7955	-87.3281	-162.113	-4.91482	170.452	0
384.81	-152.899	72.7504	-51.6222	-169.93	98.8649	63.3883	-3.38403	13.5015	84.2379	-75.6831	-25.3204	33.5022	11.9475	0
385.809	169.798	73.0768	-11.7877	-118.15	68.6126	-139.417	16.7061	22.8281	-93.5521	120.224	34.5333	-41.4238	139.447	0
386.809	162.507	-103.442	45.6741	75.7546	-99.0434	114.031	162.955	-42.657	-0.741429	114.178	47.2652	-2.32992	10.8467	0
387.808	-179.783	78.6426	-10.975	42.9753	-165.579	148.255	-82.8252	-81.5267	-140.072	-29.6156	-137.308	-60.6211	-152.123	0
388.808	-169.956	-102.413	-35.4525	69.7438	48.6893	147.489	162.629	-87.9011	-163.472	-131.389	159.752	-17.9412	-147.673	0
389.807	117.54	143.28	36.2782	-69.715	-97.7123	-157.855	166.129	-45.4071	50.6602	-77.4965	29.6455	-25.32	-158.722	0
390.807	156.955	-11.4176	169.634	-134.696	32.9069	161.584	-67.4432	-4.20332	-92.6584	172.54	-61.9103	-14.8218	-136.156	0
391.806	154.768	165.689	-70.2724	-16.2207	-17.5378	-178.136	64.6484	-14.3418	44.8312	141.393	73.4582	-15.2773	-154.14	0
392.806	-135.071	-20.0978	-26.3336	40.3851	-173.939	156.3	101.197	125.901	-109.981	-178.636	77.1064	-12.4103	-162.548	0
393.805	116.702	40.4739	-56.7856	174.872	29.4703	154.274	17.3031	50.4624	11.4349	62.4904	19.0847	-25.6758	13.0462	0
394.805	143.499	31.1744	52.8007	102.263	0.0834386	119.329	-70.2327	21.6712	149.856	-62.8202	116.547	-59.4139	159.212	0
395.804	-119.013	34.3293	-73.3787	61.572	-46.1298	173.419	123.993	50.7752	-45.1022	-4.76167	111.273	9.4296	-149.86	0
396.804	-176.457	-118.765	48.6339	-173.577	12.0378	176.404	69.5599	32.4874	53.5348	-30.1039	-69.1988	27.4638	-151.182	0
397.803	-176.876	37.3468	160.66	34.0453	146.482	148.617	-125.815	-113.115	46.5003	-79.2221	-128.79	-50.645	90.5272	0
398.803	130.982	-175.025	18.903	4.96467	-30.2479	164.063	175.978	-12.4921	-82.2803	-80.146	-9.58034	0.514454	101.611	0
399.803	147.463	173.348	-135.129	43.4487	93.2712	136.133	-89.826	-93.2748	124.801	-80.135	125.778	30.7375	114.151	0
400.802	137.036	-20.0817	-23.0676	175.099	-52.2026	152.331	147.313	-56.517	4.36295	15.9901	97.0804	-77.8782	-76.4175	0
401.802	124.826	107.951	20.6893	78.7258	-84.6118	119.816	160.208	94.4362	-55.8377	-124.451	-172.757	-2.76399	-21.5726	0
402.801	-116.966	-13.3766	3.777	-156.066	-56.3054	134.709	74.4334	-17.7483	-26.2383	111.335	1.12692	-49.0742	151.694	0
403.801	173.41	91.0263	-76.2946	-106.984	19.7339	155.715	-7.32195	75.9337	-14.8463	152.007	-65.892	-49.1919	-88.9244	0
404.8	-154.175	165.602	-31.7975	142.019	108.04	-121.037	-173.61	157.824	43.6784	-153.168	-13.4758	-58.879	-151.321	0
405.8	-125.061	-77.0607	-23.8782	26.2367	-46.8702	97.8757	4.09942	-0.472726	-117.197	49.7191	47.6841	-28.3611	169.942	0
406.799	129.939	166.494	9.43592	-116.906	-51.9487	-155.124	-59.1134	-47.6236	-78.608	-40	-113.469	3.83337	123.038	0
407.799	-168.12	100.668	0.378205	-123.933	-12.3181	152.268	6.82727	-62.0673	-4.941	-1.71715	32.0233	-22.2223	84.3071	0
408.798	176.277	-120.483	-49.519	-83.6958	39.7671	135.288	-82.8107	-113.668	-24.0387	-28.8207	-134.34	-73.7063	139.242	0
409.798	-85.7571	105.891	-27.3986	179.955	-30.8804	135.443	65.213	-37.1138	140.876	46.4976	148.43	-25.6952	-65.4988	0
410.797	60.7156	13.2297	-11.5836	-96.4287	-20.0313	131.39	-129.605	17.9854	-135.598	-27.4843	136.968	9.17475	130.43	0
411.797	107.982	48.1256	-12.1936	28.0317	75.7091	150.086	99.6638	-44.8111	119.508	-17.2195	-112.799	-54.8694	-70.1721	0
412.796	109.742	44.7648	-18.7551	170.663	140.563	163.362	37.5459	0.933929	-55.2591	-111.056	-126.225	-160.819	71.1073	0
413.796	-150.06	86.9514	-65.1099	44.3152	61.218	-171.983	1.75986	-35.3294	43.2256	10.8105	91.7066	-13.2264	109.405	0
414.795	167.146	-145.169	-75.107	112.189	5.46702	166.722	-0.0490386	-4.7802	-178.369	-54.6168	-76.9262	-114.926	-153.972	0
415.795	104.916	-10.6796	-42.7204	137.562	-16.4129	-163.451	17.207	168.937	-42.5375	-68.5985	32.9552	-17.2898	171.543	0
416.794	162.578	-5.19017	-20.5839	120.334	78.1651	132.131	116.895	-136.542	-174.484	-90.8722	-52.0514	-165.887	122.978	0
417.794	-139.799	-83.7473	-18.4892	-142.335	-13.7253	163.35	10.9035	119.596	-38.7889	170.627	97.2204	-5.23647	172.556	0
418.793	-175.297	-65.9202	-44.9644	-17.3959	-80.7615	147.481	12.5813	-11.3351	32.1164	-137.757	154.546	-50.7283	172.445	0
419.793	152.842	-156.409	-7.01674	-42.8398	90.6946	160.639	-65.2183	-54.6707	37.2822	-103.598	-113.446	-74.1195	145.241	0
420.792	-162.205	100.712	-55.9603	6.36085	21.4561	150.848	-130.874	30.0708	-53.0642	-51.0465	-178.892	3.38572	32.9949	0
421.792	176.181	-126.4	84.8372	1.99378	-16.5188	119.534	-77.5898	155.022	-47.0224	138.419	12.9772	-16.7898	-161.049	0
422.791	115.363	-136.355	-2.61178	-44.5905	52.6462	171.262	-116.895	85.8342	-74.3597	166.473	-108.799	-35.3355	174.477	0
423.791	-163.249	-80.2287	-42.5248	-37.5563	-70.577	-161.008	132.946	-86.4232	149.433	136.214	121.481	-38.3068	162.475	0
424.79	168.975	-152.472	51.5102	-52.3164	26.6081	152.911	-55.5674	-130.345	-38.0066	-135.73	-159.186	17.4407	-34.9263	0
425.79	-142.559	-141.428	-33.2452	-66.2057	-32.6368	105.945	93.5356	140.179	-2.32051	-172.952	132.592	-22.7743	131.363	0
426.789	127.534	-140.584	101.919	50.6468	-115.694	179.221	22.9724	-178.222	21.4822	16.3766	64.6272	-103.872	146.085	0
427.789	-138.963	162.081	-21.9581	-155.401	-89.2596	-134.334	-126.043	28.0898	-179.637	97.7947	-34.3405	7.71881	118.238	0
428.788	128.671	-153.254	17.5164	-147.431	-51.6941	-160.445	-96.92	-64.4986	-80.6395	78.5683	-66.5083	-9.52823	45.7549	0
429.788	111.469	-136.857	-31.6751	105.969	-52.8588	155.821	41.6414	7.85721	-87.361	83.5179	72.0742	-32.5206	-179.026	0
430.787	139.984	-12.8172	-84.9292	155.074	124.802	140.337	108.615	-7.1745	-74.9989	-45.2589	93.8899	-0.0240374	-176.335	0
431.787	144.709	-135.963	-2.78221	-37.0404	-99.8654	163.452	-157.8	-146.75	-174.568	45.4755	-102.08	-76.7382	-152.751	0
432.786	103.876	-96.4072	53.3257	-122.729	-100.653	-86.3857	-150.97	31.5011	-13.0042	90.1896	81.1873	58.2556	103.515	0
433.786	155.765	-175.233	-17.0823	70.8798	-48.2463	-136.641	60.1369	89.816	128.536	-161.143	-101.24	7.47696	-14.0709	0
434.785	146.138	-69.0353	-6.98535	151.709	73.5747	134.681	24.8025	-0.93213	123.701	23.7511	-45.3335	92.9964	-172.194	0
435.785	168.357	-60.4348	169.596	27.5357	38.6265	168.383	178.162	0.836835	-176.194	-80.7833	-125.337	-36.7648	-146.248	0
436.784	135.268	-80.6582	14.1164	-126.464	47.5129	-146.194	148.695	-12.3587	61.827	-55.7873	-4.42735	-29.7335	37.6195	0
437.784	-147.384	128.323	36.1891	39.157	28.4152	-167.73	-132.04	38.8303	55.5142	-101.684	-132.254	-31.9253	169.784	0
438.783	144.26	137.507	-16.0919	155.4	-131.482	162.237	-40.0801	-41.7835	-122.879	23.4097	-139.234	-42.5818	114.228	0
439.783	-160.958	-128.521	-43.9155	-179.07	-17.9189	129.913	128.607	-96.7259	150.85	-164.995	148.959	70.6371	-130.936	0
440.782	-175.517	114.701	-86.1098	-173.064	80.8919	147.228	-153.362	131.154	159.509	36.4029	129.274	-38.5004	-165.102	0
441.782	-139.493	-62.0088	-41.7609	59.8783	64.7629	169.087	64.4081	-68.1146	150.237	72.0338	129.494	-40.0303	100.405	0
442.781	179.219	-14.1768	49.1761	76.3297	-123.826	160.574	-69.6052	-32.1328	115.961	-62.3951	-117.367	-10.3252	-113.709	0
443.781	-64.6982	-118.483	-15.2804	-111.398	0.190206	-114.641	108.56	-93.2279	-33.0845	5.69095	179.342	81.0262	174.016	0
444.78	41.7756	118.853	-49.5609	130.165	30.1798	-126.545	165.482	-96.1524	-98.2041	39.1358	-101.417	-30.3024	48.4167	0
445.78	-123.27	-147.814	-49.3581	-102.849	127.763	149.731	35.9296	-163.303	56.5518	107.675	158.998	-147.925	84.472	0
446.779	-96.6152	32.0427	-25.1326	-163.011	-162.363	-141.925	-158.16	8.50324	-33.9146	-164.45	28.7799	0.129098	167.336	0
447.779	-151.483	-116.544	-104.326	-46.5098	-41.6206	167.802	65.3149	159.227	-44.647	-27.8212	-59.1045	-67.1272	107.032	0
448.778	141.299	45.919	39.0505	96.7592	33.0606	174.827	31.1037	29.5308	-104.844	-42.1682	-105.265	1.25804	150.735	0
449.778	8.36388	-110.125	-132.871	107.155	-171.87	160.012	-104.924	23.631	-43.2582	108.698	-11.0519	8.3567	-98.154	0
450.777	78.0702	124.513	18.0237	80.047	-14.4274	166.588	8.05973	1.18111	-153.728	-76.7359	-171.952	-21.1439	-175.654	0
451.777	115.367	100.856	-161.974	9.78837	118.984	163.896	-39.2651	53.5983	-121.674	21.4852	90.3568	36.1459	133.739	0
452.776	144	77.3169	86.1518	-179.982	76.7579	-162.393	97.0766	161.703	-128.716	-74.8532	-90.2253	-21.048	-37.5589	0
453.776	110.643	-112.542	54.2852	-27.4008	-28.5934	166.202	30.4082	-111.275	166.47	147.241	-73.1828	-34.2258	-174.382	0
454.775	-54.4161	-68.9357	-63.3226	20.8953	-9.95838	150.594	-19.1383	5.34033	17.0968	-9.78633	19.663	-1.27158	-152.426	0
455.775	139.215	-162.487	-43.398	-132.162	-9.93644	163.638	5.7643	102.234	74.1929	-47.0218	31.2677	-31.4945	-153.259	0
456.774	-133.152	138.774	-29.1601	115.79	-3.41674	-157.726	100.093	-60.1529	25.0911	2.7093	104.032	34.8618	93.3634	0
457.774	131.248	-119.235	16.5914	-144.567	35.5072	153.971	5.0811	-37.6466	142.109	-88.2753	171.442	-61.4133	33.3124	0
458.773	-138.478	97.1787	-40.6754	176.503	10.6193	146.317	-11.0235	-37.9435	60.3558	-5.20063	120.289	-46.9598	-167.53	0
459.773	-141.358	-126.831	69.3488	141.435	117.804	172.466	-15.946	51.5828	96.8442	105.67	-126.769	-22.21	59.3353	0
460.772	152.483	-81.5194	-8.50879	88.6672	-49.1989	148.473	69.2443	19.5288	-41.9269	81.0849	168.049	-2.75127	-89.7099	0
461.772	-162.068	32.3663	6.84371	-18.3401	-58.3838	166.157	80.0689	-31.0003	139.872	7.35078	162.942	-3.6147	171.892	0
462.771	147.573	34.7307	70.3055	147.31	-172.079	171.001	-0.0654729	-7.38052	-133.002	49.616	83.1903	-12.6786	138.892	0
463.771	-114.878	131.395	-113.941	84.6171	-16.9679	-162.458	4.75277	-7.22715	2.43423	29.0796	14.6769	-71.6789	159.107	0
464.77	155.198	74.7787	61.6673	53.4775	1.98988	-158.982	134.412	93.766	104.699	25.7664	-67.9148	26.7438	-98.7352	0
465.77	107.388	178.152	-5.47881	-51.1702	42.2984	-156.712	61.1196	-50.4125	48.1629	53.1203	-3.4763	-16.7046	155.429	0
466.769	155.98	-113.396	131.857	-54.3292	-147.711	124.653	-79.016	32.5611	28.7914	-40.8237	115.455	-31.9529	53.7946	0
467.769	113.051	-159.968	90.246	155.555	-117.392	-179.698	-0.787258	-2.52523	-18.7183	-10.9522	151.746	19.477	166.952	0
468.768	-164.1	-19.0887	4.62302	-166.415	17.3416	145.842	44.2036	34.1106	121.954	-11.8499	-83.8511	89.6878	144.929	0
469.768	-31.9665	-121.311	0.372162	157.068	-18.8149	125.928	-30.7538	-64.4021	40.3596	12.2861	-132.992	56.8668	-122.961	0
470.767	-170.381	-90.1668	-25.0378	-116.972	125.272	161.591	-19.082	144.489	-4.64059	-155.491	2.28463	-61.3399	-145.499	0
471.767	174.101	-116.746	-81.2326	-6.51872	18.0914	-177.795	-93.3384	-86.5509	-29.8078	-52.8783	-44.6082	-51.139	111.897	0
472.766	69.6894	-95.4468	-61.9457	89.3608	53.7764	-178.695	-88.7259	52.5815	-4.89791	-62.8315	-51.0938	-12.4147	140.384	0
473.766	164.986	-120.657	-8.8565	136.011	-108.806	-149.516	64.7987	12.8198	3.48662	-42.2027	154.449	-97.5181	-179.742	0
474.765	106.843	-118.315	24.6823	70.439	-19.4155	148.148	89.4401	-4.24245	8.8119	-15.13	-150.433	-19.611	-118.453	0
475.765	-112.681	165.762	-11.3145	7.15317	-116.241	159.148	-25.7395	-25.634	-21.7797	-95.8969	87.73	-35.4751	172.562	0
476.764	141.9	166.443	77.9116	-126.404	19.2537	128.298	-74.5658	22.7274	-31.7002	-81.3354	117.593	12.251	-144.887	0
477.764	-152.039	127.338	7.86856	177.813	-178.122	179.662	103.217	-70.1153	17.842	-156.674	101.336	-76.3927	-175.852	0
478.763	-169.158	102.869	-64.6248	-43.0566	-61.1274	139.713	-9.87665	-125.351	87.2282	-136.172	119.038	-50.9476	-59.2593	0
479.763	139.865	121.122	0.0428255	138.372	-105.089	177.858	4.86955	49.0185	7.17235	-118.364	-78.4018	-36.1497	-170.605	0
480.762	121.397	111.439	1.46672	-48.5881	-83.8956	-168.026	-76.31	-26.9678	164.431	81.1089	43.0581	11.7574	100.227	0
481.762	-141.875	108.258	-56.9305	-3.78769	-103.031	-160.004	-97.9977	-142.709	1.20174	74.5183	-168.845	-47.9184	94.6075	0
482.762	-153.679	129.572	-16.8311	-92.0264	-104.742	158.216	131.767	15.1327	93.942	-112.639	-101.306	-42.4961	-172.802	0
483.761	-164.652	-108.06	-55.8364	6.24479	178.768	147.094	-152.624	-44.7781	37.667	-1.42757	21.2984	-0.26656	168.666	0
484.761	92.9194	24.8515	11.4504	-34.4973	-157.09	172.776	12.0978	52.7177	85.5597	11.8404	64.3976	-31.2836	-109.367	0
485.76	-155.618	162.843	22.768	-91.858	59.3189	164.911	138.621	-58.7572	46.8795	-1.4052	151.775	14.7622	-158.11	0
486.76	97.7378	-6.99661	60.3122	-7.321	-79.6331	159.814	95.609	-63.8704	97.6926	-30.6458	125.222	60.0567	-164.453	0
487.759	126.148	-44.9752	17.493	-77.6728	-134.972	148.919	66.8525	-75.4043	101.64	11.6122	-81.0164	-21.7517	-177.494	0
488.759	-166.393	-47.2341	-70.3349	-148.658	-31.577	-168.363	-116.968	57.3614	-143.558	-15.5118	-178.617	-15.9822	64.531	0
489.758	165.607	-70.7636	79.8998	-8.58248	-23.6106	-167.409	-35.6235	122.656	162.826	-36.075	53.6187	15.2521	179.338	0
490.758	122.967	43.2111	17.6435	154.944	-154.069	-166.509	-93.4504	-21.0995	-114.462	-156.403	-172.893	5.20009	-144.783	0
491.757	177.094	1.04451	18.1729	-146.102	-44.4172	159.726	-177.638	-39.2407	132.417	-65.81	163.803	2.50648	157.59	0
492.757	-110.986	-58.2407	69.7365	-19.2825	40.3513	-170.055	90.7594	-26.4029	-23.263	128.052	-70.3547	-24.2727	-157.861	0
493.756	139.928	-174.509	-12.9236	147.653	41.1558	159.951	-13.3745	3.20838	-172.331	106.451	146.272	15.9819	139.891	0
494.756	121.374	-133.019	-64.3814	80.5007	132.644	-160.866	-110.279	21.0717	26.3707	-16.6138	89.2847	29.2031	-141.64	0
495.755	-86.0761	-78.7544	94.5398	59.0064	-45.3761	173.904	138.485	56.7821	-86.796	52.6384	-70.0666	13.3581	-137.796	0
496.755	-113.478	-5.24637	6.29231	131.327	8.92906	-159.44	101.74	-21.4785	166.419	-30.1858	-122.638	38.6232	129.613	0
497.754	130.398	-157.933	27.6608	-87.8938	5.71284	168.17	74.2816	157.035	-3.46338	35.5312	88.5705	146.931	-172.778	0
498.754	100.708	-20.1958	-20.4715	-74.7743	-5.05123	-166.126	-71.8886	-144.419	171.074	33.2007	-179.639	-10.4778	-147.434	0
499.753	-99.3906	18.5973	-142.085	152.032	-143.749	-153.357	-6.50105	59.1262	-45.2137	-9.55423	-122.89	22.6853	-120.807	0
500.753	153.175	-78.2589	-8.7229	158.751	96.4057	178.526	-120.704	-50.4341	-14.3839	-47.9833	-92.0525	-30.8528	8.4296	0
501.752	-144.599	-75.6132	-4.17301	-2.33117	155.535	162.123	-33.9179	-10.1535	103.39	-12.1476	-160.493	21.6377	-111.722	0
502.752	171.182	77.0359	14.446	124.343	-103.716	161.057	103.024	174.324	-24.9687	-26.8229	-155.159	113.405	-114.662	0
503.751	133.143	50.3312	-67.2097	-62.649	67.5338	-161.507	-74.1819	14.9422	129.133	-45.9752	-173.787	-25.2281	-142.305	0
504.751	148.9	-133.641	-15.0423	71.8712	-149.847	152.413	174.273	5.18148	11.5353	-84.7189	-71.6631	3.0221	173.102	0
505.75	178.794	78.0222	7.70127	160.579	-7.00364	-160.215	-95.3377	-38.893	101.023	53.1926	-74.7261	5.49098	161.235	0
506.75	-164.219	-101.177	19.3698	48.3652	-60.4033	142.667	16.4971	87.9587	100.251	152.606	66.9603	-6.42199	-132.565	0
507.749	-179.693	-103.319	-33.1855	-39.0638	34.0423	143.485	29.3584	85.3626	-33.5089	21.0332	-3.43175	25.8584	161.644	0
508.749	-118.504	100.667	123.851	165.169	-20.5412	-144.892	48.9962	110.574	-153.957	-16.7245	133.302	-27.4102	163.973	0
509.748	-130.452	159.874	-66.4079	-57.8294	93.5299	160.639	31.4549	-36.5449	-15.7658	-97.6973	-55.6675	17.0366	173.266	0
510.748	169.819	-70.945	16.7575	141.608	156.758	-124.159	65.1466	153.055	-56.3308	45.9338	-164.177	17.8036	143.088	0
511.747	180	0	0	180	0	180	0	180	0	180	0	0	180	0
512.747	-169.819	70.945	-16.7575	-141.608	-156.758	124.159	-65.1466	-153.055	56.3308	-45.9338	164.177	-17.8036	-143.088	0
513.746	130.452	-159.874	66.4079	57.8294	-93.5299	-160.639	-31.4549	36.5449	15.7658	97.6973	55.6675	-17.0366	-173.266	0
514.746	118.504	-100.667	-123.851	-165.169	20.5412	144.892	-48.9962	-110.574	153.957	16.7245	-133.302	27.4102	-163.973	0
515.745	179.693	103.319	33.1855	39.0638	-34.0423	-143.485	-29.3584	-85.3626	33.5089	-21.0332	3.43175	-25.8584	-161.644	0
516.745	164.219	101.177	-19.3698	-48.3652	60.4033	-142.667	-16.4971	-87.9587	-100.251	-152.606	-66.9603	6.42199	132.565	0
517.744	-178.794	-78.0222	-7.70127	-160.579	7.00364	160.215	95.3377	38.893	-101.023	-53.1926	74.7261	-5.49098	-161.235	0
518.744	-148.9	133.641	15.0423	-71.8712	149.847	-152.413	-174.273	-5.18148	-11.5353	84.7189	71.6631	-3.0221	-173.102	0
519.743	-133.143	-50.3312	67.2097	62.649	-67.5338	161.507	74.1819	-14.9422	-129.133	45.9752	173.787	25.2281	142.305	0
520.743	-171.182	-77.0359	-14.446	-124.343	103.716	-161.057	-103.024	-174.324	24.9687	26.8229	155.159	-113.405	114.662	0
521.742	144.599	75.6132	4.17301	2.33117	-155.535	-162.123	33.9179	10.1535	-103.39	12.1476	160.493	-21.6377	111.722	0
522.742	-153.175	78.2589	8.7229	-158.751	-96.4057	-178.526	120.704	50.4341	14.3839	47.9833	92.0525	30.8528	-8.4296	0
523.741	99.3906	-18.5973	142.085	-152.032	143.749	153.357	6.50105	-59.1262	45.2137	9.55423	122.89	-22.6853	120.807	0
524.741	-100.708	20.1958	20.4715	74.7743	5.05123	166.126	71.8886	144.419	-171.074	-33.2007	179.639	10.4778	147.434	0
525.74	-130.398	157.933	-27.6608	87.8938	-5.71284	-168.17	-74.2816	-157.035	3.46338	-35.5312	-88.5705	-146.931	172.778	0
526.74	113.478	5.24637	-6.29231	-131.327	-8.92906	159.44	-101.74	21.4785	-166.419	30.1858	122.638	-38.6232	-129.613	0
527.739	86.0761	78.7544	-94.5398	-59.0064	45.3761	-173.904	-138.485	-56.7821	86.796	-52.6384	70.0666	-13.3581	137.796	0
528.739	-121.374	133.019	64.3814	-80.5007	-132.644	160.866	110.279	-21.0717	-26.3707	16.6138	-89.2847	-29.2031	141.64	0
529.738	-139.928	174.509	12.9236	-147.653	-41.1558	-159.951	13.3745	-3.20838	172.331	-106.451	-146.272	-15.9819	-139.891	0
530.738	110.986	58.2407	-69.7365	19.2825	-40.3513	170.055	-90.7594	26.4029	23.263	-128.052	70.3547	24.2727	157.861	0
531.737	-177.094	-1.04451	-18.1729	146.102	44.4172	-159.726	177.638	39.2407	-132.417	65.81	-163.803	-2.50648	-157.59	0
532.737	-122.967	-43.2111	-17.6435	-154.944	154.069	166.509	93.4504	21.0995	114.462	156.403	172.893	-5.20009	144.783	0
533.736	-165.607	70.7636	-79.8998	8.58248	23.6106	167.409	35.6235	-122.656	-162.826	36.075	-53.6187	-15.2521	-179.338	0
534.736	166.393	47.2341	70.3349	148.658	31.577	168.363	116.968	-57.3614	143.558	15.5118	178.617	15.9822	-64.531	0
535.735	-126.148	44.9752	-17.493	77.6728	134.972	-148.919	-66.8525	75.4043	-101.64	-11.6122	81.0164	21.7517	177.494	0
536.735	-97.7378	6.99661	-60.3122	7.321	79.6331	-159.814	-95.609	63.8704	-97.6926	30.6458	-125.222	-60.0567	164.453	0
537.734	155.618	-162.843	-22.768	91.858	-59.3189	-164.911	-138.621	58.7572	-46.8795	1.4052	-151.775	-14.7622	158.11	0
538.734	-92.9194	-24.8515	-11.4504	34.4973	157.09	-172.776	-12.0978	-52.7177	-85.5597	-11.8404	-64.3976	31.2836	109.367	0
539.733	164.652	108.06	55.8364	-6.24479	-178.768	-147.094	152.624	44.7781	-37.667	1.42757	-21.2984	0.26656	-168.666	0
540.733	153.679	-129.572	16.8311	92.0264	104.742	-158.216	-131.767	-15.1327	-93.942	112.639	101.306	42.4961	172.802	0
541.732	141.875	-108.258	56.9305	3.78769	103.031	160.004	97.9977	142.709	-1.20174	-74.5183	168.845	47.9184	-94.6075	0
542.732	-121.397	-111.439	-1.46672	48.5881	83.8956	168.026	76.31	26.9678	-164.431	-81.1089	-43.0581	-11.7574	-100.227	0
543.731	-139.865	-121.122	-0.0428255	-138.372	105.089	-177.858	-4.86955	-49.0185	-7.17235	118.364	78.4018	36.1497	170.605	0
544.731	169.158	-102.869	64.6248	43.0566	61.1274	-139.713	9.87665	125.351	-87.2282	136.172	-119.038	50.9476	59.2593	0
545.73	152.039	-127.338	-7.86856	-177.813	178.122	-179.662	-103.217	70.1153	-17.842	156.674	-101.336	76.3927	175.852	0
546.73	-141.9	-166.443	-77.9116	126.404	-19.2537	-128.298	74.5658	-22.7274	31.7002	81.3354	-117.593	-12.251	144.887	0
547.729	112.681	-165.762	11.3145	-7.15317	116.241	-159.148	25.7395	25.634	21.7797	95.8969	-87.73	35.4751	-172.562	0
548.729	-106.843	118.315	-24.6823	-70.439	19.4155	-148.148	-89.4401	4.24245	-8.8119	15.13	150.433	19.611	118.453	0
549.728	-164.986	120.657	8.8565	-136.011	108.806	149.516	-64.7987	-12.8198	-3.48662	42.2027	-154.449	97.5181	179.742	0
550.728	-69.6894	95.4468	61.9457	-89.3608	-53.7764	178.695	88.7259	-52.5815	4.89791	62.8315	51.0938	12.4147	-140.384	0
551.727	-174.101	116.746	81.2326	6.51872	-18.0914	177.795	93.3384	86.5509	29.8078	52.8783	44.6082	51.139	-111.897	0
552.727	170.381	90.1668	25.0378	116.972	-125.272	-161.591	19.082	-144.489	4.64059	155.491	-2.28463	61.3399	145.499	0
553.726	31.9665	121.311	-0.372162	-157.068	18.8149	-125.928	30.7538	64.4021	-40.3596	-12.2861	132.992	-56.8668	122.961	0
554.726	164.1	19.0887	-4.62302	166.415	-17.3416	-145.842	-44.2036	-34.1106	-121.954	11.8499	83.8511	-89.6878	-144.929	0
555.725	-113.051	159.968	-90.246	-155.555	117.392	179.698	0.787258	2.52523	18.7183	10.9522	-151.746	-19.477	-166.952	0
556.725	-155.98	113.396	-131.857	54.3292	147.711	-124.653	79.016	-32.5611	-28.7914	40.8237	-115.455	31.9529	-53.7946	0
557.724	-107.388	-178.152	5.47881	51.1702	-42.2984	156.712	-61.1196	50.4125	-48.1629	-53.1203	3.4763	16.7046	-155.429	0
558.724	-155.198	-74.7787	-61.6673	-53.4775	-1.98988	158.982	-134.412	-93.766	-104.699	-25.7664	67.9148	-26.7438	98.7352	0
559.723	114.878	-131.395	113.941	-84.6171	16.9679	162.458	-4.75277	7.22715	-2.43423	-29.0796	-14.6769	71.6789	-159.107	0
560.723	-147.573	-34.7307	-70.3055	-147.31	172.079	-171.001	0.0654729	7.38052	133.002	-49.616	-83.1903	12.6786	-138.892	0
561.723	162.068	-32.3663	-6.84371	18.3401	58.3838	-166.157	-80.0689	31.0003	-139.872	-7.35078	-162.942	3.6147	-171.892	0
562.722	-152.483	81.5194	8.50879	-88.6672	49.1989	-148.473	-69.2443	-19.5288	41.9269	-81.0849	-168.049	2.75127	89.7099	0
563.722	141.358	126.831	-69.3488	-141.435	-117.804	-172.466	15.946	-51.5828	-96.8442	-105.67	126.769	22.21	-59.3353	0
564.721	138.478	-97.1787	40.6754	-176.503	-10.6193	-146.317	11.0235	37.9435	-60.3558	5.20063	-120.289	46.9598	167.53	0
565.721	-131.248	119.235	-16.5914	144.567	-35.5072	-153.971	-5.0811	37.6466	-142.109	88.2753	-171.442	61.4133	-33.3124	0
566.72	133.152	-138.774	29.1601	-115.79	3.41674	157.726	-100.093	60.1529	-25.0911	-2.7093	-104.032	-34.8618	-93.3634	0
567.72	-139.215	162.487	43.398	132.162	9.93644	-163.638	-5.7643	-102.234	-74.1929	47.0218	-31.2677	31.4945	153.259	0
568.719	54.4161	68.9357	63.3226	-20.8953	9.95838	-150.594	19.1383	-5.34033	-17.0968	9.78633	-19.663	1.27158	152.426	0
569.719	-110.643	112.542	-54.2852	27.4008	28.5934	-166.202	-30.4082	111.275	-166.47	-147.241	73.1828	34.2258	174.382	0
570.718	-144	-77.3169	-86.1518	179.982	-76.7579	162.393	-97.0766	-161.703	128.716	74.8532	90.2253	21.048	37.5589	0
571.718	-115.367	-100.856	161.974	-9.78837	-118.984	-163.896	39.2651	-53.5983	121.674	-21.4852	-90.3568	-36.1459	-133.739	0
572.717	-78.0702	-124.513	-18.0237	-80.047	14.4274	-166.588	-8.05973	-1.18111	153.728	76.7359	171.952	21.1439	175.654	0
573.717	-8.36388	110.125	132.871	-107.155	171.87	-160.012	104.924	-23.631	43.2582	-108.698	11.0519	-8.3567	98.154	0
574.716	-141.299	-45.919	-39.0505	-96.7592	-33.0606	-174.827	-31.1037	-29.5308	104.844	42.1682	105.265	-1.25804	-150.735	0
575.716	151.483	116.544	104.326	46.5098	41.6206	-167.802	-65.3149	-159.227	44.647	27.8212	59.1045	67.1272	-107.032	0
576.715	96.6152	-32.0427	25.1326	163.011	162.363	141.925	158.16	-8.50324	33.9146	164.45	-28.7799	-0.129098	-167.336	0
577.715	123.27	147.814	49.3581	102.849	-127.763	-149.731	-35.9296	163.303	-56.5518	-107.675	-158.998	147.925	-84.472	0
578.714	-41.7756	-118.853	49.5609	-130.165	-30.1798	126.545	-165.482	96.1524	98.2041	-39.1358	101.417	30.3024	-48.4167	0
579.714	64.6982	118.483	15.2804	111.398	-0.190206	114.641	-108.56	93.2279	33.0845	-5.69095	-179.342	-81.0262	-174.016	0
580.713	-179.219	14.1768	-49.1761	-76.3297	123.826	-160.574	69.6052	32.1328	-115.961	62.3951	117.367	10.3252	113.709	0
581.713	139.493	62.0088	41.7609	-59.8783	-64.7629	-169.087	-64.4081	68.1146	-150.237	-72.0338	-129.494	40.0303	-100.405	0
582.712	175.517	-114.701	86.1098	173.064	-80.8919	-147.228	153.362	-131.154	-159.509	-36.4029	-129.274	38.5004	165.102	0
583.712	160.958	128.521	43.9155	179.07	17.9189	-129.913	-128.607	96.7259	-150.85	164.995	-148.959	-70.6371	130.936	0
584.711	-144.26	-137.507	16.0919	-155.4	131.482	-162.237	40.0801	41.7835	122.879	-23.4097	139.234	42.5818	-114.228	0
585.711	147.384	-128.323	-36.1891	-39.157	-28.4152	167.73	132.04	-38.8303	-55.5142	101.684	132.254	31.9253	-169.784	0
586.71	-135.268	80.6582	-14.1164	126.464	-47.5129	146.194	-148.695	12.3587	-61.827	55.7873	4.42735	29.7335	-37.6195	0
587.71	-168.357	60.4348	-169.596	-27.5357	-38.6265	-168.383	-178.162	-0.836835	176.194	80.7833	125.337	36.7648	146.248	0
588.709	-146.138	69.0353	6.98535	-151.709	-73.5747	-134.681	-24.8025	0.93213	-123.701	-23.7511	45.3335	-92.9964	172.194	0
589.709	-155.765	175.233	17.0823	-70.8798	48.2463	136.641	-60.1369	-89.816	-128.536	161.143	101.24	-7.47696	14.0709	0
590.708	-103.876	96.4072	-53.3257	122.729	100.653	86.3857	150.97	-31.5011	13.0042	-90.1896	-81.1873	-58.2556	-103.515	0
591.708	-144.709	135.963	2.78221	37.0404	99.8654	-163.452	157.8	146.75	174.568	-45.4755	102.08	76.7382	152.751	0
592.707	-139.984	12.8172	84.9292	-155.074	-124.802	-140.337	-108.615	7.1745	74.9989	45.2589	-93.8899	0.0240374	176.335	0
593.707	-111.469	136.857	31.6751	-105.969	52.8588	-155.821	-41.6414	-7.85721	87.361	-83.5179	-72.0742	32.5206	179.026	0
594.706	-128.671	153.254	-17.5164	147.431	51.6941	160.445	96.92	64.4986	80.6395	-78.5683	66.5083	9.52823	-45.7549	0
595.706	138.963	-162.081	21.9581	155.401	89.2596	134.334	126.043	-28.0898	179.637	-97.7947	34.3405	-7.71881	-118.238	0
596.705	-127.534	140.584	-101.919	-50.6468	115.694	-179.221	-22.9724	178.222	-21.4822	-16.3766	-64.6272	103.872	-146.085	0
597.705	142.559	141.428	33.2452	66.2057	32.6368	-105.945	-93.5356	-140.179	2.32051	172.952	-132.592	22.7743	-131.363	0
598.704	-168.975	152.472	-51.5102	52.3164	-26.6081	-152.911	55.5674	130.345	38.0066	135.73	159.186	-17.4407	34.9263	0
599.704	163.249	80.2287	42.5248	37.5563	70.577	161.008	-132.946	86.4232	-149.433	-136.214	-121.481	38.3068	-162.475	0
600.703	-115.363	136.355	2.61178	44.5905	-52.6462	-171.262	116.895	-85.8342	74.3597	-166.473	108.799	35.3355	-174.477	0
601.703	-176.181	126.4	-84.8372	-1.99378	16.5188	-119.534	77.5898	-155.022	47.0224	-138.419	-12.9772	16.7898	161.049	0
602.702	162.205	-100.712	55.9603	-6.36085	-21.4561	-150.848	130.874	-30.0708	53.0642	51.0465	178.892	-3.38572	-32.9949	0
603.702	-152.842	156.409	7.01674	42.8398	-90.6946	-160.639	65.2183	54.6707	-37.2822	103.598	113.446	74.1195	-145.241	0
604.701	175.297	65.9202	44.9644	17.3959	80.7615	-147.481	-12.5813	11.3351	-32.1164	137.757	-154.546	50.7283	-172.445	0
605.701	139.799	83.7473	18.4892	142.335	13.7253	-163.35	-10.9035	-119.596	38.7889	-170.627	-97.2204	5.23647	-172.556	0
606.7	-162.578	5.19017	20.5839	-120.334	-78.1651	-132.131	-116.895	136.542	174.484	90.8722	52.0514	165.887	-122.978	0
607.7	-104.916	10.6796	42.7204	-137.562	16.4129	163.451	-17.207	-168.937	42.5375	68.5985	-32.9552	17.2898	-171.543	0
608.699	-167.146	145.169	75.107	-112.189	-5.46702	-166.722	0.0490386	4.7802	178.369	54.6168	76.9262	114.926	153.972	0
609.699	150.06	-86.9514	65.1099	-44.3152	-61.218	171.983	-1.75986	35.3294	-43.2256	-10.8105	-91.7066	13.2264	-109.405	0
610.698	-109.742	-44.7648	18.7551	-170.663	-140.563	-163.362	-37.5459	-0.933929	55.2591	111.056	126.225	160.819	-71.1073	0
611.698	-107.982	-48.1256	12.1936	-28.0317	-75.7091	-150.086	-99.6638	44.8111	-119.508	17.2195	112.799	54.8694	70.1721	0
612.697	-60.7156	-13.2297	11.5836	96.4287	20.0313	-131.39	129.605	-17.9854	135.598	27.4843	-136.968	-9.17475	-130.43	0
613.697	85.7571	-105.891	27.3986	-179.955	30.8804	-135.443	-65.213	37.1138	-140.876	-46.4976	-148.43	25.6952	65.4988	0
614.696	-176.277	120.483	49.519	83.6958	-39.7671	-135.288	82.8107	113.668	24.0387	28.8207	134.34	73.7063	-139.242	0
615.696	168.12	-100.668	-0.378205	123.933	12.3181	-152.268	-6.82727	62.0673	4.941	1.71715	-32.0233	22.2223	-84.3071	0
616.695	-129.939	-166.494	-9.43592	116.906	51.9487	155.124	59.1134	47.6236	78.608	40	113.469	-3.83337	-123.038	0
617.695	125.061	77.0607	23.8782	-26.2367	46.8702	-97.8757	-4.09942	0.472726	117.197	-49.7191	-47.6841	28.3611	-169.942	0
618.694	154.175	-165.602	31.7975	-142.019	-108.04	121.037	173.61	-157.824	-43.6784	153.168	13.4758	58.879	151.321	0
619.694	-173.41	-91.0263	76.2946	106.984	-19.7339	-155.715	7.32195	-75.9337	14.8463	-152.007	65.892	49.1919	88.9244	0
620.693	116.966	13.3766	-3.777	156.066	56.3054	-134.709	-74.4334	17.7483	26.2383	-111.335	-1.12692	49.0742	-151.694	0
621.693	-124.826	-107.951	-20.6893	-78.7258	84.6118	-119.816	-160.208	-94.4362	55.8377	124.451	172.757	2.76399	21.5726	0
622.692	-137.036	20.0817	23.0676	-175.099	52.2026	-152.331	-147.313	56.517	-4.36295	-15.9901	-97.0804	77.8782	76.4175	0
623.692	-147.463	-173.348	135.129	-43.4487	-93.2712	-136.133	89.826	93.2748	-124.801	80.135	-125.778	-30.7375	-114.151	0
624.691	-130.982	175.025	-18.903	-4.96467	30.2479	-164.063	-175.978	12.4921	82.2803	80.146	9.58034	-0.514454	-101.611	0
625.691	176.876	-37.3468	-160.66	-34.0453	-146.482	-148.617	125.815	113.115	-46.5003	79.2221	128.79	50.645	-90.5272	0
626.69	176.457	118.765	-48.6339	173.577	-12.0378	-176.404	-69.5599	-32.4874	-53.5348	30.1039	69.1988	-27.4638	151.182	0
627.69	119.013	-34.3293	73.3787	-61.572	46.1298	-173.419	-123.993	-50.7752	45.1022	4.76167	-111.273	-9.4296	149.86	0
628.689	-143.499	-31.1744	-52.8007	-102.263	-0.0834386	-119.329	70.2327	-21.6712	-149.856	62.8202	-116.547	59.4139	-159.212	0
629.689	-116.702	-40.4739	56.7856	-174.872	-29.4703	-154.274	-17.3031	-50.4624	-11.4349	-62.4904	-19.0847	25.6758	-13.0462	0
630.688	135.071	20.0978	26.3336	-40.3851	173.939	-156.3	-101.197	-125.901	109.981	178.636	-77.1064	12.4103	162.548	0
631.688	-154.768	-165.689	70.2724	16.2207	17.5378	178.136	-64.6484	14.3418	-44.8312	-141.393	-73.4582	15.2773	154.14	0
632.687	-156.955	11.4176	-169.634	134.696	-32.9069	-161.584	67.4432	4.20332	92.6584	-172.54	61.9103	14.8218	136.156	0
633.687	-117.54	-143.28	-36.2782	69.715	97.7123	157.855	-166.129	45.4071	-50.6602	77.4965	-29.6455	25.32	158.722	0
634.686	169.956	102.413	35.4525	-69.7438	-48.6893	-147.489	-162.629	87.9011	163.472	131.389	-159.752	17.9412	147.673	0
635.686	179.783	-78.6426	10.975	-42.9753	165.579	-148.255	82.8252	81.5267	140.072	29.6156	137.308	60.6211	152.123	0
636.685	-162.507	103.442	-45.6741	-75.7546	99.0434	-114.031	-162.955	42.657	0.741429	-114.178	-47.2652	2.32992	-10.8467	0
637.685	-169.798	-73.0768	11.7877	118.15	-68.6126	139.417	-16.7061	-22.8281	93.5521	-120.224	-34.5333	41.4238	-139.447	0
638.684	152.899	-72.7504	51.6222	169.93	-98.8649	-63.3883	3.38403	-13.5015	-84.2379	75.6831	25.3204	-33.5022	-11.9475	0
639.684	-161.367	-60.0026	91.6521	46.6211	13.5168	173.566	-28.2864	-63.5451	-38.7955	87.3281	162.113	4.91482	-170.452	0
640.683	140.482	126.978	19.137	-140.224	-52.4047	-142.751	1.54168	-41.1133	-86.4968	82.9533	107.214	96.4962	-47.6843	0
641.683	-143.6	85.6113	144.209	-34.1813	36.8591	175.873	-141.384	30.6671	-156.161	28.2436	-126.344	169.441	-36.8292	0
642.683	-57.8809	54.3967	-29.2707	-131.438	-119.594	-157.544	118.098	-59.76	30.9606	58.0274	-21.351	-7.60799	-89.0471	0
643.682	-94.2634	49.5872	37.9819	50.1756	-106.635	151.052	-21.7953	-136.549	63.3156	8.79327	60.148	34.3409	-130.448	0
644.682	-176.008	-9.10529	84.3407	84.4417	118.739	122.444	25.0353	34.5104	97.4372	41.1676	87.3811	27.6278	-97.3087	0
645.681	141.939	-57.6041	-17.1455	-130.61	-65.4716	-163.44	-95.3257	-17.2529	10.1106	-39.7869	-155.835	29.6011	-59.5864	0
646.681	98.668	-29.5289	-92.0939	89.9667	-146.123	-111.851	60.0725	52.3774	-109.941	-16.7956	19.7044	32.8067	167.438	0
647.68	-87.865	115.475	1.91341	60.4299	80.0941	-157.553	-142.44	-17.5619	77.5604	-6.92072	-81.866	53.352	0.487653	0
648.68	-105.468	81.5527	24.0602	-165.156	-85.0968	-157.042	-3.35101	-13.3954	45.5195	-119.668	36.1786	97.5536	-47.6316	0
649.679	-152.555	-101.649	92.8827	23.0513	-176.938	-135.409	-160.31	-33.432	-10.8088	46.2653	179.351	13.6684	120.658	0
650.679	92.2864	38.3329	-133.111	124.942	-39.1459	-174.856	-40.2858	-1.28704	98.4708	139.072	-148.018	106.502	-139.581	0
651.678	-42.0693	30.2629	-1.70138	69.3627	-133.177	-151.948	-119.787	-78.7122	87.529	127.116	-8.25188	-34.3507	79.6231	0
652.678	-124.044	1.08416	15.1394	170.047	-5.75923	177.477	-10.3375	-36.7116	-48.4247	-59.1041	131.795	38.5176	136.976	0
653.677	-179.867	150.492	-5.14005	59.0435	-97.6737	-114.684	-21.0491	-40.4176	6.79166	88.5795	-159.936	6.93159	60.8554	0
654.677	-24.6466	-175.434	-170.66	145.84	-33.8479	97.537	-106.823	-13.3395	94.9153	91.4106	96.1675	29.6119	-98.0459	0
655.676	-175.829	168.077	100.375	-2.16388	8.0083	-135.896	-107.665	-34.7289	3.72894	41.2831	6.56527	18.7426	-120.234	0
656.676	132.763	172.973	-53.0053	41.3975	135.076	153.327	146.963	-61.3096	13.7922	-71.2224	94.2318	68.361	172.163	0
657.675	66.2456	59.3724	168.003	-32.9096	44.8983	-172.83	-47.5126	-39.9335	-114.244	76.389	-17.184	68.5939	-59.3536	0
658.675	-123.075	179.271	10.4659	137.454	39.1666	-173.354	60.4348	-123.515	56.0305	14.8105	17.1311	-31.3082	-128.731	0
659.674	121.707	73.1496	7.5088	-127.203	2.05429	-131.962	-161.035	41.9918	-22.5499	54.7648	-14.8736	82.266	168.403	0
660.674	130.665	19.4152	8.08128	-162.866	148.667	171.801	-113.837	66.7304	-50.3623	-176.859	-156.53	34.1776	115.656	0
661.673	124.685	-36.5985	54.7647	-53.938	-73.2076	-154.231	121.398	36.8604	-152.249	74.0909	-6.47561	-8.35043	-58.8691	0
662.673	-52.7028	31.3532	-61.6956	106.447	64.2102	-162.377	47.2751	82.0164	91.9051	-92.2835	-47.3946	72.654	-137.787	0
663.672	-140.11	-87.035	73.5807	58.1918	84.3217	-138.987	58.554	-60.7225	-106.667	-83.3573	-58.5964	-7.16172	-109.386	0
664.672	173.285	-80.6963	130.259	145.3	160.966	-120.246	-118.193	-143.022	120.523	-150.035	102.95	59.922	-161.58	0
665.671	-138.434	-77.6506	-10.9495	155.805	-42.0162	-118.078	74.976	-34.2382	148.189	84.6615	-75.7919	10.9139	-157.018	0
666.671	-31.8571	-50.5367	-32.2345	46.5874	-73.9036	1.83568	30.3469	-12.4743	179.448	106.108	69.7783	7.19943	-98.2781	0
667.67	173.298	-30.193	50.0414	-34.4496	2.76297	-166.069	-79.0056	31.3138	43.5483	168.823	-56.8822	24.6926	10.7259	0
668.67	-94.6622	75.2063	-18.1527	-133.934	44.2149	-48.7015	-170.157	41.9616	-159.33	149.716	138.501	55.0045	-169.954	0
669.669	-114.838	-3.08252	49.3639	-96.4894	-70.8293	170.167	-125.88	53.0824	32.3289	163.745	118.69	20.2586	-159.811	0
670.669	-135.943	-164.541	30.8118	132.271	-101.887	-148.972	-155.349	48.5085	115.013	64.2437	-161.898	62.0607	179.884	0
671.668	-38.2732	165.905	98.7377	6.32177	-75.1424	136.963	120.597	-10.6323	142.868	-170.168	-37.8211	4.11569	-65.6551	0
672.668	-75.6018	156.441	-57.5033	173.091	-9.22843	-148.82	135.45	134.174	-71.7293	89.7532	-51.128	-31.2369	-151.857	0
673.667	-163.395	-59.1533	-47.2496	102.469	20.266	-107.902	-123.286	148.974	29.8874	40.3956	123.786	35.5334	-36.7882	0
674.667	-70.2781	30.149	18.7087	-116.43	10.2358	-128.563	-75.5598	100.719	90.4338	-177.375	42.8997	5.73908	-81.6741	0
675.666	138.055	-57.7765	49.4292	-80.5694	-80.1312	160.946	31.5384	-140.311	32.7167	10.3183	2.99181	-4.35703	-123.45	0
676.666	-103.796	61.4277	93.1157	-39.8686	27.3395	-122.867	-57.7542	161.603	98.5469	70.5101	119.662	-6.91294	128.76	0
677.665	-158.006	-173.174	-88.6431	-98.3712	62.4168	-131.639	2.90472	-105.924	46.6529	32.5559	-10.4783	55.1789	71.5436	0
678.665	-152.98	44.8073	64.7777	144.67	-155.976	-153.454	51.1665	-60.3102	-26.7391	12.0436	36.524	76.456	-21.5612	0
679.664	-160.295	31.3962	63.0054	8.52934	151.98	-122.414	22.2427	32.5625	170.126	63.9855	-26.9782	53.0667	-87.1395	0
680.664	176.616	126.396	-82.8136	-175.244	3.67045	-53.5403	-52.0476	-171.843	3.74871	-109.006	15.6199	-0.782922	39.5765	0
681.663	-56.1487	-30.2592	0.0167068	42.2674	67.3717	127.434	135.433	-12.2042	156.588	-166.594	-175.223	41.7897	-75.1596	0
682.663	-143.641	-2.10834	44.5035	89.6552	-33.9699	-78.6418	39.9301	49.0761	75.4073	124.186	106.697	50.0875	176.14	0
683.662	-48.663	57.479	43.8764	178.474	-145.404	-107.518	106.268	-53.3088	-175.605	69.5077	-19.2684	28.0812	-129.637	0
684.662	129.07	-153.239	-96.3781	11.5881	-69.6993	150.564	-118.751	47.5797	3.10247	-2.47842	57.4652	-12.3306	-116.535	0
685.661	-112.924	48.3015	20.9534	177.704	30.4034	-160.527	-150.206	-11.686	136.487	132.785	6.52639	-12.8017	151.403	0
686.661	-168.589	87.5131	35.2543	-151.459	-105.014	-173.924	79.4081	-102.597	15.1122	-69.7455	169.462	55.9447	-20.5776	0
687.66	-159.455	-143.016	18.9541	67.7602	96.4772	-117.444	-85.4115	-97.9587	142.839	78.4725	95.3568	53.3981	147.714	0
688.66	-42.0104	126.571	80.9906	6.60358	-128.957	-130.191	-166.092	27.6122	144.665	-52.2755	-143.01	51.3771	-126.758	0
689.659	-158.898	114.626	34.6218	-151.31	-133.177	173.38	-85.2393	-60.835	-116.372	110.461	135.636	-75.1047	-114.74	0
690.659	-166.61	170.501	8.93957	-163.668	4.15696	-135.767	96.9668	143.763	-78.155	-173.894	-144.704	-127.001	-103.758	0
691.658	170.537	133.507	64.058	81.5567	-8.06494	107.018	67.2307	-91.3966	3.23073	147.121	29.0168	-94.2708	-95.9711	0
692.658	-153.131	48.7969	2.00184	140.817	133.794	-130.321	155.477	103.541	167.83	-27.353	73.4742	52.1046	-38.0519	0
693.657	82.7577	20.2244	178.39	-174.03	84.621	-155.955	77.5917	51.1441	77.7325	76.346	117.061	-118.219	-118.991	0
694.657	-115.37	94.3813	-64.7647	63.4993	-157.226	173.582	49.238	-153.772	65.4554	-148.196	167.782	74.2103	105.765	0
695.656	166.997	-166.476	115.231	13.2723	74.1938	-70.5524	-32.6622	-57.9517	-105.084	123.155	14.6022	-3.12864	-150.887	0
696.656	83.0904	22.6656	-24.8678	94.7716	-57.2	-146.594	-58.1734	18.7836	93.7618	105.524	177.265	20.1291	-150.353	0
697.655	-139.153	-13.9659	-77.8979	46.1403	-51.1669	130.526	-70.6317	33.5486	47.8272	-15.8874	59.2732	42.724	-165.318	0
698.655	165.535	-24.6149	-44.9981	-137.355	-8.54651	-171.702	-162.331	0.688313	78.1051	33.221	-71.7037	101.776	-66.5001	0
699.654	110.178	-69.8046	60.1223	146.852	-133.03	-66.8511	54.275	-8.6785	-127.098	-58.5227	130.253	23.6639	-93.5606	0
700.654	-130.781	64.5903	-153.039	148.242	90.8489	-164.756	131.981	-127.119	1.94508	43.3516	16.4249	10.5237	150.108	0
701.653	-165.086	164.112	-73.6872	-24.655	54.0386	-87.7292	-120.928	109.253	141.326	37.1811	40.2729	32.2239	-31.5428	0
702.653	-128.383	-56.7507	-18.8074	116.253	-95.4699	155.238	-166.204	92.655	-120.366	-65.8712	-45.7741	54.8916	-60.8692	0
703.652	115.103	-101.698	50.3708	149.086	-91.8028	-168.268	66.2368	60.9169	-10.7381	53.3297	-119.254	30.548	164.207	0
704.652	-100	89.6514	9.92152	140.818	-15.2972	-166.632	65.0636	66.6697	-108.324	-38.0518	157.639	88.9029	174.616	0
705.651	-176.115	133.717	28.1312	153.217	-90.5596	149.511	-0.768908	179.66	8.09619	179.933	6.88989	13.4018	-158.152	0
706.651	-103.599	-92.7422	3.07101	-51.0302	-146.602	178.151	-34.9543	82.2812	92.8826	-104.547	-8.44312	-2.62277	-49.7974	0
707.65	-172.533	-104.562	49.1065	143.046	-115.84	149.45	2.82849	95.5405	-43.6126	11.5345	76.3057	56.1523	113.474	0
708.65	142.213	-70.9184	-10.2526	-129.722	44.0681	-176.537	82.1742	104.309	-41.2314	128.084	-85.1989	-158.251	154.147	0
709.649	148.39	117.489	77.0384	86.6722	35.523	-134.747	30.2311	90.1805	-72.4792	-148.304	-142.327	-1.43542	-121.421	0
710.649	-115.274	-176.107	42.9405	-177.998	-117.495	-13.8667	10.5255	-30.8358	-177.094	160.828	-65.848	73.4937	-12.8032	0
711.648	177.916	139.111	126.365	99.8029	143.642	-100.15	92.9221	125.369	-41.1258	-142.97	114.53	95.4742	-87	0
712.648	-123.861	173.749	44.7508	-123.188	-173.845	160.201	-0.607113	51.7993	92.595	79.3996	38.738	114.22	93.8186	0
713.647	157.807	112.468	4.18001	74.9031	-28.6993	-179.862	32.1631	131.981	113.425	21.2437	-70.5183	32.845	-43.0212	0
714.647	164.398	91.19	-4.64715	176.565	176.958	-162.059	-17.0281	-33.1426	-40.6819	96.6325	125.912	75.0288	-107.662	0
715.646	-148.507	101.032	25.9377	176.139	-31.6768	-121.162	70.4843	-97.7322	155.09	93.8511	-120.6	77.6777	-119.382	0
716.646	-175.66	64.6415	83.3229	33.6879	-153.563	-61.7301	55.2911	-162.267	179.941	-5.43054	54.0293	49.4255	-142.877	0
717.645	96.4054	26.5484	106.969	-116.852	29.4731	-159.288	5.65676	-60.1384	29.1014	127.622	-4.17388	105.222	-129.024	0
718.645	43.3945	63.0159	-130.182	-117.577	169.772	-96.0058	67.5344	-24.0336	-21.7385	42.8183	-133.709	19.4339	-128.151	0
719.644	-85.6664	17.6309	118.813	34.2818	-112.983	-97.1458	-51.2011	-55.8488	-21.3716	-46.6535	-69.0858	22.6384	-59.8947	0
720.644	-171.324	-120.562	23.2082	95.1821	-84.1591	-139.166	168.417	-39.5469	12.4528	49.7226	116.523	71.7546	169.238	0
721.644	-141.969	-79.1321	-45.4492	44.9274	-62.5377	-167.761	1.87426	79.6324	-110.556	-33.3618	65.5037	30.4889	-88.2693	0
722.643	128.126	-84.1562	152.286	41.9148	-141.265	-163.784	-124.37	71.9646	-84.2634	-129.689	-77.6665	-105.565	-86.8192	0
723.643	-8.33373	-95.267	-47.7716	-36.3823	-18.197	-63.0159	-99.1361	93.1369	-8.92037	-45.3658	-117.869	39.7259	-169.016	0
724.642	-55.0563	-80.0828	-48.0504	169.949	80.7719	-112.183	-179.143	-12.435	16.7689	-30.8209	-124.382	94.7126	-149.578	0
725.642	-148.173	-115.091	1.46277	-179.635	44.4473	-144.983	37.1155	119.839	99.8988	33.6618	-114.772	-64.3815	-157.123	0
726.641	-75.8201	-109.692	85.6584	156.32	-57.874	157.179	97.6581	88.216	126.667	162.947	-134.433	73.9813	-152.279	0
727.641	-87.2622	21.078	23.3132	-58.4026	73.7708	14.5049	17.7598	-25.195	-97.8931	-2.76322	-105.282	-43.2154	-149.646	0
728.64	-119.216	-160.511	-23.2961	92.5688	-4.56976	-134.49	-161.163	100.556	32.5578	-105.851	36.9345	-55.3108	-95.0126	0
729.64	-119.267	-24.1957	22.7883	-110.05	-178.445	-130.922	65.234	16.6027	36.8141	65.2566	-105.972	-2.32664	-173.128	0
730.639	-106.016	9.15283	-53.3958	58.8717	-167.318	-90.2563	-66.2461	141.73	141.579	14.8252	-74.0854	-11.8962	169.533	0
731.639	104.399	-164.453	-92.4822	-43.2521	136.968	-87.0719	-114.541	135.873	-98.5703	51.7107	-59.406	75.9211	-133.652	0
732.638	-121.185	-67.912	45.1376	62.4073	92.3827	-134.37	84.3796	80.628	-110.201	-65.3662	173.435	67.6403	25.9869	0
733.638	-164.155	86.261	-1.83138	-157.585	24.3721	166.105	71.3483	108.386	71.566	-134.859	66.3714	-24.6323	53.3342	0
734.637	-157.029	158.826	38.0316	-71.9344	46.3048	-84.8557	74.792	-30.0433	113.76	48.5294	28.0286	105.884	-72.3577	0
735.637	173.975	98.1136	62.4991	-6.03214	-118.17	-114.626	-42.5613	109.751	92.1456	23.7909	-53.0826	20.2511	-173.94	0
736.636	-165.296	-21.8112	101.251	131.02	-69.0473	-157.596	-122.082	-25.4205	85.0911	-53.9164	58.764	147.289	-151.77	0
737.636	-178.39	-145.764	-22.6312	153.658	-24.5307	-130.619	1.19479	63.9525	-15.7377	44.3035	-55.2371	57.907	116.386	0
738.635	-142.479	-129.728	-135.967	17.9654	12.7755	-103.691	23.9161	-166.059	58.0745	69.2701	-18.5479	16.7852	-92.6596	0
739.635	-81.4539	-141.407	4.70904	161.754	9.90566	174.103	-60.4991	-162.874	-42.275	139.177	-154.922	19.7987	146.851	0
740.634	-129.649	61.3145	126.6	-68.0375	-129.849	-47.2899	75.9646	41.595	-73.9099	68.033	107.833	43.7103	-151.767	0
741.634	157.795	41.5705	7.37943	179.572	-92.4449	-94.7844	37.5283	48.0537	157.416	137.796	69.0868	-38.6804	-41.5927	0
742.633	-112.829	-48.6774	47.7778	61.937	-130.7	179.675	5.31174	-19.7047	37.1455	16.4943	-66.4301	87.9614	-151.111	0
743.633	-164.276	131.386	9.55328	167.525	-4.83053	-97.2672	116.57	169.952	56.213	-146.376	-85.8746	159.067	-109.901	0
744.632	157.299	149.316	3.39071	159.989	-175.366	-119.649	-21.3404	34.1897	67.9465	109.32	9.31696	37.7722	-108.094	0
745.632	-138.101	18.3406	86.3043	-148.364	-146.501	-141.912	58.7993	-10.6928	-13.4692	-42.6571	-144.612	11.9554	-67.4978	0
746.631	145.065	-169.722	174.823	65.3239	31.5156	-126.728	172.819	80.9851	71.8085	31.2986	-25.6947	134.344	147.528	0
747.631	163.479	0.778481	48.0571	-85.8526	21.8851	161.944	21.1478	-138.378	1.87042	149.346	-44.2199	-24.2226	122.816	0
748.63	-117.698	-175.327	-42.0101	74.7947	-47.7088	-135.776	42.335	67.1788	-168.726	34.7794	-79.9953	1.01793	-168.512	0
749.63	-36.104	55.9294	-79.4601	-54.7443	68.3554	96.8648	132.588	156.878	102.722	92.5415	-120.503	-16.4263	-36.4746	0
750.629	87.643	-176.406	-69.2468	-96.5815	-112.648	-86.9093	38.7043	60.3182	-129.546	-139.237	-119.401	75.4992	-38.0971	0
751.629	-103.079	81.6986	43.0982	-89.1519	51.5478	-113.069	-14.1094	16.0571	-85.2479	141.523	-60.2176	34.9822	50.5987	0
752.628	-98.9717	-36.4578	27.3325	41.4764	-151.266	-70.415	49.5863	-9.76083	145.014	18.3698	96.1354	14.6031	-89.5592	0
753.628	158.648	41.0008	44.2471	89.9592	39.1045	-137.026	-28.937	133.183	22.0459	8.45351	-13.1505	-0.0162028	134.842	0
754.627	-41.2899	27.2214	12.8227	-139.618	62.0765	-141.83	-116.281	-6.78613	154.382	60.4192	10.6933	14.4975	-31.4664	0
755.627	-30.233	-83.642	2.84733	-38.434	-73.031	-120.363	-10.5047	41.3895	-168.601	-12.0318	-43.4009	57.1079	-174.934	0
756.626	-120.826	-52.2276	67.3639	-77.4481	-107.879	33.0638	55.6562	103.742	65.4743	-42.5786	15.9716	-116.585	75.6965	0
757.626	-179.594	72.8769	111.481	90.3432	-63.1089	-129.832	11.5783	66.1042	114.182	-51.7497	28.7639	9.95789	-120.546	0
758.625	110.041	-104.581	-133.604	12.5289	-138.727	-120.489	-161.104	-45.0663	66.3972	13.7611	165.36	49.3443	28.9138	0
759.625	165.256	27.9721	28.7751	-85.5412	173.708	168.053	66.3919	-121.668	92.3291	-119.44	70.5821	45.4055	140.276	0
760.624	39.9751	-42.368	-95.4664	141.52	-168.451	-118.892	177.687	173.203	-23.803	-102.768	-88.6778	-19.6205	147.114	0
761.624	108.71	92.0401	125.906	143.023	107.273	78.211	100.429	96.5845	134.113	-36.5153	27.3908	161.262	-40.648	0
762.623	145.142	60.3076	34.6731	-105.312	-24.0504	-100.252	0.460032	-57.8534	68.1354	174.327	158.699	-33.6281	78.689	0
763.623	177.006	-74.5587	-86.9861	-142.376	158.992	-103.454	-79.474	-87.6164	-65.0572	138.108	98.7744	-30.2016	133.583	0
764.622	-51.5743	-35.3762	-10.1346	159.838	-122.694	-121.319	16.5115	82.432	31.2426	34.7375	119.833	49.7742	-145.406	0
765.622	46.4428	72.0053	38.8173	51.7728	39.5195	139.574	95.841	-20.4289	-62.977	26.656	-163.578	-39.375	144.314	0
766.621	-142.85	-116.511	66.648	11.6683	97.198	-156.979	71.3534	81.0254	-19.6297	77.071	167.643	-73.6088	-56.5716	0
767.621	32.3224	46.6617	71.6184	141.546	46.8025	-49.7053	53.3452	-61.1287	52.7494	137.631	-149.848	-2.93533	-83.3641	0
768.62	-81.5837	-84.881	-1.67002	-0.114655	-99.8745	-121.027	-14.5678	41.0647	-41.236	45.3541	-72.6024	-123.361	-89.2214	0
769.62	-175.985	82.7458	11.7901	-140.836	101.136	-99.076	-167.193	126.706	90.1187	101.851	-121.958	2.06895	43.9126	0
770.619	-12.0881	-138.047	-5.73782	-60.6711	-106.394	-125.132	135.193	0.194696	92.6156	20.206	171.922	114.136	129.937	0
771.619	127.899	161.792	108.276	73.9327	145.085	-49.46	71.2077	-42.0464	-100.527	55.4301	-106.517	33.0157	155.761	0
772.618	-126.668	66.4828	138.29	59.9286	90.3755	-87.0376	-58.3299	118.747	-106.004	-7.04373	-71.394	92.1466	160.055	0
773.618	-148.385	147.298	-69.2817	39.422	10.7278	139.386	20.632	0.77998	108.256	32.8965	66.9415	34.7365	-75.9774	0
774.617	-138.192	-20.139	30.6683	-136.322	-164.276	-90.035	-27.4768	49.1153	-22.2712	12.6004	140.704	24.3204	-74.858	0
775.617	-145.518	-131.371	173.609	-94.9967	-43.6088	175.843	172.25	113.123	-17.4729	-78.3943	-128.462	59.6232	68.4435	0
776.616	-109.301	106.053	-88.0533	77.8026	152.351	-142.566	96.9734	-48.0044	-119.943	96.9922	-85.0284	98.727	-22.4338	0
777.616	175.98	162.712	92.0115	-172.153	127.647	-147.702	27.0937	-47.4262	-47.0452	24.1449	32.2334	43.4166	-132.462	0
778.615	-137.941	-113.444	35.9407	-21.0066	-21.3812	109.381	90.4185	175.392	78.6779	-78.9931	-89.5517	16.884	107.599	0
779.615	-0.81072	93.6247	-14.9243	153.129	149.187	-137.538	83.0966	49.4029	40.8501	-85.9643	77.6196	17.3104	-33.2314	0
780.614	-159.032	24.3396	7.25917	22.2558	60.8899	-156.881	85.0718	65.8906	58.087	104.034	131.879	31.0982	-29.2877	0
781.614	-124.095	114.309	125.278	-69.1466	-45.343	-144.803	-36.2076	-161.562	14.71	110.923	-28.6554	112.071	125.221	0
782.613	-93.691	-43.8338	13.3628	64.2418	62.512	-91.8534	145.925	-108.274	-58.1773	-39.5864	-172.534	110.908	134.163	0
783.613	-26.7276	-4.05027	11.1336	80.8987	-65.0385	-120.743	124.634	-123.149	-2.13646	-63.9385	-22.9309	121.735	-128.412	0
784.612	-92.2979	-22.9795	-161.555	135.873	-72.9852	-141.06	-134.369	-56.3205	-150.946	86.8719	56.9242	114.481	-156.092	0
785.612	146.607	-13.3768	62.0858	0.333537	-172.553	175.628	33.5645	-126.54	12.4401	-102.599	58.3636	123.595	-100.475	0
786.611	-140.434	146.403	-149.451	-42.1168	-47.3953	-115.382	178.15	-28.4334	-87.5329	-1.40294	157.126	50.643	-69.7596	0
787.611	176.743	-8.31677	4.46631	-78.1622	-137.005	-71.0425	69.3094	-33.8333	-137.073	39.1875	104.601	69.5661	158.162	0
788.61	-75.8354	-3.33164	-135.73	1.11033	-33.981	-152.976	30.5238	163.933	93.4685	105.621	-175.55	30.6074	-174.219	0
789.61	148.71	-34.6992	67.8472	-5.97834	136.005	-71.3917	3.26528	138.433	118.554	-26.0078	46.1679	56.5019	-132.811	0
790.609	83.9997	-29.1426	45.3119	131.59	89.9283	-71.7953	40.8093	-80.3356	20.354	-80.6744	-162.292	5.9769	110.034	0
791.609	154.47	-74.5236	116.804	14.8948	35.3685	45.1074	-20.8236	-52.8387	134.188	-57.9083	94.017	107.375	-40.2032	0
792.608	-119.604	73.9978	148.446	-177.168	106.758	-155.352	80.1342	136.013	-87.5295	4.66766	29.9113	11.9667	127.031	0
793.608	-144.703	119.737	-32.7541	129.839	52.0692	170.264	-2.5508	-89.1222	-70.1234	29.1422	148.647	71.9702	-179.568	0
794.607	162.867	150.069	-60.6281	111.397	20.2976	-142.517	104.588	-63.7653	-138.328	-38.599	-102.138	49.2443	-100.659	0
795.607	-110.039	168.357	163.315	47.0065	39.6411	-170.41	-66.7998	80.2432	95.225	162.979	-62.2161	-15.4426	-110.035	0
796.606	-141.311	176.43	-61.314	-49.4271	-66.8167	-116.491	60.1181	-52.0583	-148.506	70.9292	128.399	136.157	-3.27062	0
797.606	-51.302	15.2291	-49.2454	158.424	39.9135	148.621	126.444	33.3509	61.2983	54.8382	-103.036	-144.678	93.6264	0
798.605	154.495	112.039	62.9448	-136.216	-4.35536	-63.2472	12.3135	-81.9126	76.1542	133.788	-137.02	122.942	-77.9562	0
799.605	50.8377	175.574	93.5792	-111.972	98.8056	146.361	-128.296	-165.713	-98.7454	34.2843	19.4476	24.4685	0.81928	0
800.605	-126.306	123.546	-4.28247	134.536	-21.8553	-119.488	-160.998	-175.263	13.3706	118.521	62.1534	13.6951	-68.1737	0
801.604	-147.461	-52.5786	179.634	-116.641	-165.319	-115.5	-99.1441	-143.066	-75.9264	3.20003	-112.789	94.5363	-62.4201	0
802.604	-86.6469	159.046	89.9524	-16.2726	-134.683	-146.345	-43.6706	13.48	8.5693	48.0447	-170.577	86.1412	-103.725	0
803.603	-126.597	15.1528	-33.1431	-56.6471	116.493	-101.58	129.88	-165.801	6.35028	-5.86178	23.8075	-132.401	-177.388	0
804.603	-41.3432	-18.7551	66.0105	-1.22932	134.124	166.19	45.7017	171.03	128.021	77.0477	-18.0193	50.6796	-134.61	0
805.602	-3.16405	-67.3089	-0.475745	76.223	56.5909	-25.1163	-146.563	-149.281	87.0386	-55.0833	-0.125032	-69.1573	-90.0742	0
806.602	-154.358	11.557	81.3423	146.869	13.2375	-176.465	116.551	-41.6088	-110.145	-135.266	-17.1565	43.9064	-148.864	0
807.601	94.3286	164.823	59.8601	-15.3022	130.601	-123.156	-64.6443	129.546	167.594	141.161	-48.7195	78.6997	-170.692	0
808.601	-132.326	-111.583	39.1607	-173.598	31.6357	-90.3084	-116.785	-27.7991	-44.1306	72.9685	-37.529	69.611	-24.3543	0
809.6	31.6993	108.775	169.999	-43.0052	98.4541	-3.38682	162.84	143.03	32.4716	40.9731	-145.81	16.9324	139.694	0
810.6	-69.905	-59.192	140.435	-117.666	75.8545	125.879	61.891	178.041	-41.0119	100.983	-105.905	30.9055	-135.66	0
811.599	-133.736	98.4328	-66.6057	-102.114	28.138	-125.145	66.5745	-169.566	-42.3823	123.411	-101.467	150.403	-117.821	0
812.599	11.2456	61.3452	72.6473	9.19519	44.5506	-130.307	-20.7899	103.386	112.328	16.1898	35.313	72.7365	-120.912	0
813.598	149.657	89.8735	36.886	-67.375	76.0558	-79.2786	-14.9806	-54.8	178.403	122.852	12.1431	71.9988	-65.2548	0
814.598	-148.867	41.56	112.906	142.998	-112.429	6.21719	-33.8207	69.5897	128.924	-63.8736	-57.9902	46.7726	166.974	0
815.597	-91.3183	97.2027	26.5588	138.287	73.7327	-50.2301	106.608	-55.7988	101.68	60.517	-167.055	49.3914	177.21	0
816.597	69.2296	-12.5963	156.237	76.3608	-121.024	-106.75	44.5823	-31.7224	30.8325	-55.7166	69.5593	117.181	-172.019	0
817.596	102.12	-64.6691	69.3232	158.757	108.937	-15.3435	-18.1941	31.4038	-66.3253	-156.179	57.542	76.359	132.604	0
818.596	-116.537	-7.74966	8.61162	140.169	-14.9826	179.39	-80.2343	120.49	-77.3774	63.4782	-135.034	-10.8944	133.007	0
819.595	143.598	161.739	-35.721	-6.84384	76.5939	-129.642	96.4625	-26.6293	156.908	136.545	101.784	25.7256	-162.692	0
820.595	12.2169	-48.0074	10.1197	90.9488	-174.763	-72.7795	-44.2203	108.865	138.268	124.814	-130.593	176.903	-148.486	0
821.594	-162.235	-0.0457843	-84.2026	-114.419	-36.0096	-162.392	-46.7135	-176.512	-89.2106	80.9472	-28.2206	21.3321	-17.5161	0
822.594	-167.818	-39.9481	6.73152	15.5913	7.6704	-162.662	-25.2293	-153.672	23.4967	66.2151	-39.792	-36.7916	24.923	0
823.593	-66.3691	129.429	39.4685	-170.455	-12.6534	171.001	-145.749	34.5413	83.0727	79.8183	-153.219	37.67	175.532	0
824.593	-56.4378	76.4482	9.31377	-34.6167	-129.651	-156.292	-12.2117	21.5935	174.773	167.261	-62.7213	-63.3369	-121.187	0
825.592	-156.037	-70.7502	87.755	91.6073	25.4114	-142.706	-86.4961	169.754	16.2751	139.19	106.44	128.476	145.344	0
826.592	-91.2642	4.16129	-40.5286	2.3044	-92.8962	-29.7061	156.739	82.2703	-54.582	122.386	47.0401	56.2092	120.678	0
827.591	-169.624	-167.252	-153.834	-126.188	102.824	-106.985	-4.04876	-30.4849	69.9532	81.6066	-119.031	38.243	102.336	0
828.591	126.036	-49.0759	-24.3873	118.639	6.05244	-179.178	165.604	-113.857	-130.127	111.075	-3.2721	39.1092	-152.093	0
829.59	-132.889	-101.776	25.6306	48.0113	-59.5303	-110.73	-31.8099	98.0696	13.5847	-84.6188	162.523	154.776	168.222	0
830.59	12.5365	140.693	45.7708	80.4642	-176.926	125.202	78.7994	113.122	-175.569	48.3693	62.0796	79.5455	146.728	0
831.589	-48.4098	-147.69	-121.393	130.452	39.9134	-167.906	36.0693	-19.0233	18.1846	-21.688	82.7757	122.706	-54.6351	0
832.589	42.7744	-54.4107	82.4454	-61.1613	153.781	-82.3487	-68.8307	29.0406	158.768	-49.6566	-83.083	38.7896	-131.494	0
833.588	-23.81	156.159	47.9123	-155.106	175.934	-82.8029	63.1928	-119.011	-41.9922	-13.3983	-96.2137	63.9154	87.2192	0
834.588	178.117	-11.0641	157.444	-16.3582	-89.6767	-55.5138	-108.921	61.9515	37.5272	-35.8202	-63.9938	99.6885	-95.4157	0
835.587	-114.979	113.516	-51.6996	-26.4037	-86.9014	-155.679	50.25	-66.5667	63.3092	-30.1291	38.5451	74.385	54.8034	0
836.587	169.907	-46.257	-16.1068	13.4006	87.9156	-172.137	-142.753	33.0155	136.088	-79.7416	-121.946	116.592	-88.3564	0
837.586	-126.515	149.136	140.799	161.229	-62.8508	-107.455	47.3135	148.036	89.4866	49.0989	-166.859	81.9238	-136.303	0
838.586	93.1387	-165.162	-63.5907	-77.9575	-108.878	-75.623	121.59	-159.664	155.417	-135.223	-122.277	166.768	-127.206	0
839.585	-101.936	77.8282	-7.76348	-32.0133	0.995399	-94.3927	-152.357	13.2702	45.994	-114.529	-41.7465	80.4933	-125.363	0
840.585	160.948	76.4117	49.4961	-83.3957	-134.362	-57.4229	107.842	117.742	135.483	12.4732	0.260551	64.9543	-116.78	0
841.584	-53.503	102.742	119.628	108.675	157.508	-115.866	14.7801	-141.969	3.83683	175.722	10.2725	56.9715	88.8848	0
842.584	-64.4074	-116.331	-33.3329	154.185	5.69193	-46.6587	-53.2653	178.245	165.186	139.627	100.804	120.172	154.733	0
843.583	-95.0428	81.7296	39.2948	120.795	-121.336	160.614	-4.50711	45.8984	135.859	-44.6748	-98.3586	-73.7686	-116.663	0
844.583	-8.9548	102.763	67.6382	-69.516	60.3752	38.0206	-89.8505	-150.336	154.15	154.631	102.757	82.3157	-47.7353	0
845.582	-27.597	-130.986	-105.302	58.2083	165.481	5.44237	15.6486	4.90838	-27.7814	102.826	-72.9137	98.1917	-142.538	0
846.582	92.6079	-90.8558	102.358	11.4428	101.593	-60.3514	-9.17638	-176.128	110.573	144.943	98.6489	97.6344	-53.252	0
847.581	82.6342	70.1148	-64.0686	101.064	79.6747	-100.42	164.108	50.3113	-12.3601	-84.8557	-65.9635	132.516	-111.251	0
848.581	-107.345	155.398	102.116	-117.466	106.584	-172.238	90.5816	-24.9703	43.3444	4.1784	14.7085	-84.5694	-166.308	0
849.58	42.1135	104.762	-20.6061	4.84515	60.3278	-124.73	60.7512	111.142	140.363	119.263	-127.274	65.9823	57.5477	0
850.58	3.49048	116.824	125.163	159.576	82.5256	-142.656	-173.027	-172.863	-13.6201	-156.764	-72.3191	-24.3371	-144.579	0
851.579	-156.942	113.377	-49.9047	-32.7795	61.4193	-120.677	15.2369	0.833919	-82.0246	-17.65	141.548	179.505	-138.553	0
852.579	-147.249	86.9058	60.8402	-110.964	-69.2173	-173.111	75.7731	-6.02178	52.419	-19.0964	107.413	-161.501	110.73	0
853.578	157.278	-117.249	116.426	-70.1241	-144.936	-102.08	-96.3014	-142.178	54.6131	1.91145	27.3364	-101.013	-144.544	0
854.578	-100.439	-173.448	-21.6466	3.62975	58.9619	175.933	-5.23009	-179.685	-38.4226	-67.3499	31.4699	53.5498	-166.241	0
855.577	148.476	-56.5308	138.2	-73.5493	2.28624	-99.2435	172.08	29.2858	31.9847	54.2747	-144.383	-1.24411	-28.6845	0
856.577	-81.1101	-39.3811	88.5919	129.882	-31.6543	140.879	39.1646	-173.177	174.245	-35.5129	-55.5703	178.519	-104.02	0
857.576	31.1667	141.673	-60.6889	57.4282	-33.4245	-99.5045	153.775	-45.1127	-70.0695	132.875	141.382	129.027	147.108	0
858.576	-77.6187	147.575	6.61026	5.67418	-164.924	-131.038	-24.7263	-106.046	161.76	112.192	9.72987	125.974	-154.388	0
859.575	87.2601	-40.542	-159.292	67.4129	115.165	-51.9081	-1.90002	-65.0079	47.6209	-134.298	-43.3728	76.612	-48.3141	0
860.575	21.8	42.487	70.3857	-176.868	15.9302	-139.694	68.8217	-5.76456	-104.343	-169.177	35.0962	54.7075	60.5314	0
861.574	-154.831	-135.367	-46.8175	152.494	87.4586	-160.152	-28.9826	113.266	-14.3768	-166.616	-125.721	45.1216	152.06	0
862.574	106.994	-121.48	135.519	14.4726	72.3303	168.741	-28.2067	70.7755	12.8223	156.063	13.2628	12.5872	138.578	0
863.573	-100.841	152.642	34.1059	42.541	39.2042	-165.707	91.2404	111.081	56.3551	-139.973	-89.1663	36.438	32.8956	0
864.573	171.472	117.017	-122.579	89.9038	140.867	-107.737	-39.6396	159.439	-97.2743	128.723	21.9426	-78.0213	-65.3516	0
865.572	-47.1691	-2.86627	-153.293	-63.6055	-59.7607	-116.51	-43.8401	-53.9017	9.84728	80.5854	-93.5716	42.6542	-108.395	0
866.572	-0.947448	139.118	49.7465	-145.003	-61.5274	-109.759	54.113	31.4172	-5.56407	-100.195	47.8423	98.1793	-131.103	0
867.571	-56.8991	171.865	57.2505	-160.145	-116.272	-141.171	-83.2816	19.123	61.3798	-5.05826	-48.9021	105.183	168.954	0
868.571	61.5107	23.0412	148.424	-9.3074	123.38	-51.881	-49.1039	13.7191	88.5154	91.0704	-103.94	121.723	128.592	0
869.57	94.2949	-8.19351	172.278	-109.669	136.846	-4.45427	-19.569	-52.5403	148.416	31.5108	-94.1344	-12.4781	-112.996	0
870.57	-94.1918	82.8775	-6.52773	21.7619	-33.4856	-74.4909	-120.988	61.9431	87.9711	21.514	118.32	5.13286	-74.0529	0
871.569	15.5944	58.5146	-44.1521	-130.007	167.673	-122.34	4.79823	-49.0605	32.9937	8.21149	58.9755	-14.3364	101.845	0
872.569	-25.4116	-8.82677	76.8474	34.8492	103.388	167.876	-107.899	47.5469	48.8413	-8.92732	65.9063	43.3066	-115.745	0
873.568	-119.027	152.649	166.354	27.4327	1.84714	-102.16	-126.905	147.905	-111.634	-163.636	-73.4425	41.6469	150.154	0
874.568	118.007	6.49794	-125.213	-127.162	-69.5888	-74.3572	-152.348	-175.356	119.82	-52.9146	-151.025	1.75469	61.9429	0
875.567	-149.031	-177.082	80.4182	41.1083	125.325	159.749	131.161	25.9809	-144.63	22.882	-46.5856	173.289	154.964	0
876.567	162.946	146.53	-75.8477	-18.4635	-155.304	-94.9051	-92.1896	22.0726	-78.8066	158.398	-74.0358	56.7584	55.1046	0
877.566	-123.178	-78.1722	139.839	-112.772	167.103	-133.055	-152.68	105.387	-173.461	-122.999	99.3982	34.7809	-34.6794	0
878.566	-95.9416	-47.5515	-17.3662	-71.2884	171.974	-76.8428	122.132	-55.5882	-72.2977	-43.7842	-132.254	-5.05367	-177.297	0
879.565	-100.761	173.616	93.5181	45.2739	162.282	-73.4173	-44.104	-45.8643	-68.7659	23.8546	165.959	70.1749	31.7186	0
880.565	-54.111	129.192	-29.8307	-25.2372	25.4292	-125.663	-21.0485	61.278	22.9261	168.741	-39.3402	-109.834	-22.5453	0
881.565	-77.3683	111.238	155.605	151.475	167.788	-109.177	121.577	173.57	172.411	-73.8413	-30.0692	141.51	-51.8219	0
882.564	-103.313	97.6519	37.4546	80.9099	-174.352	126.006	121.972	-96.7469	164.699	74.8111	-81.1305	2.21626	-71.4823	0
883.564	-62.753	36.9506	55.7796	-117.339	75.0766	-150.566	-156.271	-34.5354	139.886	40.8031	174.548	-72.7835	97.1597	0
884.563	69.9061	-122.297	29.8316	94.8029	-0.127436	-103.341	-147.333	5.41428	-173.31	110.966	-8.93914	131.522	-32.2319	0
885.563	-111.494	150.614	-47.5945	-22.5277	128.189	175.466	117.731	-115.214	135.637	37.2967	28.3928	-60.9686	179.715	0
886.562	-128.258	6.79905	49.2837	-97.6113	-133.016	-162.463	-23.5095	131.392	74.2282	173.223	-152.444	-3.1521	-95.8132	0
887.562	-75.4002	-53.697	-64.0765	-103.053	41.4879	-108.425	147.45	-59.9455	141.942	61.9981	-76.3331	5.41786	-165.356	0
888.561	-131.249	112.545	-67.2302	6.09131	61.5626	-60.4615	-71.3331	127.415	-147.075	-78.4677	-40.6129	10.3686	-8.99001	0
889.561	-155.773	24.0942	85.8693	-28.4391	68.1657	-99.9161	179.594	-88.3189	102.649	102.469	-82.7052	140.337	-148.219	0
890.56	-160.15	167.417	26.3207	67.7168	14.7907	-134.199	2.85769	45.9866	26.7734	-99.8534	-52.4003	93.3794	-37.9788	0
891.56	-64.5273	-19.8162	77.9342	-30.6234	74.347	11.3364	40.5895	-145.939	78.7496	138.317	-62.7777	160.867	-47.2635	0
892.559	108.663	-133.166	-10.622	101.301	-143.136	-108.684	-25.6769	-19.715	-110.465	118.531	-170.57	49.4321	-51.8172	0
893.559	-60.6904	172.905	27.6664	100.066	179.657	-125.22	19.7527	153.697	122.285	133.769	-86.2851	25.5899	-67.6504	0
894.558	-75.0378	101.348	123.193	112.572	-48.0444	-97.9058	125.116	99.8045	25.9991	160.123	64.3607	-23.4906	-46.7405	0
895.558	-143.465	135.914	81.4611	98.3873	10.1416	-135.003	23.768	105.77	47.5593	-107.662	36.0986	-117.053	-132.715	0
896.557	-98.1308	-37.493	83.4145	-46.1716	12.0404	-100.831	-91.0865	-30.1822	-164.393	-140.431	-87.3901	41.2893	-171.459	0
897.557	133.526	-101.346	50.0923	-144.852	-44.7253	-140.801	-91.6366	-20.078	-68.8408	-53.9883	-113.374	74.5992	11.4804	0
898.556	-102.231	-6.51475	5.66497	-37.7427	158.615	-117.919	-33.9612	64.9337	-127.299	-56.4304	1.23188	74.4123	172.871	0
899.556	-70.3264	-174.056	108.515	-91.0598	-90.608	-93.1228	121.618	-134.041	-11.7222	-15.5354	108.12	96.3932	-59.7453	0
900.555	-85.0233	-40.4386	42.0288	54.6749	174.217	179.542	-100.041	-127.454	-133.747	-44.6399	-92.4133	82.5356	-45.079	0
901.555	-92.0425	-66.0821	-165.434	-8.62	-69.3423	-100.675	-125.048	-22.5414	-34.2129	-73.4447	20.1231	3.2423	-170.821	0
902.554	-100.758	-97.5685	-9.89865	-119.115	-39.268	-157.488	-21.1418	-23.353	-42.0597	-88.8172	-24.9852	-1.55173	102.332	0
903.554	101.249	101.252	88.7019	121.525	103.28	-143.009	45.5073	146.441	146.678	68.9517	135.128	167.198	-35.8536	0
904.553	-178.617	78.6111	161.907	-46.942	94.6124	168.12	-127.681	150.964	145.413	90.4218	-171.878	-172.718	-95.2284	0
905.553	121.158	147.472	67.4219	-35.8616	-152.474	-34.1444	126.334	137.019	103.127	-37.5534	133.445	109.606	-70.2082	0
906.552	151.512	104.13	147.956	-98.5934	108.266	-52.8468	-133.287	76.9882	136.691	98.4931	83.6238	162.379	-161.069	0
907.552	-82.1914	-8.10799	108.684	-118.073	118.236	-161.571	68.5987	140.799	96.6561	145.416	-143.252	29.5147	-124.871	0
908.551	-179.669	82.5125	12.0632	-98.3016	138.561	118.892	-163.006	-178.896	0.543806	-125.983	-160.468	-169.604	24.2332	0
909.551	-120.542	-109.628	43.6437	109.738	-174.007	-110.577	94.0378	64.5336	159.156	127.664	125.787	57.8671	-82.9065	0
910.55	-53.7683	88.5065	93.11	-143.866	128.508	96.1004	-99.3883	-121.555	170.341	122.061	8.02286	98.6536	112.542	0
911.55	176.478	-45.6717	54.3266	-131.241	99.4988	-161.179	141.778	24.7225	104.13	116.297	-80.8187	81.2147	-88.8415	0
912.549	169.662	-108.749	22.0381	-5.44017	20.7446	-94.0026	97.8354	-136.613	-119.583	148.1	39.8327	107.212	-99.9801	0
913.549	-112.066	61.3114	129.429	-146.311	77.9666	-179.648	-144.092	150.428	159.505	109.583	134.488	-148.49	-77.3787	0
914.548	144.442	139.601	104.349	-61.105	-53.6546	-169.214	61.1743	-38.6704	-145.74	154.792	120.27	108.16	-29.3333	0
915.548	162.826	-10.5515	-106.272	-107.258	-179.379	-126.746	-146.519	-158.579	69.1428	127.933	-34.4504	109.473	-118.871	0
916.547	38.2212	-27.5002	153.35	-64.1798	30.4335	-178.585	130.451	-61.5973	-99.8618	-131.695	53.0943	30.3983	60.1517	0
917.547	86.9105	-153.512	111.445	-64.8506	-175.574	28.1082	52.4102	46.3768	15.4506	-59.4817	100.488	63.674	38.9469	0
918.546	-50.3422	112.485	-167.255	-38.2254	32.4103	-54.1327	114.991	119.874	25.801	72.6868	153.704	143.464	-167.441	0
919.546	147.637	7.26189	26.6175	-2.37706	-114.921	-118.403	78.3664	-82.5603	168.425	9.56452	-108.297	70.5291	97.672	0
920.545	-80.8707	174.39	-170.55	46.2615	85.3699	-149.407	-148.507	-42.0447	102.477	32.1433	-63.9624	-4.85	-113.382	0
921.545	139.483	173.589	34.925	22.9232	114.885	-48.7722	-131.912	-30.762	-81.6277	85.4346	-163.318	74.4965	-174.786	0
922.544	160.425	137.581	-83.8789	176.814	-145.788	-147.026	45.4121	90.8625	-127.949	1.54508	165.496	151.063	-93.3171	0
923.544	-59.3794	-104.464	-125.066	-57.9897	21.5368	-110.079	163.227	29.3666	78.5074	2.34481	156.067	118.059	-38.7704	0
924.543	160.464	25.2791	-16.4386	86.8276	-156.387	-32.9286	-101.329	-141.161	155.473	-139.243	-136.476	-90.2485	8.20055	0
925.543	126.438	30.4161	154.211	-132.356	-170.215	-81.5793	132.539	-59.5456	38.4327	111.912	158.143	-76.0945	-122.306	0
926.542	-72.6389	-173.971	177.001	137.075	-60.8229	-135.819	9.36974	36.1352	81.3693	-162.455	156.635	71.2481	-108.89	0
927.542	149.34	119.941	109.234	37.864	-161.593	18.8546	115.909	144.985	113.856	140.263	114.886	149.522	-173.006	0
928.541	-160.812	47.6007	171.757	115.676	-92.424	-76.1758	37.0963	-92.4378	-174.99	-168.035	-111.143	158.842	-169.901	0
929.541	132.39	17.8533	14.356	166.105	-35.9207	-88.7155	-98.966	-84.0457	127.785	94.2099	-89.6878	-125.35	-94.4467	0
930.54	-178.208	171.806	-17.5335	127.272	-88.0807	-94.1664	-9.84752	153.401	-166.382	-177.099	-46.3988	175.372	47.7759	0
931.54	122.03	132.893	-115.099	118.434	174.375	16.8405	-25.0678	145.128	-170.392	175.72	-73.334	142.482	-171.748	0
932.539	-149.687	176.356	-134.556	-178.892	-139.621	-139.868	136.362	-154.86	-130.072	-162.505	-131.731	-125.582	-65.7969	0
933.539	-2.93608	11.9625	70.474	2.3753	73.0856	-52.7717	147.104	29.524	33.3123	25.3501	64.931	42.1554	112.177	0
934.538	-21.0449	15.7744	-84.7103	155.902	-26.9398	-15.4246	124.732	65.7386	57.7421	8.39177	50.4628	49.5901	118.951	0
935.538	-29.896	-50.4485	141.003	-49.7782	69.3268	-9.47378	36.7995	40.5584	130.598	59.097	-158.283	69.1516	70.0326	0
936.537	-112.081	25.2045	-17.0291	61.8449	100.208	-76.9579	-75.2128	50.1387	-9.81445	96.8927	-63.3365	82.2061	-63.6162	0
937.537	30.3578	74.6828	-24.144	-119.043	143.459	-90.4806	-10.8728	-95.4814	-2.17812	97.5724	27.1841	6.79596	-65.9634	0
938.536	-176.88	53.3887	117.645	-176.106	-82.8274	-132.904	28.0233	82.9909	37.3605	158.917	-25.1161	126.795	-58.2428	0
939.536	-33.3428	132.76	30.558	151.967	92.989	68.1334	-71.8359	64.5365	108.439	4.21935	-144.11	28.2007	105.996	0
940.535	-149.82	66.3194	171.48	-112.383	81.8757	-47.0335	-10.7611	8.02786	166.352	-20.6506	-100.878	178.154	9.40221	0
941.535	-47.7317	18.095	62.8307	96.0061	-87.5288	-151.41	149.867	61.804	90.2167	86.7152	93.5708	-63.6842	-130.446	0
942.534	-49.5908	-6.19398	84.9077	-48.5055	57.2689	-106.278	-142.225	161.142	69.7975	0.998724	150.509	49.6545	93.4466	0
943.534	118.922	42.3582	71.8787	3.48303	-157.149	-39.8891	117.185	-85.4525	8.9935	155.105	-115.037	91.1146	-110.053	0
944.533	23.4365	-98.805	-82.8309	145.113	-18.6787	-135.584	18.7014	-169.331	-74.0151	119.707	123.26	-73.4151	-107.558	0
945.533	121.473	32.3601	50.004	2.41393	13.4467	95.497	9.42323	-65.087	150.319	88.552	-21.0027	-9.57815	27.4621	0
946.532	114.506	119.622	74.149	12.1754	-168.786	-178.127	-112.017	32.2748	115.082	41.6148	141.101	109.027	41.9928	0
947.532	-102.427	30.4894	81.4989	-161.699	108.687	-5.08642	-49.2871	95.932	-67.9662	16.9334	151.34	-109.11	95.056	0
948.531	150.397	16.1314	41.1395	89.2873	55.9706	-43.1087	136.592	158.968	73.4583	-119.75	90.494	-30.0892	136.499	0
949.531	82.433	-23.5278	82.1027	74.77	26.7636	121.407	174.334	170.363	-27.7417	26.2	-34.1682	69.6624	148.431	0
950.53	-18.3776	145.79	71.7174	175.437	-3.79006	-112.182	-158.447	104.344	84.4793	159.124	163.5	120.46	-83.6298	0
951.53	26.7631	137.187	144.783	-50.1354	161.19	-62.851	103.375	170.611	-155.261	115.923	89.9563	67.8762	-14.7601	0
952.529	104.343	122.848	96.8877	78.0095	72.3657	-121.973	133.041	51.0643	86.6116	71.1145	-24.3443	128.786	107.017	0
953.529	-122.257	119.437	18.9601	140.814	-46.364	-79.6209	175.541	168.714	-156.805	44.6097	-19.8326	63.4042	46.9499	0
954.528	78.8379	18.0873	152.302	77.4503	153.771	177.112	18.2521	83.0864	138.709	57.3287	161.371	48.9833	104.743	0
955.528	2.96457	101.779	-11.4159	-57.9333	47.7031	-70.8156	-176.802	66.9366	103.593	83.5629	-156.007	29.1629	-161.99	0
956.527	-109.298	90.6996	-103.898	-4.2431	56.7266	44.6829	42.3066	85.3245	127.948	141.175	34.582	108.331	23.8129	0
957.527	40.7938	32.1402	23.5336	162.081	-33.3616	-82.8663	-118.496	155.052	97.3721	30.2863	70.1137	69.0884	-111.305	0
958.526	102.134	112.098	-1.82776	98.9244	61.6496	7.79442	101.504	48.7194	72.98	10.6126	72.0035	95.8281	-1.8532	0
959.526	109.452	79.9528	100.434	15.5035	62.6851	165.526	-151.593	77.4235	80.8788	102.07	43.1153	129.285	18.396	0
960.525	53.0998	101.643	104.65	21.9682	65.382	140.132	58.2379	92.362	89.983	38.6084	81.9792	25.4915	138.619	0
961.525	101.299	95.1869	96.0734	51.4271	96.6042	170.946	155.027	102.391	98.2286	73.7668	118.621	83.9743	82.6159	0
962.525	73.9842	71.8737	115.638	67.9287	100.272	145.688	-51.5693	100.363	86.6662	55.294	94.6225	73.539	-172.252	0
963.524	-110.251	-108.237	-78.7897	-108.239	-88.8187	-65.9314	42.3078	-79.1285	-84.5806	-116.428	-94.6148	-108.467	-43.8867	0
964.524	-89.7636	-111.89	-64.1889	-115.894	-72.4554	-69.6453	32.4081	-74.5593	-82.6377	-125.418	-100.212	-85.0911	-48.2899	0
965.523	-76.9347	-76.8326	-122.69	-37.4746	-114.859	-153.652	36.607	-90.1559	-79.5397	-108.473	-102.256	-134.192	-17.3518	0
966.523	129.869	-40.8148	-137.376	-135.128	-53.8607	-43.4301	15.3141	-117.131	-109.98	-127.225	-99.6723	-50.2349	-103.209	0
967.522	-68.7557	155.897	117.961	-106.855	-40.0896	-110.623	48.8981	-100.355	-90.7146	-68.3956	-83.7416	-151.8	87.6015	0
968.522	-171.611	-77.6765	19.4592	-155.684	-173.429	-164.228	140.255	59.0291	-130.877	-130.253	-88.4696	-118.837	-13.829	0
969.521	-93.1953	-88.594	-106.029	-57.2895	-36.6252	-109.406	49.5586	-48.0454	-35.5038	-104.631	-62.9889	2.52853	-67.7589	0
970.521	-102.365	-152.537	-29.8815	131.967	-55.0548	-123.64	15.0694	-101.611	-42.1074	-97.4365	-14.0451	-123.769	-103.7	0
971.52	-102.771	-105.542	-121.548	-76.3556	-74.3008	-74.4131	-103.47	-157.527	-72.729	178.054	175.983	-151.216	-92.02	0
972.52	-114.242	-122.191	-75.5719	-81.1376	-108.969	-111.726	48.276	-112.866	-16.5543	-36.1587	-75.5593	132.873	128.812	0
973.519	-93.6767	-57.5618	-124.517	-63.9561	-122.062	-150.838	-28.3117	-147.179	-81.8464	102.736	-51.672	166.192	-15.2198	0
974.519	-154.17	-88.1225	-109.348	-135.083	-166.268	95.9019	-131.161	-43.5153	26.2269	-100.498	32.0025	-25.3802	-95.6467	0
975.518	-159.791	-73.7362	-93.785	-98.0357	-173.371	-62.6361	-144.161	166.639	-47.6511	-157.712	-95.0641	161.904	134.979	0
976.518	-84.3651	-81.9556	46.3562	15.4685	-49.1745	-39.1081	94.7493	-90.5801	-140.279	-31.951	-75.7689	97.9197	109.331	0
977.517	-144.036	-128.598	73.5	96.6833	-166.304	-63.4115	83.9056	-154.239	113.092	-2.01459	-150.899	-177.504	-53.5585	0
978.517	122.189	-177.005	-124.195	44.2205	92.2113	-92.1346	153.685	-162.002	-17.7886	-31.387	-166.018	119.018	137.179	0
979.516	-123.592	150.232	144.516	176.768	-63.0829	-60.5295	118.252	-58.2111	24.7189	42.5626	45.614	-149.755	-90.2951	0
980.516	-93.0153	-169.674	-89.3788	-129.499	54.0112	-108.019	11.7338	89.5833	-40.0752	131.804	-134.415	-66.379	167.353	0
981.515	-101.896	151.059	98.3302	-128.03	-26.029	-79.4292	60.7114	-98.411	-156.048	-105.834	-97.9542	-19.7338	20.7519	0
982.515	-114.558	-147.13	163.625	-43.0892	74.0604	-97.3128	-5.55471	-160.527	-164.054	-170.414	-85.8341	-125.659	-119.751	0
983.514	-113.978	100.989	-163.267	-133.026	-97.8694	16.4101	-16.6525	14.3588	7.64319	111.819	-149.578	-175.597	-130.919	0
984.514	-117.208	-139.391	1.91397	-113.388	11.7059	-86.6961	22.3829	-31.6486	-41.0874	-35.8599	-59.7368	-32.7102	-163.284	0
985.513	-159.212	-96.5188	144.653	-124.001	-65.3228	-162.146	62.705	-128.07	-150.227	179.123	-151.166	40.4907	91.4749	0
986.513	-120.658	126.698	161.439	-54.9914	-38.0192	-83.1826	106.18	-162.906	-165.08	167.426	-66.464	-162.586	-125.924	0
987.512	-105.519	-126.052	129.098	-55.8821	-35.4189	-114.259	57.3329	-153.509	-132.679	-104.158	-115.952	-178.278	-112.996	0
988.512	-159.294	-175.859	-149.283	168.365	17.2299	-80.0443	65.0641	161.002	78.3986	-90.4481	-162.21	-178.314	9.39367	0
989.511	-143.401	-83.4045	-140.079	-83.9341	-138.589	-90.2501	-119.941	161.659	-150.117	-170.036	-159.858	176.216	-38.7034	0
990.511	-102.233	-111.808	-157.635	-164.434	78.9972	-106.281	-161.881	-161.656	-103.952	-106.347	-138.594	-148.21	-133.687	0
991.51	-114.449	-132.148	173.297	-119.657	-110.772	-100.365	-19.2951	-136.661	-134.627	-121.268	-117.485	175.049	-69.1467	0
992.51	-134.323	-132.274	-139.418	-153.896	-99.2765	-114.853	164.649	-145.019	-139.126	-127.166	-122.404	-119.376	-134.935	0
993.509	41.014	44.7314	43.1625	37.3739	68.5506	47.928	82.3648	36.0275	38.4891	51.1855	48.1798	55.0266	59.4043	0
994.509	19.3288	41.5637	39.1241	20.4858	55.1058	3.31064	99.3511	29.2661	47.2144	51.8362	53.6906	61.396	83.3774	0
995.508	34.2238	49.8162	98.7807	-2.13455	124.166	-159.863	67.7815	36.9882	54.6034	53.0733	34.5484	55.2219	63.5787	0
996.508	-4.481	36.9951	52.2864	42.7159	30.1436	-62.0879	-68.7985	30.2118	62.1187	89.7924	28.3056	-1.50652	40.4769	0
997.507	-12.6855	42.5282	74.8723	20.6926	-33.8252	-30.2494	-23.4117	79.3721	89.035	75.3294	50.6737	63.0345	-24.6844	0
998.507	11.8053	21.565	20.6017	-79.0616	-69.6042	-147.702	129.293	33.2645	73.6434	-105.727	49.8108	127.908	-13.2862	0
999.506	13.1058	125.012	74.4318	11.3697	95.292	-96.1129	7.80888	-35.4758	70.6654	52.4948	47.1039	57.1353	41.2165	0
1000.51	-103.973	93.3259	60.5306	41.467	82.3761	-79.2332	10.4037	48.6739	163.436	140.581	165.02	121.379	65.2389	0
1001.51	-48.9477	0.187273	79.5108	-100.588	-164.467	-85.5625	-141.231	10.9419	112.966	-69.7968	105.857	141.249	-121.807	0
1002.5	-176.186	18.2131	8.50338	-60.377	67.98	-97.3047	93.6898	92.0426	-57.4004	107.857	-92.7033	63.3863	-41.5598	0
1003.5	-33.1129	-81.9706	109.717	-179.491	31.3205	-135.748	93.599	43.1625	19.4495	24.1112	171.581	30.4655	-132.396	0
1004.5	-86.2394	48.668	105.514	-75.3016	37.9802	-36.5823	88.6495	111.777	35.1354	-3.28133	178.644	111.49	-77.3286	0
1005.5	-33.8644	117.498	77.1792	-18.3183	141.101	-90.2785	-149.977	5.58685	-155.654	67.511	-52.4042	46.7728	-23.9626	0
1006.5	-130.69	-71.0243	103.125	79.723	33.9963	-74.8938	124.325	-11.4336	-1.68478	-131.333	-15.7747	47.4847	162.098	0
1007.5	-97.1025	-72.1321	-7.57154	-55.3398	-2.47696	16.7755	-11.7399	34.5108	-173.448	-69.1056	126.96	-19.7442	172.662	0
1008.5	178.903	-100.278	110.855	-49.8685	82.5866	-96.2966	87.3463	72.5018	-112.122	-8.54736	-21.4337	131.476	47.8699	0
1009.5	109.076	137.202	41.0859	4.51044	-87.1729	-100.087	147.436	97.4665	76.4915	-58.0891	29.4722	52.2657	-25.8407	0
1010.5	32.2201	68.2611	-6.42902	-148.555	134.603	-106.77	100.624	41.0857	33.1179	-67.9537	-140.847	164.143	-127.498	0
1011.5	16.4415	114.084	167.1	125.914	46.0511	-25.9206	-26.4377	50.6269	39.6335	30.1323	-139.044	58.5429	-139.474	0
1012.5	-106.979	114.091	132.327	-27.5442	-62.9497	-93.5563	24.9265	27.272	129.459	-173.936	-117.705	-116.738	26.5339	0
1013.5	-112.738	-8.40677	76.5669	-161.979	-75.3593	67.3952	24.0393	-168.659	37.3486	158.488	123.956	60.3635	36.5066	0
1014.5	-104.826	-92.4705	23.7726	-170.614	18.4514	-158.192	-137.869	53.2393	137.909	98.09	108.27	133.817	41.4518	0
1015.5	-56.5107	0.781325	-176.133	-52.1134	-89.6041	-85.9529	-44.4496	-30.3251	-151.596	10.6281	-120.635	4.93304	156.752	0
1016.5	-101.844	64.2563	-170.812	169.322	-154.503	-35.4608	-133.697	-45.9504	130.046	88.7571	-51.4012	100.627	-119.338	0
1017.5	-164.882	19.4297	143.059	166.29	3.47351	-16.309	-111.328	138.464	32.6332	-12.594	59.4617	149.136	-152.598	0
1018.5	-9.38943	61.5846	-23.6825	-58.4589	-41.5496	-148.554	1.08747	-6.84265	179.704	-53.895	34.7186	83.5285	172.448	0
1019.5	48.2647	3.33487	119.459	-51.3278	35.2763	-176.035	-113.05	171.756	39.7958	-31.7577	-153.599	-6.87169	-28.6528	0
1020.5	-136.777	-66.0122	45.8899	115.521	-153.639	-121.741	-173.792	46.0101	-70.639	-42.4519	-48.6334	51.1889	-66.5802	0
1021.5	-167.886	-84.4966	57.7459	141.12	-159.302	-48.8628	113.817	-56.6305	128.141	138.404	109.285	-71.3761	167.294	0
1022.49	-157.324	107.844	-19.1966	-10.0268	132.723	-104.795	-33.1185	158.485	139.858	114.011	112.791	-16.1371	-12.7651	0
	< 90 Hz
	mplOP < 200	Hz

## Sheet: L30_amp (white)
Frequency	70	60	50	40	30	20	10	AN10	AN20	AN30	AN40	AN50	AN60
0	5.958e-09	1.6233e-08	3.3746e-08	3.775e-09	7.7876e-08	8.996e-09	1.678e-08	1.068e-08	2.9347e-08	2.8003e-08	4.6287e-09	1.154e-08	1.0361e-08	0
0.999506	0.0015179	0.0020528	0.0028761	0.0022937	0.0039125	0.00053347	0.0025029	0.0011645	0.00065622	0.0015914	0.00098153	0.0012666	0.0013392	0
1.99901	0.00095934	0.001729	0.0010978	0.0018424	0.0019756	0.00096549	0.00066449	0.0014697	0.0048625	0.0010501	0.0016373	0.0013206	0.0021618	0
2.99852	0.00042746	0.0013015	0.0013507	0.00073465	0.002314	0.00050329	0.0012134	0.00044352	0.00090104	0.0013763	0.0013913	0.0004185	0.00010924	0
3.99803	0.00067598	0.00069772	0.00036352	0.00011307	0.00089514	3.9914e-05	0.00017767	0.00049896	0.00094913	0.0011064	0.00042641	0.00030998	0.00088382	0
4.99753	0.00026188	0.001186	0.00022339	0.00020228	0.00076277	0.00024289	0.00014276	8.7927e-05	0.00030969	0.00051155	0.00038521	0.00063534	0.00032664	0
5.99704	0.00029528	0.00070689	0.00047052	0.00011454	0.0011864	0.00024258	0.00047838	0.00018231	0.00095368	0.0009551	0.00039954	7.6709e-05	0.00058331	0
6.99654	0.00034712	0.00044252	0.00060351	0.00018821	0.00014296	0.00022679	0.00034661	0.00017539	0.00042623	0.00029841	0.00021447	6.3511e-05	0.00029527	0
7.99605	0.00014107	0.00023222	0.00044509	0.00032592	0.00055055	0.00020593	0.00051931	0.00015163	0.00039575	0.00016701	0.00032869	7.781e-05	0.00044138	0
8.99556	0.00017459	0.0013796	0.00025204	0.00017762	0.00014101	0.00024751	0.00034535	0.00023628	0.00037504	0.00028526	0.00033257	0.00026432	0.00040045	0
9.99506	8.4788e-05	0.0010654	0.00038888	0.00016166	0.00011404	0.00010452	0.00018463	0.0001528	0.00020621	0.00024882	6.1764e-05	0.00019543	0.00028705	0
10.9946	0.00013291	0.00049111	0.00062269	7.2148e-05	8.3478e-05	7.4513e-05	8.6678e-05	0.00021858	0.00025245	0.00027196	9.1215e-05	9.8495e-05	0.00014393	0
11.9941	4.6128e-05	0.00049112	0.00027208	0.00010737	0.00035295	0.00012425	0.0001133	0.00017728	9.9564e-05	0.00023734	0.00011492	8.2294e-05	0.00013979	0
12.9936	9.6536e-05	0.00026462	0.00017868	3.2776e-05	7.2275e-05	5.346e-05	0.00012248	4.2493e-05	0.00013148	0.00011697	8.6968e-05	7.8831e-05	0.00010542	0
13.9931	0.00016662	0.00021276	9.7571e-05	7.9932e-05	0.00023979	0.00010873	4.6672e-05	0.00012409	0.00010216	4.8676e-05	8.283e-05	8.7068e-05	0.00023544	0
14.9926	0.0001148	0.0001471	6.5422e-05	7.8515e-05	0.00010938	0.00010488	0.0001457	0.00019264	0.0001463	9.9477e-05	9.1553e-05	3.5581e-05	0.00010998	0
15.9921	1.9622e-05	0.00048961	7.8539e-05	4.7178e-05	6.6182e-05	8.3675e-05	3.2334e-06	1.241e-05	0.00023115	0.00014388	9.2663e-05	0.00013947	3.6988e-05	0
16.9916	0.00015681	0.00016613	0.00011812	7.9445e-05	0.0001788	1.6218e-05	0.00015096	9.9928e-05	0.0001259	7.976e-05	2.1276e-05	9.5935e-05	6.4467e-05	0
17.9911	6.0422e-05	0.00014222	9.3553e-05	4.1057e-05	0.00023731	9.2178e-06	4.6821e-05	4.3911e-05	3.4264e-05	0.00011956	0.00013478	2.8715e-05	6.8167e-05	0
18.9906	8.1925e-05	0.00024914	6.5115e-05	1.1909e-05	3.205e-05	3.439e-05	9.9392e-05	5.4297e-05	0.00010363	3.1421e-05	7.2812e-05	3.368e-05	3.6797e-05	0
19.9901	9.6588e-05	0.00013144	0.00023814	6.955e-05	0.000125	3.6886e-05	0.00019336	6.265e-05	7.1676e-05	5.2937e-05	8.3319e-05	3.6412e-05	5.7634e-05	0
20.9896	4.7415e-05	9.2516e-05	2.4461e-05	1.7906e-05	0.00010306	3.2092e-05	9.0764e-05	1.822e-05	0.00013624	4.8861e-05	6.3924e-05	3.8706e-05	4.6159e-05	0
21.9891	4.6635e-05	3.3922e-05	0.00012044	4.1658e-05	5.8814e-05	2.5482e-05	3.9988e-05	1.7324e-05	6.4417e-05	7.6112e-05	9.2484e-05	2.3557e-05	2.1555e-05	0
22.9886	4.03e-05	5.5637e-05	0.00015253	2.6981e-05	0.00010349	1.6922e-05	6.8187e-05	4.7861e-05	5.7245e-05	7.9724e-05	3.1815e-05	7.9765e-05	5.5658e-05	0
23.9882	9.5051e-05	9.8971e-05	5.675e-05	2.2274e-05	0.00012436	2.0456e-05	7.8697e-05	6.8906e-05	6.552e-05	9.9063e-06	2.3198e-05	2.9603e-05	5.8967e-05	0
24.9877	1.8694e-05	0.00012777	7.1429e-05	5.0505e-05	4.5436e-05	3.0037e-05	2.3069e-05	8.3688e-05	3.6844e-05	3.71e-05	4.7671e-05	2.6324e-05	8.9621e-06	0
25.9872	0.00011314	2.9803e-05	4.4253e-05	2.8876e-05	0.00011423	1.9236e-05	6.4914e-05	0.00010563	6.5514e-05	4.0288e-05	7.2807e-05	2.3397e-05	2.3872e-05	0
26.9867	8.6218e-05	9.502e-05	3.6233e-05	2.3352e-05	3.6142e-05	2.3848e-05	2.7562e-05	2.7272e-05	7.7711e-05	4.8902e-05	4.3725e-05	3.955e-05	5.8389e-05	0
27.9862	2.4787e-05	0.00018135	0.00011798	4.8869e-05	4.564e-05	2.8758e-05	4.4958e-05	9.9566e-05	5.8994e-05	6.9178e-05	7.6703e-05	2.3123e-05	4.0631e-05	0
28.9857	0.00014404	0.0002916	0.00012779	9.1609e-05	0.00014834	5.5347e-05	3.4622e-05	0.00015721	9.9186e-05	0.00012358	0.00013	0.0001441	5.4352e-05	0
29.9852	0.0011129	0.0016391	0.0012397	0.0008085	0.00059374	0.0003367	0.00025881	0.0012391	0.0010506	0.0009349	0.0011398	0.00081645	0.00042627	0
30.9847	0.00021209	0.00022194	0.00018423	0.00012328	0.0001011	7.3845e-05	4.9339e-05	0.00022049	0.00024903	0.00014731	0.0001781	0.00012135	7.8919e-05	0
31.9842	4.2739e-05	0.00014919	5.5821e-05	3.7884e-05	2.2143e-05	2.0589e-05	2.2202e-05	0.00011247	9.7672e-05	3.3539e-05	0.00010557	7.8823e-05	1.5163e-05	0
32.9837	4.6426e-05	0.00019516	6.5703e-05	7.1266e-05	7.3331e-05	2.4583e-05	4.1717e-05	6.6646e-05	5.3521e-05	5.3458e-05	4.5392e-05	3.7615e-05	3.0251e-05	0
33.9832	6.6762e-05	9.1862e-05	3.6489e-05	6.5859e-05	4.5392e-05	2.5693e-05	7.4251e-06	9.7612e-05	6.9047e-05	3.8832e-05	4.4006e-05	2.7551e-05	3.9647e-05	0		signal-to-noise ratio
34.9827	8.6195e-05	6.0399e-05	3.3568e-05	6.5199e-05	4.2851e-05	1.6189e-05	6.743e-05	7.3567e-05	2.2121e-05	3.4753e-05	6.2717e-05	2.7077e-05	1.8977e-05	0		70	60	50	40	30	20	10	AN10	AN20	AN30	AN40	AN50	AN60
35.9822	5.6082e-05	4.1039e-05	3.3891e-05	2.7916e-05	3.5757e-05	5.1505e-05	2.934e-05	2.6488e-05	1.7125e-05	5.4812e-05	6.1215e-05	2.8846e-05	1.6792e-05	0		6.24996	6.38353	7.94629	7.52482	4.76058	5.2124	6.16501	6.56129	6.03419	6.90243	7.3989	6.15144	6.39704
36.9817	2.1408e-05	6.864e-05	3.0457e-05	2.4237e-05	4.6429e-05	3.8179e-05	1.5464e-05	7.5785e-05	2.9052e-05	6.0875e-05	2.4777e-06	4.5124e-05	3.2121e-05	0
37.9812	1.3014e-05	5.1573e-05	3.3782e-05	4.1101e-06	3.0095e-05	3.7207e-05	3.7747e-05	2.3545e-05	4.0364e-05	4.7337e-05	6.6264e-05	1.3609e-05	3.0978e-05	0
38.9807	6.7868e-05	1.0923e-05	5.0113e-05	1.7295e-05	4.0887e-05	2.8359e-05	2.0212e-05	1.8376e-05	4.6814e-05	9.0361e-05	1.2629e-05	1.1553e-05	4.6132e-05	0		Black	first try	Jacob_Mellina_20131105_1504_L30straylight.csv
39.9802	9.6258e-06	2.308e-06	2.1036e-05	3.4845e-05	4.6197e-05	2.4233e-05	5.3666e-05	3.1469e-05	3.0422e-05	3.3891e-05	4.2926e-05	6.4929e-05	6.1709e-05	0
40.9798	3.0811e-05	3.3183e-05	2.8684e-05	2.6674e-05	3.7844e-05	2.4866e-05	2.095e-05	5.7476e-05	4.7731e-05	1.4796e-05	1.7399e-05	3.4701e-05	4.1678e-06	0
41.9793	4.5285e-05	1.9316e-07	2.4096e-05	3.0754e-05	1.8666e-05	4.8964e-05	1.6479e-05	2.0104e-05	2.2257e-05	4.5211e-05	8.941e-06	2.3628e-05	2.7568e-05	0
42.9788	7.8135e-05	6.227e-06	4.5338e-05	3.7504e-05	2.9505e-05	2.4385e-05	6.1203e-06	0.00011701	6.3171e-05	4.7463e-05	1.3454e-05	1.4998e-05	2.6352e-05	0
43.9783	6.3428e-05	3.3016e-05	2.1646e-05	1.6592e-05	2.2152e-05	2.5843e-05	2.94e-05	2.1203e-05	4.6626e-05	4.3301e-05	2.2023e-05	1.5047e-05	3.5149e-06	0
44.9778	7.0634e-05	4.8512e-05	3.5303e-05	1.269e-05	2.3484e-05	6.4337e-06	4.3737e-05	7.6126e-05	6.5258e-05	1.2748e-05	3.9689e-05	3.0243e-05	4.3064e-05	0		10	20	30	40	50	60	70	AN10	AN20	AN30	AN40	AN50	AN60
45.9773	4.2706e-05	4.1963e-05	1.3399e-05	4.8571e-05	3.5125e-05	3.4751e-05	6.6826e-06	5.1148e-05	4.7398e-05	2.1312e-05	2.8704e-05	2.2542e-05	5.7581e-05	0		0.00025881	0.0003367	0.00059374	0.0008085	0.0012397	0.0016391	0.0011129	0.0012391	0.0010506	0.0009349	0.0011398	0.00081645	0.00042627
46.9768	5.7722e-05	7.8862e-05	3.7319e-05	5.4108e-05	1.8151e-05	4.2087e-05	2.9271e-05	6.5558e-05	5.6757e-05	7.5804e-05	2.232e-05	1.5485e-05	2.6752e-05	0
47.9763	3.9326e-05	6.6766e-05	4.1423e-05	1.8348e-05	3.2134e-05	8.16e-06	2.8939e-05	3.5567e-05	2.9039e-05	3.3648e-05	2.2775e-05	2.776e-05	6.1291e-05	0
48.9758	5.3336e-05	4.5047e-05	1.6135e-05	2.4037e-05	1.8926e-05	1.6926e-05	1.7651e-05	3.2243e-05	0.00014942	3.4915e-05	2.4332e-05	2.8159e-05	3.0165e-05	0
49.9753	2.5554e-05	2.1201e-05	3.9439e-05	3.9711e-05	2.0388e-05	3.8234e-05	2.1392e-05	7.0844e-05	1.1055e-05	2.8465e-05	5.8956e-05	5.1966e-05	3.4504e-05	0
50.9748	7.1172e-05	4.844e-05	4.6908e-05	5.503e-05	3.3229e-05	2.4701e-05	1.8833e-05	5.4683e-05	2.7178e-05	4.8053e-05	1.9245e-05	2.6999e-05	1.4468e-05	0
51.9743	6.1384e-05	3.199e-05	1.8437e-05	3.2508e-05	3.5751e-05	6.3465e-06	5.7259e-06	6.9162e-05	3.0353e-05	2.8113e-05	4.3788e-05	2.6381e-05	3.5426e-05	0
52.9738	4.9973e-05	1.4178e-05	3.4605e-05	3.337e-05	2.6375e-05	5.7966e-06	2.1548e-05	6.7373e-05	3.3136e-05	5.0139e-05	4.5763e-05	1.7693e-05	2.9259e-05	0
53.9733	3.7531e-05	4.9879e-05	4.4341e-05	1.6082e-05	6.6888e-05	2.4898e-05	2.1741e-05	4.6432e-06	1.9667e-05	3.4696e-05	2.353e-05	1.5557e-05	1.3659e-05	0
54.9728	6.6337e-05	3.5704e-05	5.8724e-05	2.7439e-05	3.1175e-05	1.4672e-05	3.1094e-05	3.5905e-05	1.516e-05	4.3702e-05	6.4668e-05	2.1743e-05	2.019e-05	0
55.9723	6.8632e-05	7.0283e-06	3.8234e-05	2.2033e-05	4.467e-05	3.3631e-05	3.8622e-05	8.802e-05	2.5962e-05	5.5122e-05	1.9862e-05	3.0936e-05	3.0692e-05	0
56.9719	5.3751e-05	7.9488e-05	5.5693e-05	2.8759e-05	2.7596e-05	4.9268e-05	1.724e-05	2.6013e-05	4.2555e-05	6.4852e-05	2.8579e-05	5.941e-05	9.0234e-06	0
57.9714	3.2269e-05	5.2287e-05	4.8285e-05	1.8828e-05	5.6728e-05	2.9081e-05	2.3395e-05	9.8977e-05	5.5013e-05	6.924e-05	3.2734e-05	4.7775e-05	2.835e-05	0
58.9709	9.8934e-05	0.00016206	0.00013074	8.8603e-05	5.7343e-05	1.0667e-05	1.6121e-05	0.00010121	0.00011726	0.0001244	9.6937e-05	6.7721e-05	3.0822e-05	0
59.9704	0.00052127	0.00064326	0.00053636	0.00033862	0.00026592	0.00016721	7.5367e-05	0.00063583	0.00049273	0.00040878	0.00037373	0.00028974	0.0001502	0
60.9699	0.00019876	0.00026138	0.0002039	0.00015702	8.1214e-05	4.8377e-05	3.053e-05	0.00029971	0.0001669	0.00016325	0.00015978	0.00011736	7.4936e-05	0
61.9694	0.00010527	0.00013961	7.6978e-05	5.7721e-05	5.1483e-05	2.9007e-05	5.2545e-05	8.414e-05	5.2825e-05	8.7325e-05	6.4096e-05	2.4127e-05	7.4435e-05	0
62.9689	3.2733e-05	7.4659e-05	8.3825e-05	1.6374e-06	7.4608e-05	2.3442e-05	2.4915e-05	2.6456e-05	6.9207e-05	6.431e-05	3.9155e-05	3.9686e-05	1.0792e-05	0
63.9684	8.7161e-05	4.2073e-05	2.6463e-05	1.9761e-05	2.0429e-05	6.1389e-05	2.5002e-05	3.534e-05	3.2212e-05	4.3656e-05	4.9846e-05	4.6216e-06	1.3373e-05	0
64.9679	2.6272e-05	4.4566e-05	2.1568e-05	2.2416e-05	1.7965e-05	3.7411e-05	2.2004e-05	2.6525e-05	1.2847e-05	1.5293e-05	2.37e-05	1.463e-05	3.2749e-05	0
65.9674	4.517e-05	2.9336e-05	2.0569e-05	5.7365e-05	3.0513e-05	4.4415e-05	2.4865e-05	2.8495e-05	1.2851e-05	5.4195e-05	4.4733e-05	1.3829e-05	6.9977e-06	0
66.9669	3.0764e-05	4.8055e-05	1.363e-05	1.4663e-05	3.8864e-05	1.9789e-05	3.0611e-05	3.8209e-05	4.1301e-05	3.0942e-05	1.9986e-05	1.0713e-05	8.1748e-06	0
67.9664	5.0327e-05	6.7641e-05	2.6087e-05	1.044e-05	2.9072e-05	1.0639e-05	1.9197e-05	2.9524e-05	4.8385e-05	2.6192e-05	8.4724e-06	1.0415e-05	2.4261e-05	0
68.9659	5.0736e-05	4.7083e-05	3.7839e-05	6.4954e-05	1.6654e-05	2.1607e-05	2.3202e-05	6.1513e-05	7.1768e-05	2.2268e-05	1.0504e-05	1.0595e-05	2.1448e-05	0
69.9654	0.00010534	7.2741e-05	4.1969e-05	1.3446e-05	2.4652e-05	1.1052e-05	5.5705e-05	9.1093e-06	3.2137e-05	2.6925e-05	1.7804e-05	7.7897e-06	9.2952e-07	0
70.9649	1.2069e-05	4.8215e-05	1.7867e-05	1.2973e-05	3.0638e-05	3.0118e-05	5.549e-05	3.0213e-05	1.2872e-05	1.431e-05	1.9187e-05	6.2901e-06	3.2672e-05	0		signal-to-noise ratio
71.9644	2.5808e-05	5.2305e-05	1.3515e-05	1.8807e-05	2.7779e-05	8.3831e-06	7.2658e-06	8.8317e-06	3.9701e-05	4.5603e-05	1.4334e-05	1.1901e-05	6.8998e-06	0		70	60	50	40	30	20	10	AN10	AN20	AN30	AN40	AN50	AN60
72.964	2.5729e-05	2.1838e-05	2.0127e-05	1.1969e-05	5.1069e-06	1.5229e-05	1.9513e-05	3.2305e-05	4.5401e-06	2.9479e-05	3.2062e-05	1.2819e-05	3.8746e-06	0		3.50205	3.03826	3.20559	2.75723	3.83842	5.66391	3.2311	3.17185	3.46798	2.8422	2.91161	3.13095	2.84045
73.9635	9.4664e-06	8.8667e-05	8.9954e-06	2.4854e-05	9.0572e-06	2.3112e-05	1.7255e-05	6.0733e-05	1.1538e-05	2.1596e-05	3.9958e-05	1.8825e-05	1.0255e-05	0
74.963	3.4239e-05	5.4729e-06	1.1332e-05	1.0908e-05	2.2665e-05	1.0476e-05	1.5255e-05	3.3201e-05	2.7452e-05	1.8249e-06	2.5886e-05	8.6461e-06	2.1768e-05	0
75.9625	5.4917e-05	4.1017e-05	1.9864e-05	2.9038e-05	3.8903e-05	1.6218e-05	3.0043e-05	2.1309e-05	2.4139e-05	1.149e-05	2.5669e-05	7.6787e-06	6.3686e-06	0
76.962	7.9066e-06	2.1042e-05	7.0405e-06	1.4334e-05	7.4207e-06	8.8892e-06	3.5708e-05	7.5634e-06	1.2745e-06	3.3372e-05	2.0339e-05	1.9276e-05	3.98e-05	0
77.9615	2.8367e-05	1.4535e-05	1.4466e-05	3.4901e-05	1.6982e-05	1.4656e-05	2.3848e-05	1.3773e-05	4.5007e-05	7.9447e-06	3.4364e-05	2.446e-05	3.2707e-05	0
78.961	4.2886e-05	3.4717e-05	3.9493e-05	4.2071e-05	2.2298e-05	1.2762e-05	2.0624e-05	2.2858e-05	1.2726e-05	3.0497e-05	3.1256e-05	3.1297e-06	2.1136e-05	0
79.9605	1.4516e-05	4.483e-05	2.3875e-05	1.7959e-05	2.4562e-05	1.0681e-05	5.1044e-05	4.0388e-05	2.1237e-05	9.8967e-06	2.3495e-05	1.1173e-05	3.5197e-05	0
80.96	3.2263e-05	1.3323e-05	2.1181e-05	1.1395e-05	3.9655e-05	1.9272e-05	1.5167e-05	1.0493e-05	2.4047e-05	2.7528e-05	2.7337e-05	2.1062e-05	1.9684e-05	0
81.9595	7.4938e-06	3.0004e-05	4.5593e-05	2.8373e-05	3.7369e-05	1.7549e-05	1.0284e-05	4.6538e-05	4.0295e-05	2.1201e-05	1.9767e-05	1.6221e-05	1.2483e-05	0
82.959	7.0249e-05	7.9792e-06	3.5782e-05	5.2889e-06	1.4067e-05	4.0692e-05	2.6368e-05	1.165e-05	3.3005e-05	1.7889e-05	1.3973e-05	3.3287e-06	3.3653e-05	0
83.9585	5.0046e-05	2.8107e-05	4.2354e-05	1.2144e-05	1.5682e-05	2.7801e-05	1.6033e-05	6.0031e-06	2.7324e-05	1.2904e-05	7.5763e-06	1.61e-05	2.8759e-05	0
84.958	3.9029e-05	2.7378e-05	1.0521e-05	6.1705e-05	1.1709e-05	1.4927e-05	1.2935e-05	1.4481e-05	3.2584e-05	2.1479e-05	1.3331e-05	1.5083e-05	2.0514e-05	0
85.9575	2.2911e-05	3.5783e-05	5.2636e-06	3.1067e-05	3.0928e-05	2.2614e-05	1.441e-05	1.7126e-05	1.0901e-05	2.1578e-05	5.8647e-06	1.7029e-05	1.3073e-05	0
86.957	2.0834e-05	2.8955e-05	8.3708e-06	1.7341e-05	3.1044e-05	1.2184e-05	3.4387e-05	3.9507e-05	2.2679e-05	1.4986e-05	7.6664e-06	1.6704e-05	3.5952e-06	0
87.9565	2.9923e-05	1.1805e-05	3.051e-05	2.931e-05	4.0431e-05	1.3113e-05	3.119e-05	2.7811e-05	2.0725e-05	1.4364e-05	7.8666e-06	2.2227e-05	4.0506e-06	0
88.9561	5.1524e-05	5.3411e-05	2.6447e-05	1.3378e-05	6.7163e-06	1.1105e-05	2.6259e-05	1.6986e-05	2.8963e-05	3.2009e-05	2.7871e-05	1.4878e-05	8.0937e-06	0
89.9556	8.2236e-05	3.0621e-05	4.4571e-05	3.2792e-05	3.7025e-05	1.5136e-05	2.5637e-05	5.6604e-05	6.834e-05	3.4516e-05	1.4402e-05	2.2872e-05	1.9453e-05	0
90.9551	4.5467e-05	5.2829e-05	1.6312e-05	2.9955e-05	1.1278e-05	2.6893e-06	1.0787e-05	2.0027e-05	5.5171e-05	2.6783e-05	3.0208e-05	2.2653e-05	1.8626e-05	0
91.9546	1.1834e-05	2.7344e-05	1.3572e-05	2.2361e-07	6.4167e-06	7.8664e-06	1.7841e-05	1.321e-05	2.0866e-05	1.5431e-05	1.1322e-05	1.4394e-05	2.2294e-05	0
92.9541	2.9318e-05	2.5019e-05	3.2568e-05	4.1034e-05	3.6805e-05	1.7008e-05	3.0828e-05	2.417e-05	3.4559e-05	1.3579e-05	6.442e-06	2.31e-05	7.1441e-06	0
93.9536	1.6696e-05	1.6318e-05	5.7939e-05	1.6303e-05	3.0721e-05	1.0566e-05	2.41e-05	3.0453e-05	2.118e-05	1.0054e-05	8.0075e-06	5.9682e-06	7.8419e-06	0
94.9531	2.8319e-05	1.4307e-05	2.8062e-05	4.8665e-05	5.1551e-05	2.7033e-05	5.6517e-06	1.3518e-05	1.9052e-05	1.3397e-05	2.6777e-05	1.1789e-05	3.132e-05	0
95.9526	5.2115e-05	1.8531e-05	1.4147e-05	8.0254e-06	3.5162e-05	5.522e-06	2.2985e-05	1.8568e-05	9.5448e-06	1.3556e-05	1.8895e-05	1.9846e-05	1.1312e-05	0
96.9521	1.1881e-05	3.806e-05	1.0911e-05	2.6386e-05	2.8203e-06	3.1266e-05	1.3007e-05	1.7537e-05	2.4332e-05	6.8942e-06	2.6311e-05	1.9072e-05	1.4684e-05	0
97.9516	2.6586e-05	2.818e-05	1.2657e-05	2.5348e-05	1.6224e-05	1.5805e-05	1.9252e-05	1.5657e-05	1.5437e-05	1.7759e-05	1.5337e-05	1.5978e-05	1.0811e-05	0
98.9511	3.0869e-05	3.7934e-05	3.7184e-05	2.4953e-05	3.5587e-05	2.5971e-05	1.5263e-05	4.394e-05	1.3468e-05	4.999e-06	4.0687e-05	5.5986e-06	2.2287e-05	0
99.9506	2.3651e-05	2.6665e-05	1.202e-05	1.0746e-05	7.7879e-06	2.8294e-05	7.173e-06	7.1993e-06	6.6498e-06	1.7483e-05	8.2897e-06	1.861e-05	1.2144e-05	0
100.95	2.6828e-05	3.3782e-05	1.5217e-05	1.7386e-05	5.3997e-06	1.0465e-05	1.6412e-05	3.283e-05	2.2404e-05	1.8254e-05	1.7957e-05	3.9176e-06	2.7024e-06	0
101.95	8.9694e-06	2.1004e-05	2.3458e-05	3.2698e-05	2.6467e-05	9.2471e-06	1.4048e-05	1.0957e-05	1.112e-05	1.1335e-05	1.4273e-05	6.7942e-06	3.4838e-06	0
102.949	4.7601e-05	6.8678e-06	1.8106e-05	1.6627e-05	1.6871e-05	3.4298e-05	7.3693e-06	2.7882e-05	4.1351e-05	3.0127e-05	1.1174e-05	4.8582e-06	1.0126e-05	0
103.949	4.3087e-05	3.4971e-05	2.3826e-06	1.5134e-05	9.9221e-06	5.9093e-06	3.3628e-05	1.2279e-05	1.5246e-05	1.6361e-05	4.132e-05	6.3778e-06	8.5528e-06	0
104.948	2.1239e-05	5.0867e-05	2.5674e-05	6.7657e-06	3.8216e-06	1.6857e-05	1.219e-05	1.0539e-05	2.327e-05	5.2329e-06	1.0396e-05	2.1486e-05	1.9482e-05	0
105.948	2.6375e-05	2.3105e-05	3.1987e-06	3.4832e-05	2.4589e-05	1.4779e-05	8.3642e-06	3.047e-05	1.9459e-05	1.3554e-05	1.2053e-05	2.0506e-05	1.6804e-05	0
106.947	2.2666e-05	3.4438e-05	2.0326e-05	2.1278e-05	6.5906e-06	1.9585e-05	9.0108e-06	1.381e-05	2.5753e-05	1.4157e-05	2.4764e-06	1.4533e-05	7.9763e-06	0
107.947	3.0312e-05	8.3632e-06	9.53e-06	9.905e-06	1.197e-05	2.2278e-05	2.4587e-05	1.4685e-05	1.8608e-05	1.7058e-05	7.9905e-06	6.7254e-06	1.0103e-05	0
108.946	1.9805e-05	3.2237e-05	1.5569e-05	3.2203e-05	5.7825e-06	1.6208e-05	1.8381e-05	1.1823e-05	1.5692e-05	7.4971e-06	1.1667e-05	9.7556e-06	1.9786e-05	0
109.946	1.4875e-05	3.3724e-05	1.0703e-05	3.8678e-05	2.559e-05	8.3582e-06	1.9765e-05	3.6867e-06	2.7494e-05	1.4317e-06	2.8839e-05	2.1598e-05	1.3782e-05	0
110.945	6.8809e-05	6.6715e-06	9.1286e-06	1.6048e-05	6.0234e-06	3.1431e-05	9.7297e-06	7.1179e-06	1.4414e-05	5.5838e-06	9.8521e-06	6.7392e-06	1.5882e-05	0
111.945	2.0985e-05	2.7112e-05	2.5151e-06	1.8479e-05	1.1013e-05	1.8555e-05	7.9639e-06	6.8952e-06	8.9005e-06	1.114e-05	8.4189e-06	1.7866e-05	1.2923e-05	0
112.944	2.2597e-05	2.4769e-05	1.8927e-05	1.7647e-05	1.7554e-05	3.2941e-05	1.3243e-05	2.1935e-05	1.1904e-05	1.0151e-05	2.0539e-05	8.226e-06	1.2815e-05	0
113.944	3.2141e-05	2.0571e-05	2.0362e-05	8.2298e-06	1.7341e-05	2.2799e-05	3.4276e-06	8.1293e-06	2.3591e-05	8.7177e-06	8.9044e-06	9.1207e-06	1.633e-05	0
114.943	3.3986e-05	1.8572e-05	5.7741e-06	2.7032e-05	5.6756e-06	1.4223e-05	1.6047e-05	1.6615e-05	2.8142e-05	1.0944e-05	2.3304e-05	9.9659e-06	1.2928e-05	0
115.943	1.3756e-05	3.0108e-05	1.0717e-05	1.3302e-05	1.2665e-05	2.5754e-05	9.6171e-06	1.7294e-05	2.3433e-05	9.7525e-06	2.0095e-05	7.342e-06	1.9824e-06	0
116.942	2.0267e-05	2.2936e-05	1.206e-05	1.4016e-05	1.2598e-05	2.7904e-06	1.6423e-05	2.8363e-05	1.8982e-05	9.9668e-06	1.9034e-05	4.2789e-06	9.8257e-06	0
117.942	2.7212e-05	7.9281e-06	1.6769e-05	1.4579e-05	1.157e-05	2.6871e-05	1.5325e-05	1.2705e-05	3.8052e-05	1.4179e-05	1.409e-05	6.1784e-06	2.0069e-05	0
118.941	2.6846e-05	1.8417e-05	1.6943e-05	1.784e-05	1.693e-05	6.8841e-06	5.5417e-06	2.0399e-05	4.3805e-05	1.393e-05	1.9479e-05	4.7557e-06	1.3368e-05	0
119.941	6.453e-05	6.8699e-05	3.2436e-05	1.9875e-05	1.6784e-05	1.023e-05	4.9273e-06	4.3477e-05	4.8213e-05	3.7174e-05	3.7844e-05	2.1714e-05	1.1788e-05	0
120.94	7.1038e-05	1.9159e-05	5.027e-05	3.3308e-05	5.0358e-06	2.4024e-05	1.0477e-05	5.3213e-05	9.361e-05	5.7109e-05	4.875e-05	3.3788e-05	2.0531e-05	0
121.94	5.4322e-05	1.2673e-05	1.9263e-05	1.1615e-05	9.7775e-06	1.4936e-05	9.4659e-06	3.8403e-05	1.4669e-05	2.348e-05	1.0919e-05	1.7652e-06	1.1994e-05	0
122.939	2.8248e-05	1.2032e-05	1.4093e-05	1.1035e-05	1.4206e-05	1.5152e-05	7.7864e-06	3.9153e-06	2.0843e-05	2.1617e-05	1.1055e-05	1.8733e-05	8.7621e-06	0
123.939	3.0476e-05	1.3249e-05	2.5949e-05	3.6448e-05	8.7381e-06	2.5432e-06	7.3603e-06	7.1063e-06	1.1557e-05	1.7401e-05	9.1878e-06	4.0036e-06	8.0611e-06	0
124.938	4.995e-05	8.3254e-06	1.1365e-05	2.4755e-05	1.0366e-05	2.0559e-05	7.5669e-06	7.2137e-06	1.8588e-05	4.0816e-06	8.7656e-06	3.2088e-06	8.7036e-06	0
125.938	1.2027e-05	6.4106e-06	9.3553e-06	1.1867e-05	8.5354e-06	2.4342e-06	1.5292e-05	9.7993e-06	1.2626e-05	1.1014e-05	1.5949e-05	1.8709e-05	9.8261e-06	0
126.937	3.1453e-05	2.1241e-05	1.0127e-05	3.8748e-05	2.0505e-07	7.6124e-06	1.8132e-05	5.6937e-06	8.6257e-06	1.7088e-05	9.313e-06	1.0916e-06	7.6921e-06	0
127.937	3.2358e-06	2.2389e-06	7.8053e-06	1.909e-05	1.3183e-05	1.1954e-05	8.33e-06	1.0695e-05	3.9145e-06	3.2081e-06	1.595e-05	8.421e-06	9.9471e-06	0
128.936	4.9468e-05	1.3839e-05	1.4227e-05	1.3007e-05	1.3878e-05	9.7411e-06	1.6593e-05	1.7508e-05	9.5e-06	9.8039e-06	5.3105e-06	3.196e-06	9.0871e-06	0
129.936	4.7773e-05	1.2989e-05	7.8744e-06	5.8824e-06	8.0417e-06	4.8195e-06	1.9326e-05	1.518e-05	1.5737e-05	9.3093e-07	2.4921e-06	8.9136e-06	6.5204e-06	0
130.935	7.3858e-06	2.9544e-05	1.387e-05	2.4805e-05	1.789e-05	2.92e-06	1.3711e-05	1.5401e-05	5.0042e-06	8.1074e-06	7.2201e-06	9.6801e-06	1.2654e-05	0
131.935	1.2677e-05	8.2738e-06	4.061e-06	5.6822e-06	1.1428e-05	1.7954e-05	8.4237e-06	7.9266e-06	6.52e-06	7.8836e-06	7.9982e-06	1.1574e-05	4.7451e-06	0
132.934	5.2306e-06	2.8569e-06	9.1138e-06	6.1683e-06	1.6767e-05	3.0694e-06	5.3423e-06	8.4735e-06	1.6613e-05	9.8448e-06	8.9457e-06	5.4147e-06	4.2631e-06	0
133.934	1.6771e-05	5.5119e-06	1.6527e-06	5.1833e-06	6.4894e-06	7.1407e-06	1.8503e-05	2.0455e-05	2.5982e-05	1.4915e-05	3.9563e-06	1.5368e-05	1.5605e-05	0
134.933	3.4137e-05	1.9129e-05	3.3383e-06	7.7191e-06	6.4824e-06	1.3292e-06	1.9023e-06	2.2401e-05	2.7622e-05	7.6382e-07	1.8289e-06	1.6337e-05	5.4897e-06	0
135.933	1.4253e-05	2.087e-05	9.2774e-06	8.3073e-06	1.5679e-05	6.1626e-06	2.3639e-06	1.9849e-06	2.9396e-05	1.1854e-05	1.0159e-05	1.0632e-05	1.3624e-05	0
136.932	1.7163e-05	8.8791e-06	1.1361e-05	1.4473e-05	9.2358e-06	1.3843e-05	1.5044e-05	1.7433e-05	1.103e-05	1.501e-06	8.1593e-06	6.1618e-06	9.0044e-06	0
137.932	1.277e-05	1.567e-05	7.6487e-06	1.6599e-05	9.5856e-07	1.7563e-05	7.5297e-06	1.607e-05	1.7529e-05	4.36e-06	1.0214e-05	7.7132e-06	1.6634e-06	0
138.931	2.6795e-05	1.5108e-05	4.2692e-06	1.5021e-06	9.0637e-06	8.1826e-06	1.2453e-06	6.8663e-06	1.8969e-05	7.7923e-06	5.7182e-06	9.6242e-06	1.3746e-05	0
139.931	6.8235e-06	2.9528e-05	1.0558e-05	1.8476e-05	7.2731e-06	1.7371e-05	1.3042e-05	1.5585e-05	1.0428e-05	1.6125e-05	7.8758e-06	7.2627e-06	7.5566e-06	0
140.93	8.1503e-06	2.059e-05	3.1405e-05	1.4147e-05	1.8113e-05	8.3436e-07	1.7493e-06	9.6165e-06	3.4482e-05	6.0925e-06	5.76e-06	4.2429e-06	4.572e-06	0
141.93	6.6456e-06	7.2852e-06	2.6055e-06	1.8381e-05	1.2607e-05	1.9434e-05	1.0762e-05	1.19e-05	1.1984e-05	9.4883e-06	2.1091e-06	8.2827e-06	9.7923e-06	0
142.929	2.0435e-05	1.07e-05	1.1626e-05	1.4435e-05	6.3124e-06	3.4195e-06	8.9663e-06	8.2014e-06	2.0244e-05	1.8764e-05	1.22e-05	3.3169e-06	1.1736e-05	0
143.929	1.2885e-05	1.2086e-05	1.2138e-05	2.8064e-05	8.5981e-06	1.4983e-05	3.1036e-06	1.2249e-05	3.7256e-06	4.7769e-06	1.8816e-05	5.6827e-06	4.2092e-06	0
144.928	1.7687e-05	2.2919e-05	4.8896e-06	2.8693e-06	5.1788e-06	1.2092e-05	1.1071e-05	8.3819e-06	1.1902e-05	9.072e-06	1.2219e-05	6.9904e-06	1.4168e-05	0
145.928	7.7965e-06	1.1387e-05	2.475e-06	1.2024e-05	3.9357e-06	1.9002e-05	2.1731e-05	7.4959e-06	1.668e-05	9.8172e-06	2.6162e-06	9.7129e-06	2.8943e-06	0
146.927	1.9064e-05	1.2007e-05	8.1334e-06	6.0486e-07	1.8361e-05	1.6035e-05	1.0704e-05	1.8368e-05	1.0175e-05	1.0736e-05	3.9944e-06	6.5e-06	1.3243e-05	0
147.927	2.2501e-05	9.9317e-06	1.3208e-05	1.0457e-05	1.0255e-05	4.4027e-06	9.9218e-07	2.1726e-05	2.7393e-05	8.0902e-06	1.3113e-05	1.1369e-05	9.7794e-06	0
148.926	1.7285e-05	1.0528e-05	9.2089e-06	1.4737e-05	4.7396e-06	1.7423e-05	1.0433e-05	1.0634e-05	1.7057e-06	3.2965e-06	5.4887e-06	8.2621e-06	5.9721e-06	0
149.926	2.6005e-05	1.1416e-05	1.6461e-05	1.2557e-05	3.343e-06	6.1589e-06	1.0958e-05	1.6216e-05	2.694e-05	1.1432e-05	1.1216e-05	1.6321e-06	8.097e-06	0
150.925	4.5023e-05	3.8142e-05	9.3354e-06	3.3831e-05	1.9454e-05	2.317e-05	7.9647e-06	3.8217e-05	2.8595e-05	2.6624e-05	2.8395e-05	2.2234e-05	1.2225e-05	0
151.925	1.1607e-05	2.9017e-05	1.7248e-05	2.3647e-05	5.0137e-06	1.1966e-06	1.0245e-05	1.0484e-05	7.28e-06	4.8778e-06	4.3987e-06	6.1684e-06	1.3453e-05	0
152.924	2.7025e-05	1.8027e-06	1.2944e-05	4.3824e-06	1.3369e-05	3.5306e-06	9.4288e-06	1.344e-06	1.5233e-05	4.9862e-06	8.494e-06	6.258e-06	4.3466e-06	0
153.924	8.4453e-06	9.5467e-06	1.7776e-05	6.9141e-06	2.7748e-06	8.0284e-06	1.005e-05	4.2134e-06	7.5408e-06	8.4218e-06	6.5717e-06	2.9749e-06	7.6497e-06	0
154.923	2.0614e-05	2.2641e-05	1.2095e-05	1.1533e-05	1.1638e-05	7.6603e-06	1.2236e-05	1.412e-05	1.9958e-05	7.2807e-06	5.5772e-06	3.5324e-06	7.157e-06	0
155.923	3.2509e-05	2.7097e-05	1.4918e-05	8.9914e-06	9.1269e-06	1.6456e-05	1.207e-05	1.4482e-05	1.2583e-05	8.712e-06	6.6888e-06	7.6119e-06	4.6521e-06	0
156.922	1.9796e-05	1.06e-05	6.9851e-06	2.9084e-05	2.8452e-06	2.0283e-06	4.2556e-06	7.0018e-06	4.8146e-06	9.9661e-06	1.5728e-06	7.4034e-06	6.7752e-06	0
157.922	2.7007e-06	1.6301e-05	7.7864e-06	1.01e-05	1.4803e-05	5.1651e-06	6.6913e-06	6.7913e-06	8.7294e-06	9.3837e-06	7.2449e-06	1.1402e-05	4.6315e-06	0
158.921	1.118e-05	1.5474e-05	1.1228e-05	2.2662e-05	1.9229e-06	8.7774e-06	2.11e-06	7.2721e-06	4.0741e-06	8.4401e-06	4.3095e-06	7.0488e-06	1.1028e-05	0
159.921	1.2949e-05	1.46e-05	7.322e-06	1.0869e-05	2.9961e-06	1.733e-05	9.2279e-06	4.9351e-06	5.4668e-06	7.6428e-06	1.8899e-05	7.995e-06	1.1228e-05	0
160.921	1.074e-05	1.6084e-05	6.4452e-06	7.6639e-06	7.2477e-06	9.684e-06	6.6701e-06	8.1065e-06	7.4817e-06	1.1604e-05	4.6284e-06	4.4572e-06	1.8277e-06	0
161.92	9.4863e-06	7.7961e-06	3.0611e-06	9.426e-06	4.2259e-06	5.956e-06	5.5715e-06	2.6138e-06	1.3857e-05	8.9001e-06	1.0719e-05	1.375e-06	5.3353e-06	0
162.92	2.8164e-05	1.4997e-05	1.2791e-06	1.1436e-05	1.0779e-06	6.084e-06	1.0757e-05	3.0399e-06	2.5745e-06	1.3182e-05	1.1693e-05	1.0055e-05	4.9596e-06	0
163.919	8.2695e-06	1.0209e-05	6.3413e-06	4.428e-06	5.1086e-06	8.0697e-06	1.4638e-05	1.2459e-05	7.734e-06	1.3521e-05	9.76e-06	6.4268e-06	6.2174e-06	0
164.919	2.8033e-05	1.7727e-05	2.4121e-06	1.4626e-05	2.6962e-06	5.7015e-06	7.6478e-06	5.8196e-06	1.6894e-05	2.2481e-06	4.2302e-06	1.8997e-06	2.8404e-06	0
165.918	2.3985e-05	1.6223e-05	1.2439e-05	7.1987e-06	9.7685e-06	7.5757e-06	5.0189e-06	9.7767e-06	7.3641e-06	8.6898e-06	5.9818e-06	5.2009e-06	8.6511e-06	0
166.918	2.6056e-05	8.0191e-06	2.8699e-06	6.8399e-06	1.5883e-05	1.0917e-05	6.794e-06	4.2767e-06	6.4192e-06	1.1036e-05	3.0747e-06	7.3102e-06	4.4827e-06	0
167.917	2.9068e-05	1.2702e-05	1.127e-05	1.4996e-05	1.0053e-05	1.9986e-05	6.7835e-06	1.7228e-05	1.5678e-05	1.2672e-05	1.2337e-05	3.2946e-06	6.6066e-06	0
168.917	2.6336e-05	3.5361e-06	8.1191e-06	6.2973e-06	5.1088e-06	1.3413e-06	1.2262e-06	7.4445e-06	7.4265e-06	9.9031e-06	7.3164e-06	2.55e-06	8.4997e-06	0
169.916	9.7947e-06	1.5326e-05	9.6115e-06	5.3213e-06	3.3179e-06	6.7175e-06	8.5713e-06	2.6824e-05	1.2381e-05	1.1238e-05	6.1873e-06	1.0418e-05	6.7242e-06	0
170.916	3.4301e-06	1.1171e-05	4.9525e-06	9.1259e-06	6.8096e-06	1.0552e-05	3.1881e-06	1.6533e-05	6.7555e-06	5.8268e-06	1.0253e-05	9.7317e-06	1.7661e-06	0
171.915	1.8065e-05	8.9609e-06	1.5449e-06	7.737e-06	5.5603e-06	1.3609e-05	1.3077e-05	1.2982e-05	7.0421e-06	1.5595e-06	1.0812e-05	1.1894e-05	6.7112e-06	0
172.915	7.6743e-06	1.6883e-05	7.7957e-06	1.1453e-05	3.8324e-06	1.5879e-05	4.788e-06	2.4353e-05	8.7863e-06	3.3793e-06	8.805e-06	8.7722e-06	5.7469e-06	0
173.914	1.9169e-05	4.0388e-06	4.0921e-06	2.3062e-05	1.4644e-05	1.07e-05	9.6662e-06	1.0654e-05	6.9133e-06	8.0667e-06	5.9501e-06	1.3163e-05	1.1556e-05	0
174.914	2.1141e-05	7.3602e-06	3.5096e-06	7.4994e-06	8.9118e-06	4.0054e-06	8.0065e-06	1.1139e-05	1.3666e-05	1.0393e-05	3.6377e-06	4.3451e-06	1.2926e-05	0
175.913	8.0499e-06	7.9734e-06	1.4471e-06	1.1002e-05	3.8398e-06	5.439e-06	1.3715e-05	8.3583e-06	4.5022e-06	5.1028e-06	4.3045e-06	2.3566e-06	9.1502e-06	0
176.913	1.6573e-05	1.7706e-05	3.8782e-06	1.1139e-05	6.946e-06	5.4689e-06	1.6611e-05	7.1904e-06	9.3067e-06	1.1277e-05	7.4022e-06	6.7311e-06	6.8486e-06	0
177.912	6.0925e-06	1.1331e-05	9.3615e-06	1.1262e-05	2.5163e-06	2.9935e-06	1.389e-05	6.8438e-06	8.7678e-06	2.9925e-06	8.6529e-06	6.802e-06	3.204e-06	0
178.912	1.2415e-05	9.5828e-06	1.2822e-05	6.1803e-06	4.192e-06	1.3078e-07	7.1122e-06	9.0092e-06	3.0644e-06	8.7953e-06	9.9184e-06	1.0968e-05	8.6769e-06	0
179.911	2.2937e-05	9.6158e-06	9.1154e-06	1.0952e-05	5.6047e-06	7.7858e-06	3.9309e-06	1.4379e-05	1.5772e-05	6.5401e-06	9.673e-06	4.3562e-06	5.7334e-06	0
180.911	1.5931e-05	8.1322e-06	1.8452e-05	1.2575e-05	4.8915e-06	5.9345e-06	3.5471e-06	2.9346e-06	1.1808e-05	1.2456e-06	2.0691e-06	1.0305e-05	1.9982e-06	0
181.91	4.9902e-06	1.1881e-05	5.9462e-06	9.4065e-06	1.0387e-05	5.0634e-06	1.0729e-05	8.601e-06	6.9973e-06	4.2555e-06	4.73e-06	4.9566e-06	5.7647e-06	0
182.91	1.889e-05	4.2164e-06	8.7649e-06	9.8319e-06	6.6581e-06	5.4995e-06	3.6756e-06	1.0941e-05	9.9808e-06	1.1299e-05	4.9089e-06	4.1341e-06	1.1419e-05	0
183.909	1.8108e-05	1.0104e-05	4.1171e-06	6.43e-06	8.056e-06	1.6506e-05	5.0608e-06	1.6447e-05	2.0069e-05	6.7767e-06	4.184e-06	1.7284e-06	5.4417e-06	0
184.909	7.6984e-06	1.3908e-05	1.1172e-05	1.9329e-05	8.7358e-06	6.4035e-06	7.5675e-06	8.8483e-06	5.4119e-06	1.2023e-05	9.9853e-06	7.0597e-06	1.3954e-06	0
185.908	1.0804e-05	6.4432e-06	7.7734e-06	9.3751e-06	1.0155e-05	6.0559e-06	8.5728e-06	3.9815e-06	8.3129e-06	1.3956e-05	8.555e-06	1.2961e-05	7.977e-06	0
186.908	1.5778e-05	7.9594e-06	1.317e-05	5.1978e-06	3.0235e-06	1.0252e-05	5.9007e-06	5.2277e-06	5.4316e-06	1.1053e-05	2.2093e-06	6.4924e-06	5.8532e-06	0
187.907	7.8935e-06	8.9777e-06	5.4943e-06	1.9138e-05	6.7283e-06	1.5366e-05	4.6466e-06	5.9483e-06	1.3761e-05	8.5666e-06	4.1579e-06	7.2895e-06	6.6397e-06	0
188.907	8.0398e-06	1.6348e-05	1.3813e-05	8.8275e-06	8.2813e-06	6.0327e-06	5.7735e-06	4.179e-06	1.555e-05	2.5941e-06	4.3418e-06	3.7459e-06	3.4739e-06	0
189.906	1.1181e-05	1.1974e-05	5.6482e-06	7.9663e-06	4.9948e-06	6.0819e-06	2.5116e-06	3.3727e-06	1.2445e-05	5.1443e-06	9.635e-06	7.0402e-06	3.2099e-06	0
190.906	2.4274e-05	2.3368e-06	5.1987e-06	1.2494e-05	5.7559e-06	4.0951e-06	6.8889e-06	4.7849e-06	4.3405e-06	7.1239e-06	4.6752e-06	1.3128e-06	5.7284e-06	0
191.905	5.3039e-06	1.0673e-05	2.2201e-05	1.4407e-05	3.2004e-06	7.8354e-06	8.0799e-06	1.3675e-05	6.7849e-06	1.1947e-05	6.6009e-06	3.8359e-06	4.9037e-06	0
192.905	1.0456e-05	1.801e-05	1.1957e-05	1.0007e-05	1.2392e-05	7.3065e-06	7.4252e-06	9.0934e-06	1.4591e-05	1.1077e-05	4.4431e-06	7.9277e-06	5.1624e-06	0
193.904	1.1021e-05	7.9274e-06	5.1077e-06	1.56e-05	4.3596e-06	1.9094e-05	9.3651e-06	5.2756e-06	9.478e-06	2.8416e-06	6.1873e-06	5.7975e-06	7.8516e-06	0
194.904	1.3418e-05	1.0779e-05	5.4795e-06	1.0423e-05	7.9484e-06	5.0799e-06	4.9198e-06	1.5161e-06	6.2878e-07	1.3661e-06	1.167e-05	6.9497e-07	3.1226e-06	0
195.903	8.923e-06	5.1309e-06	5.8401e-06	1.4859e-05	5.3248e-06	7.1155e-06	9.9533e-06	1.0082e-05	1.2231e-05	4.2293e-06	5.3187e-06	2.6913e-06	4.8764e-06	0
196.903	1.7947e-05	8.7308e-06	8.0453e-07	1.6835e-05	5.128e-06	8.9134e-06	4.739e-06	1.0557e-05	9.1848e-06	1.2171e-05	4.3099e-06	9.1552e-07	4.8044e-06	0
197.902	8.0266e-06	8.7723e-06	8.2154e-06	5.3312e-06	5.6768e-06	3.5122e-06	4.4396e-06	6.9019e-06	1.4882e-05	6.2465e-06	5.5326e-06	1.8905e-06	4.1037e-06	0
198.902	1.9048e-05	1.5611e-05	7.5254e-06	1.0427e-05	7.2027e-06	4.2447e-06	7.8646e-06	1.1649e-06	8.621e-06	1.2328e-05	8.8134e-06	1.3191e-06	4.0847e-06	0
199.901	1.2329e-05	1.2774e-05	1.81e-06	9.5776e-06	3.829e-06	8.8235e-06	1.552e-05	9.3537e-06	9.4466e-06	7.0246e-06	6.6643e-06	5.2958e-06	3.8619e-06	0
200.901	3.3273e-06	1.3388e-05	4.9542e-06	3.9331e-06	2.4528e-06	1.0688e-05	1.3558e-05	9.3225e-06	6.6816e-06	1.3371e-06	1.4789e-06	3.6237e-06	8.2954e-06	0
201.9	6.7883e-06	7.0737e-06	4.2776e-06	5.6103e-06	3.4003e-06	1.5209e-05	1.5198e-05	5.9433e-06	2.6773e-06	5.0442e-06	5.426e-06	4.5339e-06	4.75e-06	0
202.9	1.1092e-05	9.8888e-06	3.698e-06	7.6141e-06	3.4358e-06	3.9759e-06	1.2512e-06	8.08e-06	6.8146e-06	8.9328e-06	1.9766e-05	5.5344e-06	3.5541e-06	0
203.899	1.1758e-05	1.4872e-06	2.9956e-06	6.6996e-06	9.0967e-07	3.8818e-06	1.119e-05	4.703e-06	1.3943e-05	5.3664e-06	1.9962e-06	6.5918e-06	3.0103e-06	0
204.899	1.2722e-05	8.5551e-06	6.6799e-06	7.5645e-06	1.2163e-05	5.5577e-06	5.3623e-06	1.2221e-05	6.7345e-06	3.5245e-06	5.1346e-06	2.4936e-06	4.6861e-06	0
205.898	1.0793e-05	3.8804e-06	1.1404e-05	9.0729e-06	5.5509e-06	9.0277e-06	3.4871e-06	4.4579e-06	6.8594e-06	4.475e-06	5.4227e-06	3.3126e-06	2.3396e-06	0
206.898	1.3259e-05	1.4851e-05	8.1634e-06	5.1762e-06	4.2541e-06	7.3519e-06	3.0556e-06	4.7411e-06	1.2215e-05	1.9522e-06	3.869e-06	9.4195e-07	1.6428e-06	0
207.897	1.47e-05	1.3397e-05	4.4038e-06	8.8069e-06	9.8096e-06	5.8133e-06	3.743e-06	5.3005e-06	1.0229e-05	1.0173e-05	7.6925e-06	5.3722e-06	5.4741e-06	0
208.897	1.3537e-05	1.52e-05	4.3195e-06	5.4065e-06	2.7998e-06	6.4252e-06	4.8864e-06	6.1214e-07	3.791e-06	5.3821e-06	1.5339e-06	4.9955e-06	7.3149e-06	0
209.896	8.3582e-06	7.889e-06	6.1684e-06	3.2817e-06	2.4045e-06	3.1895e-06	1.2403e-05	7.3496e-06	7.2116e-06	7.2134e-06	3.2068e-06	1.2945e-06	3.5373e-06	0
210.896	1.472e-05	6.1251e-06	1.7162e-05	1.0107e-05	1.7946e-05	1.05e-06	1.5044e-05	2.2248e-05	1.2343e-05	1.7871e-05	1.2138e-05	1.1747e-05	5.5265e-06	0
211.895	2.0228e-05	1.3967e-05	6.0394e-06	9.1347e-06	3.1565e-06	6.6256e-06	8.8733e-06	8.3093e-06	6.6114e-06	1.8394e-06	6.9612e-06	4.4611e-06	6.7343e-06	0
212.895	4.2002e-06	4.2063e-06	9.5335e-06	1.0564e-05	2.9033e-06	6.9565e-06	1.9687e-06	5.1973e-06	7.4915e-06	7.6533e-06	4.7179e-06	3.5215e-06	3.6052e-06	0
213.894	3.5498e-06	7.6831e-06	6.8244e-06	7.025e-06	1.5796e-05	1.0972e-05	6.7556e-06	8.5157e-06	3.77e-06	5.4136e-06	4.3167e-06	4.8938e-06	1.0855e-06	0
214.894	7.2569e-06	5.7207e-06	4.4276e-06	3.3247e-06	9.7454e-06	7.5234e-06	1.1108e-05	5.6826e-06	4.9709e-06	6.514e-06	5.3778e-06	4.964e-06	1.3206e-06	0
215.893	1.1391e-05	3.1052e-06	2.7845e-06	1.2612e-05	8.0734e-06	4.4164e-06	8.9098e-06	6.6979e-06	2.6124e-06	7.7714e-06	1.6219e-06	5.1738e-06	2.1779e-06	0
216.893	1.6947e-05	7.3909e-06	8.3357e-06	4.0809e-06	7.4294e-06	3.5371e-06	6.5247e-06	3.2175e-06	2.7814e-06	3.5368e-06	2.9786e-06	3.3131e-06	2.1545e-06	0
217.892	9.7492e-06	5.5827e-06	6.7452e-06	1.2444e-05	5.6858e-06	5.3053e-06	3.4243e-06	2.9367e-06	1.2763e-05	2.5139e-06	7.5731e-06	2.2815e-06	3.2036e-06	0
218.892	1.182e-05	5.5766e-06	1.1368e-05	9.9033e-06	8.3312e-06	8.1912e-06	1.2188e-05	6.5686e-06	7.106e-06	2.7833e-06	9.243e-06	5.5965e-06	1.086e-06	0
219.891	5.8266e-06	7.5313e-06	4.5859e-06	1.1365e-05	4.1397e-06	7.5559e-06	5.2403e-06	1.3857e-05	9.233e-07	6.8019e-06	2.2668e-06	2.7451e-06	7.0846e-06	0
220.891	1.114e-05	1.3382e-05	1.1519e-05	9.0643e-06	3.1673e-06	1.0669e-06	9.6676e-06	1.3346e-05	1.2999e-05	4.4477e-06	4.1872e-06	1.6247e-06	2.993e-06	0
221.89	3.4249e-06	9.0142e-06	2.9021e-06	2.5121e-06	2.0854e-06	4.6066e-06	2.3506e-06	4.522e-06	9.1494e-06	3.2584e-06	4.7258e-06	9.2657e-07	5.9192e-06	0
222.89	1.3268e-05	4.5611e-06	8.1651e-06	6.8673e-06	9.2957e-06	4.7588e-06	5.9243e-06	7.822e-06	1.1877e-05	4.3566e-06	6.075e-06	5.5472e-06	7.8595e-07	0
223.889	4.5016e-06	6.6718e-06	1.4198e-05	5.486e-06	1.0184e-05	7.6217e-06	4.69e-06	3.1505e-06	3.4924e-06	9.366e-06	4.9514e-06	4.6507e-06	7.3811e-06	0
224.889	3.8322e-06	7.7665e-06	6.4744e-06	2.3659e-06	3.3767e-06	5.7191e-06	1.6121e-06	9.6058e-06	5.1692e-06	9.0826e-06	2.5153e-06	1.7138e-06	1.4298e-06	0
225.888	1.4732e-06	2.1369e-05	4.0898e-06	1.0402e-05	4.4508e-06	4.2042e-06	3.8261e-06	8.1333e-06	6.4014e-06	3.1263e-06	5.0066e-06	3.3439e-06	1.043e-06	0
226.888	4.2905e-06	4.9494e-06	4.165e-06	6.6538e-06	7.4772e-06	7.2003e-06	9.5717e-06	2.5928e-06	1.491e-05	4.3601e-06	5.0678e-06	1.9986e-06	1.8791e-06	0
227.887	8.2446e-06	5.8552e-06	7.8525e-06	1.0047e-05	1.0466e-05	7.2584e-06	7.7882e-06	5.8231e-06	7.9403e-06	8.3898e-06	4.4518e-06	2.6544e-06	1.7663e-06	0
228.887	7.6483e-06	4.3832e-06	2.5769e-06	5.3961e-06	5.1978e-06	9.8566e-06	1.2755e-06	4.9227e-06	6.2886e-06	5.6603e-06	5.7464e-06	3.5051e-06	3.677e-06	0
229.886	1.1831e-05	1.0445e-05	4.771e-06	1.1989e-05	3.4699e-06	3.3453e-06	3.9005e-06	7.7541e-06	6.2349e-06	5.7235e-06	2.5676e-06	6.9085e-06	5.654e-07	0
230.886	7.7496e-06	1.0067e-05	1.7897e-06	3.5099e-06	1.0543e-05	3.6305e-06	8.0748e-06	9.3245e-06	3.6595e-06	4.6095e-06	4.1916e-06	5.1484e-06	4.5815e-06	0
231.885	6.3912e-06	8.4681e-06	2.4534e-06	3.5556e-06	8.5095e-06	3.6778e-06	1.3406e-05	4.6468e-06	4.7201e-06	4.783e-06	6.8029e-06	3.4746e-06	1.7374e-06	0
232.885	1.0839e-05	6.7144e-06	9.5091e-06	3.4394e-06	6.9854e-06	5.1053e-06	1.0526e-05	7.9522e-06	8.5303e-06	7.5755e-06	3.7857e-06	2.1443e-06	6.3558e-06	0
233.884	2.1169e-06	3.1232e-06	7.2918e-06	5.1987e-06	2.8958e-06	6.7875e-06	1.8755e-06	2.6579e-06	7.9234e-06	5.3498e-06	4.6837e-06	3.9933e-06	3.1745e-06	0
234.884	8.6124e-06	5.1977e-06	4.6052e-06	6.2273e-06	6.1819e-06	2.4239e-06	5.7282e-06	4.5742e-06	1.6691e-06	4.4561e-06	5.6668e-06	7.9327e-07	1.0329e-06	0
235.883	4.1407e-06	2.0894e-06	7.4637e-06	4.1466e-06	4.0165e-06	4.4855e-06	5.3311e-06	7.0972e-06	5.7225e-06	1.2499e-05	2.233e-06	3.6281e-06	4.4491e-06	0
236.883	8.1955e-06	5.6227e-06	4.575e-06	3.5309e-06	7.7596e-06	8.0889e-06	5.2966e-06	4.9294e-06	2.1028e-06	2.4117e-06	5.9026e-06	5.5061e-06	6.1841e-06	0
237.882	7.7978e-06	8.0831e-06	8.7084e-06	5.5755e-06	2.7763e-06	4.8653e-06	7.7578e-06	3.8992e-06	3.348e-06	5.3756e-06	6.0133e-06	5.4214e-06	2.7207e-06	0
238.882	1.9092e-05	2.2501e-06	5.3492e-06	5.5569e-06	4.447e-06	6.6203e-06	3.3133e-06	4.9419e-06	5.4709e-06	3.0959e-06	6.6463e-06	2.6787e-06	2.8706e-06	0
239.881	1.1468e-05	7.388e-06	6.4553e-06	7.9845e-06	5.1155e-06	2.7017e-06	4.8745e-06	5.1691e-06	1.0794e-05	1.7915e-06	1.1191e-06	5.7081e-06	2.5156e-06	0
240.881	2.2246e-05	1.1665e-05	1.3121e-05	1.8948e-06	7.463e-06	5.7748e-06	1.0061e-05	9.7925e-06	1.4887e-05	7.3119e-06	1.0026e-05	8.0844e-07	8.2017e-06	0
241.881	7.5345e-06	8.9469e-06	4.3621e-06	5.7255e-06	1.0909e-06	7.2722e-06	5.1031e-06	5.0044e-06	3.1907e-06	1.0481e-05	8.6778e-07	2.3959e-06	8.8996e-06	0
242.88	1.9459e-05	6.5107e-06	5.752e-06	1.6789e-06	4.0589e-06	6.8539e-06	1.0208e-05	3.1609e-06	6.9446e-06	5.0594e-06	4.45e-06	2.6105e-06	2.7753e-06	0
243.88	1.3798e-05	4.8119e-06	1.0074e-05	5.4172e-06	5.5814e-06	4.6999e-06	1.1969e-05	4.4187e-06	2.9571e-06	1.5937e-06	5.4078e-06	1.8439e-06	2.0525e-06	0
244.879	4.7419e-06	3.6869e-06	5.122e-06	8.2332e-06	3.3126e-06	8.7994e-06	2.4462e-06	5.4157e-06	9.405e-06	7.9101e-06	2.5605e-06	1.1412e-06	2.7425e-06	0
245.879	4.4486e-06	9.5155e-06	6.7371e-06	2.3474e-06	3.2433e-06	5.9804e-06	5.8445e-06	9.22e-06	7.7959e-06	8.8877e-06	4.5109e-06	1.776e-06	1.3745e-06	0
246.878	8.7426e-06	9.8765e-06	3.8873e-06	5.6079e-06	1.8672e-06	7.4762e-06	4.3274e-06	1.4248e-06	3.6637e-06	2.7134e-06	4.2167e-06	6.8273e-06	1.7144e-06	0
247.878	1.449e-05	5.8551e-06	9.2961e-06	9.9754e-06	1.7936e-06	8.6398e-07	2.3812e-06	7.027e-06	6.646e-06	5.1316e-06	3.2186e-07	3.8891e-06	1.9147e-06	0
248.877	3.5994e-06	5.5555e-06	8.2094e-06	7.7431e-06	3.0531e-06	5.8418e-06	6.5624e-06	3.2243e-06	3.245e-06	5.7586e-06	3.1729e-06	3.5647e-06	6.8123e-06	0
249.877	1.9713e-06	8.8352e-06	3.1331e-06	4.5392e-06	5.4172e-06	4.8569e-06	4.7395e-06	1.4149e-06	9.7904e-06	1.4299e-06	5.9756e-07	2.9988e-06	1.0835e-05	0
250.876	3.1662e-06	1.0475e-05	3.4078e-06	3.2505e-06	1.4968e-06	5.916e-06	6.8588e-06	6.0624e-06	3.6987e-06	8.2795e-06	1.9122e-06	3.1628e-06	1.3948e-06	0
251.876	6.4431e-06	4.3699e-06	3.4585e-06	1.5297e-06	2.5206e-06	1.4323e-06	5.7309e-06	4.1811e-06	1.2344e-05	4.3404e-06	6.9274e-06	2.9517e-06	4.1379e-06	0
252.875	1.0392e-05	1.3098e-06	1.8656e-06	4.4906e-06	4.584e-06	3.6166e-06	2.8211e-06	4.0745e-06	8.8888e-06	5.6301e-06	2.8962e-06	3.0364e-06	2.694e-06	0
253.875	1.4466e-05	4.7064e-06	3.5073e-06	5.3507e-06	4.8269e-06	2.4634e-07	5.6496e-06	3.8871e-06	5.5303e-06	5.2258e-06	4.3021e-06	4.9918e-06	7.2134e-06	0
254.874	2.0966e-06	6.9113e-06	4.0513e-06	7.95e-06	2.3461e-06	2.6418e-06	7.3291e-06	9.3434e-06	8.1511e-06	2.8033e-06	3.9889e-06	2.8715e-06	4.29e-06	0
255.874	6.717e-06	1.1165e-05	4.4287e-06	3.3208e-06	6.9753e-06	4.0761e-06	3.4715e-06	2.7676e-06	6.149e-06	2.7742e-06	3.1545e-06	7.8026e-07	2.2049e-06	0
256.873	1.0443e-05	3.9631e-06	5.7253e-06	5.8799e-06	2.5514e-06	9.0745e-06	4.2045e-06	6.4585e-06	1.0824e-06	4.0483e-06	3.97e-06	1.843e-06	5.8486e-06	0
257.873	7.651e-06	1.2256e-05	1.3207e-06	1.7524e-06	1.4575e-06	1.6455e-06	5.8121e-06	1.5703e-06	4.7044e-06	5.7222e-06	5.5943e-06	3.0481e-06	3.1397e-06	0
258.872	7.6512e-06	1.0088e-05	5.5329e-06	6.1939e-06	5.2496e-06	3.697e-06	4.5909e-06	6.3757e-06	1.7035e-06	9.0856e-06	4.7207e-06	2.6082e-06	2.0205e-06	0
259.872	5.8818e-06	2.1052e-05	3.6622e-06	1.2506e-06	3.9943e-06	3.7912e-06	1.4056e-06	8.776e-06	3.2847e-06	5.1766e-06	1.7977e-06	1.8294e-07	2.0609e-06	0
260.871	8.1055e-06	5.357e-06	5.7441e-06	5.0608e-06	7.5679e-06	1.9188e-06	2.2694e-06	2.4481e-06	5.5423e-06	2.9851e-06	9.7295e-07	2.7895e-06	2.8416e-06	0
261.871	5.3232e-06	9.8957e-06	3.592e-06	3.067e-06	1.4064e-06	1.9545e-06	2.9204e-06	5.0531e-06	1.7244e-06	8.6228e-06	9.2843e-06	3.7362e-06	1.4775e-06	0
262.87	1.4553e-06	1.1311e-05	2.662e-06	3.921e-06	4.6779e-06	4.9491e-06	5.9866e-06	4.7214e-06	2.5358e-06	5.2521e-06	2.9935e-06	1.9456e-06	2.3542e-06	0
263.87	1.0991e-05	6.0118e-06	5.8568e-07	4.6156e-06	2.1129e-06	2.7497e-06	5.2056e-06	9.6421e-06	3.0848e-06	2.8333e-06	9.4295e-06	9.1221e-07	3.5112e-06	0
264.869	4.3146e-06	3.9348e-06	1.6012e-06	1.1075e-05	5.938e-06	6.6954e-06	1.4162e-06	5.882e-06	2.6659e-06	3.236e-06	3.3747e-06	6.1407e-06	1.5145e-06	0
265.869	6.2562e-06	6.2266e-06	3.8882e-06	3.859e-06	5.6975e-06	1.8039e-06	3.7161e-06	6.5801e-06	9.4663e-06	2.7244e-06	1.0928e-06	3.7474e-06	4.6986e-06	0
266.868	2.0132e-06	5.1979e-06	7.2075e-06	5.2803e-06	4.1671e-06	4.1725e-06	1.1059e-06	4.9627e-06	3.1042e-06	4.2453e-06	1.9389e-06	2.4655e-06	8.0057e-07	0
267.868	2.6215e-06	3.8275e-06	6.4968e-06	1.6746e-06	9.2005e-07	1.9371e-06	4.9806e-06	7.6153e-06	3.5969e-06	3.637e-06	8.364e-06	3.1066e-06	4.1378e-06	0
268.867	1.1381e-05	2.8604e-06	4.9707e-06	6.3204e-06	1.5722e-06	4.0047e-06	4.9512e-06	3.0694e-06	5.9582e-06	2.8637e-06	3.0973e-06	5.9903e-06	3.953e-06	0
269.867	8.0916e-06	2.4917e-06	2.1443e-06	8.8207e-06	4.8439e-06	2.8168e-06	3.4517e-06	6.3102e-06	7.0751e-06	6.4001e-06	5.7357e-06	6.0166e-06	5.0024e-06	0
270.866	6.1606e-06	1.203e-05	3.5555e-06	6.3285e-06	3.0792e-06	7.0716e-07	5.6975e-06	1.0606e-05	4.8559e-06	9.8406e-06	1.1794e-05	9.4531e-06	1.3868e-06	0
271.866	6.1093e-06	4.2012e-06	3.8762e-06	2.8036e-06	2.4989e-06	5.8551e-06	4.2911e-06	1.8901e-06	9.7425e-06	4.7404e-06	2.131e-06	3.0142e-06	6.4742e-06	0
272.865	1.9536e-06	4.5734e-06	1.6444e-06	2.3171e-06	8.5818e-06	1.2536e-06	7.0947e-06	1.4772e-06	5.6042e-06	9.1862e-06	1.6908e-06	3.7577e-06	2.2457e-06	0
273.865	4.8207e-06	5.5921e-06	7.8905e-06	2.9845e-06	7.0601e-06	3.9293e-06	2.0617e-06	5.4467e-06	4.7777e-06	7.1072e-06	3.9528e-06	9.0938e-07	5.1355e-06	0
274.864	3.1513e-06	7.2268e-06	1.2478e-06	2.9959e-06	2.2715e-06	1.2348e-06	4.6352e-06	2.124e-06	4.4633e-06	4.5477e-06	1.9288e-06	3.0616e-06	2.7611e-06	0
275.864	2.0303e-06	7.807e-06	1.6403e-06	8.5949e-06	4.4972e-06	1.5603e-06	5.011e-06	3.6132e-06	7.3188e-06	1.8999e-06	5.9842e-06	1.2299e-06	6.2024e-06	0
276.863	5.3415e-06	3.386e-06	6.4097e-06	7.3501e-06	3.7789e-06	1.1943e-06	7.4988e-06	3.1878e-06	5.0287e-06	2.1032e-06	1.8585e-06	2.1031e-06	2.5822e-06	0
277.863	9.6717e-06	4.4882e-06	9.2919e-07	1.2456e-06	3.636e-07	4.9755e-06	3.9064e-07	7.6222e-06	7.6157e-06	3.0265e-06	2.7935e-06	2.0593e-06	1.6063e-06	0
278.862	1.5527e-05	6.7705e-06	1.5619e-06	2.3297e-06	6.8477e-06	5.9812e-06	6.0934e-06	7.176e-06	8.0586e-06	4.4765e-06	1.8719e-06	2.742e-06	5.4381e-06	0
279.862	4.8377e-06	4.0309e-06	3.0636e-07	5.3591e-06	1.4254e-06	6.4581e-06	3.4877e-06	2.8499e-06	8.1936e-06	3.5286e-06	3.3802e-06	3.6094e-06	3.4902e-06	0
280.861	6.254e-06	6.5716e-06	2.1428e-06	4.0898e-06	5.0031e-06	2.9519e-06	1.0362e-06	4.224e-06	3.6951e-06	1.9474e-06	2.8644e-06	1.8304e-06	3.1131e-06	0
281.861	5.4753e-06	2.4427e-06	1.2234e-06	8.6223e-06	2.0034e-06	3.069e-06	1.848e-06	2.9513e-06	5.7302e-06	2.2271e-06	6.683e-07	3.7011e-06	5.9451e-06	0
282.86	1.1978e-06	1.4615e-06	4.1876e-06	2.9316e-07	4.3152e-06	4.4042e-06	3.0159e-06	3.368e-06	4.3308e-07	1.446e-06	5.8821e-07	2.8145e-06	1.9171e-06	0
283.86	1.8371e-06	2.7997e-06	2.6993e-06	7.2074e-07	1.658e-06	2.4062e-06	3.9767e-06	2.4563e-06	3.7943e-06	3.3361e-06	2.9556e-06	5.2464e-06	1.0114e-06	0
284.859	2.8722e-06	5.3198e-06	3.2122e-06	2.4719e-06	4.1122e-06	7.4332e-06	7.0158e-06	2.189e-06	9.2838e-06	1.1488e-06	3.6687e-06	2.2895e-06	1.9082e-06	0
285.859	6.6231e-06	5.2808e-06	4.1905e-06	3.8537e-06	4.8698e-06	3.9702e-06	3.4708e-06	6.9971e-06	4.2693e-06	2.6219e-06	2.7176e-06	3.2796e-06	1.6492e-06	0
286.858	4.0679e-06	5.4419e-06	3.3998e-06	9.6364e-07	6.627e-06	5.4584e-06	5.3554e-06	2.0252e-06	2.5276e-06	4.8465e-06	6.1735e-06	3.1447e-06	8.7641e-07	0
287.858	3.4249e-06	3.8208e-06	5.2139e-06	4.2795e-06	5.6771e-06	2.3201e-06	3.3915e-06	5.4514e-06	4.5213e-06	4.8781e-06	3.9426e-06	1.849e-06	1.1885e-06	0
288.857	7.5387e-06	4.9867e-06	6.7271e-06	4.356e-06	1.4949e-06	4.9027e-06	2.8514e-06	6.9335e-06	4.1356e-06	1.3589e-06	2.7978e-06	1.824e-06	5.3362e-06	0
289.857	2.4893e-06	3.954e-06	3.5396e-06	1.379e-06	2.1812e-06	1.9316e-06	6.1518e-06	8.0641e-06	1.8402e-06	1.9936e-06	8.7263e-07	4.7818e-06	2.0371e-06	0
290.856	1.2189e-06	1.7313e-06	4.5305e-06	5.0299e-06	9.1374e-07	4.0854e-06	4.0117e-06	4.2246e-06	6.0689e-06	4.91e-06	2.7433e-06	2.8939e-06	7.5237e-07	0
291.856	7.9072e-06	5.3277e-06	1.9614e-06	2.4774e-06	7.584e-06	4.2822e-06	4.9113e-06	5.0932e-07	5.1841e-06	4.2189e-06	3.4927e-06	1.7031e-06	1.7067e-06	0
292.855	5.5563e-06	7.7326e-06	7.2836e-07	4.2144e-06	2.9123e-06	2.5774e-06	4.541e-06	2.0008e-06	5.4432e-06	3.1428e-06	4.1502e-06	1.8832e-06	2.0298e-06	0
293.855	5.2289e-06	9.8668e-06	3.3043e-06	1.6363e-06	4.5409e-06	3.2142e-06	1.9834e-06	3.1834e-06	4.5104e-06	4.8672e-06	2.2486e-06	1.7512e-06	2.202e-06	0
294.854	7.1309e-06	6.6373e-06	5.3926e-06	7.1065e-06	5.6589e-06	3.2548e-06	4.8896e-06	3.4445e-06	5.7935e-06	3.7694e-06	2.2119e-06	1.6987e-06	5.3246e-06	0
295.854	7.616e-06	4.1441e-06	1.6356e-06	3.3338e-06	4.6671e-06	5.6424e-07	7.6097e-06	1.2053e-06	7.6883e-06	4.8932e-06	1.0695e-06	3.9436e-06	1.297e-06	0
296.853	8.75e-06	8.5065e-06	3.6266e-06	7.4639e-06	2.6698e-06	4.1605e-06	6.6524e-06	3.5712e-06	4.9672e-06	2.8472e-06	2.457e-06	7.622e-07	4.4484e-07	0
297.853	5.2865e-06	6.9482e-06	3.655e-06	6.1317e-06	1.7297e-06	5.9445e-06	5.1241e-06	4.9788e-06	2.7983e-06	1.6991e-06	3.7553e-06	1.8399e-06	4.6936e-06	0
298.852	7.9723e-06	1.1312e-05	1.2926e-06	1.2452e-06	3.5163e-06	3.215e-06	5.1584e-06	4.8467e-06	2.1026e-06	2.3207e-06	4.9219e-06	4.8935e-06	3.0246e-06	0
299.852	1.0235e-05	3.7308e-06	2.7653e-06	3.4155e-06	4.3616e-06	4.8853e-06	1.2475e-06	3.8517e-06	8.2106e-06	2.0432e-06	2.7315e-06	1.5023e-06	5.6614e-06	0
300.851	1.4755e-05	9.8457e-06	3.1109e-06	1.096e-05	8.3443e-07	3.3693e-06	5.8844e-06	5.9404e-06	1.0195e-05	6.5397e-06	9.5276e-06	5.0136e-07	3.1787e-06	0
301.851	7.9852e-06	4.2697e-06	8.9312e-07	6.4745e-06	1.4233e-06	4.936e-06	4.1936e-06	8.614e-06	4.4557e-06	7.843e-06	4.6161e-06	5.6224e-07	1.0741e-06	0
302.85	3.7805e-06	5.8779e-06	2.373e-06	3.2708e-06	4.7964e-06	1.5286e-06	9.1357e-06	3.8912e-06	4.5468e-06	2.6535e-06	1.3068e-06	5.6817e-06	1.3008e-06	0
303.85	1.4398e-05	8.851e-06	5.3278e-06	1.3324e-06	5.804e-06	2.7096e-06	3.1391e-06	3.0374e-06	1.024e-05	2.7473e-06	1.544e-06	2.775e-06	4.5366e-06	0
304.849	1.3103e-06	3.3054e-06	6.9711e-06	3.2273e-06	4.6981e-06	9.2344e-07	4.6652e-06	6.1803e-06	5.3124e-06	2.065e-06	5.586e-06	1.8489e-06	3.3292e-06	0
305.849	2.0487e-06	2.1517e-06	4.2514e-06	3.8457e-06	1.4583e-06	5.1614e-06	2.5671e-06	3.876e-06	4.7569e-06	4.2066e-06	3.6794e-06	2.2996e-06	1.8619e-06	0
306.848	4.3221e-06	5.2091e-06	3.7814e-06	3.5547e-06	9.6859e-07	3.2478e-06	1.403e-06	5.4656e-07	1.5256e-06	2.2779e-06	2.5049e-06	3.6435e-06	8.518e-07	0
307.848	2.5186e-06	3.7172e-06	1.9837e-06	4.2638e-06	4.6488e-06	2.5887e-06	1.2072e-06	2.6854e-06	2.9552e-06	2.2283e-06	3.8217e-06	1.5175e-06	1.4274e-06	0
308.847	6.492e-06	4.8666e-06	3.4265e-06	1.2638e-06	7.0229e-07	5.1134e-06	4.2984e-06	1.6017e-06	7.8566e-06	9.5517e-07	6.4692e-06	1.4596e-06	5.688e-07	0
309.847	6.3838e-06	9.5215e-06	4.3761e-06	5.7194e-06	5.2861e-06	5.4744e-06	4.9014e-06	3.3418e-06	8.7594e-06	5.303e-06	1.7184e-06	1.668e-06	2.3825e-06	0
310.846	2.4308e-06	5.7433e-06	2.1661e-06	4.4692e-06	6.0833e-06	4.1668e-06	4.1683e-07	4.2486e-06	5.1192e-06	7.1262e-06	5.276e-06	2.1062e-06	9.3878e-07	0
311.846	1.9905e-06	4.0403e-06	1.7492e-06	2.281e-06	3.7367e-06	4.3104e-06	2.6517e-06	4.2544e-06	1.7145e-06	3.3313e-06	2.6404e-06	7.4827e-07	3.3862e-06	0
312.845	1.2098e-06	6.568e-06	1.2604e-06	5.3542e-06	6.639e-06	1.8501e-06	1.7083e-06	3.8348e-06	8.2895e-06	2.1828e-06	1.7549e-07	3.4883e-06	8.1069e-07	0
313.845	1.2909e-06	7.2287e-06	3.106e-06	3.2828e-06	1.3009e-06	1.0467e-06	3.7779e-06	2.8588e-06	5.8993e-06	2.0222e-06	4.3179e-06	2.4128e-06	1.6339e-06	0
314.844	1.0919e-06	4.5082e-06	1.6241e-06	3.0259e-06	1.3009e-06	2.7075e-06	2.8598e-06	4.3745e-06	5.027e-06	6.6912e-06	3.871e-06	3.5298e-06	2.028e-06	0
315.844	3.1804e-06	1.0463e-05	4.938e-06	3.6602e-06	3.4451e-06	9.1637e-07	5.9831e-06	3.0852e-06	2.428e-06	2.7326e-06	4.7467e-06	3.2714e-06	1.0907e-06	0
316.843	1.6744e-06	3.0205e-06	8.8065e-07	3.3946e-06	3.1861e-06	4.6527e-06	3.3306e-06	2.1411e-06	1.6844e-06	1.5162e-06	5.5742e-06	2.1391e-06	1.2686e-06	0
317.843	7.0755e-06	3.6728e-06	3.7856e-06	9.903e-06	3.036e-06	3.0175e-06	5.9367e-06	1.6085e-06	4.6951e-06	5.2303e-06	1.3896e-06	2.9368e-06	5.7725e-07	0
318.842	7.3161e-07	4.1741e-06	2.9371e-06	1.0937e-06	2.564e-06	1.0171e-06	3.0399e-06	2.1744e-06	2.4557e-06	3.7749e-06	2.5376e-07	1.6901e-06	8.5465e-07	0
319.842	8.9427e-06	3.9858e-06	1.6005e-06	4.2598e-06	5.4196e-06	4.7173e-06	2.777e-06	2.3898e-06	4.8557e-06	6.1531e-07	4.6162e-06	8.363e-07	2.3231e-06	0
320.841	6.212e-06	7.3906e-06	3.6528e-06	3.1145e-06	2.3277e-06	2.4514e-06	3.7084e-06	3.2105e-06	3.0037e-06	1.6457e-06	3.6857e-06	1.4713e-06	3.1198e-06	0
321.841	3.6497e-06	1.364e-06	5.9464e-06	9.0073e-07	2.7443e-06	1.8382e-06	9.3154e-07	3.4075e-06	2.2936e-06	3.2057e-06	1.6236e-06	1.9771e-06	5.0454e-06	0
322.841	7.9167e-06	2.7479e-06	4.396e-06	2.1831e-06	2.9498e-06	3.354e-06	3.8305e-06	6.9149e-06	2.8947e-06	8.1379e-07	3.6074e-06	3.7015e-06	2.5059e-06	0
323.84	4.0315e-06	4.0387e-06	1.5651e-06	2.4754e-06	2.8355e-06	4.6241e-06	2.0667e-06	4.7809e-06	1.938e-06	2.95e-06	1.6983e-06	3.4147e-07	1.8743e-06	0
324.84	1.7286e-06	5.003e-06	1.0275e-06	5.0476e-06	5.0168e-06	4.8755e-06	4.8292e-06	5.4384e-06	3.7529e-06	4.9652e-06	3.8376e-06	7.5003e-07	3.3826e-06	0
325.839	1.9343e-06	3.9448e-06	1.699e-06	4.2533e-06	3.2069e-06	2.8873e-06	2.702e-06	4.0435e-06	2.6291e-06	3.9692e-06	1.543e-06	3.1085e-06	3.4026e-06	0
326.839	1.3207e-06	1.0146e-05	3.5154e-07	2.6378e-06	4.263e-06	1.7344e-06	3.4292e-06	8.545e-07	7.7142e-06	6.5988e-06	1.1289e-06	3.3461e-06	5.36e-07	0
327.838	5.8051e-06	2.9222e-06	2.5706e-06	5.2648e-06	2.0705e-06	5.3938e-07	5.8246e-06	2.1373e-06	2.7901e-06	2.2142e-06	1.8573e-06	1.8615e-06	2.1522e-06	0
328.838	4.1526e-06	9.2808e-06	3.1422e-06	4.9723e-06	5.0102e-07	1.144e-06	2.6359e-06	2.502e-06	2.5005e-06	4.3499e-07	6.0829e-06	2.9638e-06	3.7127e-06	0
329.837	8.4037e-06	6.4459e-06	1.5404e-06	2.8638e-06	4.7497e-06	3.04e-06	3.5272e-06	9.2628e-06	2.5234e-06	3.9182e-06	1.622e-06	3.7146e-06	2.4614e-06	0
330.837	4.9262e-06	5.0749e-06	1.7299e-06	5.0076e-06	3.3518e-06	5.2433e-06	2.28e-06	4.4444e-06	6.1861e-06	5.6382e-06	6.9862e-06	2.9057e-06	2.1266e-06	0
331.836	5.7066e-06	2.6965e-06	1.7707e-06	5.0857e-06	1.9291e-06	6.4863e-06	3.1681e-06	7.7346e-06	4.806e-06	7.9403e-06	3.4731e-06	3.714e-06	1.907e-06	0
332.836	8.2408e-06	6.2442e-07	1.024e-06	5.4483e-06	5.4732e-06	8.2087e-07	2.788e-06	7.351e-06	2.6627e-06	1.8908e-06	3.9596e-06	3.0212e-06	4.2315e-06	0
333.835	4.3339e-06	6.3791e-06	1.8073e-06	4.7401e-06	3.0508e-06	2.2861e-06	4.9757e-06	3.0052e-06	8.2345e-07	2.7978e-06	2.9382e-06	2.2952e-06	4.0682e-06	0
334.835	2.5671e-06	5.3015e-06	2.0767e-06	6.0964e-06	4.6805e-06	1.8612e-06	3.8614e-07	1.8159e-06	4.4449e-06	1.9318e-06	2.1613e-06	2.0825e-06	2.114e-06	0
335.834	4.6849e-06	7.1732e-06	1.6334e-06	1.3574e-06	1.5786e-06	5.7605e-06	5.7306e-06	4.1905e-06	5.3739e-06	5.0776e-06	3.6928e-06	2.0619e-06	1.2615e-06	0
336.834	4.7454e-06	3.7423e-06	2.7422e-06	9.7237e-07	4.5774e-06	1.7541e-06	2.0361e-06	4.9209e-06	1.446e-06	2.7681e-06	2.4666e-06	1.5132e-06	1.9768e-06	0
337.833	2.4693e-06	7.7806e-06	4.7761e-06	4.6356e-06	3.7023e-06	3.486e-06	3.3867e-06	4.5386e-06	2.9038e-06	4.6369e-06	1.6586e-06	1.2812e-06	2.4976e-06	0
338.833	1.7761e-06	5.2486e-06	1.6659e-06	4.8502e-06	1.8289e-06	4.4618e-06	4.208e-06	1.005e-06	3.3249e-06	9.0838e-07	2.5942e-06	1.4196e-06	9.6987e-07	0
339.832	8.8681e-06	2.3352e-06	2.6531e-06	3.5746e-06	4.5052e-06	1.3979e-06	1.751e-07	1.5346e-06	2.9755e-06	2.4684e-06	5.7553e-07	1.6656e-06	1.1475e-06	0
340.832	3.5632e-06	5.5686e-06	6.7429e-07	2.4691e-06	1.6084e-06	4.3507e-06	4.2499e-06	5.3658e-06	6.2998e-06	1.9128e-06	4.138e-06	3.2102e-06	1.1877e-06	0
341.831	1.5678e-06	5.9805e-06	3.3569e-06	2.9889e-06	4.2352e-06	1.6443e-06	3.4255e-06	3.8328e-07	3.5687e-06	2.4147e-06	2.963e-06	1.677e-06	7.7037e-07	0
342.831	3.9917e-06	3.8887e-06	7.216e-06	3.5519e-06	3.291e-06	1.267e-06	4.2716e-06	5.8344e-06	6.905e-06	3.5392e-06	3.5006e-06	7.3116e-07	1.0325e-06	0
343.83	3.0926e-06	4.002e-06	2.6179e-06	1.5815e-06	2.9489e-06	2.7465e-06	2.7496e-06	1.8065e-06	4.0565e-06	4.8265e-06	2.2431e-06	1.7241e-06	2.4135e-06	0
344.83	9.0525e-07	9.7028e-07	1.9682e-06	3.1151e-06	2.9868e-06	2.9782e-06	5.6341e-06	1.6857e-06	6.7624e-06	1.2235e-06	3.9904e-06	1.0882e-06	5.7491e-07	0
345.829	6.4529e-06	2.904e-06	3.3377e-06	1.7667e-06	2.2753e-06	6.2639e-06	6.0349e-06	2.6992e-06	1.6047e-06	3.3322e-06	3.2182e-06	4.9803e-07	1.4572e-06	0
346.829	3.4704e-06	5.5692e-06	2.846e-07	3.1276e-06	5.2762e-06	3.8065e-06	2.8548e-06	8.1274e-06	2.9666e-06	1.1819e-06	2.2711e-06	2.9362e-06	2.391e-06	0
347.828	6.1717e-06	7.3089e-06	2.9127e-06	2.3661e-06	2.1674e-06	5.9173e-07	2.3158e-06	2.6419e-06	2.2576e-06	5.734e-07	2.9443e-06	3.0474e-06	2.7402e-06	0
348.828	5.0857e-06	6.5532e-06	4.1119e-06	1.3894e-06	1.7851e-06	3.7997e-07	1.3414e-06	1.8939e-06	3.1101e-06	1.1885e-06	8.945e-07	4.776e-07	1.3545e-06	0
349.827	2.372e-05	2.6676e-06	1.7899e-05	3.7617e-06	8.8849e-06	5.1538e-06	1.2044e-06	3.1189e-06	3.018e-06	4.0786e-06	2.0519e-06	4.8358e-06	2.8856e-06	0
350.827	7.0595e-06	2.1762e-06	4.9603e-06	4.6847e-06	2.9519e-06	6.1743e-06	2.8246e-06	1.0172e-06	1.4151e-06	3.3805e-06	5.0298e-06	1.6331e-06	2.9123e-06	0
351.826	1.3032e-06	2.0572e-06	1.6824e-06	1.6392e-06	6.3968e-06	6.0534e-06	1.3793e-06	6.1063e-06	2.5595e-06	7.5256e-07	2.0258e-06	2.295e-06	3.1824e-06	0
352.826	2.7623e-06	6.5541e-06	3.653e-06	7.3924e-06	2.4443e-06	2.1749e-06	2.6481e-06	3.2517e-06	3.18e-06	1.4741e-06	4.4194e-06	7.5265e-07	2.6465e-06	0
353.825	7.1511e-06	5.6757e-06	3.5711e-06	1.8749e-06	3.6406e-06	5.6744e-06	2.7128e-06	5.1849e-06	3.7133e-06	7.4919e-07	2.4093e-06	2.1804e-06	1.4328e-06	0
354.825	5.488e-06	1.0636e-06	1.3109e-06	3.4448e-06	2.0118e-06	3.8379e-06	3.1894e-06	1.4906e-06	7.0989e-06	3.6925e-06	5.0729e-06	1.3419e-06	4.8501e-07	0
355.824	7.9215e-07	4.3822e-06	5.96e-07	2.6838e-06	3.1315e-06	3.858e-06	4.3453e-06	1.8025e-06	8.4695e-07	3.3379e-06	5.6019e-06	2.1511e-06	2.1746e-06	0
356.824	2.808e-06	5.2336e-06	3.5306e-06	1.9468e-06	5.1802e-06	3.0401e-06	1.7929e-06	3.9006e-06	1.8559e-06	6.0253e-06	2.346e-07	2.5727e-06	2.7469e-06	0
357.823	1.1285e-06	7.2372e-06	1.5892e-06	1.1317e-06	4.9814e-06	6.783e-07	3.4526e-06	3.112e-06	4.6036e-06	3.0553e-06	3.086e-06	2.5851e-06	2.1509e-06	0
358.823	3.4019e-06	1.3944e-06	2.1088e-06	2.7498e-06	2.4871e-06	2.2401e-06	2.2638e-06	7.9533e-07	5.401e-06	1.5345e-06	1.7039e-06	9.6055e-07	3.1755e-06	0
359.822	4.7026e-06	9.4846e-06	4.6069e-06	1.4269e-06	4.4842e-06	3.2085e-06	2.4511e-06	1.2233e-06	1.8938e-06	2.1742e-06	3.9045e-06	1.068e-06	5.5769e-06	0
360.822	4.3942e-07	5.3573e-06	2.9654e-06	2.8135e-06	3.418e-06	3.8029e-06	4.8828e-06	2.7862e-06	2.1856e-06	5.7137e-06	4.0305e-06	3.7587e-07	2.7002e-06	0
361.821	2.0228e-06	4.1076e-06	2.3513e-06	4.7447e-06	4.4626e-06	5.23e-06	2.3216e-06	6.7471e-06	6.4391e-06	4.1791e-06	2.0518e-06	1.4069e-06	1.3592e-06	0
362.821	3.1909e-06	5.8359e-06	1.8037e-06	2.8937e-06	3.3668e-06	3.6898e-06	3.8266e-06	2.8201e-06	1.3151e-06	1.7069e-06	2.8483e-06	1.628e-06	4.5516e-07	0
363.82	2.8649e-06	7.3866e-06	2.8837e-06	3.162e-06	2.8169e-06	3.0301e-06	2.2565e-06	2.6576e-06	1.2173e-06	1.5118e-06	2.9788e-06	1.0152e-06	1.9703e-06	0
364.82	1.37e-06	2.4305e-06	2.7127e-06	3.5052e-06	6.4305e-07	1.2459e-06	3.9298e-06	1.6402e-06	3.4545e-06	5.7855e-07	2.823e-06	2.0132e-06	2.7977e-07	0
365.819	4.3135e-06	5.281e-06	2.6773e-06	2.9598e-06	3.0348e-06	1.2284e-06	3.8827e-06	2.1577e-06	5.2656e-06	1.8351e-06	1.9038e-06	1.0121e-06	2.1552e-06	0
366.819	5.2468e-06	5.5946e-06	2.601e-06	3.537e-06	4.3097e-06	2.4406e-07	4.3345e-06	2.7848e-06	2.7936e-06	1.8761e-06	3.1007e-06	3.477e-06	2.7897e-06	0
367.818	6.4152e-07	1.873e-06	1.6104e-06	1.4854e-06	3.7604e-06	2.0938e-06	4.8501e-06	1.4974e-06	2.5797e-06	2.737e-06	3.4081e-06	2.9986e-06	3.3125e-06	0
368.818	3.1538e-06	7.5032e-06	1.1268e-06	4.2233e-06	4.0723e-06	2.0197e-06	1.3628e-06	3.4349e-06	3.3684e-06	8.9577e-07	2.682e-06	1.7901e-06	3.2366e-06	0
369.817	2.4208e-06	5.7484e-06	1.4468e-06	5.7166e-06	4.1081e-06	1.8466e-06	2.9989e-06	3.0928e-06	2.9121e-06	3.1559e-06	2.5447e-06	9.1649e-07	3.5845e-07	0
370.817	1.8912e-06	7.4444e-06	5.4516e-06	1.3903e-06	1.82e-06	2.8092e-06	5.03e-07	3.7069e-06	3.8914e-06	1.7938e-06	1.9301e-06	2.319e-06	2.1686e-06	0
371.816	1.891e-06	5.2509e-06	9.5456e-07	3.0313e-06	4.0868e-06	2.3997e-06	4.2793e-06	3.7536e-06	5.665e-06	2.1465e-06	2.7067e-06	3.5243e-06	2.0237e-06	0
372.816	2.3198e-06	6.6924e-06	2.306e-06	6.2579e-06	3.6712e-06	1.5701e-06	2.8011e-06	2.4678e-07	2.9231e-06	2.5342e-06	1.6252e-06	2.1071e-06	3.4931e-06	0
373.815	1.1957e-06	4.0361e-06	1.5709e-06	4.0049e-06	7.2128e-07	2.1967e-06	6.1045e-06	3.7707e-06	4.5009e-06	1.9495e-06	2.9936e-06	1.5915e-06	2.1541e-06	0
374.815	4.2354e-06	3.5372e-06	2.8085e-06	4.1094e-06	3.1112e-06	1.2537e-06	1.3466e-06	4.6787e-06	1.3267e-06	2.7385e-07	1.1204e-06	3.3936e-06	9.1316e-07	0
375.814	7.1609e-06	1.0723e-06	9.9409e-07	3.3171e-06	2.7568e-06	2.4494e-06	2.2334e-06	3.5076e-06	4.7241e-07	2.3673e-06	1.2551e-06	2.8198e-06	1.1117e-06	0
376.814	4.9914e-06	7.1627e-06	4.7649e-07	2.6166e-06	1.2616e-06	2.3242e-06	2.2808e-06	3.4676e-07	4.0438e-06	2.1377e-06	2.9518e-06	8.6309e-07	1.5071e-06	0
377.813	1.4613e-06	2.5181e-06	2.1235e-06	2.0805e-06	2.5942e-06	2.6145e-06	3.4493e-06	4.4437e-06	4.5113e-06	4.2081e-06	2.2495e-06	2.4518e-06	1.5852e-06	0
378.813	5.3093e-06	2.9274e-06	3.2528e-06	3.4669e-06	5.3525e-06	2.0386e-06	3.2345e-06	5.6111e-06	4.9191e-06	2.6284e-06	2.7959e-06	1.0976e-06	2.2791e-06	0
379.812	1.8482e-06	1.4539e-06	2.149e-06	2.2224e-06	3.4452e-06	3.1203e-06	3.4707e-06	3.7523e-06	2.0336e-06	1.5533e-06	2.4454e-06	1.7783e-06	9.4234e-07	0
380.812	1.6942e-06	3.1355e-06	1.7552e-06	4.3324e-06	2.6835e-06	3.7322e-06	9.3169e-07	3.3513e-06	4.3421e-06	1.6164e-06	2.5259e-06	1.8568e-06	7.7968e-07	0
381.811	2.058e-06	8.631e-06	3.7973e-06	3.771e-06	2.578e-06	2.1296e-06	1.5069e-06	2.5284e-06	2.9157e-06	1.603e-06	3.9108e-06	1.569e-07	9.8496e-07	0
382.811	1.035e-06	7.6404e-06	2.8813e-06	7.7661e-07	3.2715e-06	9.0072e-07	2.4602e-06	2.274e-06	1.8353e-06	4.7487e-06	2.3289e-06	1.5307e-06	9.9863e-07	0
383.81	2.9943e-06	7.2465e-06	2.5427e-06	2.7344e-06	5.1233e-06	2.6115e-06	3.1529e-06	1.3742e-06	2.7481e-06	2.372e-06	1.2708e-06	1.7554e-06	1.5522e-06	0
384.81	5.6404e-06	4.0758e-06	3.0231e-06	2.6165e-06	4.5041e-06	1.2189e-06	3.647e-06	3.5519e-06	4.5351e-06	5.2647e-07	1.0789e-06	3.0292e-06	1.9219e-06	0
385.809	6.7805e-06	3.2968e-06	4.0613e-06	1.592e-06	3.2993e-06	4.0238e-06	2.8425e-06	1.9627e-06	2.2495e-06	2.3554e-06	2.2318e-06	1.7876e-06	3.577e-06	0
386.809	3.6358e-06	5.0621e-06	1.6235e-06	4.1488e-06	2.2038e-06	4.3209e-07	1.6969e-06	2.5173e-06	2.9718e-06	3.3463e-06	3.0935e-06	1.2225e-06	2.8849e-06	0
387.808	2.9345e-06	7.4108e-06	1.03e-06	2.3682e-06	1.8856e-06	1.7687e-06	3.4107e-06	2.74e-06	3.9857e-06	5.4802e-07	4.8322e-07	6.5301e-07	6.8373e-07	0
388.808	4.2699e-06	1.985e-06	1.0671e-06	1.9486e-06	2.7168e-06	1.8814e-06	4.9382e-06	2.3604e-06	2.7061e-06	1.4865e-06	3.0276e-06	2.2435e-06	8.4372e-07	0
389.807	4.313e-06	8.2376e-06	3.1808e-06	2.0805e-06	1.804e-06	6.9353e-07	2.1329e-06	1.1193e-06	9.8532e-08	2.1207e-06	2.9389e-06	1.9798e-06	5.6199e-07	0
390.807	2.5463e-06	3.5161e-06	5.4741e-06	1.171e-06	6.2798e-07	1.2434e-06	3.7598e-06	4.3559e-06	2.1241e-06	1.5407e-06	2.8147e-06	3.6091e-07	2.0661e-06	0
391.806	2.076e-06	7.6823e-07	1.6141e-06	1.1219e-06	1.6389e-06	3.0424e-06	2.9583e-06	1.8022e-06	4.2008e-06	2.6301e-06	2.983e-06	3.5227e-06	1.6734e-06	0
392.806	1.4658e-06	5.3369e-06	6.1047e-07	2.099e-06	2.1951e-06	2.8606e-06	4.4859e-06	1.5313e-06	4.1095e-06	2.0386e-06	2.0705e-06	1.2324e-06	1.4643e-06	0
393.805	2.0726e-06	3.9487e-06	1.5699e-06	2.222e-06	2.1721e-06	2.0353e-06	2.3178e-06	6.1017e-07	1.4358e-06	1.9693e-06	1.4185e-06	2.2293e-06	1.6125e-06	0
394.805	6.6981e-06	6.6345e-06	3.5661e-06	2.3858e-06	4.2512e-06	1.9258e-06	2.1091e-06	4.1063e-06	2.3407e-06	9.8981e-07	6.8525e-07	8.2564e-07	1.5354e-06	0
395.804	4.5514e-06	4.4431e-06	2.6739e-06	8.7638e-07	4.0802e-06	1.2705e-06	2.1521e-06	4.7418e-06	2.3463e-06	5.5972e-07	1.9398e-06	7.3991e-07	4.289e-07	0
396.804	2.0305e-06	1.0286e-06	2.0115e-06	6.4517e-07	2.8393e-06	3.0013e-06	9.3289e-07	1.9333e-06	1.2369e-06	2.5712e-06	3.8418e-06	1.1683e-06	1.8384e-06	0
397.803	1.1629e-06	2.6787e-06	3.3856e-06	4.1477e-07	1.674e-06	3.0666e-06	2.1796e-06	3.4371e-06	1.6235e-06	1.9121e-06	2.5566e-06	6.8835e-07	7.5439e-07	0
398.803	3.0487e-06	6.6981e-06	4.5704e-06	1.9766e-06	3.3722e-07	2.5151e-06	3.353e-06	2.0355e-06	2.6734e-06	1.7584e-06	3.8192e-06	1.7322e-06	9.0997e-07	0
399.803	2.0128e-06	4.6834e-06	1.852e-06	2.2945e-06	2.8075e-06	2.361e-06	4.7282e-06	9.8547e-07	1.6651e-06	1.0564e-06	1.4724e-06	1.4614e-06	1.3546e-06	0
400.802	3.5016e-06	7.0302e-06	2.3717e-06	1.5269e-06	1.0637e-06	5.487e-07	4.0992e-06	1.3189e-07	2.111e-06	3.0197e-06	1.6077e-06	3.8077e-07	2.3474e-06	0
401.802	3.1198e-06	4.3354e-06	3.2846e-06	3.0686e-06	1.1931e-06	1.3719e-06	9.5475e-07	3.9644e-06	1.651e-06	2.8117e-06	2.4807e-06	2.2525e-06	2.066e-06	0
402.801	1.6644e-06	4.2829e-06	7.9615e-07	1.0711e-06	3.7745e-06	9.9432e-07	3.9567e-06	5.0043e-07	3.8488e-06	2.6772e-06	1.1923e-06	1.2485e-06	1.0481e-06	0
403.801	1.5664e-06	3.9855e-06	2.6977e-06	3.0985e-06	3.0609e-06	1.3957e-06	2.3211e-06	2.3051e-06	2.6158e-06	1.6381e-06	1.3586e-06	2.9226e-06	3.9351e-07	0
404.8	8.1996e-07	2.7569e-06	1.5232e-06	1.5468e-06	1.9289e-06	5.3934e-07	3.529e-06	1.6178e-06	3.2121e-06	2.4151e-06	2.1632e-06	1.425e-06	2.317e-06	0
405.8	4.2081e-06	2.0217e-06	1.6233e-06	1.4449e-06	1.4331e-06	1.943e-06	5.224e-06	2.407e-06	3.0786e-06	8.7181e-07	6.9286e-07	6.2056e-07	7.4558e-07	0
406.799	1.0896e-06	2.2584e-06	2.0284e-06	1.4679e-06	2.2358e-06	4.0017e-06	2.1079e-06	1.5759e-06	4.1081e-06	6.3833e-07	2.8542e-06	4.5086e-07	8.9571e-07	0
407.799	3.2642e-06	2.3104e-06	2.1728e-06	3.8787e-06	2.7942e-06	1.9157e-06	4.506e-06	2.6066e-06	1.4251e-06	4.6356e-07	1.1694e-06	1.7389e-06	9.556e-07	0
408.798	1.8178e-06	6.3419e-06	2.9827e-06	7.8588e-07	3.9201e-06	2.071e-06	4.593e-06	2.1273e-06	3.1352e-06	3.4088e-06	3.812e-06	8.9312e-07	1.1867e-06	0
409.798	1.5102e-06	3.9584e-06	2.1423e-06	1.7494e-06	2.8411e-06	1.4722e-06	4.5125e-07	4.6284e-06	2.3759e-06	3.2887e-06	6.5144e-07	1.6193e-06	1.1634e-06	0
410.797	1.0177e-06	2.0042e-06	3.8129e-06	1.9219e-06	4.2265e-06	2.34e-06	9.1387e-07	9.2199e-07	2.5276e-06	6.2724e-07	2.0702e-06	1.5465e-06	3.2088e-06	0
411.797	5.0267e-06	2.6126e-06	2.4413e-06	3.6521e-06	3.7543e-06	8.039e-07	3.318e-06	2.4438e-06	1.4904e-06	2.754e-06	2.4823e-06	1.409e-06	2.4674e-06	0
412.796	3.014e-06	2.8074e-06	1.4192e-06	3.4535e-06	4.7013e-06	7.4893e-07	1.2135e-06	2.5643e-06	1.9711e-06	2.1563e-06	3.13e-06	2.4911e-06	1.3925e-06	0
413.796	3.9339e-07	5.0864e-06	4.4761e-06	1.6068e-06	1.8183e-06	1.3743e-06	3.2186e-06	1.3431e-06	2.1783e-06	6.8715e-07	2.1959e-06	1.2875e-06	7.997e-07	0
414.795	4.9622e-06	4.2447e-06	1.0185e-06	3.0784e-06	3.6e-06	2.1213e-06	3.1134e-06	2.5594e-06	1.065e-06	2.4825e-06	1.5482e-06	2.493e-06	1.006e-06	0
415.795	1.4039e-06	6.1132e-06	2.0658e-06	3.3919e-06	1.9049e-06	2.7956e-06	3.5882e-06	1.0647e-06	2.7873e-07	1.2923e-06	4.0016e-06	7.6472e-07	6.3332e-07	0
416.794	2.7211e-06	1.7761e-06	1.4468e-06	1.2317e-06	3.2363e-06	1.8029e-06	1.037e-06	2.9489e-06	3.1728e-06	1.6951e-06	1.799e-06	1.6173e-06	4.7708e-07	0
417.794	2.1496e-06	5.6766e-06	1.0582e-06	8.5416e-07	5.1929e-06	3.2743e-06	1.2508e-06	1.2061e-06	6.6075e-06	1.4773e-06	5.4124e-06	2.0507e-06	9.9567e-07	0
418.793	1.8835e-06	2.3356e-06	3.2906e-07	1.9241e-07	3.1094e-06	7.0291e-07	2.5227e-06	8.6218e-07	1.1966e-06	9.4363e-07	2.8417e-06	1.3195e-06	9.4221e-07	0
419.793	6.7902e-06	4.6548e-06	2.9656e-06	4.5926e-07	1.1322e-06	2.0944e-06	2.335e-06	2.6945e-06	1.1883e-06	1.6096e-06	8.9611e-07	2.0171e-06	1.2701e-06	0
420.792	3.3137e-06	5.2321e-06	9.3075e-07	4.0828e-06	2.0957e-06	7.8343e-07	1.0839e-06	3.1308e-06	1.075e-06	1.1992e-06	2.4821e-06	1.9101e-06	1.1049e-06	0
421.792	2.1238e-06	3.2479e-06	1.0498e-06	2.4103e-06	4.1883e-06	1.9715e-06	3.0528e-06	2.8134e-06	2.4557e-06	2.95e-06	1.4761e-06	4.4401e-07	7.9873e-07	0
422.791	4.1379e-06	5.1271e-06	2.4713e-06	6.6129e-07	1.0798e-06	3.3579e-06	2.3945e-06	1.4638e-06	5.6968e-07	1.13e-06	9.592e-07	1.124e-07	5.5183e-07	0
423.791	2.6755e-06	5.1374e-06	2.8238e-06	3.1302e-06	2.5934e-06	2.4475e-06	1.1543e-06	1.9428e-06	3.2148e-06	1.9267e-06	1.142e-06	9.906e-07	6.8308e-07	0
424.79	1.3667e-06	4.6916e-06	1.9432e-06	1.5045e-06	8.8739e-07	1.866e-06	2.3736e-06	1.1736e-06	3.7498e-06	1.4082e-06	3.5836e-06	2.5916e-06	5.9087e-07	0
425.79	2.333e-06	2.6441e-06	7.245e-07	2.7205e-06	6.8472e-07	1.2352e-06	3.5716e-06	2.6625e-06	1.8759e-06	9.6536e-07	4.2219e-06	1.5004e-06	1.5269e-06	0
426.789	3.9188e-06	3.3947e-06	1.9361e-06	1.8438e-06	1.4549e-06	2.0405e-06	3.2853e-06	1.7443e-06	3.5414e-06	4.6829e-07	2.4185e-06	2.1319e-06	4.0255e-07	0
427.789	4.9729e-06	3.2824e-06	3.234e-06	1.3007e-06	1.4129e-06	1.9914e-06	3.2001e-06	9.7958e-07	1.427e-06	1.3019e-06	3.74e-06	7.8774e-07	1.5763e-06	0
428.788	7.0536e-07	3.3798e-06	1.5917e-06	2.1439e-06	2.4074e-06	1.7664e-06	3.2809e-06	3.0363e-06	2.3687e-06	1.0511e-06	2.331e-06	8.9384e-07	3.8681e-07	0
429.788	3.3872e-06	8.2238e-07	1.6411e-06	3.0116e-06	1.3003e-06	2.0413e-06	3.6724e-06	1.4295e-06	4.8032e-06	3.0244e-06	4.3489e-07	1.8391e-06	2.1553e-06	0
430.787	3.6122e-06	4.5769e-06	2.1379e-06	1.663e-06	8.3691e-07	3.031e-06	3.281e-06	1.317e-06	2.466e-06	7.9587e-07	9.586e-07	1.6044e-06	9.0709e-07	0
431.787	3.0384e-06	2.2016e-06	1.7058e-06	1.9815e-06	4.3716e-06	4.2123e-06	1.6029e-06	9.4066e-07	5.145e-06	1.5187e-06	1.6692e-06	2.2012e-06	1.501e-06	0
432.786	4.9066e-06	3.5186e-06	3.0617e-06	3.5001e-06	7.8847e-07	2.3215e-06	4.627e-06	1.1541e-06	4.0005e-06	3.4938e-06	1.9036e-06	3.2948e-06	1.7295e-06	0
433.786	4.8013e-06	2.273e-06	9.0225e-07	3.2445e-06	1.1858e-06	2.4257e-06	8.582e-07	3.7318e-07	6.4908e-07	9.3828e-07	2.8636e-06	2.1297e-06	2.3457e-06	0
434.785	2.7451e-06	7.9026e-06	2.3608e-06	8.1143e-07	2.2241e-06	2.2708e-06	3.3498e-06	3.3802e-06	3.5867e-06	8.325e-07	3.4028e-06	2.5218e-06	2.0833e-06	0
435.785	3.0416e-06	3.0192e-06	1.7287e-06	4.1318e-07	3.5224e-06	1.5677e-06	3.7253e-06	1.0052e-06	2.6743e-06	4.3574e-06	2.0843e-06	1.1942e-06	2.3185e-06	0
436.784	2.9893e-06	2.5864e-06	8.6167e-07	2.703e-06	2.7383e-06	2.3646e-06	2.8838e-06	4.7221e-06	3.8475e-06	2.3807e-06	2.0974e-06	2.0097e-06	1.2059e-06	0
437.784	1.9901e-06	6.0861e-06	2.3916e-06	3.2542e-06	1.0107e-06	1.6649e-06	4.2334e-06	1.7124e-06	2.0796e-06	1.9007e-06	6.0975e-07	1.2291e-06	5.1576e-07	0
438.783	2.9982e-06	3.9832e-06	1.8073e-06	3.5682e-06	3.3928e-06	3.047e-06	2.8643e-06	3.7821e-06	2.7341e-06	1.9799e-06	2.1772e-06	2.7837e-07	1.8756e-06	0
439.783	1.3741e-06	1.38e-06	2.8877e-06	2.6324e-06	2.1706e-06	1.1259e-06	1.8382e-06	4.3775e-06	1.5358e-06	2.3012e-06	5.464e-07	1.6713e-06	1.7297e-06	0
440.782	3.292e-06	2.5591e-06	6.9495e-07	1.6364e-06	1.5969e-06	1.4472e-06	2.6195e-06	1.4501e-06	3.0605e-06	5.0093e-07	1.6579e-06	2.3005e-07	1.0449e-06	0
441.782	3.8479e-06	2.6764e-06	4.5991e-06	6.0639e-07	1.88e-06	1.1695e-06	2.7829e-06	2.7048e-06	1.1052e-06	5.832e-07	2.8671e-06	5.1444e-07	2.0471e-06	0
442.781	2.2473e-06	2.7816e-06	1.8156e-06	3.4732e-06	1.6856e-06	8.5689e-07	3.0223e-06	2.2621e-06	1.1046e-06	8.2524e-07	1.5219e-06	2.0601e-06	1.2433e-06	0
443.781	1.4904e-06	3.1289e-06	2.502e-06	1.6111e-06	2.5982e-06	1.8014e-06	1.6551e-06	1.3051e-06	2.6956e-06	2.1676e-06	2.1906e-06	2.1905e-06	1.5778e-06	0
444.78	5.0831e-06	3.1615e-06	2.2981e-06	1.8119e-06	3.3603e-06	2.7627e-06	2.4725e-06	1.2389e-06	1.3969e-06	9.3285e-07	2.1147e-06	7.9738e-07	9.4925e-07	0
445.78	1.7904e-06	1.3367e-06	1.9342e-06	1.3249e-06	3.5093e-06	1.5588e-06	2.3814e-06	1.0709e-06	6.2693e-06	3.7193e-06	3.4705e-06	1.6376e-06	2.4093e-06	0
446.779	1.9947e-06	5.9818e-06	2.0541e-06	2.3893e-06	1.3269e-06	2.3466e-06	1.758e-06	9.1948e-07	1.3514e-06	1.9231e-06	2.2427e-06	1.6583e-06	7.518e-07	0
447.779	5.009e-06	2.2234e-06	1.6741e-06	6.2848e-07	9.8037e-07	7.4461e-07	4.2546e-06	2.4787e-06	3.1716e-06	1.6505e-06	4.6969e-07	3.497e-06	8.2496e-07	0
448.778	7.0648e-06	5.1378e-06	2.8518e-06	2.062e-06	4.4532e-07	2.341e-06	2.7748e-06	8.3701e-07	6.0036e-07	1.6346e-06	1.6849e-06	1.5496e-06	4.5587e-06	0
449.778	3.4234e-05	1.5833e-06	5.1193e-06	4.7393e-07	5.4922e-06	1.2594e-06	1.2866e-06	1.6173e-06	3.5053e-06	1.0671e-06	3.2944e-06	7.7663e-06	1.3815e-05	0
450.777	1.0924e-05	4.7856e-06	2.5025e-06	1.4223e-06	2.6043e-06	7.4824e-07	3.8165e-06	7.3455e-07	1.6167e-06	2.9997e-06	2.2831e-06	3.9246e-06	3.4391e-06	0
451.777	4.0828e-06	1.555e-06	1.3913e-07	8.2045e-07	2.1736e-06	1.2617e-06	2.2873e-06	4.5072e-06	1.8869e-06	1.7877e-06	2.4765e-06	5.5923e-07	1.1841e-06	0
452.776	7.0599e-06	3.3943e-06	1.0738e-06	2.6959e-06	1.1729e-06	9.0313e-07	4.9154e-06	1.7254e-06	2.1677e-06	2.1094e-06	1.5605e-06	6.508e-07	1.8043e-06	0
453.776	4.4243e-06	4.3685e-06	3.5531e-06	7.9164e-07	2.8498e-06	1.5091e-06	3.2821e-06	1.5687e-06	1.488e-06	1.0724e-06	2.1416e-06	1.5063e-06	2.52e-06	0
454.775	5.3362e-06	4.3149e-06	8.5106e-07	2.0849e-06	1.8582e-06	7.1383e-07	2.4088e-06	2.0973e-06	1.8254e-06	8.7626e-07	3.2594e-06	7.686e-07	1.7019e-06	0
455.775	1.6364e-06	3.6127e-06	1.9762e-06	1.0188e-06	2.4053e-06	1.9999e-06	1.4323e-06	1.559e-06	3.1653e-06	7.9003e-07	2.2725e-06	6.6184e-07	6.4537e-07	0
456.774	5.0881e-06	1.1278e-06	1.8318e-06	1.6011e-06	1.5502e-06	3.2451e-06	3.3166e-06	2.3287e-06	1.1615e-06	1.1533e-06	5.0184e-06	8.1861e-07	1.6781e-06	0
457.774	3.3334e-06	1.139e-06	5.9305e-07	2.1305e-06	8.5411e-07	2.6163e-07	1.6522e-06	4.4191e-07	1.4919e-06	1.6802e-06	1.3475e-06	1.3936e-06	1.3356e-06	0
458.773	2.2027e-06	3.2189e-06	1.2366e-06	7.4835e-07	3.1332e-06	1.8055e-06	3.6813e-06	9.9901e-07	3.3639e-06	2.0194e-06	1.2078e-06	3.5474e-06	1.211e-06	0
459.773	2.687e-06	1.137e-06	2.1554e-06	7.341e-07	1.1293e-06	1.2227e-06	3.1961e-06	1.6183e-06	3.1695e-06	1.5407e-06	1.8913e-06	1.0971e-06	2.1523e-06	0
460.772	1.7747e-06	2.715e-06	1.8759e-06	2.6071e-06	1.8348e-06	1.5712e-06	3.365e-06	1.0718e-06	3.1702e-06	9.6315e-07	2.3602e-06	1.1874e-06	5.3558e-07	0
461.772	9.3188e-07	2.7125e-06	2.7398e-07	4.607e-07	9.138e-07	2.0661e-06	3.594e-06	8.597e-07	3.3353e-06	6.3923e-07	3.5351e-07	3.154e-07	1.9628e-06	0
462.771	8.8737e-07	5.6744e-06	8.7853e-07	3.3358e-06	1.6408e-06	1.6992e-06	2.9393e-06	6.6483e-07	2.0384e-06	1.5301e-06	2.5266e-06	2.3296e-06	1.3699e-06	0
463.771	7.1305e-07	5.1088e-06	2.4494e-06	1.3087e-06	2.4769e-06	1.5154e-06	2.9478e-06	4.6944e-07	5.4086e-06	1.0149e-06	1.6182e-06	2.085e-06	5.9253e-07	0
464.77	7.19e-07	4.5631e-06	2.1394e-06	2.9278e-06	2.655e-06	2.1982e-06	1.2153e-06	6.1346e-06	2.0534e-06	2.8225e-06	1.871e-06	9.0576e-07	1.5788e-06	0
465.77	1.6372e-06	2.261e-06	3.5274e-06	9.5778e-07	9.1862e-07	2.0032e-06	5.8644e-06	1.7724e-06	1.6479e-06	1.4666e-06	2.0442e-06	3.0337e-07	2.3791e-06	0
466.769	3.1278e-06	3.2837e-06	1.7835e-06	2.7233e-06	1.767e-06	1.0387e-06	1.002e-06	9.9859e-07	1.8664e-06	1.6951e-06	1.3029e-06	2.4437e-06	1.9392e-06	0
467.769	3.8025e-06	4.6231e-06	3.3528e-06	2.1456e-06	3.7537e-07	1.059e-06	5.5775e-06	1.4644e-06	2.4989e-06	2.1661e-06	6.9141e-07	1.7979e-06	1.2668e-06	0
468.768	1.8351e-06	2.8181e-06	3.1443e-06	1.7258e-06	1.7046e-06	1.5546e-06	2.1663e-06	3.1865e-06	1.5805e-06	9.1421e-07	2.1217e-06	8.0092e-07	1.4977e-06	0
469.768	3.2244e-06	3.3835e-06	1.7634e-07	1.5577e-07	3.6932e-06	8.6317e-07	2.3645e-06	4.2771e-06	2.8362e-06	9.2163e-07	3.1941e-06	8.7891e-07	7.3785e-07	0
470.767	2.2375e-06	6.0647e-07	2.6465e-06	2.7149e-06	2.1663e-06	6.1667e-07	8.5554e-07	2.1533e-06	1.4108e-06	2.7172e-07	7.1324e-07	1.5426e-06	1.8472e-06	0
471.767	5.5599e-06	2.9005e-06	1.955e-06	2.1928e-06	2.3208e-06	1.0282e-06	1.1454e-06	2.9614e-06	3.9746e-06	3.3329e-06	1.1414e-06	1.3287e-06	1.0594e-06	0
472.766	1.2154e-06	2.701e-06	5.9685e-07	1.4448e-06	1.2252e-06	1.1059e-06	4.199e-06	3.8808e-07	1.4884e-06	7.7957e-07	1.1763e-06	3.5564e-07	3.5688e-06	0
473.766	1.2698e-06	2.7949e-06	2.5166e-06	2.0272e-06	2.1921e-06	1.4631e-06	4.2448e-06	2.0784e-06	9.7337e-07	1.9252e-07	4.7503e-06	2.1071e-06	1.577e-06	0
474.765	3.2461e-06	4.3498e-06	2.1332e-06	3.3988e-07	1.5979e-06	2.9841e-06	1.1865e-06	3.3257e-06	2.8303e-06	1.9023e-06	8.4156e-07	9.7726e-07	1.5729e-06	0
475.765	1.5842e-06	1.7354e-06	5.4938e-07	3.8104e-07	3.1617e-06	7.2816e-07	8.0586e-07	3.5824e-06	1.2913e-06	1.5157e-06	1.2482e-06	1.1346e-06	2.4956e-06	0
476.764	2.7863e-06	1.4875e-06	2.5786e-08	1.7635e-06	5.7057e-07	3.241e-06	2.3351e-06	2.5437e-06	2.7457e-06	1.1308e-06	1.9388e-06	1.4979e-06	1.8306e-06	0
477.764	2.887e-06	2.1714e-06	2.3844e-06	3.8311e-07	1.9966e-06	1.6255e-06	2.7517e-06	3.4579e-06	1.1318e-06	4.3688e-07	3.2866e-07	4.5429e-07	2.4455e-06	0
478.763	5.0593e-06	4.1884e-06	2.5966e-06	1.8661e-06	1.1124e-06	1.8171e-06	2.6045e-06	1.7406e-06	2.3389e-06	8.6446e-07	2.5635e-06	5.716e-07	1.161e-06	0
479.763	8.7375e-07	5.4487e-06	2.1224e-06	1.1934e-06	2.1565e-06	3.4197e-06	2.8698e-06	3.0936e-06	2.0126e-06	1.0485e-06	7.2216e-07	2.1078e-06	6.4587e-07	0
480.762	2.812e-06	4.449e-06	9.6409e-07	1.4129e-06	1.4603e-06	8.2342e-07	3.5125e-06	1.9195e-06	2.5016e-06	1.1855e-06	2.7935e-07	1.9042e-06	1.7409e-06	0
481.762	3.2047e-06	2.6728e-06	1.0101e-06	1.8035e-06	8.5148e-07	1.9188e-06	3.276e-06	2.7802e-06	4.2765e-06	2.1095e-06	1.0776e-06	1.485e-06	1.8086e-07	0
482.762	5.5115e-06	4.7039e-06	2.5016e-06	1.6123e-06	1.3014e-06	9.7182e-07	3.0357e-06	2.0754e-06	1.0875e-06	1.2452e-06	1.2184e-06	1.1621e-06	2.3976e-06	0
483.761	3.5782e-06	3.6593e-06	3.0682e-06	8.5236e-07	2.8164e-06	1.03e-06	2.9542e-06	2.4559e-06	1.2569e-06	1.3443e-06	4.3882e-06	9.7859e-07	1.5489e-06	0
484.761	3.7306e-06	5.177e-06	1.175e-06	1.6735e-06	1.8249e-06	5.6444e-07	3.2739e-06	4.2967e-07	1.5847e-06	9.292e-07	1.9745e-06	1.0376e-06	1.1532e-06	0
485.76	2.0999e-06	4.0492e-06	3.355e-06	1.3865e-06	2.0795e-06	4.1421e-07	5.361e-07	1.5302e-06	1.9933e-06	4.7322e-07	2.8326e-06	6.2515e-07	1.5188e-06	0
486.76	1.7561e-06	3.3739e-06	6.5603e-07	2.5988e-06	2.0586e-06	1.4865e-06	2.4495e-06	1.2708e-06	1.8729e-06	1.8322e-06	8.1297e-07	1.1529e-06	2.0923e-06	0
487.759	1.5808e-06	3.5399e-06	4.3544e-07	8.3348e-07	1.1565e-06	1.6324e-06	2.028e-06	1.6451e-06	7.1114e-07	9.0776e-07	3.3211e-06	1.7266e-06	1.2294e-06	0
488.759	2.7878e-06	3.328e-06	2.4046e-06	1.9641e-06	2.4676e-06	1.5504e-06	1.3216e-06	2.7234e-06	9.6763e-07	1.5466e-06	1.8071e-06	1.3291e-06	1.7136e-06	0
489.758	1.9656e-06	3.0344e-06	4.1222e-06	1.4414e-06	1.1039e-06	1.4572e-06	2.9026e-06	2.149e-06	1.9502e-06	1.6755e-06	1.1378e-06	9.1958e-07	2.117e-06	0
490.758	1.8626e-06	4.5591e-06	1.5136e-06	1.1496e-06	1.0071e-06	2.4222e-06	2.7252e-06	1.554e-06	2.9927e-06	1.5058e-06	3.9026e-06	1.5823e-06	1.0105e-06	0
491.757	7.8082e-07	4.048e-06	6.3805e-07	9.2205e-07	6.9242e-07	9.9425e-07	2.3744e-06	7.0548e-07	1.6604e-06	4.1831e-07	9.5421e-07	5.6591e-07	1.5622e-06	0
492.757	2.7266e-06	4.0587e-06	2.2313e-06	2.4383e-06	2.2548e-06	1.119e-06	3.808e-06	1.4482e-06	1.2444e-06	9.0748e-07	2.3578e-06	1.2083e-06	2.5648e-07	0
493.756	3.0108e-06	1.8979e-06	2.1595e-06	1.137e-06	1.9486e-06	1.5417e-06	2.6608e-06	2.2737e-06	2.9817e-06	1.9829e-06	6.547e-07	1.2069e-06	1.405e-06	0
494.756	1.6528e-06	4.2664e-06	1.197e-06	2.4348e-06	2.5718e-06	1.3985e-06	2.35e-06	3.1336e-07	1.8724e-06	1.8636e-06	2.5715e-06	7.2496e-07	1.4803e-06	0
495.755	1.0899e-06	8.1185e-06	2.2851e-06	7.613e-07	7.8919e-07	3.2928e-06	2.5578e-06	1.835e-06	4.1343e-06	1.4781e-06	5.0319e-07	3.7941e-07	2.3604e-06	0
496.755	3.0885e-06	2.3448e-06	2.1973e-06	1.9644e-06	2.1537e-06	5.2019e-07	1.3111e-06	3.4429e-06	2.0635e-06	1.1017e-06	2.9041e-06	1.0128e-06	2.3368e-06	0
497.754	4.1653e-06	3.4628e-06	1.6494e-06	8.5958e-07	3.0833e-06	1.2623e-06	2.3479e-06	2.3559e-06	2.2984e-06	5.9358e-07	2.5354e-06	1.1904e-06	4.1806e-07	0
498.754	3.5087e-06	4.3371e-06	1.4732e-06	7.9908e-07	2.3706e-06	1.2298e-06	2.6044e-06	3.1018e-06	1.9324e-06	1.6885e-06	2.0548e-06	7.7276e-07	9.7434e-07	0
499.753	1.2415e-06	1.5931e-06	3.417e-06	2.2147e-06	1.1412e-06	2.0156e-06	9.1031e-07	2.139e-06	1.8741e-06	1.7642e-06	3.4978e-06	1.1632e-06	1.0261e-06	0
500.753	2.2641e-06	4.4439e-06	3.4028e-07	2.7336e-06	9.1945e-07	2.5145e-06	2.4996e-06	4.7421e-06	5.4273e-07	3.6585e-06	1.9634e-06	1.6185e-06	2.5144e-06	0
501.752	2.5793e-06	9.8829e-07	1.3401e-06	2.2004e-06	1.9028e-06	3.4685e-07	4.3598e-06	1.8744e-06	3.0614e-06	1.335e-06	1.371e-06	1.0504e-06	1.5871e-06	0
502.752	1.8709e-06	3.2559e-06	1.1358e-06	2.9958e-06	1.9028e-06	1.5005e-06	2.4449e-06	2.7723e-06	3.7246e-06	9.5967e-07	2.4837e-06	1.5171e-06	7.0012e-07	0
503.751	1.1641e-06	3.1357e-06	2.4241e-06	2.3961e-06	9.1866e-07	2.3555e-06	3.2338e-06	1.0704e-06	3.8813e-06	2.2981e-06	1.4716e-06	1.5011e-06	1.4063e-06	0
504.751	3.2456e-06	4.5759e-06	1.5607e-06	3.0679e-06	1.9639e-06	1.5408e-06	3.2537e-06	2.8696e-06	1.2849e-06	4.6074e-07	2.1144e-06	1.3931e-06	7.9823e-07	0
505.75	3.0736e-07	3.3139e-06	1.4133e-06	1.0971e-06	1.758e-06	1.2369e-06	2.1535e-06	5.1731e-07	7.309e-07	2.2549e-06	1.6777e-06	1.7291e-06	6.0866e-07	0
506.75	2.4147e-06	4.0887e-06	1.2021e-06	1.2573e-06	8.5119e-07	6.5752e-07	4.0335e-06	2.6363e-06	2.5375e-06	1.0056e-06	4.4583e-07	8.0401e-07	1.1078e-06	0
507.749	8.3637e-07	2.1249e-06	2.1284e-06	2.888e-06	2.4405e-06	5.8448e-07	2.1976e-06	3.3489e-06	4.24e-07	1.3662e-06	1.8823e-06	1.7248e-06	1.7214e-06	0
508.749	1.3618e-06	5.3219e-06	2.7522e-06	1.2541e-06	4.3808e-07	1.898e-06	2.2297e-06	6.1904e-07	5.0245e-07	3.7324e-06	1.3178e-06	1.2643e-07	1.4682e-06	0
509.748	7.7964e-07	2.8446e-06	2.8954e-06	4.3861e-07	2.9364e-07	2.6352e-06	1.8673e-06	2.8781e-06	1.1575e-06	1.2861e-06	2.2787e-06	1.1995e-06	9.924e-07	0
510.748	4.3992e-06	3.4949e-06	1.8133e-06	9.39e-07	1.9359e-06	4.2915e-07	1.5977e-06	3.1978e-06	4.0485e-06	5.5123e-07	1.8752e-06	9.3587e-07	1.1831e-06	0
511.747	3.8436e-07	2.1309e-06	1.575e-06	1.4995e-06	3.3294e-06	1.7738e-06	3.4688e-06	4.543e-06	1.8623e-06	1.9502e-06	2.6633e-07	1.1266e-06	2.4806e-06	0
512.747	4.3992e-06	3.4949e-06	1.8133e-06	9.39e-07	1.9359e-06	4.2915e-07	1.5977e-06	3.1978e-06	4.0485e-06	5.5123e-07	1.8752e-06	9.3587e-07	1.1831e-06	0
513.746	7.7964e-07	2.8446e-06	2.8954e-06	4.3861e-07	2.9364e-07	2.6352e-06	1.8673e-06	2.8781e-06	1.1575e-06	1.2861e-06	2.2787e-06	1.1995e-06	9.924e-07	0
514.746	1.3618e-06	5.3219e-06	2.7522e-06	1.2541e-06	4.3808e-07	1.898e-06	2.2297e-06	6.1904e-07	5.0245e-07	3.7324e-06	1.3178e-06	1.2643e-07	1.4682e-06	0
515.745	8.3637e-07	2.1249e-06	2.1284e-06	2.888e-06	2.4405e-06	5.8448e-07	2.1976e-06	3.3489e-06	4.24e-07	1.3662e-06	1.8823e-06	1.7248e-06	1.7214e-06	0
516.745	2.4147e-06	4.0887e-06	1.2021e-06	1.2573e-06	8.5119e-07	6.5752e-07	4.0335e-06	2.6363e-06	2.5375e-06	1.0056e-06	4.4583e-07	8.0401e-07	1.1078e-06	0
517.744	3.0736e-07	3.3139e-06	1.4133e-06	1.0971e-06	1.758e-06	1.2369e-06	2.1535e-06	5.1731e-07	7.309e-07	2.2549e-06	1.6777e-06	1.7291e-06	6.0866e-07	0
518.744	3.2456e-06	4.5759e-06	1.5607e-06	3.0679e-06	1.9639e-06	1.5408e-06	3.2537e-06	2.8696e-06	1.2849e-06	4.6074e-07	2.1144e-06	1.3931e-06	7.9823e-07	0
519.743	1.1641e-06	3.1357e-06	2.4241e-06	2.3961e-06	9.1866e-07	2.3555e-06	3.2338e-06	1.0704e-06	3.8813e-06	2.2981e-06	1.4716e-06	1.5011e-06	1.4063e-06	0
520.743	1.8709e-06	3.2559e-06	1.1358e-06	2.9958e-06	1.9028e-06	1.5005e-06	2.4449e-06	2.7723e-06	3.7246e-06	9.5967e-07	2.4837e-06	1.5171e-06	7.0012e-07	0
521.742	2.5793e-06	9.8829e-07	1.3401e-06	2.2004e-06	1.9028e-06	3.4685e-07	4.3598e-06	1.8744e-06	3.0614e-06	1.335e-06	1.371e-06	1.0504e-06	1.5871e-06	0
522.742	2.2641e-06	4.4439e-06	3.4028e-07	2.7336e-06	9.1945e-07	2.5145e-06	2.4996e-06	4.7421e-06	5.4273e-07	3.6585e-06	1.9634e-06	1.6185e-06	2.5144e-06	0
523.741	1.2415e-06	1.5931e-06	3.417e-06	2.2147e-06	1.1412e-06	2.0156e-06	9.1031e-07	2.139e-06	1.8741e-06	1.7642e-06	3.4978e-06	1.1632e-06	1.0261e-06	0
524.741	3.5087e-06	4.3371e-06	1.4732e-06	7.9908e-07	2.3706e-06	1.2298e-06	2.6044e-06	3.1018e-06	1.9324e-06	1.6885e-06	2.0548e-06	7.7276e-07	9.7434e-07	0
525.74	4.1653e-06	3.4628e-06	1.6494e-06	8.5958e-07	3.0833e-06	1.2623e-06	2.3479e-06	2.3559e-06	2.2984e-06	5.9358e-07	2.5354e-06	1.1904e-06	4.1806e-07	0
526.74	3.0885e-06	2.3448e-06	2.1973e-06	1.9644e-06	2.1537e-06	5.2019e-07	1.3111e-06	3.4429e-06	2.0635e-06	1.1017e-06	2.9041e-06	1.0128e-06	2.3368e-06	0
527.739	1.0899e-06	8.1185e-06	2.2851e-06	7.613e-07	7.8919e-07	3.2928e-06	2.5578e-06	1.835e-06	4.1343e-06	1.4781e-06	5.0319e-07	3.7941e-07	2.3604e-06	0
528.739	1.6528e-06	4.2664e-06	1.197e-06	2.4348e-06	2.5718e-06	1.3985e-06	2.35e-06	3.1336e-07	1.8724e-06	1.8636e-06	2.5715e-06	7.2496e-07	1.4803e-06	0
529.738	3.0108e-06	1.8979e-06	2.1595e-06	1.137e-06	1.9486e-06	1.5417e-06	2.6608e-06	2.2737e-06	2.9817e-06	1.9829e-06	6.547e-07	1.2069e-06	1.405e-06	0
530.738	2.7266e-06	4.0587e-06	2.2313e-06	2.4383e-06	2.2548e-06	1.119e-06	3.808e-06	1.4482e-06	1.2444e-06	9.0748e-07	2.3578e-06	1.2083e-06	2.5648e-07	0
531.737	7.8082e-07	4.048e-06	6.3805e-07	9.2205e-07	6.9242e-07	9.9425e-07	2.3744e-06	7.0548e-07	1.6604e-06	4.1831e-07	9.5421e-07	5.6591e-07	1.5622e-06	0
532.737	1.8626e-06	4.5591e-06	1.5136e-06	1.1496e-06	1.0071e-06	2.4222e-06	2.7252e-06	1.554e-06	2.9927e-06	1.5058e-06	3.9026e-06	1.5823e-06	1.0105e-06	0
533.736	1.9656e-06	3.0344e-06	4.1222e-06	1.4414e-06	1.1039e-06	1.4572e-06	2.9026e-06	2.149e-06	1.9502e-06	1.6755e-06	1.1378e-06	9.1958e-07	2.117e-06	0
534.736	2.7878e-06	3.328e-06	2.4046e-06	1.9641e-06	2.4676e-06	1.5504e-06	1.3216e-06	2.7234e-06	9.6763e-07	1.5466e-06	1.8071e-06	1.3291e-06	1.7136e-06	0
535.735	1.5808e-06	3.5399e-06	4.3544e-07	8.3348e-07	1.1565e-06	1.6324e-06	2.028e-06	1.6451e-06	7.1114e-07	9.0776e-07	3.3211e-06	1.7266e-06	1.2294e-06	0
536.735	1.7561e-06	3.3739e-06	6.5603e-07	2.5988e-06	2.0586e-06	1.4865e-06	2.4495e-06	1.2708e-06	1.8729e-06	1.8322e-06	8.1297e-07	1.1529e-06	2.0923e-06	0
537.734	2.0999e-06	4.0492e-06	3.355e-06	1.3865e-06	2.0795e-06	4.1421e-07	5.361e-07	1.5302e-06	1.9933e-06	4.7322e-07	2.8326e-06	6.2515e-07	1.5188e-06	0
538.734	3.7306e-06	5.177e-06	1.175e-06	1.6735e-06	1.8249e-06	5.6444e-07	3.2739e-06	4.2967e-07	1.5847e-06	9.292e-07	1.9745e-06	1.0376e-06	1.1532e-06	0
539.733	3.5782e-06	3.6593e-06	3.0682e-06	8.5236e-07	2.8164e-06	1.03e-06	2.9542e-06	2.4559e-06	1.2569e-06	1.3443e-06	4.3882e-06	9.7859e-07	1.5489e-06	0
540.733	5.5115e-06	4.7039e-06	2.5016e-06	1.6123e-06	1.3014e-06	9.7182e-07	3.0357e-06	2.0754e-06	1.0875e-06	1.2452e-06	1.2184e-06	1.1621e-06	2.3976e-06	0
541.732	3.2047e-06	2.6728e-06	1.0101e-06	1.8035e-06	8.5148e-07	1.9188e-06	3.276e-06	2.7802e-06	4.2765e-06	2.1095e-06	1.0776e-06	1.485e-06	1.8086e-07	0
542.732	2.812e-06	4.449e-06	9.6409e-07	1.4129e-06	1.4603e-06	8.2342e-07	3.5125e-06	1.9195e-06	2.5016e-06	1.1855e-06	2.7935e-07	1.9042e-06	1.7409e-06	0
543.731	8.7375e-07	5.4487e-06	2.1224e-06	1.1934e-06	2.1565e-06	3.4197e-06	2.8698e-06	3.0936e-06	2.0126e-06	1.0485e-06	7.2216e-07	2.1078e-06	6.4587e-07	0
544.731	5.0593e-06	4.1884e-06	2.5966e-06	1.8661e-06	1.1124e-06	1.8171e-06	2.6045e-06	1.7406e-06	2.3389e-06	8.6446e-07	2.5635e-06	5.716e-07	1.161e-06	0
545.73	2.887e-06	2.1714e-06	2.3844e-06	3.8311e-07	1.9966e-06	1.6255e-06	2.7517e-06	3.4579e-06	1.1318e-06	4.3688e-07	3.2866e-07	4.5429e-07	2.4455e-06	0
546.73	2.7863e-06	1.4875e-06	2.5786e-08	1.7635e-06	5.7057e-07	3.241e-06	2.3351e-06	2.5437e-06	2.7457e-06	1.1308e-06	1.9388e-06	1.4979e-06	1.8306e-06	0
547.729	1.5842e-06	1.7354e-06	5.4938e-07	3.8104e-07	3.1617e-06	7.2816e-07	8.0586e-07	3.5824e-06	1.2913e-06	1.5157e-06	1.2482e-06	1.1346e-06	2.4956e-06	0
548.729	3.2461e-06	4.3498e-06	2.1332e-06	3.3988e-07	1.5979e-06	2.9841e-06	1.1865e-06	3.3257e-06	2.8303e-06	1.9023e-06	8.4156e-07	9.7726e-07	1.5729e-06	0
549.728	1.2698e-06	2.7949e-06	2.5166e-06	2.0272e-06	2.1921e-06	1.4631e-06	4.2448e-06	2.0784e-06	9.7337e-07	1.9252e-07	4.7503e-06	2.1071e-06	1.577e-06	0
550.728	1.2154e-06	2.701e-06	5.9685e-07	1.4448e-06	1.2252e-06	1.1059e-06	4.199e-06	3.8808e-07	1.4884e-06	7.7957e-07	1.1763e-06	3.5564e-07	3.5688e-06	0
551.727	5.5599e-06	2.9005e-06	1.955e-06	2.1928e-06	2.3208e-06	1.0282e-06	1.1454e-06	2.9614e-06	3.9746e-06	3.3329e-06	1.1414e-06	1.3287e-06	1.0594e-06	0
552.727	2.2375e-06	6.0647e-07	2.6465e-06	2.7149e-06	2.1663e-06	6.1667e-07	8.5554e-07	2.1533e-06	1.4108e-06	2.7172e-07	7.1324e-07	1.5426e-06	1.8472e-06	0
553.726	3.2244e-06	3.3835e-06	1.7634e-07	1.5577e-07	3.6932e-06	8.6317e-07	2.3645e-06	4.2771e-06	2.8362e-06	9.2163e-07	3.1941e-06	8.7891e-07	7.3785e-07	0
554.726	1.8351e-06	2.8181e-06	3.1443e-06	1.7258e-06	1.7046e-06	1.5546e-06	2.1663e-06	3.1865e-06	1.5805e-06	9.1421e-07	2.1217e-06	8.0092e-07	1.4977e-06	0
555.725	3.8025e-06	4.6231e-06	3.3528e-06	2.1456e-06	3.7537e-07	1.059e-06	5.5775e-06	1.4644e-06	2.4989e-06	2.1661e-06	6.9141e-07	1.7979e-06	1.2668e-06	0
556.725	3.1278e-06	3.2837e-06	1.7835e-06	2.7233e-06	1.767e-06	1.0387e-06	1.002e-06	9.9859e-07	1.8664e-06	1.6951e-06	1.3029e-06	2.4437e-06	1.9392e-06	0
557.724	1.6372e-06	2.261e-06	3.5274e-06	9.5778e-07	9.1862e-07	2.0032e-06	5.8644e-06	1.7724e-06	1.6479e-06	1.4666e-06	2.0442e-06	3.0337e-07	2.3791e-06	0
558.724	7.19e-07	4.5631e-06	2.1394e-06	2.9278e-06	2.655e-06	2.1982e-06	1.2153e-06	6.1346e-06	2.0534e-06	2.8225e-06	1.871e-06	9.0576e-07	1.5788e-06	0
559.723	7.1305e-07	5.1088e-06	2.4494e-06	1.3087e-06	2.4769e-06	1.5154e-06	2.9478e-06	4.6944e-07	5.4086e-06	1.0149e-06	1.6182e-06	2.085e-06	5.9253e-07	0
560.723	8.8737e-07	5.6744e-06	8.7853e-07	3.3358e-06	1.6408e-06	1.6992e-06	2.9393e-06	6.6483e-07	2.0384e-06	1.5301e-06	2.5266e-06	2.3296e-06	1.3699e-06	0
561.723	9.3188e-07	2.7125e-06	2.7398e-07	4.607e-07	9.138e-07	2.0661e-06	3.594e-06	8.597e-07	3.3353e-06	6.3923e-07	3.5351e-07	3.154e-07	1.9628e-06	0
562.722	1.7747e-06	2.715e-06	1.8759e-06	2.6071e-06	1.8348e-06	1.5712e-06	3.365e-06	1.0718e-06	3.1702e-06	9.6315e-07	2.3602e-06	1.1874e-06	5.3558e-07	0
563.722	2.687e-06	1.137e-06	2.1554e-06	7.341e-07	1.1293e-06	1.2227e-06	3.1961e-06	1.6183e-06	3.1695e-06	1.5407e-06	1.8913e-06	1.0971e-06	2.1523e-06	0
564.721	2.2027e-06	3.2189e-06	1.2366e-06	7.4835e-07	3.1332e-06	1.8055e-06	3.6813e-06	9.9901e-07	3.3639e-06	2.0194e-06	1.2078e-06	3.5474e-06	1.211e-06	0
565.721	3.3334e-06	1.139e-06	5.9305e-07	2.1305e-06	8.5411e-07	2.6163e-07	1.6522e-06	4.4191e-07	1.4919e-06	1.6802e-06	1.3475e-06	1.3936e-06	1.3356e-06	0
566.72	5.0881e-06	1.1278e-06	1.8318e-06	1.6011e-06	1.5502e-06	3.2451e-06	3.3166e-06	2.3287e-06	1.1615e-06	1.1533e-06	5.0184e-06	8.1861e-07	1.6781e-06	0
567.72	1.6364e-06	3.6127e-06	1.9762e-06	1.0188e-06	2.4053e-06	1.9999e-06	1.4323e-06	1.559e-06	3.1653e-06	7.9003e-07	2.2725e-06	6.6184e-07	6.4537e-07	0
568.719	5.3362e-06	4.3149e-06	8.5106e-07	2.0849e-06	1.8582e-06	7.1383e-07	2.4088e-06	2.0973e-06	1.8254e-06	8.7626e-07	3.2594e-06	7.686e-07	1.7019e-06	0
569.719	4.4243e-06	4.3685e-06	3.5531e-06	7.9164e-07	2.8498e-06	1.5091e-06	3.2821e-06	1.5687e-06	1.488e-06	1.0724e-06	2.1416e-06	1.5063e-06	2.52e-06	0
570.718	7.0599e-06	3.3943e-06	1.0738e-06	2.6959e-06	1.1729e-06	9.0313e-07	4.9154e-06	1.7254e-06	2.1677e-06	2.1094e-06	1.5605e-06	6.508e-07	1.8043e-06	0
571.718	4.0828e-06	1.555e-06	1.3913e-07	8.2045e-07	2.1736e-06	1.2617e-06	2.2873e-06	4.5072e-06	1.8869e-06	1.7877e-06	2.4765e-06	5.5923e-07	1.1841e-06	0
572.717	1.0924e-05	4.7856e-06	2.5025e-06	1.4223e-06	2.6043e-06	7.4824e-07	3.8165e-06	7.3455e-07	1.6167e-06	2.9997e-06	2.2831e-06	3.9246e-06	3.4391e-06	0
573.717	3.4234e-05	1.5833e-06	5.1193e-06	4.7393e-07	5.4922e-06	1.2594e-06	1.2866e-06	1.6173e-06	3.5053e-06	1.0671e-06	3.2944e-06	7.7663e-06	1.3815e-05	0
574.716	7.0648e-06	5.1378e-06	2.8518e-06	2.062e-06	4.4532e-07	2.341e-06	2.7748e-06	8.3701e-07	6.0036e-07	1.6346e-06	1.6849e-06	1.5496e-06	4.5587e-06	0
575.716	5.009e-06	2.2234e-06	1.6741e-06	6.2848e-07	9.8037e-07	7.4461e-07	4.2546e-06	2.4787e-06	3.1716e-06	1.6505e-06	4.6969e-07	3.497e-06	8.2496e-07	0
576.715	1.9947e-06	5.9818e-06	2.0541e-06	2.3893e-06	1.3269e-06	2.3466e-06	1.758e-06	9.1948e-07	1.3514e-06	1.9231e-06	2.2427e-06	1.6583e-06	7.518e-07	0
577.715	1.7904e-06	1.3367e-06	1.9342e-06	1.3249e-06	3.5093e-06	1.5588e-06	2.3814e-06	1.0709e-06	6.2693e-06	3.7193e-06	3.4705e-06	1.6376e-06	2.4093e-06	0
578.714	5.0831e-06	3.1615e-06	2.2981e-06	1.8119e-06	3.3603e-06	2.7627e-06	2.4725e-06	1.2389e-06	1.3969e-06	9.3285e-07	2.1147e-06	7.9738e-07	9.4925e-07	0
579.714	1.4904e-06	3.1289e-06	2.502e-06	1.6111e-06	2.5982e-06	1.8014e-06	1.6551e-06	1.3051e-06	2.6956e-06	2.1676e-06	2.1906e-06	2.1905e-06	1.5778e-06	0
580.713	2.2473e-06	2.7816e-06	1.8156e-06	3.4732e-06	1.6856e-06	8.5689e-07	3.0223e-06	2.2621e-06	1.1046e-06	8.2524e-07	1.5219e-06	2.0601e-06	1.2433e-06	0
581.713	3.8479e-06	2.6764e-06	4.5991e-06	6.0639e-07	1.88e-06	1.1695e-06	2.7829e-06	2.7048e-06	1.1052e-06	5.832e-07	2.8671e-06	5.1444e-07	2.0471e-06	0
582.712	3.292e-06	2.5591e-06	6.9495e-07	1.6364e-06	1.5969e-06	1.4472e-06	2.6195e-06	1.4501e-06	3.0605e-06	5.0093e-07	1.6579e-06	2.3005e-07	1.0449e-06	0
583.712	1.3741e-06	1.38e-06	2.8877e-06	2.6324e-06	2.1706e-06	1.1259e-06	1.8382e-06	4.3775e-06	1.5358e-06	2.3012e-06	5.464e-07	1.6713e-06	1.7297e-06	0
584.711	2.9982e-06	3.9832e-06	1.8073e-06	3.5682e-06	3.3928e-06	3.047e-06	2.8643e-06	3.7821e-06	2.7341e-06	1.9799e-06	2.1772e-06	2.7837e-07	1.8756e-06	0
585.711	1.9901e-06	6.0861e-06	2.3916e-06	3.2542e-06	1.0107e-06	1.6649e-06	4.2334e-06	1.7124e-06	2.0796e-06	1.9007e-06	6.0975e-07	1.2291e-06	5.1576e-07	0
586.71	2.9893e-06	2.5864e-06	8.6167e-07	2.703e-06	2.7383e-06	2.3646e-06	2.8838e-06	4.7221e-06	3.8475e-06	2.3807e-06	2.0974e-06	2.0097e-06	1.2059e-06	0
587.71	3.0416e-06	3.0192e-06	1.7287e-06	4.1318e-07	3.5224e-06	1.5677e-06	3.7253e-06	1.0052e-06	2.6743e-06	4.3574e-06	2.0843e-06	1.1942e-06	2.3185e-06	0
588.709	2.7451e-06	7.9026e-06	2.3608e-06	8.1143e-07	2.2241e-06	2.2708e-06	3.3498e-06	3.3802e-06	3.5867e-06	8.325e-07	3.4028e-06	2.5218e-06	2.0833e-06	0
589.709	4.8013e-06	2.273e-06	9.0225e-07	3.2445e-06	1.1858e-06	2.4257e-06	8.582e-07	3.7318e-07	6.4908e-07	9.3828e-07	2.8636e-06	2.1297e-06	2.3457e-06	0
590.708	4.9066e-06	3.5186e-06	3.0617e-06	3.5001e-06	7.8847e-07	2.3215e-06	4.627e-06	1.1541e-06	4.0005e-06	3.4938e-06	1.9036e-06	3.2948e-06	1.7295e-06	0
591.708	3.0384e-06	2.2016e-06	1.7058e-06	1.9815e-06	4.3716e-06	4.2123e-06	1.6029e-06	9.4066e-07	5.145e-06	1.5187e-06	1.6692e-06	2.2012e-06	1.501e-06	0
592.707	3.6122e-06	4.5769e-06	2.1379e-06	1.663e-06	8.3691e-07	3.031e-06	3.281e-06	1.317e-06	2.466e-06	7.9587e-07	9.586e-07	1.6044e-06	9.0709e-07	0
593.707	3.3872e-06	8.2238e-07	1.6411e-06	3.0116e-06	1.3003e-06	2.0413e-06	3.6724e-06	1.4295e-06	4.8032e-06	3.0244e-06	4.3489e-07	1.8391e-06	2.1553e-06	0
594.706	7.0536e-07	3.3798e-06	1.5917e-06	2.1439e-06	2.4074e-06	1.7664e-06	3.2809e-06	3.0363e-06	2.3687e-06	1.0511e-06	2.331e-06	8.9384e-07	3.8681e-07	0
595.706	4.9729e-06	3.2824e-06	3.234e-06	1.3007e-06	1.4129e-06	1.9914e-06	3.2001e-06	9.7958e-07	1.427e-06	1.3019e-06	3.74e-06	7.8774e-07	1.5763e-06	0
596.705	3.9188e-06	3.3947e-06	1.9361e-06	1.8438e-06	1.4549e-06	2.0405e-06	3.2853e-06	1.7443e-06	3.5414e-06	4.6829e-07	2.4185e-06	2.1319e-06	4.0255e-07	0
597.705	2.333e-06	2.6441e-06	7.245e-07	2.7205e-06	6.8472e-07	1.2352e-06	3.5716e-06	2.6625e-06	1.8759e-06	9.6536e-07	4.2219e-06	1.5004e-06	1.5269e-06	0
598.704	1.3667e-06	4.6916e-06	1.9432e-06	1.5045e-06	8.8739e-07	1.866e-06	2.3736e-06	1.1736e-06	3.7498e-06	1.4082e-06	3.5836e-06	2.5916e-06	5.9087e-07	0
599.704	2.6755e-06	5.1374e-06	2.8238e-06	3.1302e-06	2.5934e-06	2.4475e-06	1.1543e-06	1.9428e-06	3.2148e-06	1.9267e-06	1.142e-06	9.906e-07	6.8308e-07	0
600.703	4.1379e-06	5.1271e-06	2.4713e-06	6.6129e-07	1.0798e-06	3.3579e-06	2.3945e-06	1.4638e-06	5.6968e-07	1.13e-06	9.592e-07	1.124e-07	5.5183e-07	0
601.703	2.1238e-06	3.2479e-06	1.0498e-06	2.4103e-06	4.1883e-06	1.9715e-06	3.0528e-06	2.8134e-06	2.4557e-06	2.95e-06	1.4761e-06	4.4401e-07	7.9873e-07	0
602.702	3.3137e-06	5.2321e-06	9.3075e-07	4.0828e-06	2.0957e-06	7.8343e-07	1.0839e-06	3.1308e-06	1.075e-06	1.1992e-06	2.4821e-06	1.9101e-06	1.1049e-06	0
603.702	6.7902e-06	4.6548e-06	2.9656e-06	4.5926e-07	1.1322e-06	2.0944e-06	2.335e-06	2.6945e-06	1.1883e-06	1.6096e-06	8.9611e-07	2.0171e-06	1.2701e-06	0
604.701	1.8835e-06	2.3356e-06	3.2906e-07	1.9241e-07	3.1094e-06	7.0291e-07	2.5227e-06	8.6218e-07	1.1966e-06	9.4363e-07	2.8417e-06	1.3195e-06	9.4221e-07	0
605.701	2.1496e-06	5.6766e-06	1.0582e-06	8.5416e-07	5.1929e-06	3.2743e-06	1.2508e-06	1.2061e-06	6.6075e-06	1.4773e-06	5.4124e-06	2.0507e-06	9.9567e-07	0
606.7	2.7211e-06	1.7761e-06	1.4468e-06	1.2317e-06	3.2363e-06	1.8029e-06	1.037e-06	2.9489e-06	3.1728e-06	1.6951e-06	1.799e-06	1.6173e-06	4.7708e-07	0
607.7	1.4039e-06	6.1132e-06	2.0658e-06	3.3919e-06	1.9049e-06	2.7956e-06	3.5882e-06	1.0647e-06	2.7873e-07	1.2923e-06	4.0016e-06	7.6472e-07	6.3332e-07	0
608.699	4.9622e-06	4.2447e-06	1.0185e-06	3.0784e-06	3.6e-06	2.1213e-06	3.1134e-06	2.5594e-06	1.065e-06	2.4825e-06	1.5482e-06	2.493e-06	1.006e-06	0
609.699	3.9339e-07	5.0864e-06	4.4761e-06	1.6068e-06	1.8183e-06	1.3743e-06	3.2186e-06	1.3431e-06	2.1783e-06	6.8715e-07	2.1959e-06	1.2875e-06	7.997e-07	0
610.698	3.014e-06	2.8074e-06	1.4192e-06	3.4535e-06	4.7013e-06	7.4893e-07	1.2135e-06	2.5643e-06	1.9711e-06	2.1563e-06	3.13e-06	2.4911e-06	1.3925e-06	0
611.698	5.0267e-06	2.6126e-06	2.4413e-06	3.6521e-06	3.7543e-06	8.039e-07	3.318e-06	2.4438e-06	1.4904e-06	2.754e-06	2.4823e-06	1.409e-06	2.4674e-06	0
612.697	1.0177e-06	2.0042e-06	3.8129e-06	1.9219e-06	4.2265e-06	2.34e-06	9.1387e-07	9.2199e-07	2.5276e-06	6.2724e-07	2.0702e-06	1.5465e-06	3.2088e-06	0
613.697	1.5102e-06	3.9584e-06	2.1423e-06	1.7494e-06	2.8411e-06	1.4722e-06	4.5125e-07	4.6284e-06	2.3759e-06	3.2887e-06	6.5144e-07	1.6193e-06	1.1634e-06	0
614.696	1.8178e-06	6.3419e-06	2.9827e-06	7.8588e-07	3.9201e-06	2.071e-06	4.593e-06	2.1273e-06	3.1352e-06	3.4088e-06	3.812e-06	8.9312e-07	1.1867e-06	0
615.696	3.2642e-06	2.3104e-06	2.1728e-06	3.8787e-06	2.7942e-06	1.9157e-06	4.506e-06	2.6066e-06	1.4251e-06	4.6356e-07	1.1694e-06	1.7389e-06	9.556e-07	0
616.695	1.0896e-06	2.2584e-06	2.0284e-06	1.4679e-06	2.2358e-06	4.0017e-06	2.1079e-06	1.5759e-06	4.1081e-06	6.3833e-07	2.8542e-06	4.5086e-07	8.9571e-07	0
617.695	4.2081e-06	2.0217e-06	1.6233e-06	1.4449e-06	1.4331e-06	1.943e-06	5.224e-06	2.407e-06	3.0786e-06	8.7181e-07	6.9286e-07	6.2056e-07	7.4558e-07	0
618.694	8.1996e-07	2.7569e-06	1.5232e-06	1.5468e-06	1.9289e-06	5.3934e-07	3.529e-06	1.6178e-06	3.2121e-06	2.4151e-06	2.1632e-06	1.425e-06	2.317e-06	0
619.694	1.5664e-06	3.9855e-06	2.6977e-06	3.0985e-06	3.0609e-06	1.3957e-06	2.3211e-06	2.3051e-06	2.6158e-06	1.6381e-06	1.3586e-06	2.9226e-06	3.9351e-07	0
620.693	1.6644e-06	4.2829e-06	7.9615e-07	1.0711e-06	3.7745e-06	9.9432e-07	3.9567e-06	5.0043e-07	3.8488e-06	2.6772e-06	1.1923e-06	1.2485e-06	1.0481e-06	0
621.693	3.1198e-06	4.3354e-06	3.2846e-06	3.0686e-06	1.1931e-06	1.3719e-06	9.5475e-07	3.9644e-06	1.651e-06	2.8117e-06	2.4807e-06	2.2525e-06	2.066e-06	0
622.692	3.5016e-06	7.0302e-06	2.3717e-06	1.5269e-06	1.0637e-06	5.487e-07	4.0992e-06	1.3189e-07	2.111e-06	3.0197e-06	1.6077e-06	3.8077e-07	2.3474e-06	0
623.692	2.0128e-06	4.6834e-06	1.852e-06	2.2945e-06	2.8075e-06	2.361e-06	4.7282e-06	9.8547e-07	1.6651e-06	1.0564e-06	1.4724e-06	1.4614e-06	1.3546e-06	0
624.691	3.0487e-06	6.6981e-06	4.5704e-06	1.9766e-06	3.3722e-07	2.5151e-06	3.353e-06	2.0355e-06	2.6734e-06	1.7584e-06	3.8192e-06	1.7322e-06	9.0997e-07	0
625.691	1.1629e-06	2.6787e-06	3.3856e-06	4.1477e-07	1.674e-06	3.0666e-06	2.1796e-06	3.4371e-06	1.6235e-06	1.9121e-06	2.5566e-06	6.8835e-07	7.5439e-07	0
626.69	2.0305e-06	1.0286e-06	2.0115e-06	6.4517e-07	2.8393e-06	3.0013e-06	9.3289e-07	1.9333e-06	1.2369e-06	2.5712e-06	3.8418e-06	1.1683e-06	1.8384e-06	0
627.69	4.5514e-06	4.4431e-06	2.6739e-06	8.7638e-07	4.0802e-06	1.2705e-06	2.1521e-06	4.7418e-06	2.3463e-06	5.5972e-07	1.9398e-06	7.3991e-07	4.289e-07	0
628.689	6.6981e-06	6.6345e-06	3.5661e-06	2.3858e-06	4.2512e-06	1.9258e-06	2.1091e-06	4.1063e-06	2.3407e-06	9.8981e-07	6.8525e-07	8.2564e-07	1.5354e-06	0
629.689	2.0726e-06	3.9487e-06	1.5699e-06	2.222e-06	2.1721e-06	2.0353e-06	2.3178e-06	6.1017e-07	1.4358e-06	1.9693e-06	1.4185e-06	2.2293e-06	1.6125e-06	0
630.688	1.4658e-06	5.3369e-06	6.1047e-07	2.099e-06	2.1951e-06	2.8606e-06	4.4859e-06	1.5313e-06	4.1095e-06	2.0386e-06	2.0705e-06	1.2324e-06	1.4643e-06	0
631.688	2.076e-06	7.6823e-07	1.6141e-06	1.1219e-06	1.6389e-06	3.0424e-06	2.9583e-06	1.8022e-06	4.2008e-06	2.6301e-06	2.983e-06	3.5227e-06	1.6734e-06	0
632.687	2.5463e-06	3.5161e-06	5.4741e-06	1.171e-06	6.2798e-07	1.2434e-06	3.7598e-06	4.3559e-06	2.1241e-06	1.5407e-06	2.8147e-06	3.6091e-07	2.0661e-06	0
633.687	4.313e-06	8.2376e-06	3.1808e-06	2.0805e-06	1.804e-06	6.9353e-07	2.1329e-06	1.1193e-06	9.8532e-08	2.1207e-06	2.9389e-06	1.9798e-06	5.6199e-07	0
634.686	4.2699e-06	1.985e-06	1.0671e-06	1.9486e-06	2.7168e-06	1.8814e-06	4.9382e-06	2.3604e-06	2.7061e-06	1.4865e-06	3.0276e-06	2.2435e-06	8.4372e-07	0
635.686	2.9345e-06	7.4108e-06	1.03e-06	2.3682e-06	1.8856e-06	1.7687e-06	3.4107e-06	2.74e-06	3.9857e-06	5.4802e-07	4.8322e-07	6.5301e-07	6.8373e-07	0
636.685	3.6358e-06	5.0621e-06	1.6235e-06	4.1488e-06	2.2038e-06	4.3209e-07	1.6969e-06	2.5173e-06	2.9718e-06	3.3463e-06	3.0935e-06	1.2225e-06	2.8849e-06	0
637.685	6.7805e-06	3.2968e-06	4.0613e-06	1.592e-06	3.2993e-06	4.0238e-06	2.8425e-06	1.9627e-06	2.2495e-06	2.3554e-06	2.2318e-06	1.7876e-06	3.577e-06	0
638.684	5.6404e-06	4.0758e-06	3.0231e-06	2.6165e-06	4.5041e-06	1.2189e-06	3.647e-06	3.5519e-06	4.5351e-06	5.2647e-07	1.0789e-06	3.0292e-06	1.9219e-06	0
639.684	2.9943e-06	7.2465e-06	2.5427e-06	2.7344e-06	5.1233e-06	2.6115e-06	3.1529e-06	1.3742e-06	2.7481e-06	2.372e-06	1.2708e-06	1.7554e-06	1.5522e-06	0
640.683	1.035e-06	7.6404e-06	2.8813e-06	7.7661e-07	3.2715e-06	9.0072e-07	2.4602e-06	2.274e-06	1.8353e-06	4.7487e-06	2.3289e-06	1.5307e-06	9.9863e-07	0
641.683	2.058e-06	8.631e-06	3.7973e-06	3.771e-06	2.578e-06	2.1296e-06	1.5069e-06	2.5284e-06	2.9157e-06	1.603e-06	3.9108e-06	1.569e-07	9.8496e-07	0
642.683	1.6942e-06	3.1355e-06	1.7552e-06	4.3324e-06	2.6835e-06	3.7322e-06	9.3169e-07	3.3513e-06	4.3421e-06	1.6164e-06	2.5259e-06	1.8568e-06	7.7968e-07	0
643.682	1.8482e-06	1.4539e-06	2.149e-06	2.2224e-06	3.4452e-06	3.1203e-06	3.4707e-06	3.7523e-06	2.0336e-06	1.5533e-06	2.4454e-06	1.7783e-06	9.4234e-07	0
644.682	5.3093e-06	2.9274e-06	3.2528e-06	3.4669e-06	5.3525e-06	2.0386e-06	3.2345e-06	5.6111e-06	4.9191e-06	2.6284e-06	2.7959e-06	1.0976e-06	2.2791e-06	0
645.681	1.4613e-06	2.5181e-06	2.1235e-06	2.0805e-06	2.5942e-06	2.6145e-06	3.4493e-06	4.4437e-06	4.5113e-06	4.2081e-06	2.2495e-06	2.4518e-06	1.5852e-06	0
646.681	4.9914e-06	7.1627e-06	4.7649e-07	2.6166e-06	1.2616e-06	2.3242e-06	2.2808e-06	3.4676e-07	4.0438e-06	2.1377e-06	2.9518e-06	8.6309e-07	1.5071e-06	0
647.68	7.1609e-06	1.0723e-06	9.9409e-07	3.3171e-06	2.7568e-06	2.4494e-06	2.2334e-06	3.5076e-06	4.7241e-07	2.3673e-06	1.2551e-06	2.8198e-06	1.1117e-06	0
648.68	4.2354e-06	3.5372e-06	2.8085e-06	4.1094e-06	3.1112e-06	1.2537e-06	1.3466e-06	4.6787e-06	1.3267e-06	2.7385e-07	1.1204e-06	3.3936e-06	9.1316e-07	0
649.679	1.1957e-06	4.0361e-06	1.5709e-06	4.0049e-06	7.2128e-07	2.1967e-06	6.1045e-06	3.7707e-06	4.5009e-06	1.9495e-06	2.9936e-06	1.5915e-06	2.1541e-06	0
650.679	2.3198e-06	6.6924e-06	2.306e-06	6.2579e-06	3.6712e-06	1.5701e-06	2.8011e-06	2.4678e-07	2.9231e-06	2.5342e-06	1.6252e-06	2.1071e-06	3.4931e-06	0
651.678	1.891e-06	5.2509e-06	9.5456e-07	3.0313e-06	4.0868e-06	2.3997e-06	4.2793e-06	3.7536e-06	5.665e-06	2.1465e-06	2.7067e-06	3.5243e-06	2.0237e-06	0
652.678	1.8912e-06	7.4444e-06	5.4516e-06	1.3903e-06	1.82e-06	2.8092e-06	5.03e-07	3.7069e-06	3.8914e-06	1.7938e-06	1.9301e-06	2.319e-06	2.1686e-06	0
653.677	2.4208e-06	5.7484e-06	1.4468e-06	5.7166e-06	4.1081e-06	1.8466e-06	2.9989e-06	3.0928e-06	2.9121e-06	3.1559e-06	2.5447e-06	9.1649e-07	3.5845e-07	0
654.677	3.1538e-06	7.5032e-06	1.1268e-06	4.2233e-06	4.0723e-06	2.0197e-06	1.3628e-06	3.4349e-06	3.3684e-06	8.9577e-07	2.682e-06	1.7901e-06	3.2366e-06	0
655.676	6.4152e-07	1.873e-06	1.6104e-06	1.4854e-06	3.7604e-06	2.0938e-06	4.8501e-06	1.4974e-06	2.5797e-06	2.737e-06	3.4081e-06	2.9986e-06	3.3125e-06	0
656.676	5.2468e-06	5.5946e-06	2.601e-06	3.537e-06	4.3097e-06	2.4406e-07	4.3345e-06	2.7848e-06	2.7936e-06	1.8761e-06	3.1007e-06	3.477e-06	2.7897e-06	0
657.675	4.3135e-06	5.281e-06	2.6773e-06	2.9598e-06	3.0348e-06	1.2284e-06	3.8827e-06	2.1577e-06	5.2656e-06	1.8351e-06	1.9038e-06	1.0121e-06	2.1552e-06	0
658.675	1.37e-06	2.4305e-06	2.7127e-06	3.5052e-06	6.4305e-07	1.2459e-06	3.9298e-06	1.6402e-06	3.4545e-06	5.7855e-07	2.823e-06	2.0132e-06	2.7977e-07	0
659.674	2.8649e-06	7.3866e-06	2.8837e-06	3.162e-06	2.8169e-06	3.0301e-06	2.2565e-06	2.6576e-06	1.2173e-06	1.5118e-06	2.9788e-06	1.0152e-06	1.9703e-06	0
660.674	3.1909e-06	5.8359e-06	1.8037e-06	2.8937e-06	3.3668e-06	3.6898e-06	3.8266e-06	2.8201e-06	1.3151e-06	1.7069e-06	2.8483e-06	1.628e-06	4.5516e-07	0
661.673	2.0228e-06	4.1076e-06	2.3513e-06	4.7447e-06	4.4626e-06	5.23e-06	2.3216e-06	6.7471e-06	6.4391e-06	4.1791e-06	2.0518e-06	1.4069e-06	1.3592e-06	0
662.673	4.3942e-07	5.3573e-06	2.9654e-06	2.8135e-06	3.418e-06	3.8029e-06	4.8828e-06	2.7862e-06	2.1856e-06	5.7137e-06	4.0305e-06	3.7587e-07	2.7002e-06	0
663.672	4.7026e-06	9.4846e-06	4.6069e-06	1.4269e-06	4.4842e-06	3.2085e-06	2.4511e-06	1.2233e-06	1.8938e-06	2.1742e-06	3.9045e-06	1.068e-06	5.5769e-06	0
664.672	3.4019e-06	1.3944e-06	2.1088e-06	2.7498e-06	2.4871e-06	2.2401e-06	2.2638e-06	7.9533e-07	5.401e-06	1.5345e-06	1.7039e-06	9.6055e-07	3.1755e-06	0
665.671	1.1285e-06	7.2372e-06	1.5892e-06	1.1317e-06	4.9814e-06	6.783e-07	3.4526e-06	3.112e-06	4.6036e-06	3.0553e-06	3.086e-06	2.5851e-06	2.1509e-06	0
666.671	2.808e-06	5.2336e-06	3.5306e-06	1.9468e-06	5.1802e-06	3.0401e-06	1.7929e-06	3.9006e-06	1.8559e-06	6.0253e-06	2.346e-07	2.5727e-06	2.7469e-06	0
667.67	7.9215e-07	4.3822e-06	5.96e-07	2.6838e-06	3.1315e-06	3.858e-06	4.3453e-06	1.8025e-06	8.4695e-07	3.3379e-06	5.6019e-06	2.1511e-06	2.1746e-06	0
668.67	5.488e-06	1.0636e-06	1.3109e-06	3.4448e-06	2.0118e-06	3.8379e-06	3.1894e-06	1.4906e-06	7.0989e-06	3.6925e-06	5.0729e-06	1.3419e-06	4.8501e-07	0
669.669	7.1511e-06	5.6757e-06	3.5711e-06	1.8749e-06	3.6406e-06	5.6744e-06	2.7128e-06	5.1849e-06	3.7133e-06	7.4919e-07	2.4093e-06	2.1804e-06	1.4328e-06	0
670.669	2.7623e-06	6.5541e-06	3.653e-06	7.3924e-06	2.4443e-06	2.1749e-06	2.6481e-06	3.2517e-06	3.18e-06	1.4741e-06	4.4194e-06	7.5265e-07	2.6465e-06	0
671.668	1.3032e-06	2.0572e-06	1.6824e-06	1.6392e-06	6.3968e-06	6.0534e-06	1.3793e-06	6.1063e-06	2.5595e-06	7.5256e-07	2.0258e-06	2.295e-06	3.1824e-06	0
672.668	7.0595e-06	2.1762e-06	4.9603e-06	4.6847e-06	2.9519e-06	6.1743e-06	2.8246e-06	1.0172e-06	1.4151e-06	3.3805e-06	5.0298e-06	1.6331e-06	2.9123e-06	0
673.667	2.372e-05	2.6676e-06	1.7899e-05	3.7617e-06	8.8849e-06	5.1538e-06	1.2044e-06	3.1189e-06	3.018e-06	4.0786e-06	2.0519e-06	4.8358e-06	2.8856e-06	0
674.667	5.0857e-06	6.5532e-06	4.1119e-06	1.3894e-06	1.7851e-06	3.7997e-07	1.3414e-06	1.8939e-06	3.1101e-06	1.1885e-06	8.945e-07	4.776e-07	1.3545e-06	0
675.666	6.1717e-06	7.3089e-06	2.9127e-06	2.3661e-06	2.1674e-06	5.9173e-07	2.3158e-06	2.6419e-06	2.2576e-06	5.734e-07	2.9443e-06	3.0474e-06	2.7402e-06	0
676.666	3.4704e-06	5.5692e-06	2.846e-07	3.1276e-06	5.2762e-06	3.8065e-06	2.8548e-06	8.1274e-06	2.9666e-06	1.1819e-06	2.2711e-06	2.9362e-06	2.391e-06	0
677.665	6.4529e-06	2.904e-06	3.3377e-06	1.7667e-06	2.2753e-06	6.2639e-06	6.0349e-06	2.6992e-06	1.6047e-06	3.3322e-06	3.2182e-06	4.9803e-07	1.4572e-06	0
678.665	9.0525e-07	9.7028e-07	1.9682e-06	3.1151e-06	2.9868e-06	2.9782e-06	5.6341e-06	1.6857e-06	6.7624e-06	1.2235e-06	3.9904e-06	1.0882e-06	5.7491e-07	0
679.664	3.0926e-06	4.002e-06	2.6179e-06	1.5815e-06	2.9489e-06	2.7465e-06	2.7496e-06	1.8065e-06	4.0565e-06	4.8265e-06	2.2431e-06	1.7241e-06	2.4135e-06	0
680.664	3.9917e-06	3.8887e-06	7.216e-06	3.5519e-06	3.291e-06	1.267e-06	4.2716e-06	5.8344e-06	6.905e-06	3.5392e-06	3.5006e-06	7.3116e-07	1.0325e-06	0
681.663	1.5678e-06	5.9805e-06	3.3569e-06	2.9889e-06	4.2352e-06	1.6443e-06	3.4255e-06	3.8328e-07	3.5687e-06	2.4147e-06	2.963e-06	1.677e-06	7.7037e-07	0
682.663	3.5632e-06	5.5686e-06	6.7429e-07	2.4691e-06	1.6084e-06	4.3507e-06	4.2499e-06	5.3658e-06	6.2998e-06	1.9128e-06	4.138e-06	3.2102e-06	1.1877e-06	0
683.662	8.8681e-06	2.3352e-06	2.6531e-06	3.5746e-06	4.5052e-06	1.3979e-06	1.751e-07	1.5346e-06	2.9755e-06	2.4684e-06	5.7553e-07	1.6656e-06	1.1475e-06	0
684.662	1.7761e-06	5.2486e-06	1.6659e-06	4.8502e-06	1.8289e-06	4.4618e-06	4.208e-06	1.005e-06	3.3249e-06	9.0838e-07	2.5942e-06	1.4196e-06	9.6987e-07	0
685.661	2.4693e-06	7.7806e-06	4.7761e-06	4.6356e-06	3.7023e-06	3.486e-06	3.3867e-06	4.5386e-06	2.9038e-06	4.6369e-06	1.6586e-06	1.2812e-06	2.4976e-06	0
686.661	4.7454e-06	3.7423e-06	2.7422e-06	9.7237e-07	4.5774e-06	1.7541e-06	2.0361e-06	4.9209e-06	1.446e-06	2.7681e-06	2.4666e-06	1.5132e-06	1.9768e-06	0
687.66	4.6849e-06	7.1732e-06	1.6334e-06	1.3574e-06	1.5786e-06	5.7605e-06	5.7306e-06	4.1905e-06	5.3739e-06	5.0776e-06	3.6928e-06	2.0619e-06	1.2615e-06	0
688.66	2.5671e-06	5.3015e-06	2.0767e-06	6.0964e-06	4.6805e-06	1.8612e-06	3.8614e-07	1.8159e-06	4.4449e-06	1.9318e-06	2.1613e-06	2.0825e-06	2.114e-06	0
689.659	4.3339e-06	6.3791e-06	1.8073e-06	4.7401e-06	3.0508e-06	2.2861e-06	4.9757e-06	3.0052e-06	8.2345e-07	2.7978e-06	2.9382e-06	2.2952e-06	4.0682e-06	0
690.659	8.2408e-06	6.2442e-07	1.024e-06	5.4483e-06	5.4732e-06	8.2087e-07	2.788e-06	7.351e-06	2.6627e-06	1.8908e-06	3.9596e-06	3.0212e-06	4.2315e-06	0
691.658	5.7066e-06	2.6965e-06	1.7707e-06	5.0857e-06	1.9291e-06	6.4863e-06	3.1681e-06	7.7346e-06	4.806e-06	7.9403e-06	3.4731e-06	3.714e-06	1.907e-06	0
692.658	4.9262e-06	5.0749e-06	1.7299e-06	5.0076e-06	3.3518e-06	5.2433e-06	2.28e-06	4.4444e-06	6.1861e-06	5.6382e-06	6.9862e-06	2.9057e-06	2.1266e-06	0
693.657	8.4037e-06	6.4459e-06	1.5404e-06	2.8638e-06	4.7497e-06	3.04e-06	3.5272e-06	9.2628e-06	2.5234e-06	3.9182e-06	1.622e-06	3.7146e-06	2.4614e-06	0
694.657	4.1526e-06	9.2808e-06	3.1422e-06	4.9723e-06	5.0102e-07	1.144e-06	2.6359e-06	2.502e-06	2.5005e-06	4.3499e-07	6.0829e-06	2.9638e-06	3.7127e-06	0
695.656	5.8051e-06	2.9222e-06	2.5706e-06	5.2648e-06	2.0705e-06	5.3938e-07	5.8246e-06	2.1373e-06	2.7901e-06	2.2142e-06	1.8573e-06	1.8615e-06	2.1522e-06	0
696.656	1.3207e-06	1.0146e-05	3.5154e-07	2.6378e-06	4.263e-06	1.7344e-06	3.4292e-06	8.545e-07	7.7142e-06	6.5988e-06	1.1289e-06	3.3461e-06	5.36e-07	0
697.655	1.9343e-06	3.9448e-06	1.699e-06	4.2533e-06	3.2069e-06	2.8873e-06	2.702e-06	4.0435e-06	2.6291e-06	3.9692e-06	1.543e-06	3.1085e-06	3.4026e-06	0
698.655	1.7286e-06	5.003e-06	1.0275e-06	5.0476e-06	5.0168e-06	4.8755e-06	4.8292e-06	5.4384e-06	3.7529e-06	4.9652e-06	3.8376e-06	7.5003e-07	3.3826e-06	0
699.654	4.0315e-06	4.0387e-06	1.5651e-06	2.4754e-06	2.8355e-06	4.6241e-06	2.0667e-06	4.7809e-06	1.938e-06	2.95e-06	1.6983e-06	3.4147e-07	1.8743e-06	0
700.654	7.9167e-06	2.7479e-06	4.396e-06	2.1831e-06	2.9498e-06	3.354e-06	3.8305e-06	6.9149e-06	2.8947e-06	8.1379e-07	3.6074e-06	3.7015e-06	2.5059e-06	0
701.653	3.6497e-06	1.364e-06	5.9464e-06	9.0073e-07	2.7443e-06	1.8382e-06	9.3154e-07	3.4075e-06	2.2936e-06	3.2057e-06	1.6236e-06	1.9771e-06	5.0454e-06	0
702.653	6.212e-06	7.3906e-06	3.6528e-06	3.1145e-06	2.3277e-06	2.4514e-06	3.7084e-06	3.2105e-06	3.0037e-06	1.6457e-06	3.6857e-06	1.4713e-06	3.1198e-06	0
703.652	8.9427e-06	3.9858e-06	1.6005e-06	4.2598e-06	5.4196e-06	4.7173e-06	2.777e-06	2.3898e-06	4.8557e-06	6.1531e-07	4.6162e-06	8.363e-07	2.3231e-06	0
704.652	7.3161e-07	4.1741e-06	2.9371e-06	1.0937e-06	2.564e-06	1.0171e-06	3.0399e-06	2.1744e-06	2.4557e-06	3.7749e-06	2.5376e-07	1.6901e-06	8.5465e-07	0
705.651	7.0755e-06	3.6728e-06	3.7856e-06	9.903e-06	3.036e-06	3.0175e-06	5.9367e-06	1.6085e-06	4.6951e-06	5.2303e-06	1.3896e-06	2.9368e-06	5.7725e-07	0
706.651	1.6744e-06	3.0205e-06	8.8065e-07	3.3946e-06	3.1861e-06	4.6527e-06	3.3306e-06	2.1411e-06	1.6844e-06	1.5162e-06	5.5742e-06	2.1391e-06	1.2686e-06	0
707.65	3.1804e-06	1.0463e-05	4.938e-06	3.6602e-06	3.4451e-06	9.1637e-07	5.9831e-06	3.0852e-06	2.428e-06	2.7326e-06	4.7467e-06	3.2714e-06	1.0907e-06	0
708.65	1.0919e-06	4.5082e-06	1.6241e-06	3.0259e-06	1.3009e-06	2.7075e-06	2.8598e-06	4.3745e-06	5.027e-06	6.6912e-06	3.871e-06	3.5298e-06	2.028e-06	0
709.649	1.2909e-06	7.2287e-06	3.106e-06	3.2828e-06	1.3009e-06	1.0467e-06	3.7779e-06	2.8588e-06	5.8993e-06	2.0222e-06	4.3179e-06	2.4128e-06	1.6339e-06	0
710.649	1.2098e-06	6.568e-06	1.2604e-06	5.3542e-06	6.639e-06	1.8501e-06	1.7083e-06	3.8348e-06	8.2895e-06	2.1828e-06	1.7549e-07	3.4883e-06	8.1069e-07	0
711.648	1.9905e-06	4.0403e-06	1.7492e-06	2.281e-06	3.7367e-06	4.3104e-06	2.6517e-06	4.2544e-06	1.7145e-06	3.3313e-06	2.6404e-06	7.4827e-07	3.3862e-06	0
712.648	2.4308e-06	5.7433e-06	2.1661e-06	4.4692e-06	6.0833e-06	4.1668e-06	4.1683e-07	4.2486e-06	5.1192e-06	7.1262e-06	5.276e-06	2.1062e-06	9.3878e-07	0
713.647	6.3838e-06	9.5215e-06	4.3761e-06	5.7194e-06	5.2861e-06	5.4744e-06	4.9014e-06	3.3418e-06	8.7594e-06	5.303e-06	1.7184e-06	1.668e-06	2.3825e-06	0
714.647	6.492e-06	4.8666e-06	3.4265e-06	1.2638e-06	7.0229e-07	5.1134e-06	4.2984e-06	1.6017e-06	7.8566e-06	9.5517e-07	6.4692e-06	1.4596e-06	5.688e-07	0
715.646	2.5186e-06	3.7172e-06	1.9837e-06	4.2638e-06	4.6488e-06	2.5887e-06	1.2072e-06	2.6854e-06	2.9552e-06	2.2283e-06	3.8217e-06	1.5175e-06	1.4274e-06	0
716.646	4.3221e-06	5.2091e-06	3.7814e-06	3.5547e-06	9.6859e-07	3.2478e-06	1.403e-06	5.4656e-07	1.5256e-06	2.2779e-06	2.5049e-06	3.6435e-06	8.518e-07	0
717.645	2.0487e-06	2.1517e-06	4.2514e-06	3.8457e-06	1.4583e-06	5.1614e-06	2.5671e-06	3.876e-06	4.7569e-06	4.2066e-06	3.6794e-06	2.2996e-06	1.8619e-06	0
718.645	1.3103e-06	3.3054e-06	6.9711e-06	3.2273e-06	4.6981e-06	9.2344e-07	4.6652e-06	6.1803e-06	5.3124e-06	2.065e-06	5.586e-06	1.8489e-06	3.3292e-06	0
719.644	1.4398e-05	8.851e-06	5.3278e-06	1.3324e-06	5.804e-06	2.7096e-06	3.1391e-06	3.0374e-06	1.024e-05	2.7473e-06	1.544e-06	2.775e-06	4.5366e-06	0
720.644	3.7805e-06	5.8779e-06	2.373e-06	3.2708e-06	4.7964e-06	1.5286e-06	9.1357e-06	3.8912e-06	4.5468e-06	2.6535e-06	1.3068e-06	5.6817e-06	1.3008e-06	0
721.644	7.9852e-06	4.2697e-06	8.9312e-07	6.4745e-06	1.4233e-06	4.936e-06	4.1936e-06	8.614e-06	4.4557e-06	7.843e-06	4.6161e-06	5.6224e-07	1.0741e-06	0
722.643	1.4755e-05	9.8457e-06	3.1109e-06	1.096e-05	8.3443e-07	3.3693e-06	5.8844e-06	5.9404e-06	1.0195e-05	6.5397e-06	9.5276e-06	5.0136e-07	3.1787e-06	0
723.643	1.0235e-05	3.7308e-06	2.7653e-06	3.4155e-06	4.3616e-06	4.8853e-06	1.2475e-06	3.8517e-06	8.2106e-06	2.0432e-06	2.7315e-06	1.5023e-06	5.6614e-06	0
724.642	7.9723e-06	1.1312e-05	1.2926e-06	1.2452e-06	3.5163e-06	3.215e-06	5.1584e-06	4.8467e-06	2.1026e-06	2.3207e-06	4.9219e-06	4.8935e-06	3.0246e-06	0
725.642	5.2865e-06	6.9482e-06	3.655e-06	6.1317e-06	1.7297e-06	5.9445e-06	5.1241e-06	4.9788e-06	2.7983e-06	1.6991e-06	3.7553e-06	1.8399e-06	4.6936e-06	0
726.641	8.75e-06	8.5065e-06	3.6266e-06	7.4639e-06	2.6698e-06	4.1605e-06	6.6524e-06	3.5712e-06	4.9672e-06	2.8472e-06	2.457e-06	7.622e-07	4.4484e-07	0
727.641	7.616e-06	4.1441e-06	1.6356e-06	3.3338e-06	4.6671e-06	5.6424e-07	7.6097e-06	1.2053e-06	7.6883e-06	4.8932e-06	1.0695e-06	3.9436e-06	1.297e-06	0
728.64	7.1309e-06	6.6373e-06	5.3926e-06	7.1065e-06	5.6589e-06	3.2548e-06	4.8896e-06	3.4445e-06	5.7935e-06	3.7694e-06	2.2119e-06	1.6987e-06	5.3246e-06	0
729.64	5.2289e-06	9.8668e-06	3.3043e-06	1.6363e-06	4.5409e-06	3.2142e-06	1.9834e-06	3.1834e-06	4.5104e-06	4.8672e-06	2.2486e-06	1.7512e-06	2.202e-06	0
730.639	5.5563e-06	7.7326e-06	7.2836e-07	4.2144e-06	2.9123e-06	2.5774e-06	4.541e-06	2.0008e-06	5.4432e-06	3.1428e-06	4.1502e-06	1.8832e-06	2.0298e-06	0
731.639	7.9072e-06	5.3277e-06	1.9614e-06	2.4774e-06	7.584e-06	4.2822e-06	4.9113e-06	5.0932e-07	5.1841e-06	4.2189e-06	3.4927e-06	1.7031e-06	1.7067e-06	0
732.638	1.2189e-06	1.7313e-06	4.5305e-06	5.0299e-06	9.1374e-07	4.0854e-06	4.0117e-06	4.2246e-06	6.0689e-06	4.91e-06	2.7433e-06	2.8939e-06	7.5237e-07	0
733.638	2.4893e-06	3.954e-06	3.5396e-06	1.379e-06	2.1812e-06	1.9316e-06	6.1518e-06	8.0641e-06	1.8402e-06	1.9936e-06	8.7263e-07	4.7818e-06	2.0371e-06	0
734.637	7.5387e-06	4.9867e-06	6.7271e-06	4.356e-06	1.4949e-06	4.9027e-06	2.8514e-06	6.9335e-06	4.1356e-06	1.3589e-06	2.7978e-06	1.824e-06	5.3362e-06	0
735.637	3.4249e-06	3.8208e-06	5.2139e-06	4.2795e-06	5.6771e-06	2.3201e-06	3.3915e-06	5.4514e-06	4.5213e-06	4.8781e-06	3.9426e-06	1.849e-06	1.1885e-06	0
736.636	4.0679e-06	5.4419e-06	3.3998e-06	9.6364e-07	6.627e-06	5.4584e-06	5.3554e-06	2.0252e-06	2.5276e-06	4.8465e-06	6.1735e-06	3.1447e-06	8.7641e-07	0
737.636	6.6231e-06	5.2808e-06	4.1905e-06	3.8537e-06	4.8698e-06	3.9702e-06	3.4708e-06	6.9971e-06	4.2693e-06	2.6219e-06	2.7176e-06	3.2796e-06	1.6492e-06	0
738.635	2.8722e-06	5.3198e-06	3.2122e-06	2.4719e-06	4.1122e-06	7.4332e-06	7.0158e-06	2.189e-06	9.2838e-06	1.1488e-06	3.6687e-06	2.2895e-06	1.9082e-06	0
739.635	1.8371e-06	2.7997e-06	2.6993e-06	7.2074e-07	1.658e-06	2.4062e-06	3.9767e-06	2.4563e-06	3.7943e-06	3.3361e-06	2.9556e-06	5.2464e-06	1.0114e-06	0
740.634	1.1978e-06	1.4615e-06	4.1876e-06	2.9316e-07	4.3152e-06	4.4042e-06	3.0159e-06	3.368e-06	4.3308e-07	1.446e-06	5.8821e-07	2.8145e-06	1.9171e-06	0
741.634	5.4753e-06	2.4427e-06	1.2234e-06	8.6223e-06	2.0034e-06	3.069e-06	1.848e-06	2.9513e-06	5.7302e-06	2.2271e-06	6.683e-07	3.7011e-06	5.9451e-06	0
742.633	6.254e-06	6.5716e-06	2.1428e-06	4.0898e-06	5.0031e-06	2.9519e-06	1.0362e-06	4.224e-06	3.6951e-06	1.9474e-06	2.8644e-06	1.8304e-06	3.1131e-06	0
743.633	4.8377e-06	4.0309e-06	3.0636e-07	5.3591e-06	1.4254e-06	6.4581e-06	3.4877e-06	2.8499e-06	8.1936e-06	3.5286e-06	3.3802e-06	3.6094e-06	3.4902e-06	0
744.632	1.5527e-05	6.7705e-06	1.5619e-06	2.3297e-06	6.8477e-06	5.9812e-06	6.0934e-06	7.176e-06	8.0586e-06	4.4765e-06	1.8719e-06	2.742e-06	5.4381e-06	0
745.632	9.6717e-06	4.4882e-06	9.2919e-07	1.2456e-06	3.636e-07	4.9755e-06	3.9064e-07	7.6222e-06	7.6157e-06	3.0265e-06	2.7935e-06	2.0593e-06	1.6063e-06	0
746.631	5.3415e-06	3.386e-06	6.4097e-06	7.3501e-06	3.7789e-06	1.1943e-06	7.4988e-06	3.1878e-06	5.0287e-06	2.1032e-06	1.8585e-06	2.1031e-06	2.5822e-06	0
747.631	2.0303e-06	7.807e-06	1.6403e-06	8.5949e-06	4.4972e-06	1.5603e-06	5.011e-06	3.6132e-06	7.3188e-06	1.8999e-06	5.9842e-06	1.2299e-06	6.2024e-06	0
748.63	3.1513e-06	7.2268e-06	1.2478e-06	2.9959e-06	2.2715e-06	1.2348e-06	4.6352e-06	2.124e-06	4.4633e-06	4.5477e-06	1.9288e-06	3.0616e-06	2.7611e-06	0
749.63	4.8207e-06	5.5921e-06	7.8905e-06	2.9845e-06	7.0601e-06	3.9293e-06	2.0617e-06	5.4467e-06	4.7777e-06	7.1072e-06	3.9528e-06	9.0938e-07	5.1355e-06	0
750.629	1.9536e-06	4.5734e-06	1.6444e-06	2.3171e-06	8.5818e-06	1.2536e-06	7.0947e-06	1.4772e-06	5.6042e-06	9.1862e-06	1.6908e-06	3.7577e-06	2.2457e-06	0
751.629	6.1093e-06	4.2012e-06	3.8762e-06	2.8036e-06	2.4989e-06	5.8551e-06	4.2911e-06	1.8901e-06	9.7425e-06	4.7404e-06	2.131e-06	3.0142e-06	6.4742e-06	0
752.628	6.1606e-06	1.203e-05	3.5555e-06	6.3285e-06	3.0792e-06	7.0716e-07	5.6975e-06	1.0606e-05	4.8559e-06	9.8406e-06	1.1794e-05	9.4531e-06	1.3868e-06	0
753.628	8.0916e-06	2.4917e-06	2.1443e-06	8.8207e-06	4.8439e-06	2.8168e-06	3.4517e-06	6.3102e-06	7.0751e-06	6.4001e-06	5.7357e-06	6.0166e-06	5.0024e-06	0
754.627	1.1381e-05	2.8604e-06	4.9707e-06	6.3204e-06	1.5722e-06	4.0047e-06	4.9512e-06	3.0694e-06	5.9582e-06	2.8637e-06	3.0973e-06	5.9903e-06	3.953e-06	0
755.627	2.6215e-06	3.8275e-06	6.4968e-06	1.6746e-06	9.2005e-07	1.9371e-06	4.9806e-06	7.6153e-06	3.5969e-06	3.637e-06	8.364e-06	3.1066e-06	4.1378e-06	0
756.626	2.0132e-06	5.1979e-06	7.2075e-06	5.2803e-06	4.1671e-06	4.1725e-06	1.1059e-06	4.9627e-06	3.1042e-06	4.2453e-06	1.9389e-06	2.4655e-06	8.0057e-07	0
757.626	6.2562e-06	6.2266e-06	3.8882e-06	3.859e-06	5.6975e-06	1.8039e-06	3.7161e-06	6.5801e-06	9.4663e-06	2.7244e-06	1.0928e-06	3.7474e-06	4.6986e-06	0
758.625	4.3146e-06	3.9348e-06	1.6012e-06	1.1075e-05	5.938e-06	6.6954e-06	1.4162e-06	5.882e-06	2.6659e-06	3.236e-06	3.3747e-06	6.1407e-06	1.5145e-06	0
759.625	1.0991e-05	6.0118e-06	5.8568e-07	4.6156e-06	2.1129e-06	2.7497e-06	5.2056e-06	9.6421e-06	3.0848e-06	2.8333e-06	9.4295e-06	9.1221e-07	3.5112e-06	0
760.624	1.4553e-06	1.1311e-05	2.662e-06	3.921e-06	4.6779e-06	4.9491e-06	5.9866e-06	4.7214e-06	2.5358e-06	5.2521e-06	2.9935e-06	1.9456e-06	2.3542e-06	0
761.624	5.3232e-06	9.8957e-06	3.592e-06	3.067e-06	1.4064e-06	1.9545e-06	2.9204e-06	5.0531e-06	1.7244e-06	8.6228e-06	9.2843e-06	3.7362e-06	1.4775e-06	0
762.623	8.1055e-06	5.357e-06	5.7441e-06	5.0608e-06	7.5679e-06	1.9188e-06	2.2694e-06	2.4481e-06	5.5423e-06	2.9851e-06	9.7295e-07	2.7895e-06	2.8416e-06	0
763.623	5.8818e-06	2.1052e-05	3.6622e-06	1.2506e-06	3.9943e-06	3.7912e-06	1.4056e-06	8.776e-06	3.2847e-06	5.1766e-06	1.7977e-06	1.8294e-07	2.0609e-06	0
764.622	7.6512e-06	1.0088e-05	5.5329e-06	6.1939e-06	5.2496e-06	3.697e-06	4.5909e-06	6.3757e-06	1.7035e-06	9.0856e-06	4.7207e-06	2.6082e-06	2.0205e-06	0
765.622	7.651e-06	1.2256e-05	1.3207e-06	1.7524e-06	1.4575e-06	1.6455e-06	5.8121e-06	1.5703e-06	4.7044e-06	5.7222e-06	5.5943e-06	3.0481e-06	3.1397e-06	0
766.621	1.0443e-05	3.9631e-06	5.7253e-06	5.8799e-06	2.5514e-06	9.0745e-06	4.2045e-06	6.4585e-06	1.0824e-06	4.0483e-06	3.97e-06	1.843e-06	5.8486e-06	0
767.621	6.717e-06	1.1165e-05	4.4287e-06	3.3208e-06	6.9753e-06	4.0761e-06	3.4715e-06	2.7676e-06	6.149e-06	2.7742e-06	3.1545e-06	7.8026e-07	2.2049e-06	0
768.62	2.0966e-06	6.9113e-06	4.0513e-06	7.95e-06	2.3461e-06	2.6418e-06	7.3291e-06	9.3434e-06	8.1511e-06	2.8033e-06	3.9889e-06	2.8715e-06	4.29e-06	0
769.62	1.4466e-05	4.7064e-06	3.5073e-06	5.3507e-06	4.8269e-06	2.4634e-07	5.6496e-06	3.8871e-06	5.5303e-06	5.2258e-06	4.3021e-06	4.9918e-06	7.2134e-06	0
770.619	1.0392e-05	1.3098e-06	1.8656e-06	4.4906e-06	4.584e-06	3.6166e-06	2.8211e-06	4.0745e-06	8.8888e-06	5.6301e-06	2.8962e-06	3.0364e-06	2.694e-06	0
771.619	6.4431e-06	4.3699e-06	3.4585e-06	1.5297e-06	2.5206e-06	1.4323e-06	5.7309e-06	4.1811e-06	1.2344e-05	4.3404e-06	6.9274e-06	2.9517e-06	4.1379e-06	0
772.618	3.1662e-06	1.0475e-05	3.4078e-06	3.2505e-06	1.4968e-06	5.916e-06	6.8588e-06	6.0624e-06	3.6987e-06	8.2795e-06	1.9122e-06	3.1628e-06	1.3948e-06	0
773.618	1.9713e-06	8.8352e-06	3.1331e-06	4.5392e-06	5.4172e-06	4.8569e-06	4.7395e-06	1.4149e-06	9.7904e-06	1.4299e-06	5.9756e-07	2.9988e-06	1.0835e-05	0
774.617	3.5994e-06	5.5555e-06	8.2094e-06	7.7431e-06	3.0531e-06	5.8418e-06	6.5624e-06	3.2243e-06	3.245e-06	5.7586e-06	3.1729e-06	3.5647e-06	6.8123e-06	0
[truncated: 250 more rows]

## Sheet: L30_phase (white)
response freq\stimulus size	70	60	50	40	30	20	10	AN10	AN20	AN30	AN40	AN50	AN60
[truncated: 1,026 more rows]

[truncated: 14 more sheets: M30_amp, M30_phase, M30_amp (white), M30_phase (white), L12_amp, L12_phase, L12_amp (white), L12_phase (white), M12_amp, M12_phase, M12_amp (white), M12_phase (white), Amplitude, Phase]
