# Supplementary material for: The Spatial Properties of L- and M-Cone Inputs to Electroretinograms That Reflect Different Types of Post-Receptoral Processing
Source: PLoS One. 2015 Mar 18;10(3):e0121218. doi: 10.1371/journal.pone.0121218 (PMC4364754; doi:10.1371/journal.pone.0121218)
Supplement: S6 File — (XLS) [file pone.0121218.s010.xls]

## Sheet: L-CONE
Amplitude	BRUNO																Amplitude	GIVAGO																Amplitude	JAN
Fundamental	FF	70	60	50	40	30	20	10	10AN	20AN	30AN	40AN	50AN	60AN	NOISE		Fundamental	FF	70	60	50	40	30	20	10	10AN	20AN	30AN	40AN	50AN	60AN	NOISE		Fundamental		70	60	50	40	30	20	10	10AN	20AN	30AN	40AN	50AN	60AN	NOISE
	0.00053208	0.0025534	0.0065156	0.003039	0.0064258	0.0017003	0.001254	0.00081928	0.0014263	0.00039187	0.0013398	0.0002508	0.0004837	0.0013577	0.0024268			0.0016443	8.2777e-05	0.0003071	0.00024493	0.00028628	0.00049595	0.0019257	0.0022491	0.0014701	0.0013473	0.0009726	0.0011021	0.00041712	0.00097197	0.0017084			0.00010611	0.00030538	0.00025555	0.00029823	0.00010261	7.989e-05	0.0001388	0.0002592	0.00022025	0.00032763	0.0020917	0.0026217	0.00044463	0.00017743	2.2638e-05
4		0.0085506	0.0080994	0.016867		0.006034									0.0013086		4	0.0028982	0.00080981	0.0010891		0.00087929								0.00062013		0.00080507		4	0.0019516	0.0018154	0.0019636	0.0018846	0.0017543	0.0013732	0.0011532		0.0022044	0.0020893			0.0016775	0.0017262	0.0001502
	0.00014695	0.0022019	0.0020864	0.0087274	0.001744	0.0030828	0.0010687	0.00062499	0.0006928	0.00025915	0.0010193	0.00019946	0.0003468	0.00081354	0.00049316			0.00036641	0.00024268	5.6939e-05	0.00053112	0.00043795	0.00024789	0.00044718	0.00076444	0.00080063	0.00067264	0.00033208	0.00020779	0.00010411	5.8087e-05	0.0008891			0.00011997	0.00015534	8.9296e-05	8.4586e-05	0.00013227	0.00011871	0.00015202	0.00011049	0.00013482	0.00025443	0.00035272	0.00025744	0.00028075	0.0001933	5.5019e-05
	0.00017241	0.00023042	0.00029695	0.00041773	0.00019981	0.00055923	0.00031852	0.00025203	0.00017473	0.00068242	0.00043036	0.0007174	0.00021886	0.00021547	0.00049269			0.00023384	0.00040641	0.00013406	0.0002144	0.00030751	0.00022131	0.00011224	5.7683e-05	0.00032174	0.00020611	6.7736e-05	0.00033649	0.00029317	0.0003344	0.00023122			0.00010059	0.00016747	9.4152e-05	0.00034978	0.00011344	0.00014012	0.00014849	0.00017397	0.00017181	0.00022163	0.00011158	0.00027687	0.0001547	7.2367e-05	0.00010773
12	0.0010563	0.0018975	0.0018732	0.0014809	0.0018599	0.0010503	0.0012614	0.00082582	0.0019417	0.0020915	0.0020819	0.0017358	0.0012679	0.0011857	0.00046526		12	0.0024654	0.0026688	0.0023803	0.002661	0.0022778	0.0022216	0.0019833	0.0011419	0.0025971	0.0023505	0.0023161	0.0021754	0.001943	0.001545	0.00048071		12	0.0018207	0.0023689	0.0024721	0.0023006	0.0021571	0.002038	0.0018595	0.0012132	0.0023026	0.0020675	0.0020668	0.0022044	0.0021567	0.0019804	7.2281e-05
	0.00026075	8.1863e-05	0.00010393	0.00044206	0.00031224	0.000329	0.00019192	9.3726e-05	0.00037212	0.0003593	0.00038076	0.000171	0.00028977	2.1846e-05	0.0003965			0.00029431	0.00051258	0.00021602	0.00010665	0.00024086	0.00018739	0.00022912	0.00021062	0.00026175	0.00040087	0.00024627	0.00021267	0.00022586	0.00019231	0.00029429			0.00018551	0.00018138	0.0002721	0.00049208	0.00027479	0.00016402	0.00028311	0.00019519	0.00020235	0.00026333	0.00033651	0.00020715	0.00018824	0.00021114	3.0507e-05
	0.00018405	0.00012489	5.6925e-05	7.3276e-05	0.00010866	2.8131e-05	5.1676e-05	0.00013598	4.6436e-05	3.3185e-05	6.1954e-05	0.00012278	7.5182e-05	8.9728e-05	5.3475e-05			0.00033756	0.00017285	0.00014204	0.00015956	9.3595e-05	1.34e-05	2.0138e-05	4.5021e-05	0.00016201	0.00023697	0.00015511	8.1219e-05	7.966e-05	7.7399e-05	9.1565e-06			0.00052784	0.00012806	0.00016178	9.2874e-05	0.00010256	2.8565e-05	1.3394e-05	3.5993e-05	0.000204	0.00016634	0.00019069	0.00016494	9.3816e-05	5.8141e-05	2.1034e-05
36	0.0023263	0.00089894	0.00061927	0.00038935	0.00042886	0.00018695	8.6977e-05	0.00022676	0.00074468	0.00065386	0.00054818	0.00055391	0.0004258	0.00031085	5.6909e-05		36	0.0038813	0.0019337	0.0016712	0.0013262	0.00080183	0.00040533	0.00015051	0.00013853	0.0017459	0.001737	0.0014795	0.0013204	0.00079595	0.00030899	7.374e-05		36	0.0058008	0.0021324	0.002031	0.0014628	0.00089224	0.00048389	0.00017295	0.00013954	0.0023677	0.0021468	0.0019394	0.0013781	0.0010782	0.00045297	2.0451e-05
	0.00025042	4.8295e-05	4.9434e-05	6.5805e-05	5.6676e-05	4.5897e-05	2.2742e-05	0.00010051	9.0458e-05	8.7985e-05	2.7425e-05	3.3014e-05	2.6462e-05	1.9162e-05	3.4745e-05			0.00044574	0.00027872	0.00019215	8.7403e-05	6.0608e-05	2.8451e-05	2.5596e-05	7.3494e-05	0.00017264	0.00017552	6.7142e-05	0.00013505	0.00012137	8.6495e-05	8.5154e-05			0.00062286	0.00021677	0.00021997	0.00015874	7.1731e-05	5.2989e-05	1.7961e-05	4.7387e-05	0.00032227	0.00022634	0.00017613	9.944e-05	0.00015573	7.0359e-05	1.725e-05
Sec Harmonic																	Sec Harmonic																	Sec Harmonic
	9.3415e-05	0.00095509	0.0030944	0.0012145	0.0020184	0.0013411	0.00067068	0.00022863	0.00026688	0.00012336	0.00061367	0.00016927	0.00021982	0.0001411	0.00047361			0.00057107	2.2664e-05	0.0001894	0.00037991	0.00025375	7.2659e-05	0.00045302	0.00053109	0.00036915	0.00021998	0.00038341	0.00014875	0.00033385	0.00015342	0.0002548			9.3486e-05	0.0001432	2.2659e-05	0.00018645	2.5422e-05	7.8206e-05	3.5716e-05	4.2603e-05	3.8285e-05	0.0001249	0.00032046	0.00044221	5.5954e-05	0.00020545	7.7437e-05
4	0.00038856	0.0035711		0.0049186			0.001859		0.00055504	0.00048165		0.00041901		0.00031353	0.00024866		4	0.0011241	0.00063157	0.00062972			0.0004164					0.00056023	0.0010637	0.0005712	0.00043457	0.00060931		4	0.00070322	0.0011139	0.00099007	0.0010158	0.0010328	0.00086341	0.00064325	0.00045528	0.0010037	0.00091702	0.0013625	0.0011348	0.00094484	0.00039822	8.652e-05
	4.3038e-05	0.00077596	0.0031901	0.0016678	0.00024109	0.00090949	0.0012827	0.00010896	7.7995e-05	0.00010849	0.00045709	0.00013577	0.00024914	0.00021149	0.00013538			0.00032051	0.00013345	0.00023043	0.00030844	0.00011301	5.8745e-05	0.00019119	0.00024688	0.00019572	0.00020344	0.00015932	0.00013375	0.00013013	0.00014884	0.0004697			3.7556e-05	0.00022648	9.0964e-05	2.9904e-05	1.922e-05	3.4725e-05	4.8666e-05	5.543e-05	8.6198e-05	1.3427e-05	3.2482e-05	3.3038e-05	0.00018027	5.2481e-05	7.3608e-05
	4.9382e-05	7.8399e-05	8.7037e-05	0.00015557	7.4929e-05	0.00017919	0.00015048	3.8822e-05	0.00013331	0.00020664	0.00014128	0.00018397	6.9486e-05	5.7111e-05	0.00014314			4.3807e-05	0.00018806	0.00010968	0.00020788	0.00014492	9.378e-05	6.071e-05	0.00011759	0.00016795	0.00013703	8.7536e-05	0.00014442	1.9751e-05	4.5233e-05	0.0001177			0.00010767	9.4593e-05	0.00021267	0.00017778	8.9429e-05	0.00013132	7.2455e-05	0.00011484	9.7648e-05	8.1897e-05	0.00012009	0.00010548	0.00015465	9.7282e-06	1.0743e-06
12	0.00052693	0.00028551	0.00034944	0.00036191	0.00025365	0.00039826		0.00013501	0.00049085	8.4351e-05			0.00016898	0.00013955	0.00013602		12	0.0005239	0.00066438	0.00069279	0.00067201	0.00065116	0.00058509	0.00044448	0.00027835	0.00067187	0.00055324	0.00043388	0.00029811	0.00024549	9.3978e-05	0.00024763		12	0.00058928	0.00083878	0.00080395	0.00070041	0.00054276	0.00055961	0.00037867		0.00064247	0.00047121	0.00042341	0.00031406	0.00025055	0.00010698	3.3384e-05
	0.00018093	9.8857e-05	0.00010016	0.00010613	3.4666e-05	0.00022366	4.6167e-05	5.4685e-05	6.7654e-05	0.00026557	0.00018506	8.0432e-05	6.2669e-05	5.4728e-05	0.00013534			8.1335e-05	0.00026244	0.0001301	0.00015527	0.00018393	0.00017357	0.0001309	0.00010921	0.00016385	0.00012546	6.3988e-05	3.513e-05	1.8802e-05	4.2057e-05	0.00012099			0.00011542	0.00020655	0.00015518	0.00023488	0.00013173	8.6743e-05	4.075e-05	4.7205e-05	7.9452e-05	0.00012272	8.8483e-05	3.4792e-05	5.5963e-05	3.0855e-05	6.1201e-05
	0.00012334	9.7973e-05	3.5031e-05	2.9667e-05	0.00011051	3.8451e-05	3.2025e-05	3.1165e-05	8.2458e-05	8.0026e-05	6.4617e-05	6.3904e-05	2.8706e-05	6.0202e-06	2.7561e-05			8.7347e-05	5.8762e-05	6.6056e-05	6.7172e-05	1.5319e-05	1.2639e-05	2.1659e-05	8.0801e-06	0.00015319	7.2417e-05	0.00015076	8.1462e-07	8.6469e-05	0.00012105	3.3244e-05			0.00012736	5.1436e-05	8.129e-05	3.1071e-05	6.9663e-05	1.5216e-05	3.4353e-05	3.5271e-05	1.6051e-05	5.4833e-05	5.9313e-05	6.3489e-05	5.5612e-05	2.0795e-05	3.4128e-05
36	0.00061856	0.00031897	0.00028824	0.00026682	0.00020454	0.00014387	0.00013		0.00039599	0.00037768	0.00034982	0.00031835	0.00015147		4.1023e-05		36	0.00048282	0.00024787	0.00026435	0.00033492	0.00022276	0.0001461	0.00010692	8.686e-05	0.00029236	0.00044719	0.00049805	0.00050242	0.00027164		6.5426e-06		36	0.00073537	0.00024413	0.00031565	0.00030876	0.00021227	0.00011517	6.7184e-05		0.0002117	0.00031114	0.00034541	0.00027141	0.00019778	0.00013162	2.3884e-05
	0.00014226	2.396e-05	9.9296e-05	2.6612e-05	7.1412e-05	2.5028e-05	8.0163e-05	6.7792e-05	0.00011113	0.00013058	0.00011058	7.1117e-05	2.7105e-05	6.141e-05	5.0196e-05			0.00010377	0.00011222	8.4844e-05	5.4297e-05	6.0602e-05	2.4853e-05	1.7971e-05	4.0757e-05	8.3751e-05	9.8606e-05	9.7669e-05	0.00012745	8.8392e-05	6.6922e-05	3.2194e-05			0.00018439	9.609e-05	0.00010604	0.00011338	3.8778e-05	1.7223e-05	2.7525e-05	2.167e-05	4.8941e-05	7.4582e-05	0.00012241	7.9537e-05	6.1759e-05	5.5431e-05	2.3966e-05
Phase																	Phase																	Phase
Fundamental																	Fundamental																	Fundamental
4		28.8187	31.0094	37.3939		-21.8658									127.565		4	-85.4885	-98.1415	-88.4353		-65.2727								-60.8021		-91.5189		4	50.9077	-17.068	14.7961	13.5781	10.8563	1.22686	-5.44976		7.79107	12.499			21.5603	23.3819	-156.84
12	172.86	138.094	127.73	138.527	122.909	103.033	95.1843	99.687	134.749	125.779	130.511	111.505	111.772	89.2609	45.9951		12	139.515	121.849	125.394	120.847	111.837	109.798	99.2675	83.6759	124.568	128.773	132.221	124.831	122.722	106.981	93.9034		12	178.557	155.285	158.28	157.328	134.689	127.443	107.525	77.7722	159.577	153.565	158.357	146.121	137.698	112.757	158.387
36	-62.6461	-93.8039	-100.547	-106.15	-102.508	-117.824	-110.783	-63.7716	-82.6534	-101.108	-107.934	-105.191	-110.283	-118.888	-107.014		36	-29.3585	-75.3437	-83.8859	-92.6634	-110.276	-111.383	-98.2763	-33.8305	-73.6907	-81.9316	-91.5211	-93.4557	-99.9903	-98.7823	45.4045		36	-4.55275	-46.619	-54.0682	-71.7358	-82.2155	-99.6894	-108.892	-92.6212	-50.3947	-61.8244	-64.6635	-75.1803	-85.7102	-108.468	133.218
Sec Harmonic																	Sec Harmonic																	Sec Harmonic
4	176.422	133.339		123.332			148.058		-175.334	176.988		187.407		159.367	-106.397		4	-151.105	-175.116	-172.885			-176.028					-225.516	-239.545	-197.213	-227.919	-162.495		4	-176.549	-165.712	-174.947	-178.833	-175.866	-184.354	-189.994	-168.498	-191.834	-189.408	-201.756	-224.327	-230.014	-237.96	173.957
12	45.221	-71.115	-97.5052	-97.0786	-103.166	-76.2895		-163.64	-96.7442	-72.6073			-135.162	-256.013	89.5261		12	34.7504	-57.645	-48.04	-57.6552	-73.2918	-93.5103	-107.611	-130.457	-64.8009	-66.9753	-46.3408	-42.7269	-67.0252	-91.8911	82.662		12	52.1651	-16.8966	-19.4558	-49.3746	-39.2233	-64.7887	-74.3209		-10.9644	-17.6073	-16.7931	-33.1035	-47.9466	-67.3493	167.603
36	-144.483	-117.87	-114.776	-129.16	-135.224	-139.213	-167.799		-119.883	-121.348	-130.413	-127.802	-140.072		21.5516		36	-63.0209	-62.455	-78.6116	-74.7599	-75.6183	-99.3225	-153.689	-207.892	-42.6623	-67.0381	-70.3591	-79.0424	-77.5452		68.0238		36	9.0153	-19.6954	-28.8004	-40.4151	-62.7015	-72.3323	-107.017		-6.61668	-52.425	-31.992	-47.1856	-56.0326	-115.577	135.174
Amplitude*1000																	Amplitude*1000																	Amplitude*1000
Fundamental	FF	70	60	50	40	30	20	10	10AN	20AN	30AN	40AN	50AN	60AN	NOISE		Fundamental	FF	70	60	50	40	30	20	10	10AN	20AN	30AN	40AN	50AN	60AN	NOISE		Fundamental		70	60	50	40	30	20	10	10AN	20AN	30AN	40AN	50AN	60AN	NOISE
	0.53208	2.5534	6.5156	3.039	6.4258	1.7003	1.254	0.81928	1.4263	0.39187	1.3398	0.2508	0.4837	1.3577	2.4268			1.6443	0.082777	0.3071	0.24493	0.28628	0.49595	1.9257	2.2491	1.4701	1.3473	0.9726	1.1021	0.41712	0.97197	1.7084			0.10611	0.30538	0.25555	0.29823	0.10261	0.07989	0.1388	0.2592	0.22025	0.32763	2.0917	2.6217	0.44463	0.17743	0.022638
4	0	8.5506	8.0994	16.867	0	6.034	0	0	0	0	0	0	0	0	1.3086		4	2.8982	0.80981	1.0891	0	0.87929	0	0	0	0	0	0	0	0.62013	0	0.80507		4	1.9516	1.8154	1.9636	1.8846	1.7543	1.3732	1.1532	0	2.2044	2.0893	0	0	1.6775	1.7262	0.1502
	0.14695	2.2019	2.0864	8.7274	1.744	3.0828	1.0687	0.62499	0.6928	0.25915	1.0193	0.19946	0.3468	0.81354	0.49316			0.36641	0.24268	0.056939	0.53112	0.43795	0.24789	0.44718	0.76444	0.80063	0.67264	0.33208	0.20779	0.10411	0.058087	0.8891			0.11997	0.15534	0.089296	0.084586	0.13227	0.11871	0.15202	0.11049	0.13482	0.25443	0.35272	0.25744	0.28075	0.1933	0.055019
	0.17241	0.23042	0.29695	0.41773	0.19981	0.55923	0.31852	0.25203	0.17473	0.68242	0.43036	0.7174	0.21886	0.21547	0.49269			0.23384	0.40641	0.13406	0.2144	0.30751	0.22131	0.11224	0.057683	0.32174	0.20611	0.067736	0.33649	0.29317	0.3344	0.23122			0.10059	0.16747	0.094152	0.34978	0.11344	0.14012	0.14849	0.17397	0.17181	0.22163	0.11158	0.27687	0.1547	0.072367	0.10773
12	1.0563	1.8975	1.8732	1.4809	1.8599	1.0503	1.2614	0.82582	1.9417	2.0915	2.0819	1.7358	1.2679	1.1857	0.46526		12	2.4654	2.6688	2.3803	2.661	2.2778	2.2216	1.9833	1.1419	2.5971	2.3505	2.3161	2.1754	1.943	1.545	0.48071		12	1.8207	2.3689	2.4721	2.3006	2.1571	2.038	1.8595	1.2132	2.3026	2.0675	2.0668	2.2044	2.1567	1.9804	0.072281
	0.26075	0.081863	0.10393	0.44206	0.31224	0.329	0.19192	0.093726	0.37212	0.3593	0.38076	0.171	0.28977	0.021846	0.3965			0.29431	0.51258	0.21602	0.10665	0.24086	0.18739	0.22912	0.21062	0.26175	0.40087	0.24627	0.21267	0.22586	0.19231	0.29429			0.18551	0.18138	0.2721	0.49208	0.27479	0.16402	0.28311	0.19519	0.20235	0.26333	0.33651	0.20715	0.18824	0.21114	0.030507
	0.18405	0.12489	0.056925	0.073276	0.10866	0.028131	0.051676	0.13598	0.046436	0.033185	0.061954	0.12278	0.075182	0.089728	0.053475			0.33756	0.17285	0.14204	0.15956	0.093595	0.0134	0.020138	0.045021	0.16201	0.23697	0.15511	0.081219	0.07966	0.077399	0.0091565			0.52784	0.12806	0.16178	0.092874	0.10256	0.028565	0.013394	0.035993	0.204	0.16634	0.19069	0.16494	0.093816	0.058141	0.021034
36	2.3263	0.89894	0.61927	0.38935	0.42886	0.18695	0.086977	0.22676	0.74468	0.65386	0.54818	0.55391	0.4258	0.31085	0.056909		36	3.8813	1.9337	1.6712	1.3262	0.80183	0.40533	0.15051	0.13853	1.7459	1.737	1.4795	1.3204	0.79595	0.30899	0.07374		36	5.8008	2.1324	2.031	1.4628	0.89224	0.48389	0.17295	0.13954	2.3677	2.1468	1.9394	1.3781	1.0782	0.45297	0.020451
	0.25042	0.048295	0.049434	0.065805	0.056676	0.045897	0.022742	0.10051	0.090458	0.087985	0.027425	0.033014	0.026462	0.019162	0.034745			0.44574	0.27872	0.19215	0.087403	0.060608	0.028451	0.025596	0.073494	0.17264	0.17552	0.067142	0.13505	0.12137	0.086495	0.085154			0.62286	0.21677	0.21997	0.15874	0.071731	0.052989	0.017961	0.047387	0.32227	0.22634	0.17613	0.09944	0.15573	0.070359	0.01725
Sec Harmonic																	Sec Harmonic																	Sec Harmonic
	0.093415	0.95509	3.0944	1.2145	2.0184	1.3411	0.67068	0.22863	0.26688	0.12336	0.61367	0.16927	0.21982	0.1411	0.47361			0.57107	0.022664	0.1894	0.37991	0.25375	0.072659	0.45302	0.53109	0.36915	0.21998	0.38341	0.14875	0.33385	0.15342	0.2548			0.093486	0.1432	0.022659	0.18645	0.025422	0.078206	0.035716	0.042603	0.038285	0.1249	0.32046	0.44221	0.055954	0.20545	0.077437
4	0.38856	3.5711	0	4.9186	0	0	1.859	0	0.55504	0.48165	0	0.41901	0	0.31353	0.24866		4	1.1241	0.63157	0.62972	0	0	0.4164	0	0	0	0	0.56023	1.0637	0.5712	0.43457	0.60931		4	0.70322	1.1139	0.99007	1.0158	1.0328	0.86341	0.64325	0.45528	1.0037	0.91702	1.3625	1.1348	0.94484	0.39822	0.08652
	0.043038	0.77596	3.1901	1.6678	0.24109	0.90949	1.2827	0.10896	0.077995	0.10849	0.45709	0.13577	0.24914	0.21149	0.13538			0.32051	0.13345	0.23043	0.30844	0.11301	0.058745	0.19119	0.24688	0.19572	0.20344	0.15932	0.13375	0.13013	0.14884	0.4697			0.037556	0.22648	0.090964	0.029904	0.01922	0.034725	0.048666	0.05543	0.086198	0.013427	0.032482	0.033038	0.18027	0.052481	0.073608
	0.049382	0.078399	0.087037	0.15557	0.074929	0.17919	0.15048	0.038822	0.13331	0.20664	0.14128	0.18397	0.069486	0.057111	0.14314			0.043807	0.18806	0.10968	0.20788	0.14492	0.09378	0.06071	0.11759	0.16795	0.13703	0.087536	0.14442	0.019751	0.045233	0.1177			0.10767	0.094593	0.21267	0.17778	0.089429	0.13132	0.072455	0.11484	0.097648	0.081897	0.12009	0.10548	0.15465	0.0097282	0.0010743
12	0.52693	0.28551	0.34944	0.36191	0.25365	0.39826	0	0.13501	0.49085	0.084351	0	0	0.16898	0.13955	0.13602		12	0.5239	0.66438	0.69279	0.67201	0.65116	0.58509	0.44448	0.27835	0.67187	0.55324	0.43388	0.29811	0.24549	0.093978	0.24763		12	0.58928	0.83878	0.80395	0.70041	0.54276	0.55961	0.37867	0	0.64247	0.47121	0.42341	0.31406	0.25055	0.10698	0.033384
	0.18093	0.098857	0.10016	0.10613	0.034666	0.22366	0.046167	0.054685	0.067654	0.26557	0.18506	0.080432	0.062669	0.054728	0.13534			0.081335	0.26244	0.1301	0.15527	0.18393	0.17357	0.1309	0.10921	0.16385	0.12546	0.063988	0.03513	0.018802	0.042057	0.12099			0.11542	0.20655	0.15518	0.23488	0.13173	0.086743	0.04075	0.047205	0.079452	0.12272	0.088483	0.034792	0.055963	0.030855	0.061201
	0.12334	0.097973	0.035031	0.029667	0.11051	0.038451	0.032025	0.031165	0.082458	0.080026	0.064617	0.063904	0.028706	0.0060202	0.027561			0.087347	0.058762	0.066056	0.067172	0.015319	0.012639	0.021659	0.0080801	0.15319	0.072417	0.15076	0.00081462	0.086469	0.12105	0.033244			0.12736	0.051436	0.08129	0.031071	0.069663	0.015216	0.034353	0.035271	0.016051	0.054833	0.059313	0.063489	0.055612	0.020795	0.034128
36	0.61856	0.31897	0.28824	0.26682	0.20454	0.14387	0.13	0	0.39599	0.37768	0.34982	0.31835	0.15147	0	0.041023		36	0.48282	0.24787	0.26435	0.33492	0.22276	0.1461	0.10692	0.08686	0.29236	0.44719	0.49805	0.50242	0.27164	0	0.0065426		36	0.73537	0.24413	0.31565	0.30876	0.21227	0.11517	0.067184	0	0.2117	0.31114	0.34541	0.27141	0.19778	0.13162	0.023884
	0.14226	0.02396	0.099296	0.026612	0.071412	0.025028	0.080163	0.067792	0.11113	0.13058	0.11058	0.071117	0.027105	0.06141	0.050196			0.10377	0.11222	0.084844	0.054297	0.060602	0.024853	0.017971	0.040757	0.083751	0.098606	0.097669	0.12745	0.088392	0.066922	0.032194			0.18439	0.09609	0.10604	0.11338	0.038778	0.017223	0.027525	0.02167	0.048941	0.074582	0.12241	0.079537	0.061759	0.055431	0.023966

## Sheet: M-CONE 
Amplitude	BRUNO																Amplitude	GIVAGO																Amplitude	JAN
Fundamental	FF	70	60	50	40	30	20	10	10AN	20AN	30AN	40AN	50AN	60AN	NOISE		Fundamental	FF	70	60	50	40	30	20	10	10AN	20AN	30AN	40AN	50AN	60AN	NOISE		Fundamental		70	60	50	40	30	20	10	10AN	20AN	30AN	40AN	50AN	60AN	NOISE
	0.0017856	0.00019762	0.00083852	0.00084378	0.00033065	0.00078238	0.0024882	0.0018603	0.00059929	0.0015881	0.0028617	0.0012062	0.002077	0.00095156	0.0015875			0.00020675	0.00021798	0.00029587	0.00046352	0.001613	2.1808e-05	0.00026582	0.00045599	0.0005082	0.0013288	0.00061159	0.0011779	0.00089707	0.0009152	0.00062884			0.0011629	0.00012836	0.00020158	0.00036615	0.00016888	0.00027339	0.00086393	0.00022029	0.00052947	0.0012233	0.0016036	0.00042065	0.0010086	0.003826	0.00032365
4	0.0021498	0.00024319		0.001158	0.00064983				0.001931			0.0022625		0.0015831	0.0013801		4	0.00086595	0.0013395	0.0012927	0.0014474		0.00095418	0.0011245	0.0008023	0.0014111				0.0011138	0.001197	0.00043016		4	0.0032413	0.0011786	0.0012006	0.0013599	0.0013932			0.00064313	0.0011856						7.117e-05
	0.00054259	0.00014503	0.00077482	0.00088629	0.00024111	0.00030449	0.0012909	0.0011283	0.00083874	0.0009123	3.5953e-05	0.00052832	0.0011912	0.00075691	0.001232			0.00045553	0.00020021	0.00025455	0.0003051	0.00045541	0.00014266	0.00011987	0.00021018	0.00035835	0.00055214	0.00053363	0.00082758	0.00018584	0.00041966	0.00013392			0.00044655	1.8759e-05	0.00020043	0.00010796	0.00010375	0.00053653	0.00047528	7.5494e-05	0.00024904	0.00098059	0.0034623	0.00066921	0.0002242	0.0024865	0.00027408
	9.3299e-05	0.00012494	0.00015599	0.00014723	7.9255e-05	0.00021373	0.0001256	0.00032237	0.00056021	0.00026296	0.00036914	0.00053033	9.2562e-05	0.00032751	0.00095743			9.0108e-05	0.00031912	5.3565e-05	0.0003477	0.00055569	0.00032294	0.00040812	0.00030623	0.00036544	0.00051056	0.00027615	0.00013269	0.00080956	0.00065672	0.0005253			0.0001657	0.00016072	0.00017067	0.00014428	0.0002022	0.00015782	0.00011371	4.0895e-05	0.0003658	0.00024821	0.00021606	0.00015308	0.00020183	0.00022038	4.1097e-05
12	0.00099913	0.0011351	0.001112	0.0011295	0.0008935	0.00079278			0.0011411	0.0010557	0.0011849	0.0009114	0.0011545		8.7591e-05		12	0.0014846	0.0017806	0.0015539	0.0019093	0.0017578	0.0016081	0.00099042	0.0007302	0.0019783	0.0015818	0.0017931	0.0014924	0.0012131	0.0015495	0.0003742		12	0.001582	0.0019187	0.0019292	0.001925	0.0021449	0.0017999	0.0014584	0.00085002	0.001998	0.0019922	0.0020204	0.0018137	0.0019086	0.001563	3.8145e-05
	0.00024344	0.00018518	0.00019902	0.00012212	0.00011905	7.586e-05	0.00025999	0.0002093	0.00069289	0.0001458	6.2531e-05	0.00034791	4.5769e-05	0.00044198	0.00055792			0.00023109	8.309e-05	0.00013351	0.00038062	0.00037454	0.00018802	0.00018457	0.00023474	0.00021255	0.00031983	1.2535e-05	0.00039695	0.00022179	4.7263e-05	0.00057212			0.00011315	0.00018939	0.00018969	0.00020131	0.00025617	0.00020244	0.00021406	9.5386e-05	0.00019307	0.00019246	0.00015499	0.00024177	0.00029864	0.00019299	5.8172e-05
	1.5296e-05	3.8096e-05	8.6785e-05	3.6439e-05	1.0721e-06	4.9488e-05	3.6791e-05	2.6237e-05	2.4266e-05	0.00011093	2.5632e-05	5.5371e-05	4.5946e-05	3.6667e-05	3.0329e-05			5.7053e-05	5.0244e-05	3.6886e-05	7.4366e-05	4.102e-05	2.4488e-05	0.00011916	4.581e-05	9.4125e-05	4.929e-05	0.00012237	5.3803e-05	8.0461e-05	3.6712e-05	4.0238e-05			0.00015125	0.00010831	0.00011086	7.5443e-05	6.3202e-05	3.0253e-05	3.8377e-05	2.5971e-05	8.2759e-05	9.3295e-05	9.3738e-05	0.00011309	8.4915e-05	3.026e-05	4.5955e-05
36	0.0001075	0.00023026	0.00027087	0.00016505	8.9363e-05				0.00018294	0.00027527	0.00034546	0.00021362	0.00018819	0.00014758	3.4228e-05		36	0.00086168	0.0010336	0.00074106	0.00074103	0.00041952	0.00027552			0.0008328	0.00096967	0.00086907	0.00065898	0.00059929	0.00024822	7.184e-05		36	0.0014896	0.001214	0.0011329	0.00087919	0.00063912	0.00034488	0.00020487	5.1611e-05	0.0011559	0.001059	0.00098399	0.0008058	0.00056748	0.0002851	5.277e-05
	1.4157e-05	1.9916e-05	7.2151e-05	8.8782e-05	4.6126e-05	5.7741e-05	1.7024e-05	8.6992e-06	3.5007e-05	7.6284e-05	5.0231e-05	6.3205e-05	5.5545e-05	5.7002e-05	3.6736e-05			2.4265e-05	0.00019848	0.0001087	6.3629e-05	0.00011085	2.6889e-05	2.0366e-05	2.6736e-05	6.8856e-05	0.00014726	0.00011051	0.00018265	7.2753e-05	7.5772e-05	4.2025e-05			0.00014253	0.00011349	0.00011817	7.9915e-05	5.1445e-05	7.9826e-05	3.8383e-05	1.9838e-05	0.00010833	0.00010689	7.3092e-05	9.8865e-05	4.0722e-05	7.0083e-05	5.4081e-06
Sec Harmonic																	Sec Harmonic																	Sec Harmonic
	0.0008934	0.0001652	0.00023037	0.00043958	0.00012784	0.00020541	0.00073938	0.00081512	0.00033101	0.00070712	0.00074664	0.00044285	0.00081739	0.001021	0.00091683			0.00015323	0.00019015	0.00021557	6.1017e-05	0.00047077	0.00014319	4.6295e-05	5.1161e-05	0.00018473	0.00026286	0.00013577	2.7271e-05	0.00031688	0.00042207	0.00026406			0.00019465	8.7832e-05	0.00023128	2.5998e-05	0.0002348	0.00039091	0.00034113	0.00019975	0.00025612	0.00020492	0.0005799	0.00028718	0.00043863	0.0008543	0.00019098
4		0.00047634	0.00058701		0.00031004	0.00043069							0.0012101		0.00059903		4		0.0002922		0.00049672	0.00091289	0.00046973	0.00052458	0.00024688	0.00043855		0.00058665	0.0002644	0.00061388		9.6427e-05		4	0.00085998	0.00086344	0.00088625	0.00084642	0.00084877	0.00068628		0.0003053	0.00073062			0.0008509		0.0017035	9.8437e-05
	0.00011104	0.00015057	0.00021349	0.00012357	8.4898e-05	0.00020568	0.0007148	0.00056163	0.00027412	0.00042733	0.00041862	0.00036593	0.00060656	0.00062444	0.0007773			3.8038e-05	0.00010727	6.2943e-05	0.00018902	0.00026382	0.00022745	0.00012892	0.00018326	0.00015301	0.00053508	0.00014816	8.392e-05	2.0261e-05	0.00012571	0.00015217			0.00037626	6.5587e-05	5.5249e-05	4.544e-05	2.851e-05	0.00029224	0.00038002	9.3488e-05	0.0001612	0.00012871	0.0014205	0.00037322	9.8236e-06	0.00060121	0.00011065
	0.00013296	9.3061e-05	6.5205e-06	5.2745e-05	6.5414e-05	0.00011233	0.00014124	2.1428e-05	9.4037e-05	7.5796e-05	2.7455e-05	0.00013087	5.3802e-05	8.1869e-05	0.0001163			6.259e-05	0.00015191	6.1336e-05	0.00014698	5.7879e-05	0.00012295	0.00012077	0.00010716	6.4973e-05	6.886e-05	7.7057e-05	6.8317e-05	9.9219e-05	0.00012506	7.8051e-05			0.00010494	8.6392e-05	7.0126e-05	7.5256e-05	3.3701e-05	8.0097e-06	5.5796e-05	1.6414e-05	6.5549e-05	6.1336e-05	2.1492e-05	2.0855e-05	4.6292e-05	3.8132e-05	7.688e-06
12		0.00036481	0.00034551	0.00044439	0.00033513	0.00032518		0.00019659		0.00034618	0.00019451				0.00019642		12		0.00062983	0.00065146	0.0007377	0.0006089	0.00062312	0.00042034	0.00026559	0.00072069	0.00052663	0.00036571	0.00019004	0.00022748	0.00026924	3.4243e-05		12	0.000447	0.00057085	0.00062927	0.00053519	0.00053666	0.00039011	0.0003164	0.00011332	0.00059937	0.00047664	0.00033483	0.00020105	0.00019649	8.9832e-05	6.682e-05
	4.5834e-05	0.00017603	0.00011281	9.8087e-05	0.00010804	6.7524e-05	0.00013525	8.2971e-05	0.000232	9.9533e-05	6.7633e-05	3.7066e-05	3.8237e-05	9.8215e-05	0.00011965			0.00021507	0.00019476	0.00018607	0.00011171	0.00030432	0.00014531	0.00014479	0.00012651	0.00010448	7.2235e-05	7.2781e-05	9.1627e-05	5.5986e-05	6.08e-05	0.00018276			0.00013798	0.00014827	0.00016122	0.00013432	0.00016582	0.00011753	8.4972e-05	4.8493e-05	0.00018043	0.00012665	0.00013371	5.991e-05	5.0555e-05	2.5634e-05	5.0421e-05
	7.2456e-05	2.773e-05	4.3835e-05	2.8786e-05	8.7051e-06	4.516e-05	1.2054e-05	2.4597e-05	7.1025e-05	1.1507e-05	3.0654e-05	1.1287e-05	2.0564e-05	3.1183e-05	3.8404e-05			4.1024e-05	4.7043e-05	4.3692e-05	2.5742e-05	1.0823e-05	5.9717e-05	3.3552e-05	4.2611e-05	2.9453e-05	2.5523e-05	4.283e-05	9.408e-05	8.1741e-05	9.6388e-05	5.6928e-05			1.8005e-05	1.6917e-05	4.7424e-05	1.9358e-05	2.5035e-05	3.0281e-05	1.5666e-05	2.6194e-05	3.0437e-05	2.9461e-05	3.8517e-05	3.2848e-05	4.7918e-05	4.7102e-05	3.824e-05
36	0.00016464	8.4043e-05			7.607e-05				0.00011487	0.00010579					3.5195e-05		36	0.00013424	0.00015691	9.4431e-05	8.0218e-05						0.00018279	0.00010988	0.00019159			6.5297e-05		36	0.00025037	6.0967e-05		8.153e-05	5.6501e-05							9.6522e-05	0.00010164		2.0867e-05
	4.041e-05	2.1979e-05	3.0976e-05	5.7557e-05	2.0295e-05	3.906e-05	5.0347e-05	3.6135e-05	1.6785e-05	6.1101e-06	4.9674e-05	5.7021e-05	4.8581e-05	1.4852e-05	5.7676e-05			6.262e-05	4.6916e-05	2.5664e-05	2.5184e-05	5.717e-05	5.3639e-06	7.5527e-06	4.8367e-05	1.6425e-05	5.1227e-05	2.9927e-05	4.4843e-05	7.5377e-05	4.314e-05	4.8294e-05			5.6652e-05	2.9101e-05	6.3676e-05	3.1201e-05	3.7997e-05	4.8723e-06	3.9175e-06	3.716e-05	6.1159e-06	6.3723e-05	1.4043e-05	2.9981e-05	3.3162e-05	2.7205e-05	4.4448e-06
Phase																	Phase																	Phase
Fundamental																	Fundamental																	Fundamental
4	265.112	173.583		91.8442	36.009				66.5767			93.3792		75.2839	95.1205		4	67.6594	59.3035	89.1233	88.8632		67.0943	72.5695	26.9906	66.0802				46.3531	41.7629	-152.216		4	48.9069	151.64	164.771	165.622	159.5			118.986	147.074						-126.379
12	-55.4959	-44.6303	-50.7429	-61.3694	-55.3984	-77.3479			-17.2161	-62.7046	-59.4853	-72.3479	-82.4948		65.3207		12	-43.5696	-60.0548	-51.0427	-56.1067	-64.7386	-85.3564	-84.1229	-104.986	-56.6893	-54.0693	-62.1252	-61.2791	-56.5677	-90.2251	-89.7513		12	-29.295	-35.6659	-39.7841	-48.5933	-50.7518	-69.3249	-87.8052	-117.879	-34.6657	-35.7674	-41.2454	-49.8075	-57.8804	-78.3886	95.7261
36	103.602	7.10318	-5.09597	2.56789	-23.5752				15.1515	12.4196	17.0658	10.28	3.47043	2.75249	38.1447		36	129.298	46.3863	34.958	33.8522	21.5681	-1.76929			48.6696	44.5178	40.1904	35.0909	18.2366	11.2899	115.45		36	148.608	96.5649	88.6354	75.9148	54.8124	24.3503	5.27517	7.02062	94.5462	86.6693	77.8372	68.6219	51.8429	27.164	-40.5567
Sec Harmonic																	Sec Harmonic																	Sec Harmonic
4		196.261	137.639		191.54	133.315							116.311		121.401		4		175.661		143.988	215.734	199.218	150.27	230.812	170.999		136.77	213.844	109.365		151.494		4	171.983	147.868	154.526	156.947	162.144	166.693		183.795	155.536			174.852		158.595	-166.98
12		-95.6261	-81.05	-75.5981	-88.3	-91.3679		-123.046		-79.9158	-134.317				103.621		12		-87.105	-82.5285	-88.9159	-107.39	-104.306	-124.728	-127.853	-88.7811	-86.8264	-76.427	-96.3124	-160.899	-122.954	150.654		12	-77.0503	-62.6638	-60.3658	-69.3326	-75.9517	-91.8724	-109.42	-137.285	-56.0447	-53.9652	-72.3639	-81.7495	-117.893	-130.986	-135.429
36	118.61	164.367			143.027				143.932	148.158					-59.3681		36	-153.504	-110.656	-121.141	-147.812						-104.538	-122.102			-183.459	78.3535		36	-77.9188	-102.659		-80.9744	-107.348							-51.4284	-119.987		-133.1
Amplitude*1000																	Amplitude*1000																	Amplitude*1000
Fundamental	FF	70	60	50	40	30	20	10	10AN	20AN	30AN	40AN	50AN	60AN	NOISE		Fundamental	FF	70	60	50	40	30	20	10	10AN	20AN	30AN	40AN	50AN	60AN	NOISE		Fundamental		70	60	50	40	30	20	10	10AN	20AN	30AN	40AN	50AN	60AN	NOISE
	1.7856	0.19762	0.83852	0.84378	0.33065	0.78238	2.4882	1.8603	0.59929	1.5881	2.8617	1.2062	2.077	0.95156	1.5875			0.20675	0.21798	0.29587	0.46352	1.613	0.021808	0.26582	0.45599	0.5082	1.3288	0.61159	1.1779	0.89707	0.9152	0.62884			1.1629	0.12836	0.20158	0.36615	0.16888	0.27339	0.86393	0.22029	0.52947	1.2233	1.6036	0.42065	1.0086	3.826	0.32365
4	2.1498	0.24319	0	1.158	0.64983	0	0	0	1.931	0	0	2.2625	0	1.5831	1.3801		4	0.86595	1.3395	1.2927	1.4474	0	0.95418	1.1245	0.8023	1.4111	0	0	0	1.1138	1.197	0.43016		4	3.2413	1.1786	1.2006	1.3599	1.3932	0	0	0.64313	1.1856	0	0	0	0	0	0.07117
	0.54259	0.14503	0.77482	0.88629	0.24111	0.30449	1.2909	1.1283	0.83874	0.9123	0.035953	0.52832	1.1912	0.75691	1.232			0.45553	0.20021	0.25455	0.3051	0.45541	0.14266	0.11987	0.21018	0.35835	0.55214	0.53363	0.82758	0.18584	0.41966	0.13392			0.44655	0.018759	0.20043	0.10796	0.10375	0.53653	0.47528	0.075494	0.24904	0.98059	3.4623	0.66921	0.2242	2.4865	0.27408
	0.093299	0.12494	0.15599	0.14723	0.079255	0.21373	0.1256	0.32237	0.56021	0.26296	0.36914	0.53033	0.092562	0.32751	0.95743			0.090108	0.31912	0.053565	0.3477	0.55569	0.32294	0.40812	0.30623	0.36544	0.51056	0.27615	0.13269	0.80956	0.65672	0.5253			0.1657	0.16072	0.17067	0.14428	0.2022	0.15782	0.11371	0.040895	0.3658	0.24821	0.21606	0.15308	0.20183	0.22038	0.041097
12	0.99913	1.1351	1.112	1.1295	0.8935	0.79278	0	0	1.1411	1.0557	1.1849	0.9114	1.1545	0	0.087591		12	1.4846	1.7806	1.5539	1.9093	1.7578	1.6081	0.99042	0.7302	1.9783	1.5818	1.7931	1.4924	1.2131	1.5495	0.3742		12	1.582	1.9187	1.9292	1.925	2.1449	1.7999	1.4584	0.85002	1.998	1.9922	2.0204	1.8137	1.9086	1.563	0.038145
	0.24344	0.18518	0.19902	0.12212	0.11905	0.07586	0.25999	0.2093	0.69289	0.1458	0.062531	0.34791	0.045769	0.44198	0.55792			0.23109	0.08309	0.13351	0.38062	0.37454	0.18802	0.18457	0.23474	0.21255	0.31983	0.012535	0.39695	0.22179	0.047263	0.57212			0.11315	0.18939	0.18969	0.20131	0.25617	0.20244	0.21406	0.095386	0.19307	0.19246	0.15499	0.24177	0.29864	0.19299	0.058172
	0.015296	0.038096	0.086785	0.036439	0.0010721	0.049488	0.036791	0.026237	0.024266	0.11093	0.025632	0.055371	0.045946	0.036667	0.030329			0.057053	0.050244	0.036886	0.074366	0.04102	0.024488	0.11916	0.04581	0.094125	0.04929	0.12237	0.053803	0.080461	0.036712	0.040238			0.15125	0.10831	0.11086	0.075443	0.063202	0.030253	0.038377	0.025971	0.082759	0.093295	0.093738	0.11309	0.084915	0.03026	0.045955
36	0.1075	0.23026	0.27087	0.16505	0.089363	0	0	0	0.18294	0.27527	0.34546	0.21362	0.18819	0.14758	0.034228		36	0.86168	1.0336	0.74106	0.74103	0.41952	0.27552	0	0	0.8328	0.96967	0.86907	0.65898	0.59929	0.24822	0.07184		36	1.4896	1.214	1.1329	0.87919	0.63912	0.34488	0.20487	0.051611	1.1559	1.059	0.98399	0.8058	0.56748	0.2851	0.05277
	0.014157	0.019916	0.072151	0.088782	0.046126	0.057741	0.017024	0.0086992	0.035007	0.076284	0.050231	0.063205	0.055545	0.057002	0.036736			0.024265	0.19848	0.1087	0.063629	0.11085	0.026889	0.020366	0.026736	0.068856	0.14726	0.11051	0.18265	0.072753	0.075772	0.042025			0.14253	0.11349	0.11817	0.079915	0.051445	0.079826	0.038383	0.019838	0.10833	0.10689	0.073092	0.098865	0.040722	0.070083	0.0054081
Sec Harmonic																	Sec Harmonic																	Sec Harmonic
	0.8934	0.1652	0.23037	0.43958	0.12784	0.20541	0.73938	0.81512	0.33101	0.70712	0.74664	0.44285	0.81739	1.021	0.91683			0.15323	0.19015	0.21557	0.061017	0.47077	0.14319	0.046295	0.051161	0.18473	0.26286	0.13577	0.027271	0.31688	0.42207	0.26406			0.19465	0.087832	0.23128	0.025998	0.2348	0.39091	0.34113	0.19975	0.25612	0.20492	0.5799	0.28718	0.43863	0.8543	0.19098
4	0	0.47634	0.58701	0	0.31004	0.43069	0	0	0	0	0	0	1.2101	0	0.59903		4	0	0.2922	0	0.49672	0.91289	0.46973	0.52458	0.24688	0.43855	0	0.58665	0.2644	0.61388	0	0.096427		4	0.85998	0.86344	0.88625	0.84642	0.84877	0.68628	0	0.3053	0.73062	0	0	0.8509	0	1.7035	0.098437
	0.11104	0.15057	0.21349	0.12357	0.084898	0.20568	0.7148	0.56163	0.27412	0.42733	0.41862	0.36593	0.60656	0.62444	0.7773			0.038038	0.10727	0.062943	0.18902	0.26382	0.22745	0.12892	0.18326	0.15301	0.53508	0.14816	0.08392	0.020261	0.12571	0.15217			0.37626	0.065587	0.055249	0.04544	0.02851	0.29224	0.38002	0.093488	0.1612	0.12871	1.4205	0.37322	0.0098236	0.60121	0.11065
	0.13296	0.093061	0.0065205	0.052745	0.065414	0.11233	0.14124	0.021428	0.094037	0.075796	0.027455	0.13087	0.053802	0.081869	0.1163			0.06259	0.15191	0.061336	0.14698	0.057879	0.12295	0.12077	0.10716	0.064973	0.06886	0.077057	0.068317	0.099219	0.12506	0.078051			0.10494	0.086392	0.070126	0.075256	0.033701	0.0080097	0.055796	0.016414	0.065549	0.061336	0.021492	0.020855	0.046292	0.038132	0.007688
12	0	0.36481	0.34551	0.44439	0.33513	0.32518	0	0.19659	0	0.34618	0.19451	0	0	0	0.19642		12	0	0.62983	0.65146	0.7377	0.6089	0.62312	0.42034	0.26559	0.72069	0.52663	0.36571	0.19004	0.22748	0.26924	0.034243		12	0.447	0.57085	0.62927	0.53519	0.53666	0.39011	0.3164	0.11332	0.59937	0.47664	0.33483	0.20105	0.19649	0.089832	0.06682
	0.045834	0.17603	0.11281	0.098087	0.10804	0.067524	0.13525	0.082971	0.232	0.099533	0.067633	0.037066	0.038237	0.098215	0.11965			0.21507	0.19476	0.18607	0.11171	0.30432	0.14531	0.14479	0.12651	0.10448	0.072235	0.072781	0.091627	0.055986	0.0608	0.18276			0.13798	0.14827	0.16122	0.13432	0.16582	0.11753	0.084972	0.048493	0.18043	0.12665	0.13371	0.05991	0.050555	0.025634	0.050421
	0.072456	0.02773	0.043835	0.028786	0.0087051	0.04516	0.012054	0.024597	0.071025	0.011507	0.030654	0.011287	0.020564	0.031183	0.038404			0.041024	0.047043	0.043692	0.025742	0.010823	0.059717	0.033552	0.042611	0.029453	0.025523	0.04283	0.09408	0.081741	0.096388	0.056928			0.018005	0.016917	0.047424	0.019358	0.025035	0.030281	0.015666	0.026194	0.030437	0.029461	0.038517	0.032848	0.047918	0.047102	0.03824
36	0.16464	0.084043	0	0	0.07607	0	0	0	0.11487	0.10579	0	0	0	0	0.035195		36	0.13424	0.15691	0.094431	0.080218	0	0	0	0	0	0.18279	0.10988	0.19159	0	0	0.065297		36	0.25037	0.060967	0	0.08153	0.056501	0	0	0	0	0	0	0.096522	0.10164	0	0.020867
	0.04041	0.021979	0.030976	0.057557	0.020295	0.03906	0.050347	0.036135	0.016785	0.0061101	0.049674	0.057021	0.048581	0.014852	0.057676			0.06262	0.046916	0.025664	0.025184	0.05717	0.0053639	0.0075527	0.048367	0.016425	0.051227	0.029927	0.044843	0.075377	0.04314	0.048294			0.056652	0.029101	0.063676	0.031201	0.037997	0.0048723	0.0039175	0.03716	0.0061159	0.063723	0.014043	0.029981	0.033162	0.027205	0.0044448

## Sheet: COLLECTION_AMP
Amplitude		BRUNO L-CONE																				GIVAGO L-CONE																				JAN L-CONE
Fundamental		FF	70	60	50	40	30	20	10			10AN	20AN	30AN	40AN	50AN	60AN	NOISE			Fundamental	FF	70	60	50	40	30	20	10			10AN	20AN	30AN	40AN	50AN	60AN	NOISE			Fundamental	FF	70	60	50	40	30	20	10
4			8.5506	8.0994	16.867		6.034											1.3086			4	2.8982	0.80981	1.0891		0.87929										0.62013		0.80507			4	1.9516	1.8154	1.9636	1.8846	1.7543	1.3732	1.1532
12		1.0563	1.8975	1.8732	1.4809	1.8599	1.0503	1.2614	0.82582			1.9417	2.0915	2.0819	1.7358	1.2679	1.1857	0.46526			12	2.4654	2.6688	2.3803	2.661	2.2778	2.2216	1.9833	1.1419			2.5971	2.3505	2.3161	2.1754	1.943	1.545	0.48071			12	1.8207	2.3689	2.4721	2.3006	2.1571	2.038	1.8595	1.2132
36		2.3263	0.89894	0.61927	0.38935	0.42886	0.18695	0.086977	0.22676			0.74468	0.65386	0.54818	0.55391	0.4258	0.31085	0.056909			36	3.8813	1.9337	1.6712	1.3262	0.80183	0.40533	0.15051	0.13853			1.7459	1.737	1.4795	1.3204	0.79595	0.30899	0.07374			36	5.8008	2.1324	2.031	1.4628	0.89224	0.48389	0.17295	0.13954
Sec Harmonic																					Sec Harmonic																				Sec Harmonic
4		0.38856	3.5711		4.9186			1.859				0.55504	0.48165		0.41901		0.31353	0.24866			4	1.1241	0.63157	0.62972			0.4164							0.56023	1.0637	0.5712	0.43457	0.60931			4	0.70322	1.1139	0.99007	1.0158	1.0328	0.86341	0.64325	0.45528
12		0.52693	0.28551	0.34944	0.36191	0.25365	0.39826		0.13501			0.49085	0.084351			0.16898	0.13955	0.13602			12	0.5239	0.66438	0.69279	0.67201	0.65116	0.58509	0.44448	0.27835			0.67187	0.55324	0.43388	0.29811	0.24549	0.093978	0.24763			12	0.58928	0.83878	0.80395	0.70041	0.54276	0.55961	0.37867
36		0.61856	0.31897	0.28824	0.26682	0.20454	0.14387	0.13				0.39599	0.37768	0.34982	0.31835	0.15147		0.041023			36	0.48282	0.24787	0.26435	0.33492	0.22276	0.1461	0.10692	0.08686			0.29236	0.44719	0.49805	0.50242	0.27164		0.0065426			36	0.73537	0.24413	0.31565	0.30876	0.21227	0.11517	0.067184
		M-CONE																				M-CONE																				M-CONE
	Fundamental	FF	70	60	50	40	30	20	10			10AN	20AN	30AN	40AN	50AN	60AN	NOISE			Fundamental	FF	70	60	50	40	30	20	10			10AN	20AN	30AN	40AN	50AN	60AN	NOISE			Fundamental	FF	70	60	50	40	30	20	10
4		2.1498	0.24319		1.158	0.64983						1.931			2.2625		1.5831	1.3801			4	0.86595	1.3395	1.2927	1.4474	0	0.95418	1.1245	0.8023			1.4111				1.1138	1.197	0.43016			4	3.2413	1.1786	1.2006	1.3599	1.3932			0.64313
12		0.99913	1.1351	1.112	1.1295	0.8935	0.79278					1.1411	1.0557	1.1849	0.9114	1.1545		0.087591			12	1.4846	1.7806	1.5539	1.9093	1.7578	1.6081	0.99042	0.7302			1.9783	1.5818	1.7931	1.4924	1.2131	1.5495	0.3742			12	1.582	1.9187	1.9292	1.925	2.1449	1.7999	1.4584	0.85002
36		0.1075	0.23026	0.27087	0.16505	0.089363						0.18294	0.27527	0.34546	0.21362	0.18819	0.14758	0.034228			36	0.86168	1.0336	0.74106	0.74103	0.41952	0.27552					0.8328	0.96967	0.86907	0.65898	0.59929	0.24822	0.07184			36	1.4896	1.214	1.1329	0.87919	0.63912	0.34488	0.20487	0.051611
	Sec Harmonic																				Sec Harmonic																				Sec Harmonic
4			0.47634	0.58701		0.31004	0.43069									1.2101		0.59903			2		0.2922		0.49672	0.91289	0.46973	0.52458	0.24688			0.43855		0.58665	0.2644	0.61388		0.096427			4	0.85998	0.86344	0.88625	0.84642	0.84877	0.68628		0.3053
12			0.36481	0.34551	0.44439	0.33513	0.32518		0.19659				0.34618	0.19451				0.19642			12		0.62983	0.65146	0.7377	0.6089	0.62312	0.42034	0.26559			0.72069	0.52663	0.36571	0.19004	0.22748	0.26924	0.034243			12	0.447	0.57085	0.62927	0.53519	0.53666	0.39011	0.3164	0.11332
36		0.16464	0.084043			0.07607						0.11487	0.10579					0.035195			36	0.13424	0.15691	0.094431	0.080218								0.18279	0.10988	0.19159			0.065297			36	0.25037	0.060967		0.08153	0.056501
L	Fundamental		10	20	30	40	50	60	70	FF	10AN	20AN	30AN	40AN	50AN	60AN	NOISE			L	Fundamental		10	20	30	40	50	60	70	FF	10AN	20AN	30AN	40AN	50AN	60AN	NOISE			L	Fundamental		10	20	30	40	50	60	70
	4				6.034		16.867	8.0994	8.5506								1.3086				4					0.87929		1.0891	0.80981	2.8982					0.62013		0.80507				4			1.1532	1.3732	1.7543	1.8846	1.9636	1.8154
	12		0.82582	1.2614	1.0503	1.8599	1.4809	1.8732	1.8975	1.0563	1.9417	2.0915	2.0819	1.7358	1.2679	1.1857	0.46526				12		1.1419	1.9833	2.2216	2.2778	2.661	2.3803	2.6688	2.4654	2.5971	2.3505	2.3161	2.1754	1.943	1.545	0.48071				12		1.2132	1.8595	2.038	2.1571	2.3006	2.4721	2.3689
	36		0.22676	0.086977	0.18695	0.42886	0.38935	0.61927	0.89894	2.3263	0.74468	0.65386	0.54818	0.55391	0.4258	0.31085	0.056909				36		0.13853	0.15051	0.40533	0.80183	1.3262	1.6712	1.9337	3.8813	1.7459	1.737	1.4795	1.3204	0.79595	0.30899	0.07374				36		0.13954	0.17295	0.48389	0.89224	1.4628	2.031	2.1324
	Sec Harmonic																				Sec Harmonic																				Sec Harmonic
	4			1.859			4.9186		3.5711	0.38856	0.55504	0.48165		0.41901		0.31353	0.24866				4				0.4164			0.62972	0.63157	1.1241			0.56023	1.0637	0.5712	0.43457	0.60931				4		0.45528	0.64325	0.86341	1.0328	1.0158	0.99007	1.1139
	12		0.13501		0.39826	0.25365	0.36191	0.34944	0.28551	0.52693	0.49085	0.084351			0.16898	0.13955	0.13602				12		0.27835	0.44448	0.58509	0.65116	0.67201	0.69279	0.66438	0.5239	0.67187	0.55324	0.43388	0.29811	0.24549	0.093978	0.24763				12			0.37867	0.55961	0.54276	0.70041	0.80395	0.83878
	36			0.13	0.14387	0.20454	0.26682	0.28824	0.31897	0.61856	0.39599	0.37768	0.34982	0.31835	0.15147		0.041023				36		0.08686	0.10692	0.1461	0.22276	0.33492	0.26435	0.24787	0.48282	0.29236	0.44719	0.49805	0.50242	0.27164		0.0065426				36			0.067184	0.11517	0.21227	0.30876	0.31565	0.24413
M	Fundamental		10	20	30	40	50	60	70	FF	10AN	20AN	30AN	40AN	50AN	60AN	NOISE			M	Fundamental		10	20	30	40	50	60	70	FF	10AN	20AN	30AN	40AN	50AN	60AN	NOISE			M	Fundamental		10	20	30	40	50	60	70
	4					0.64983	1.158		0.24319	2.1498	1.931			2.2625		1.5831	1.3801				4		0.8023	1.1245	0.95418		1.4474	1.2927	1.3395	0.86595	1.4111				1.1138	1.197	0.43016				4		0.64313			1.3932	1.3599	1.2006	1.1786
	12				0.79278	0.8935	1.1295	1.112	1.1351	0.99913	1.1411	1.0557	1.1849	0.9114	1.1545		0.087591				12		0.7302	0.99042	1.6081	1.7578	1.9093	1.5539	1.7806	1.4846	1.9783	1.5818	1.7931	1.4924	1.2131	1.5495	0.3742				12		0.85002	1.4584	1.7999	2.1449	1.925	1.9292	1.9187
	36					0.089363	0.16505	0.27087	0.23026	0.1075	0.18294	0.27527	0.34546	0.21362	0.18819	0.14758	0.034228				36				0.27552	0.41952	0.74103	0.74106	1.0336	0.86168	0.8328	0.96967	0.86907	0.65898	0.59929	0.24822	0.07184				36		0.051611	0.20487	0.34488	0.63912	0.87919	1.1329	1.214
	Sec Harmonic																				Sec Harmonic																				Sec Harmonic
	4				0.43069	0.31004		0.58701	0.47634						1.2101		0.59903				4		0.24688	0.52458	0.46973	0.91289	0.49672		0.2922		0.43855		0.58665	0.2644	0.61388		0.096427				4		0.3053		0.68628	0.84877	0.84642	0.88625	0.86344
	12		0.19659		0.32518	0.33513	0.44439	0.34551	0.36481			0.34618	0.19451				0.19642				12		0.26559	0.42034	0.62312	0.6089	0.7377	0.65146	0.62983		0.72069	0.52663	0.36571	0.19004	0.22748	0.26924	0.034243				12		0.11332	0.3164	0.39011	0.53666	0.53519	0.62927	0.57085
	36					0.07607			0.084043	0.16464	0.11487	0.10579					0.035195				36						0.080218	0.094431	0.15691	0.13424		0.18279	0.10988	0.19159			0.065297				36					0.056501	0.08153		0.060967
		4HZ					14.5656		35.1602													4HZ						0.8425	0.604561	3.34684					0.55677							4HZ				1.25919	1.38584	1.63552	1.5403
	L/M RATIO	12Hz			1.32483	2.08159	1.31111	1.68453	1.67166	1.05722	1.7016	1.98115	1.75703	1.90454	1.09822						L/M RATIO	12Hz	1.56382	2.00248	1.38151	1.29582	1.3937	1.53182	1.49882	1.66065	1.31279	1.48597	1.29167	1.45765	1.60168	0.997096					L/M RATIO	12Hz	1.42726	1.27503	1.13229	1.00569	1.19512	1.28141	1.23464
		36Hz				4.79908	2.35898	2.28623	3.90402	21.64	4.07062	2.37534	1.58681	2.59297	2.26261	2.10632						36Hz			1.47115	1.9113	1.78967	2.25515	1.87084	4.50434	2.09642	1.79133	1.70239	2.0037	1.32815	1.24482						36Hz	2.70369	0.844194	1.40307	1.39604	1.6638	1.79274	1.75651
[truncated: 76 more columns]

## Sheet: COLLECTION_PHASE
PHASE L-CONE BRUNO																			Phase L-CONE GIVAGO																			Phase L-CONE JAN
Fundamental	FF	70	60	50	40	30	20	10			10AN	20AN	30AN	40AN	50AN	60AN	NOISE		Fundamental	FF	70	60	50	40	30	20	10			10AN	20AN	30AN	40AN	50AN	60AN	NOISE		Fundamental	FF	70	60	50	40	30	20	10			10AN
4		28.8187	31.0094	37.3939		-21.8658											127.565		4	-85.4885	-98.1415	-88.4353	0	-65.2727	0	0	0			0	0	0	0	-60.8021	0	-91.5189		4	50.9077	-17.068	14.7961	13.5781	10.8563	1.22686	-5.44976	0			7.79107
12	172.86	138.094	127.73	138.527	122.909	103.033	95.1843	99.687			134.749	125.779	130.511	111.505	111.772	89.2609	45.9951		12	139.515	121.849	125.394	120.847	111.837	109.798	99.2675	83.6759			124.568	128.773	132.221	124.831	122.722	106.981	93.9034		12	178.557	155.285	158.28	157.328	134.689	127.443	107.525	77.7722			159.577
36	-62.6461	-93.8039	-100.547	-106.15	-102.508	-117.824	-110.783	-63.7716			-82.6534	-101.108	-107.934	-105.191	-110.283	-118.888	-107.014		36	-29.3585	-75.3437	-83.8859	-92.6634	-110.276	-111.383	-98.2763	-33.8305			-73.6907	-81.9316	-91.5211	-93.4557	-99.9903	-98.7823	45.4045		36	-4.55275	-46.619	-54.0682	-71.7358	-82.2155	-99.6894	-108.892	-92.6212			-50.3947
Sec Harmonic																			Sec Harmonic																			Sec Harmonic
4	176.422	133.339		123.332			148.058				-175.334	176.988		187.407		159.367	-106.397		4	-151.105	-175.116	-172.885	0	0	-176.028	0	0			0	0	-225.516	-239.545	-197.213	-227.919	-162.495		4	-176.549	-165.712	-174.947	-178.833	-175.866	-184.354	-189.994	-168.498			-191.834
12	45.221	-71.115	-97.5052	-97.0786	-103.166	-76.2895		-163.64			-96.7442	-72.6073			-135.162	-256.013	89.5261		12	34.7504	-57.645	-48.04	-57.6552	-73.2918	-93.5103	-107.611	-130.457			-64.8009	-66.9753	-46.3408	-42.7269	-67.0252	-91.8911	82.662		12	52.1651	-16.8966	-19.4558	-49.3746	-39.2233	-64.7887	-74.3209	0			-10.9644
36	-144.483	-117.87	-114.776	-129.16	-135.224	-139.213	-167.799				-119.883	-121.348	-130.413	-127.802	-140.072		21.5516		36	-63.0209	-62.455	-78.6116	-74.7599	-75.6183	-99.3225	-153.689	-207.892			-42.6623	-67.0381	-70.3591	-79.0424	-77.5452	0	68.0238		36	9.0153	-19.6954	-28.8004	-40.4151	-62.7015	-72.3323	-107.017	0			-6.61668
M-CONE																			M-CONE																			M-CONE
Fundamental	FF	70	60	50	40	30	20	10			10AN	20AN	30AN	40AN	50AN	60AN	NOISE		Fundamental	FF	70	60	50	40	30	20	10			10AN	20AN	30AN	40AN	50AN	60AN	NOISE		Fundamental	FF	70	60	50	40	30	20	10			10AN
4	265.112	173.583	0	91.8442	36.009	0	0	0			66.5767	0	0	93.3792	0	75.2839	95.1205		4	67.6594	59.3035	89.1233	88.8632	0	67.0943	72.5695	26.9906			66.0802	0	0	0	46.3531	41.7629	-152.216		4	48.9069	151.64	164.771	165.622	159.5	0	0	118.986			147.074
12	-55.4959	-44.6303	-50.7429	-61.3694	-55.3984	-77.3479	0	0			-17.2161	-62.7046	-59.4853	-72.3479	-82.4948	0	65.3207		12	-43.5696	-60.0548	-51.0427	-56.1067	-64.7386	-85.3564	-84.1229	-104.986			-56.6893	-54.0693	-62.1252	-61.2791	-56.5677	-90.2251	-89.7513		12	-29.295	-35.6659	-39.7841	-48.5933	-50.7518	-69.3249	-87.8052	-117.879			-34.6657
36	103.602	7.10318	-5.09597	2.56789	-23.5752	0	0	0			15.1515	12.4196	17.0658	10.28	3.47043	2.75249	38.1447		36	129.298	46.3863	34.958	33.8522	21.5681	-1.76929	0	0			48.6696	44.5178	40.1904	35.0909	18.2366	11.2899	115.45		36	148.608	96.5649	88.6354	75.9148	54.8124	24.3503	5.27517	7.02062			94.5462
Sec Harmonic																			Sec Harmonic																			Sec Harmonic
4	0	196.261	137.639	0	191.54	133.315	0	0			0	0	0	0	116.311	0	121.401		4	0	175.661	0	143.988	215.734	199.218	150.27	230.812			170.999	0	136.77	213.844	109.365	0	151.494		4	171.983	147.868	154.526	156.947	162.144	166.693	0	183.795			155.536
12	0	-95.6261	-81.05	-75.5981	-88.3	-91.3679	0	-123.046			0	-79.9158	-134.317	0	0	0	103.621		12	0	-87.105	-82.5285	-88.9159	-107.39	-104.306	-124.728	-127.853			-88.7811	-86.8264	-76.427	-96.3124	-160.899	-122.954	150.654		12	-77.0503	-62.6638	-60.3658	-69.3326	-75.9517	-91.8724	-109.42	-137.285			-56.0447
36	118.61	164.367	0	0	143.027	0	0	0			143.932	148.158	0	0	0	0	-59.3681		36	-153.504	-110.656	-121.141	-147.812	0	0	0	0			0	-104.538	-122.102	0	0	-183.459	78.3535		36	-77.9188	-102.659	0	-80.9744	-107.348	0	0	0			0
L	Fundamental		10	20	30	40	50	60	70	FF	10AN	20AN	30AN	40AN	50AN	60AN	NOISE		L	Fundamental		10	20	30	40	50	60	70	FF	10AN	20AN	30AN	40AN	50AN	60AN	NOISE		L	Fundamental		10	20	30	40	50	60	70	FF	10AN
	4				-21.8658		37.3939	31.0094	28.8187								127.565			4					-65.2727		-88.4353	-98.1415	-85.4885					-60.8021		-91.5189			4			-5.44976	1.22686	10.8563	13.5781	14.7961	-17.068	50.9077	7.79107
	12		99.687	95.1843	103.033	122.909	138.527	127.73	138.094	172.86	134.749	125.779	130.511	111.505	111.772	89.2609	45.9951			12		83.6759	99.2675	109.798	111.837	120.847	125.394	121.849	139.515	124.568	128.773	132.221	124.831	122.722	106.981	93.9034			12		77.7722	107.525	127.443	134.689	157.328	158.28	155.285	178.557	159.577
	36		-63.7716	-110.783	-117.824	-102.508	-106.15	-100.547	-93.8039	-62.6461	-82.6534	-101.108	-107.934	-105.191	-110.283	-118.888	-107.014			36		-33.8305	-98.2763	-111.383	-110.276	-92.6634	-83.8859	-75.3437	-29.3585	-73.6907	-81.9316	-91.5211	-93.4557	-99.9903	-98.7823	45.4045			36		-92.6212	-108.892	-99.6894	-82.2155	-71.7358	-54.0682	-46.619	-4.55275	-50.3947
	Sec Harmonic																			Sec Harmonic																			Sec Harmonic
	4			148.058			123.332		133.339	176.422	-175.334	176.988		187.407		159.367	-106.397			4				-176.028			-172.885	-175.116	-151.105			-225.516	-239.545	-197.213	-227.919	-162.495			4		-168.498	-189.994	-184.354	-175.866	-178.833	-174.947	-165.712	-176.549	-191.834
	12		-163.64		-76.2895	-103.166	-97.0786	-97.5052	-71.115	45.221	-96.7442	-72.6073			-135.162	-256.013	89.5261			12		-130.457	-107.611	-93.5103	-73.2918	-57.6552	-48.04	-57.645	34.7504	-64.8009	-66.9753	-46.3408	-42.7269	-67.0252	-91.8911	82.662			12			-74.3209	-64.7887	-39.2233	-49.3746	-19.4558	-16.8966	52.1651	-10.9644
	36			-167.799	-139.213	-135.224	-129.16	-114.776	-117.87	-144.483	-119.883	-121.348	-130.413	-127.802	-140.072		21.5516			36		-207.892	-153.689	-99.3225	-75.6183	-74.7599	-78.6116	-62.455	-63.0209	-42.6623	-67.0381	-70.3591	-79.0424	-77.5452		68.0238			36			-107.017	-72.3323	-62.7015	-40.4151	-28.8004	-19.6954	9.0153	-6.61668
M	Fundamental		10	20	30	40	50	60	70	FF	10AN	20AN	30AN	40AN	50AN	60AN	NOISE		M	Fundamental		10	20	30	40	50	60	70	FF	10AN	20AN	30AN	40AN	50AN	60AN	NOISE		M	Fundamental		10	20	30	40	50	60	70	FF	10AN
	4					36.009	91.8442		173.583	265.112	66.5767			93.3792		75.2839	95.1205			4		26.9906	72.5695	67.0943		88.8632	89.1233	59.3035	67.6594	66.0802				46.3531	41.7629	-152.216			4		118.986			159.5	165.622	164.771	151.64	48.9069	147.074
	12				-77.3479	-55.3984	-61.3694	-50.7429	-44.6303	-55.4959	-17.2161	-62.7046	-59.4853	-72.3479	-82.4948		65.3207			12		-104.986	-84.1229	-85.3564	-64.7386	-56.1067	-51.0427	-60.0548	-43.5696	-56.6893	-54.0693	-62.1252	-61.2791	-56.5677	-90.2251	-89.7513			12		-117.879	-87.8052	-69.3249	-50.7518	-48.5933	-39.7841	-35.6659	-29.295	-34.6657
	36					-23.5752	2.56789	-5.09597	7.10318	103.602	15.1515	12.4196	17.0658	10.28	3.47043	2.75249	38.1447			36				-1.76929	21.5681	33.8522	34.958	46.3863	129.298	48.6696	44.5178	40.1904	35.0909	18.2366	11.2899	115.45			36		7.02062	5.27517	24.3503	54.8124	75.9148	88.6354	96.5649	148.608	94.5462
	Sec Harmonic																			Sec Harmonic																			Sec Harmonic
	4				133.315	191.54		137.639	196.261						116.311		121.401			4		230.812	150.27	199.218	215.734	143.988		175.661		170.999		136.77	213.844	109.365		151.494			4		183.795		166.693	162.144	156.947	154.526	147.868	171.983	155.536
	12		-123.046		-91.3679	-88.3	-75.5981	-81.05	-95.6261			-79.9158	-134.317				103.621			12		-127.853	-124.728	-104.306	-107.39	-88.9159	-82.5285	-87.105		-88.7811	-86.8264	-76.427	-96.3124	-160.899	-122.954	150.654			12		-137.285	-109.42	-91.8724	-75.9517	-69.3326	-60.3658	-62.6638	-77.0503	-56.0447
	36					143.027			164.367	118.61	143.932	148.158					-59.3681			36						-147.812	-121.141	-110.656	-153.504		-104.538	-122.102			-183.459	78.3535			36					-107.348	-80.9744		-102.659	-77.9188
		4HZ					-54.4503		-144.764												4HZ						-177.559	-157.445	-153.148	-66.0802				-107.155						4HZ				-148.644	-152.044	-149.975	-168.708	2.00078	-139.283
	Phase Diff	12Hz			180.381	178.308	199.897	178.473	182.724	228.356	151.965	188.483	189.997	183.853	194.267					Phase Diff	12Hz	188.662	183.39	195.155	176.576	176.954	176.436	181.904	183.085	181.257	182.842	194.346	186.11	179.29	197.206				Phase Diff	12Hz	195.651	195.33	196.768	185.441	205.921	198.065	190.951	207.852	194.242
		36Hz	-63.7716	-110.783		-78.9329	-108.718	-95.4512	-100.907	-166.248	-97.8049	-113.528	-124.999	-115.47	-113.754	-121.64					36Hz			-109.614	-131.844	-126.516	-118.844	-121.73	-158.656	-122.36	-126.449	-131.712	-128.547	-118.227	-110.072					36Hz	-99.6418	-114.167	-124.04	-137.028	-147.651	-142.704	-143.184	-153.161	-144.941
[truncated: 72 more columns]

## Sheet: WHITE_CHR
L-Cone						BRUNO							L-Cone						GIVAGO							L-Cone						GOBINDA							L-Cone						MANOEL
Fundamental	FF	70	30	10AN	40AN	Second Hrmonic	FF	70	30	10AN	40AN		Fundamental	FF	70	30	10AN	40AN	Second Hrmonic	FF	70	30	10AN	40AN		Fundamental	FF	70	30	10AN	40AN	Second Hrmonic	FF	70	30	10AN	40AN		Fundamental	FF	70	30	10AN	40AN	Second Hrmonic	FF	70	30	10AN
	0.00015144	0.00063879	0.00021109	0.00036481	0.00028695		7.4376e-05	0.00014572	0.00085104	0.00013774	0.00023029			0.00083295	0.00036717	1.3049e-05	0.00021502	0.00092864		0.00077996	8.4389e-05	0.00011073	0.00041731	0.00030733			0.0010391	0.0010286	0.00072254	0.00094771	0.0018041		0.00038518	7.1703e-05	0.00020642	0.00010655	0.00043238			0.00033976	0.00044989	2.3754e-05	0.0016436	0.0020672		7.9332e-05	8.9469e-05	9.3077e-05	0.00044638
4Hz	0.0015542		0.0019488		0.00069419		0.00035264	0.00067632		0.00060695	0.00057174		4Hz			0.0001944					0.0004922	0.00041235				4Hz	0.0020941						0.0008332	0.00052164		0.00045262			4Hz	0.00069067						0.00038262	0.00028878	0.00014649
	0.0001876	0.00022926	0.00034773	0.00025687	0.00010216		0.00014904	0.00010592	0.00034593	7.0134e-05	8.7322e-05			0.00019205	0.00036488	0.00019215	0.00058628	0.00078614		0.00039268	0.00024556	0.00023882	8.1229e-05	0.00020272			0.00040256	0.00034365	8.5055e-05	0.00023338	0.00075708		0.00022016	0.00010038	7.0536e-05	0.00022663	0.00026855			3.5131e-05	0.00027023	0.00025591	0.00057274	0.00050357		8.003e-05	0.00013289	3.1829e-05	0.00048189
	0.00017796	0.00012501	0.00010765	0.00020527	0.00042939		0.00010114	7.0588e-05	1.2346e-05	0.00012494	9.5226e-05			5.5647e-05	0.00015752	8.7282e-05	0.00014711	6.3109e-05		5.0233e-05	0.00010704	3.7696e-05	5.3608e-05	3.7337e-05			0.00017929	0.00016347	0.00027153	0.00011429	0.00016739		3.5333e-05	6.1756e-05	2.9266e-05	0.00010785	1.4955e-05			0.00015636	9.2204e-05	3.9903e-05	8.2269e-05	0.00037955		7.1027e-06	4.8267e-05	4.6005e-05	6.0905e-05
12Hz	0.00098064	0.0011447	0.00075428	0.0010191	0.001073		0.00025383	0.00035008	0.00012188	0.00024783	0.00013809		12Hz	0.0007911	0.0010637	0.0010532	0.00096768	0.0007255		0.00017771	0.00026158	0.00030092	0.00046228	0.00031367		12Hz	0.0006577	0.00052344			0.0005321		0.00015937	0.00026528	0.00019307	0.00032074			12Hz	0.00051282	0.0010428	0.00089119	0.00075497			0.00013049	0.00023959	0.00010532	0.00024459
	0.00013308	0.00013993	0.00014578	0.00011284	0.00017268		6.4448e-05	0.0001003	4.1515e-05	7.0191e-05	3.789e-05			8.7267e-05	5.6501e-05	1.3445e-05	0.00010078	0.00015172		7.0473e-05	0.00013194	0.00012002	8.87e-05	9.3972e-05			0.00037804	6.6608e-05	0.00019528	0.00027425	3.7343e-05		2.9791e-05	6.1307e-05	7.3565e-05	2.4528e-05	4.9492e-05			0.00015146	9.0627e-05	0.00011425	0.00015679	0.00052076		5.1757e-05	5.0017e-05	4.5821e-05	6.5594e-05
	0.00010831	3.0047e-05	3.6406e-05	6.1757e-05	5.2162e-05		7.4116e-05	4.9504e-05	8.4577e-06	2.0666e-05	3.9841e-05			0.00014568	0.00013291	2.3273e-05	3.7763e-05	3.3374e-05		2.8877e-05	8.6157e-05	1.3254e-05	8.5772e-05	6.8807e-05			0.00011993	6.9841e-05	1.743e-05	1.9121e-05	3.6692e-05		3.6624e-05	1.6654e-05	1.2421e-05	2.0593e-05	2.5255e-05			3.4642e-05	3.138e-05	2.9855e-05	9.7e-06	6.0611e-05		7.0733e-05	5.0273e-05	5.9527e-06	0.00013205
36Hz	0.00095598	0.00057325	0.00021566	0.00061477	0.00041034		0.00028383	0.00018449	7.2036e-05	0.00021772	0.00013701		36Hz	0.0019826	0.00062224	0.00020046	0.00066457	0.0004046		0.00018593	0.00015574	4.5678e-05	0.00016029	0.00011537		36Hz	0.0009803	0.00030704	9.1795e-05	0.00020374	0.0001542			0.00015172		0.00013126	0.00010796		36Hz	0.00084182	0.0005258	0.00011156	0.00043918	0.00025632		0.00029494	0.00027108		0.00015858
	9.0646e-05	7.7304e-05	2.923e-05	2.0756e-05	4.0623e-05		5.4152e-05	6.4838e-05	4.7025e-05	3.6537e-05	2.7384e-05			0.00017914	9.13e-05	4.9379e-05	1.9258e-05	1.1607e-05		2.0273e-05	4.9048e-05	1.744e-05	3.0301e-05	1.7384e-05			6.6541e-05	4.2626e-05	1.8184e-05	3.0314e-05	6.2273e-06		0.00014282	5.1908e-05	5.059e-06	5.6757e-05	1.4768e-05			8.2298e-05	8.6014e-05	9.4081e-06	4.1484e-05	5.626e-05		7.8558e-05	8.0884e-05	2.0075e-05	6.12e-05
M-Cone													M-Cone													M-Cone													M-Cone
Fundamental	FF	70	30	10AN	40AN	Second Hrmonic	FF	70	30	10AN	40AN		Fundamental	FF	70	30	10AN	40AN	Second Hrmonic	FF	70	30	10AN	40AN		Fundamental	FF	70	30	10AN	40AN	Second Hrmonic	FF	70	30	10AN	40AN		Fundamental	FF	70	30	10AN	40AN	Second Hrmonic	FF	70	30	10AN
	0.00018754	0.0004437	0.00045966	0.00037765	0.00022212		0.00013276	0.00015519	0.00017514	0.0001417	0.00020268			7.1737e-05	0.00038001	0.00041217	0.00063074	0.00020744		0.00020957	0.0004952	0.00015753	0.0001755	0.00012527			0.0038822	0.00077034	0.00058098	0.00054701	0.00095648		0.00078838	0.00017658	0.00024071	0.00032453	0.00027073			0.00015627	0.00017621	7.1918e-05	0.00025586	0.0020692		0.00024854	3.4076e-05	7.7865e-05	6.9203e-05
4Hz	0.00099426	0.00092726		0.00091588	0.0008526		0.00042501	0.00027016	0.00027022	0.00022511			4Hz	0.0010859	0.0010033							0.00036242		0.00049444		4Hz	0.017743						0.0023968	0.00047099					4Hz	0.0011088	0.00020029					0.00044311	0.00023489		0.00021514
	0.00012523	0.0002113	0.00012131	0.0004573	0.00040151		0.00011691	7.9968e-05	7.7675e-05	0.00015964	0.00024491			0.00029428	0.00041851	0.00013989	0.00017102	5.6333e-05		0.00020989	0.00011928	0.00014794	0.00046252	0.00013111			0.0015579	0.00060206	0.00063241	0.00043655	0.00065497		0.00074693	0.0001923	0.00019285	0.00019189	0.00029897			0.00041386	0.00016579	0.00010457	1.6437e-05	0.00048399		0.0001734	7.7284e-05	0.00011529	9.9826e-05
	5.5342e-05	5.212e-05	3.6188e-05	9.2031e-05	0.00012166		1.1835e-05	3.926e-05	3.7433e-05	2.9566e-05	5.3125e-05			0.00030185	0.00017217	9.7187e-05	0.00013549	0.00022895		0.00010725	9.3567e-05	0.00012777	4.2821e-05	3.3569e-05			0.00010395	8.0917e-05	9.2953e-05	0.00022677	0.00029869		3.214e-05	5.3892e-05	2.502e-05	3.7452e-05	3.3139e-05			0.00024818	0.00019405	2.4559e-05	3.4165e-05	6.4493e-05		2.3242e-05	5.2338e-05	4.3126e-05	2.5013e-05
12Hz	0.000303	0.00074997	0.00044261	0.00085996	0.00087465		0.00025421	0.00024727	0.00018893	0.00023267			12Hz	0.00084003	0.00080051	0.00076606	0.0010428	0.00085303			0.00043052		0.00036732	0.00016495		12Hz	0.00054567	0.00040402			0.00042206		0.00020895	0.00028709	0.00020675	0.00017849	8.6114e-05		12Hz	0.00059774	0.00022218	0.00029495	0.00044579	0.0004201		0.00028627	0.00020695		0.0001595
	0.00014312	0.00015088	1.542e-05	8.9778e-05	5.7137e-05		8.4116e-05	0.00011408	6.1121e-05	6.4882e-05	3.53e-05			0.00013193	0.00021509	0.00035466	0.00020804	0.00022304		9.559e-05	0.00011197	0.00012737	0.00012018	2.206e-05			0.00016957	3.3844e-05	0.0002232	2.9846e-05	0.00015018		0.00014435	5.5366e-05	0.00012624	7.0537e-05	9.3263e-06			0.00014648	0.00010367	3.6154e-05	8.3233e-05	0.00019436		9.2226e-05	9.5501e-05	4.0768e-05	6.3064e-05
	2.2192e-05	2.7129e-05	2.7203e-05	2.6141e-05	3.5968e-05		1.7002e-05	4.5836e-05	6.2067e-06	8.6657e-06	1.6571e-05			0.000116	6.5842e-05	5.2134e-05	6.0939e-05	2.2812e-05		5.6444e-05	1.3894e-05	4.8556e-05	2.2006e-05	3.3199e-05			3.6001e-05	1.6756e-05	4.4072e-05	1.0279e-05	2.5175e-05		3.4825e-05	6.1558e-06	2.224e-05	3.5913e-05	1.5312e-05			3.3302e-05	2.504e-05	3.4429e-05	1.3801e-05	3.0039e-05		6.9573e-05	4.7852e-05	3.7166e-05	2.8856e-05
36Hz	0.00036599	0.00029296	0.00011007	0.00023851	0.00020596		0.00012333			6.1922e-05	4.0394e-05		36Hz	0.0010157	0.00058303		0.00030787	0.00025047								36Hz	0.00018894	3.8247e-05		7.2169e-05			0.00017685	3.6961e-05					36Hz	0.00016965	0.00015752		0.00010555	0.00010941
	5.0618e-05	4.6217e-05	1.948e-05	1.544e-05	2.391e-05		1.8351e-05	3.6901e-06	2.4797e-05	2.3965e-05	1.8606e-05			5.7277e-05	3.2156e-05	6.8951e-05	4.3257e-05	7.4331e-06		2.9175e-05	4.3772e-05	6.6929e-06	3.0847e-05	5.3857e-05			5.8097e-06	8.4232e-06	4.2052e-05	1.1266e-05	1.7344e-05		5.102e-05	1.1922e-05	3.8705e-05	4.217e-05	4.5413e-05			2.3258e-05	2.6028e-05	3.9307e-05	1.5099e-05	1.1962e-05		1.9268e-05	6.296e-06	4.0517e-05	1.1437e-08
L/M Ratio													L/M Ratio													L/M Ratio													L/M Ratio
4Hz	1.56317				0.814204		0.829722	2.50341		2.69624			4Hz									1.13777				4Hz	0.118024						0.34763	1.10754					4Hz	0.622899						0.863488	1.22943
12Hz	3.23644	1.52633	1.70416	1.18506	1.22678		0.998505	1.41578	0.645107	1.06516			12Hz	0.941752	1.32878	1.37483	0.927963	0.850498			0.607591		1.25852	1.90161		12Hz	1.20531	1.29558			1.26072		0.762718	0.924031	0.933833	1.79696			12Hz	0.857932	4.69349	3.0215	1.69356			0.455828	1.15772		1.53348
36Hz	2.61204	1.95675	1.9593	2.57754	1.99233		2.30139			3.51604	3.39184		36Hz	1.95195	1.06725		2.15861	1.61536								36Hz	5.18842	8.02782		2.8231				4.10487					36Hz	4.9621	3.33799		4.16087	2.34275
L-Cone													L-Cone													L-Cone													L-Cone
Fundamental	FF	70	30	10AN	40AN	Second Hrmonic	FF	70	30	10AN	40AN		Fundamental	FF	70	30	10AN	40AN	Second Hrmonic	FF	70	30	10AN	40AN		Fundamental	FF	70	30	10AN	40AN	Second Hrmonic	FF	70	30	10AN	40AN		Fundamental	FF	70	30	10AN	40AN	Second Hrmonic	FF	70	30	10AN
4Hz	-48.8801		51.8262		81.5576		154.527	169.344		169.512	136.492		4Hz			93.2999					143.905	166.52				4Hz	141.208						151.108	-160.271		-195.915			4Hz	-177.261						163.87	-155.882	157.924
12Hz	128.519	90.0748	68.2106	95.0015	71.039		-163.908	-138.643	-148.049	-140.826	-172.813		12Hz	165.674	131.767	108.956	127.021	120.26		-95.9565	-82.393	-90.9912	-69.7316	-81.149		12Hz	126.206	98.8406			82.2771		-16.6039	-80.9427	-106.414	-92.0765			12Hz	150.246	125.991	92.7854	103.079			-178.203	-39.0894	-64.3619	-45.8489
36Hz	-95.8267	-125.657	-142.728	-110.91	-124.638		-178.478	-131.389	-145.766	-114.046	-145.629		36Hz	-44.5852	-68.638	-40.3756	-88.2853	-109.399		-46.7019	-63.9934	-125.554	-103.234	-98.5718		36Hz	-73.175	-58.9459	-65.95	-79.7194	-76.1115			-127.618		-121.141	-117.817		36Hz	-57.1677	-98.0302	-107.344	-82.2865	-90.7522		-90.8174	-52.8745		-74.5447
M-Cone													M-Cone													M-Cone													M-Cone
Fundamental	FF	70	30	10AN	40AN	Second Hrmonic	FF	70	30	10AN	40AN		Fundamental	FF	70	30	10AN	40AN	Second Hrmonic	FF	70	30	10AN	40AN		Fundamental	FF	70	30	10AN	40AN	Second Hrmonic	FF	70	30	10AN	40AN		Fundamental	FF	70	30	10AN	40AN	Second Hrmonic	FF	70	30	10AN
4Hz	159.465	119.43		99.5512	254.183		-199.068	-233.99	-158.73	-212.927			4Hz	100.014	193.194							161.568		124.896		4Hz	68.4121						-9.97861	-179.866					4Hz	16.8065	-99.9333					174.439	170.486		163.929
12Hz	-44.572	-77.8956	-101.421	-67.8202	-100.202		-167.044	-113.047	-97.7098	-101.73			12Hz	-14.7836	-41.3098	-71.1883	-64.715	-74.3925			-100.178		-83.8749	-88.9267		12Hz	-60.8124	-106.082			-81.9288		-103.549	-71.932	-105.017	-64.6911	-80.2315		12Hz	-45.9049	-71.9871	-74.633	-60.6498	-73.6422		-91.6665	-74.4107		-67.7815
36Hz	56.5186	33.2401	2.58887	32.3117	24.344		113.906			127.869	175.918		36Hz	109.168	41.4026		86.3801	38.6045						155.355		36Hz	47.1855	19.2151		6.56272			27.9014	40.0037					36Hz	98.3641	61.2366		51.5443	46.2281
Phase Diff													Phase Diff													Phase Diff													Phase Diff
4Hz	-208.345				-172.625		353.595	403.334		382.439			4Hz									4.9522				4Hz	72.7958						161.087	19.595					4Hz	-194.067						-10.5689	-326.368
12Hz	173.091	167.97	169.631	162.822	171.241		3.1355	-25.5964	-50.3391	-39.0955			12Hz	180.457	173.077	180.144	191.736	194.653			17.7846		14.1433	7.77771		12Hz	187.019	204.923			164.206		86.9446	-9.01075	-1.3965	-27.3854			12Hz	196.151	197.978	167.418	163.729			-86.5368	35.3213	-64.3619	21.9325
36Hz	-152.345	-158.897	-145.317	-143.221	-148.981		-292.384			-241.915	-321.547		36Hz	-153.753	-110.041		-174.665	-148.004						-253.927		36Hz	-120.36	-78.161		-86.2821				-167.621					36Hz	-155.532	-159.267		-133.831	-136.98
[truncated: 37 more columns]
